# Supplementary material for: The ribonuclease Dis3 is an essential regulator of the developmental transcriptome
Source: BMC Genomics. 2012 Aug 1;13:359. doi: 10.1186/1471-2164-13-359 (PMC3434026; doi:10.1186/1471-2164-13-359)
Supplement: Additional file 2 — Table S1. Raw RNA-seq data. [file 1471-2164-13-359-S2.xlsx]

## Sheet: Sheet1
	1_accepted_hits_7992x4](raw)	2_accepted_hits_7992x2](raw)	3_accepted_hits_7992x3](raw)	4_accepted_hits_7992x1](raw)	5_accepted_hits_7992x5](raw)	6_accepted_hits_7992x6](raw)	7_accepted_hits_7992x7](raw)	8_accepted_hits_7992x8](raw)	9_accepted_hits_7992x9](raw)	10_accepted_hits_7992x10](raw)	11_accepted_hits_7992x11](raw)	12_accepted_hits_7992x12](raw)	Gene Symbol	Aliases	Entrez ID	Ensembl ID	GO Accession	Chromosome	Start	End	Strand	DBXrefs	Description
33155	9	12.98	0	4	2	7	15	5	0	7.14	49.56	1	CG11023	Dmel\CG11023	33155		GO:0006508|GO:0008234	chr2L	7529	9484	+	FLYBASE:FBgn0031208	CG11023 gene product from transcript CG11023-RB
33156	7132.26	10322.2	3968.47	2638.15	3936.47	3899.73	1939.92	3967.1	2658.63	2399.78	2929.38	2612.81	l(2)gl	CG2671|D-LGL|Dmel\CG2671|L(2)GL|L(2)gl|LGL|Lgl|MENE (2L)-B|dlgl|gl|l(2)|l(2) giant larva|l(2)giant larvae|l-gl|l[[2]]gl|lgl|p127|p127l(2)gl	33156		GO:0001738|GO:0002009|GO:0005515|GO:0005578|GO:0005614|GO:0005737|GO:0005829|GO:0005856|GO:0005886|GO:0005918|GO:0005938|GO:0007179|GO:0007269|GO:0007314|GO:0007391|GO:0007399|GO:0007406|GO:0007423|GO:0007559|GO:0008021|GO:0008104|GO:0008105|GO:0008283|GO:0008285|GO:0008360|GO:0016082|GO:0016323|GO:0016325|GO:0016327|GO:0016332|GO:0016333|GO:0016334|GO:0016335|GO:0016336|GO:0017022|GO:0019991|GO:…	chr2L	9837	21372	-	FLYBASE:FBgn0002121	lethal (2) giant larvae
33157	37.42	39.04	36.92	26.96	50.26	32.06	12.42	30.96	10	24.38	13.22	19.7	Ir21a	CG2657|CT8983|Dmel\CG2657|IR21a	33157		GO:0004970|GO:0005234|GO:0016020	chr2L	21919	25151	-	FLYBASE:FBgn0031209	Ionotropic receptor 21a
33158	1409.66	1879.72	791.56	421.2	1597.8	600.22	734.72	1652.24	727.26	318.58	454.92	380.86	Cda5	BcDNA:RH43162|CG2761|CG2776|CG31973|DmCDA5|Dmel\CG31973	33158		GO:0005576|GO:0006030|GO:0008061|GO:0016810	chr2L	25402	59242	-	FLYBASE:FBgn0051973	Chitin deacetylase-like 5
33161	1113.8	1597.14	649.54	535.14	437.08	496.84	368.34	425.42	322.84	506.2	242.14	478.92	dbr	BcDNA:LD26519|CG11371|Dbr|Dmel\CG11371|EP0456|EP456	33161		GO:0005634|GO:0005771|GO:0008270	chr2L	67044	71390	+	FLYBASE:FBgn0067779	debra
33162	473.6	667.48	892.04	794.74	561.52	807.36	750.98	646.56	465.04	419.6	648.22	439.98	galectin	CG11372|Dmel\CG11372|Dmgal	33162		GO:0005829|GO:0015143|GO:0016936	chr2L	72388	76211	+	FLYBASE:FBgn0031213	CG11372 gene product from transcript CG11372-RA
33163	6.7	8.34	16.06	11	2.66	14	3	3	0	3	5.8	2.86	CG11374	Dmel\CG11374	33163		GO:0015143|GO:0016936	chr2L	76446	77637	+	FLYBASE:FBgn0031214	CG11374 gene product from transcript CG11374-RB
45339	139.88	87	106.54	67	16	104.46	46.88	37	25	21	53	27	net	CG11450|Dmel\CG11450|Group IId|Shout|bHLHc42|shout	45339		GO:0003700|GO:0003702|GO:0005634|GO:0008586|GO:0045449	chr2L	82456	87382	-	FLYBASE:FBgn0002931	CG11450 gene product from transcript CG11450-RB
33165	1867.3	2881.1	736.98	503.82	448.16	635.54	328.82	454.62	492.66	357.78	512.32	381.8	CG11376	Dm zir|Dmel\CG11376|anon-EST:Posey54	33165		GO:0005085|GO:0005525|GO:0051020	chr2L	94752	102086	+	FLYBASE:FBgn0031216	CG11376 gene product from transcript CG11376-RA
33166	347.76	325.314	351.616	293.786	619.684	344.96	291.028	208.391	398.713	192.949	260.349	323.994	CG11377	CT31762|Dmel\CG11377	33166		GO:0005509	chr2L	102382	104142	+	FLYBASE:FBgn0031217	CG11377 gene product from transcript CG11377-RA
33167	447.905	415.709	590.491	337.798	469.099	419.074	291.116	330.149	455.476	205.038	467.873	280.346	Nhe1	CG12178|DmNHE1|Dmel\CG12178|NHE1|nhe1	33167		GO:0006814|GO:0006885|GO:0015385|GO:0016021|GO:0055085	chr2L	103962	106718	-	FLYBASE:FBgn0026787	Na[+]/H[+] hydrogen exchanger 1
48552	5909.03	7955.67	10183.1	8728.01	6121.75	8138.71	4675.74	8158.53	5557.26	2897.96	2837.14	4282.34	M(2)21AB	CG2674|Dmel\CG2674|M(2)21A-B|METK|Sam-S|SamS|Su(z)5|m(2)21ab	48552		GO:0004478|GO:0005524|GO:0006556|GO:0006730	chr2L	106903	114433	+	FLYBASE:FBgn0005278	Minute (2) 21AB
33169	71.22	20.18	65.4	32.38	66.44	36.1	118.92	27.16	48.3	6	41.6	19	CG13694	Dmel\CG13694	33169			chr2L	115713	116117	-	FLYBASE:FBgn0031219	CG13694 gene product from transcript CG13694-RA
33170	492.02	576.7	252.72	195	181.8	312.82	150.86	185.72	191.42	334.66	130.981	321.76	CG4822	Dmel\CG4822	33170		GO:0003924|GO:0005215|GO:0005524|GO:0005525|GO:0016021|GO:0042626|GO:0043190	chr2L	117079	121974	-	FLYBASE:FBgn0031220	CG4822 gene product from transcript CG4822-RB
33171	3799.4	3401.04	5139.48	5631.99	3799.12	5725.84	1507.6	4891.77	3571	2652.66	3155.64	2601.54	CG3164	BEST:CK02656|CK02656|Dmel\CG3164	33171		GO:0005215|GO:0005524|GO:0016021|GO:0042626|GO:0043190	chr2L	122624	130791	-	FLYBASE:FBgn0025683	CG3164 gene product from transcript CG3164-RA
33172	2592.86	3601	5048.48	4772.14	8164.8	6417.94	2481.98	6224.54	5454.26	2953	3496.34	3382	Gs1	CG2718|Dmel\CG2718|GS1|GSI|GsI|fs(2)P52|fs(2)throng|gs-m|gsI|l(2)21Bc|mt-gs|thg	33172		GO:0004356|GO:0005739|GO:0005811|GO:0006541|GO:0006542|GO:0015930	chr2L	132060	134472	+	FLYBASE:FBgn0001142	Glutamine synthetase 1
326181	22.4	2.04	141.4	122.44	123.3	124.7	42.74	133.29	105.14	84.01	28.13	90.23	CG31976	CG11623|Dmel\CG31976	326181		GO:0003674|GO:0005575|GO:0008150	chr2L	138697	140992	-	FLYBASE:FBgn0051976	CG31976 gene product from transcript CG31976-RB
319052	22.37	2.04	141.38	122.44	123.27	124.7	42.74	133.29	105.11	84.01	28.13	90.23	CG31975	CG18501|Dmel\CG31975	319052			chr2L	138700	140992	-	FLYBASE:FBgn0051975	CG31975 gene product from transcript CG31975-RC
33174	157.52	60.18	1582.36	1561.66	1737.66	1611.68	818.44	1748.02	1552.38	1518.42	432.94	1742.06	CG31974	CG18501|Dmel\CG31974	33174			chr2L	141077	142978	-	FLYBASE:FBgn0051974	CG31974 gene product from transcript CG31974-RB
33175	155	206	102	186	114	173	58	111	65	102.685	79	182.98	CG11454	Dmel\CG11454|cg11454	33175		GO:0000166|GO:0003676|GO:0003729	chr2L	143309	144227	+	FLYBASE:FBgn0031224	CG11454 gene product from transcript CG11454-RA
33176	133.32	185.38	70.92	65	109.88	83.44	35.72	131.46	59.92	81.2794	26	84.9	CG42399	CG11620|CG4648|Dmel\CG42399|Dmel_CG11620|Dmel_CG4648	33176		GO:0005488	chr2L	144231	153288	-	FLYBASE:FBgn0259818	CG42399 gene product from transcript CG42399-RB
33178	129.382	249.284	97	82	122.98	89.0011	82	112.78	106	63.9	48.0469	133.88	CG3709	Dmel\CG3709|anon-WO0257455.7	33178			chr2L	153539	155321	-	FLYBASE:FBgn0031227	CG3709 gene product from transcript CG3709-RA
33179	819.157	776.9	1106.88	1433.4	1422.74	1118.08	1378	868.759	925.015	373.44	902.433	943.583	CG11455	Dmel\CG11455	33179		GO:0003954|GO:0005747|GO:0006120	chr2L	155333	156030	+	FLYBASE:FBgn0031228	CG11455 gene product from transcript CG11455-RA
33180	597.469	710.52	239.48	235.987	362.917	257.889	320.109	200.844	283.876	162.88	231.942	256.116	CG3436	Dmel\CG3436	33180		GO:0000398|GO:0005682|GO:0030532|GO:0071011|GO:0071013	chr2L	156029	157666	+	FLYBASE:FBgn0031229	CG3436 gene product from transcript CG3436-RA
3772540	48	74.06	63.94	42.12	65	56.94	79.48	46.94	65.94	51.9	65	73.94	CG33635	BP1075|Dmel\CG33635|HDC00027	3772540		GO:0000139|GO:0005515|GO:0006895	chr2L	157836	158664	-	FLYBASE:FBgn0053635	CG33635 gene product from transcript CG33635-RA
44205	4394.4	7231.08	3377.32	1204.46	1687.82	3381.02	930.12	1472.68	2074.58	2150.4	1817.88	1800.32	spen	136/24|BcDNA:GM01870|CG18497|Dmel\CG18497|E(E2F)2A|E(Raf)2A|E(Sev-CycE)2A|EK2-9|EY2-7|En(yan[ACT])2-7|Splitends|l(2)03350|l(2)k06805|l(2)k07612|l(2)k08102|poc|rno|spe|yip1	44205		GO:0000166|GO:0003676|GO:0005634|GO:0007163|GO:0007173|GO:0007379|GO:0007400|GO:0007403|GO:0007411|GO:0007422|GO:0007474|GO:0008347|GO:0008407|GO:0016055|GO:0030528|GO:0045449	chr2L	159034	203251	+	FLYBASE:FBgn0016977	split ends
33182	268.676	280.639	378.899	465.49	483.753	353.144	313.523	294.445	340.748	158.442	180.464	302.012	mRpL10	CG11488|Dmel\CG11488|L10	33182		GO:0003735|GO:0005762|GO:0006412|GO:0030529|GO:0042254	chr2L	203784	204782	+	FLYBASE:FBgn0031231	mitochondrial ribosomal protein L10
33183	97.2317	97.1773	117.847	93.1873	77.3687	73.2781	57.4444	63.6871	60.5897	25.2834	38.5518	44.0937	CG11617	Dmel\CG11617|Mkx	33183		GO:0003700|GO:0005634|GO:0006355|GO:0043565	chr2L	204736	207297	-	FLYBASE:FBgn0031232	CG11617 gene product from transcript CG11617-RA
33184	260.12	492.2	323.68	292.32	210.54	295.68	194	242.46	252.78	199.76	230.8	190.98	CG11490	Dmel\CG11490	33184		GO:0005096|GO:0005097|GO:0005622|GO:0032313	chr2L	207399	210506	+	FLYBASE:FBgn0031233	CG11490 gene product from transcript CG11490-RA
33185	7547.08	8971.22	3668.2	2004.94	3305.34	4493.94	1707.12	2410.74	3793.44	3426.54	3163.9	3127.06	kis	136/31|2532|5841|BEST:GM02209|CG18326|CG3660|CG3696|Dmel\CG3696|EK2-4|GM02209|KIS|KIS-L|Kis|Su(Pc)21AB|anon-WO0172774.164|anon-WO0257455.5|kiss|l(2)07812|l(2)k08827|l(2)k11324|l(2)k13631|l(2)k14112|l(2)k16510|l(2)s3527|l(2)s4771|l(2)s4793	33185		GO:0000785|GO:0003677|GO:0003682|GO:0005524|GO:0005634|GO:0005875|GO:0006333|GO:0007298|GO:0007350|GO:0007379|GO:0007411|GO:0008026|GO:0019730	chr2L	210732	250795	-	FLYBASE:FBgn0086902	kismet
33187	2	0	0.6	0	0	1	5.86	1.28	0	1	42.18	1	CG13693	Dmel\CG13693	33187			chr2L	232514	233965	+	FLYBASE:FBgn0031235	CG13693 gene product from transcript CG13693-RA
44392	126.56	108.5	79.22	99.62	114.44	91.14	91.36	67.64	89.48	70.22	50.22	102.36	Rpp30	#19/1|CG11606|Dmel\CG11606|RNase P|l(2)k01901	44392		GO:0004540|GO:0008033|GO:0030677	chr2L	251163	252331	-	FLYBASE:FBgn0022246	RNaseP protein p30
33190	292.555	312.34	183.96	157.1	188.88	198.98	108.58	163.7	182.98	142.78	143.86	207.92	CG3645	Dmel\CG3645	33190		GO:0008033|GO:0017150|GO:0050660|GO:0055114	chr2L	252589	271732	-	FLYBASE:FBgn0031238	CG3645 gene product from transcript CG3645-RA
33191	95.34	131.88	89.52	48.88	49.8	82.64	1	39.1	20.1	19.54	4	12	CG17075	Dmel\CG17075	33191		GO:0008270	chr2L	263782	266688	-	FLYBASE:FBgn0031239	CG17075 gene product from transcript CG17075-RA
33192	11.0005	10	5.16	5	2	6.98	17	5	1.54	6	176.84	2	CG3345	Dmel\CG3345|anon-WO0140519.207	33192			chr2L	269088	271626	+	FLYBASE:FBgn0031240	CG3345 gene product from transcript CG3345-RA
33194	692.09	1152.13	261.68	228.427	284.202	256.147	132.592	278.026	242.549	260.633	110.113	413.376	mbm	CG11604|Dmel\CG11604|mus	33194		GO:0003676|GO:0007612|GO:0007628|GO:0008270|GO:0008355|GO:0016319	chr2L	271912	274096	-	FLYBASE:FBgn0086912	mushroom body miniature
33193	312.481	487.772	203.249	213.687	207.484	162.327	242.064	216.268	182.016	140.754	114.181	227.846	CG11555	Dmel\CG11555|anon-21Ca	33193			chr2L	273955	274766	+	FLYBASE:FBgn0086856	CG11555 gene product from transcript CG11555-RA
33195	628.958	577.027	198.748	158.555	168.464	218.766	116.809	129.305	139.241	109.477	166.26	130.948	CG17078	Dmel\CG17078|anon-21Cb	33195			chr2L	274740	277212	-	FLYBASE:FBgn0086855	CG17078 gene product from transcript CG17078-RB
33196	843.488	1404.64	212.541	188.223	164.553	218.162	165.582	180.96	190.202	118.845	264.77	182.926	smo	CG11561|Dmel\CG11561|SMO|Smo|dSmo	33196		GO:0001746|GO:0004888|GO:0004926|GO:0004930|GO:0005515|GO:0005768|GO:0005886|GO:0007165|GO:0007224|GO:0007346|GO:0007350|GO:0007455|GO:0008158|GO:0016020|GO:0016021|GO:0016055|GO:0030707|GO:0035019|GO:0045749|GO:0048099|GO:0048100|GO:0048592	chr2L	277588	282167	+	FLYBASE:FBgn0003444	smoothened
33197	167.425	188.026	230.95	261.846	270.45	277.245	181.839	191.292	216.484	169.782	135.924	227.182	CG11601	Dmel\CG11601	33197		GO:0016021	chr2L	281970	283281	-	FLYBASE:FBgn0031244	CG11601 gene product from transcript CG11601-RA
33198	1835.76	1624.96	1094.76	1001.62	1291.84	1168.14	1092.64	724.54	1027.26	394.14	1375.18	584.196	CG3625	Dmel\CG3625	33198		GO:0016021	chr2L	283385	291010	-	FLYBASE:FBgn0031245	CG3625 gene product from transcript CG3625-RC
33199	178.8	124.9	91	58.6	170.48	82.12	39	64	87	45.74	145	61.74	CG11592	BEST:CK02467|CK02467|Dmel\CG11592	33199			chr2L	287252	288919	-	FLYBASE:FBgn0025686	CG11592 gene product from transcript CG11592-RA
33200	142.88	130.32	186.52	194.64	283.9	165.46	253.04	145.96	208.48	100.98	152.48	200.14	CG11562	BcDNA:RE44650|Dmel\CG11562	33200			chr2L	292466	293222	+	FLYBASE:FBgn0031247	CG11562 gene product from transcript CG11562-RA
33201	684.56	1363.72	185	183	287.92	224.38	156.22	134.02	200.98	139.98	166.2	169	U2af38	CG3582|DU2AF38|Dmel\CG3582|U2AF|U2AF38|dU2AF38|dU2AF[38]|l(2)06751	33201		GO:0000166|GO:0000381|GO:0000398|GO:0003729|GO:0005634|GO:0005681|GO:0005686|GO:0007052|GO:0008187|GO:0008270|GO:0071011	chr2L	293337	294679	-	FLYBASE:FBgn0017457	U2 small nuclear riboprotein auxiliary factor 38
33202	1218.2	1238.88	923.82	740.86	1623.12	848.62	1010.9	918.02	1357.36	872.38	987.88	1744.06	Hop	CG2720|Dmel\CG2720|EP(2)0418|Sti1|dHop|dSTI1|dhop|dmSTI1|l(2)k00616	33202		GO:0006457|GO:0051082	chr2L	295109	297413	+	FLYBASE:FBgn0024352	Hsp70/Hsp90 organizing protein homolog
33203	560.76	631.86	755.84	581.86	650.98	688.88	535.98	655.48	609.8	1005.92	649.44	1271.6	Pi3K21B	CG2699|Dmel\CG2699|PI(3)K|PI3K|PI3K21B|PI[[3]]K|Pi3Kp60|dP60|dPI3K|droPIK57|p60	33203		GO:0005942|GO:0005943|GO:0006468|GO:0008286|GO:0008361|GO:0019900|GO:0035014|GO:0042127|GO:0045793|GO:0045927|GO:0046620|GO:0046834|GO:0046854	chr2L	297882	303955	+	FLYBASE:FBgn0020622	CG2699 gene product from transcript CG2699-RA
33204	827.338	1134.84	931.801	837.34	727.08	1016.39	431.848	657.859	591.11	541.031	411.261	609.66	Plc21C	CG4574|Dmel\CG4574|PLC|PLC-21|PLC-21C|PLC21C|PLC[[Beta]]|Plc&abr;21C|plc-21|plc21	33204		GO:0004435|GO:0005509|GO:0006651|GO:0006661|GO:0007165|GO:0007629|GO:0016042|GO:0023034	chr2L	305941	346549	+	FLYBASE:FBgn0004611	Phospholipase C at 21C
33205	35	3	186	271	271	170	763	199	413	115	987.98	240	CG11912	Dmel\CG11912|SP140|anon-WO0140519.112	33205		GO:0004252|GO:0006508	chr2L	318357	319254	-	FLYBASE:FBgn0031248	CG11912 gene product from transcript CG11912-RA
33206	982.96	63	5106.66	6710.26	4827.34	6402.62	10194.4	6809.04	6724.2	3668.38	12198.3	6291.86	CG11911	Dmel\CG11911|SP103	33206		GO:0004252|GO:0006508	chr2L	320279	321246	-	FLYBASE:FBgn0031249	CG11911 gene product from transcript CG11911-RA
318893	363.62	122.08	1315.94	1241.24	1260.22	1370	1147.9	1012.74	1351.4	636.44	968.62	851.84	CG33127	Dmel\CG33127	318893		GO:0004252|GO:0006508	chr2L	322131	322985	+	FLYBASE:FBgn0053127	CG33127 gene product from transcript CG33127-RA
319026	1.04216	0	2.13982	0	0.839875	2.74569	10.06	1.06209	3.90977	3.28867	95.2056	0	CG31920	BcDNA:GH10778|Dmel\CG31920|NEST:bs21f09|anon-WO0140519.62	319026		GO:0003674|GO:0005575|GO:0008150	chr2L	325520	329761	-	FLYBASE:FBgn0051920	CG31920 gene product from transcript CG31920-RB
3885609	2	0	2	0	1	1	4.56	0	0	0.18	38.94	0	CG33992	Dmel\CG33992|NEST:bs23f04	3885609		GO:0003674|GO:0005575|GO:0008150	chr2L	327429	328518	-	FLYBASE:FBgn0045202	CG33992 gene product from transcript CG33992-RA
319027	8	2	2	2	0	2	17	3	0	5	106.72	1	CG31921	Dmel\CG31921|NEST:bs08h12	319027		GO:0003674|GO:0005575|GO:0008150	chr2L	329991	332335	-	FLYBASE:FBgn0051921	CG31921 gene product from transcript CG31921-RA
33207	767.5	749.46	412.62	360.78	348.68	382.58	304.76	342.92	279.66	159.92	403.7	178.12	Ent1	CG11907|DmENT1|Dmel\CG11907|anon-EST:fe2G2|dENT1	33207		GO:0006810|GO:0015397|GO:0016020	chr2L	355559	357868	-	FLYBASE:FBgn0031250	Equilibrative nucleoside transporter 1
33208	171.48	212.3	88.88	68	122.18	90.88	47.08	110.42	140.9	100.36	98.98	164.84	al	A1|AL|CG3935|Dmel\CG3935|L13-4|lambda13-4	33208		GO:0003700|GO:0003704|GO:0005634|GO:0006355|GO:0007449|GO:0007480|GO:0016481|GO:0022416|GO:0035015|GO:0035218|GO:0043234|GO:0043565|GO:0045747|GO:0048800	chr2L	378116	387439	+	FLYBASE:FBgn0000061	aristaless
33209	298	303.66	352.66	269	268.42	294.94	230	225.88	306.98	189.96	442.52	219	CG4213	Dmel\CG4213	33209			chr2L	396595	402181	-	FLYBASE:FBgn0031251	CG4213 gene product from transcript CG4213-RA
33210	659.845	477.839	359.084	339.978	390.199	367.971	92.2642	418.68	351	363.96	190	495.404	RpI135	CG4033|DmRP135|Dmel\CG4033|RP135|RpIII135|l(2)k16513	33210		GO:0003677|GO:0003899|GO:0005634|GO:0005736|GO:0006360|GO:0032549	chr2L	404286	408049	+	FLYBASE:FBgn0003278	RNA polymerase I 135kD subunit
33211	1516.83	1645.22	1283.85	1043.5	1207.82	1314.63	616.588	813.8	987.16	662.953	904.74	706.632	alpha-Adaptin	AP-2|AP2|Alpha-Adaptin|CG31654|CG4260|D-Ada|D-alphaAda|Dmel\CG4260|ada|alpha|alpha-Ada|alpha-ada|alpha-adaptin|cg4260|dAP-2a|l(2)06694	33211		GO:0005515|GO:0005886|GO:0006886|GO:0006901|GO:0007269|GO:0008021|GO:0008104|GO:0008356|GO:0008565|GO:0016183|GO:0016192|GO:0030122|GO:0030131|GO:0030135|GO:0045807|GO:0048489	chr2L	408023	414775	-	FLYBASE:FBgn0015567	CG4260 gene product from transcript CG4260-RA
33212	841.844	2305.06	509.11	448.117	608.201	554.34	300.952	401.749	506.503	340.687	428.231	430.107	ebi	CG4063|Dmel\CG4063|Ebi|Tb11|Tbl1|l(2)k16213	33212		GO:0005515|GO:0005525|GO:0005634|GO:0007173|GO:0007219|GO:0030162|GO:0042058|GO:0042676|GO:0051726	chr2L	415069	418536	+	FLYBASE:FBgn0023444	CG4063 gene product from transcript CG4063-RA
33213	289.519	210.236	22.3466	17.2002	50.2069	42.1721	50.7127	28.483	32.1745	21.4345	29.8173	40.684	CG13690	Dmel\CG13690	33213		GO:0003723|GO:0004523|GO:0016070	chr2L	418430	419642	-	FLYBASE:FBgn0031252	CG13690 gene product from transcript CG13690-RA
33214	16660.2	11461.3	21196.2	17993.6	20173.2	18767.3	19207.6	16683.9	15018.3	12421.6	11505.9	23085.3	RpLP1	CG4087|Dmel\CG4087|LP1|M(2)21C|M(2)21C1-2|RpA2|RpP2|rp21C|rpA2|rpP2|rpa2	33214		GO:0003735|GO:0005811|GO:0006412|GO:0006414|GO:0022625	chr2L	419931	420706	+	FLYBASE:FBgn0002593	Ribosomal protein LP1
33215	104.18	102.54	49.62	57.5	84.42	71.58	98.94	67.44	75.58	40.86	71.14	89.26	CG11885	BcDNA:AT13539|Dmel\CG11885	33215			chr2L	420893	421407	-	FLYBASE:FBgn0031253	CG11885 gene product from transcript CG11885-RA
33216	8.84	13.66	6.9	3	2	5	1	2	0	0	0	1	CG13692	Dmel\CG13692	33216		GO:0005525|GO:0006471|GO:0008060	chr2L	421800	422435	+	FLYBASE:FBgn0031254	CG13692 gene product from transcript CG13692-RA
33217	8.24	25.28	4	13.96	4	7.3	3.84	6	3	2	1	3	BBS8	BBS2|CG13691|Dmel\CG13691	33217		GO:0005488|GO:0005575|GO:0042384	chr2L	423452	425291	+	FLYBASE:FBgn0031255	CG13691 gene product from transcript CG13691-RA
33218	1732.4	1645.68	1027.97	605.447	888.24	1225.19	186.141	645.722	585.724	370.272	579.055	460.898	ex	1270|CG4114|Dmel\CG4114|Ex|brl|l(2)01270|l(2)ey	33218		GO:0001745|GO:0001751|GO:0005515|GO:0005856|GO:0005915|GO:0007050|GO:0007096|GO:0007165|GO:0007444|GO:0008101|GO:0008285|GO:0009966|GO:0016324|GO:0032456|GO:0035329|GO:0040008|GO:0042127|GO:0042327|GO:0042981|GO:0045571|GO:0045595|GO:0046620|GO:0046621	chr2L	431253	448701	+	FLYBASE:FBgn0004583	expanded
33219	656.575	653.951	766.282	404.149	568.359	548.489	697.032	497.996	630.652	259.184	795.98	258.792	crq	CG31655|CG4280|CRQ|Cd36|Cqr|Crq|D-CD36|Dmel\CG4280|anon-WO0140519.8|cqm|cqr	33219		GO:0002433|GO:0005044|GO:0005887|GO:0006909|GO:0006911|GO:0006915|GO:0006952|GO:0006955|GO:0007155|GO:0016020|GO:0035071|GO:0042116|GO:0048102|GO:0050764	chr2L	448254	453023	-	FLYBASE:FBgn0015924	croquemort
33220	978.21	1208.47	736.43	569.02	1391.55	554.73	778.5	427.48	938.11	318.32	524.53	473.72	CG4164	Dmel\CG4164	33220		GO:0006457|GO:0009408|GO:0031072|GO:0051082	chr2L	453111	454654	+	FLYBASE:FBgn0031256	CG4164 gene product from transcript CG4164-RA
33221	398.56	479.08	208.56	180.76	140.88	200.26	142.18	91	83	57.74	76.8	64.74	CG4133	Dmel\CG4133	33221		GO:0005622|GO:0008270	chr2L	455543	458746	+	FLYBASE:FBgn0031257	CG4133 gene product from transcript CG4133-RA
33222	186.36	257.9	213.8	161.38	159.02	237.96	81.84	107.4	154.06	69.98	118.54	71	CG4297	Dmel\CG4297	33222			chr2L	460515	465607	-	FLYBASE:FBgn0031258	CG4297 gene product from transcript CG4297-RA
33223	703.92	1184.92	188.94	188.48	205.9	245.46	130.84	124.74	186.86	148.9	187.98	206.96	MED15	Arc105|BcDNA:GH03922|CG4184|Dmel\CG4184|Med15|Med9/ARC105|dARC105	33223		GO:0006357|GO:0006367|GO:0016455|GO:0016592	chr2L	473021	476176	+	FLYBASE:FBgn0027592	Mediator complex subunit 15
33224	880.58	611.08	1033.48	632.98	1616.72	760.24	183.46	1953.42	1643.64	1234.04	815.2	3017.02	cbt	CG4427|Cabot|Dmel\CG4427|EP(2)2237|EP2237|dTIEG	33224		GO:0001736|GO:0003676|GO:0005622|GO:0007254|GO:0007390|GO:0007391|GO:0007423|GO:0008270|GO:0016563|GO:0035071|GO:0045941|GO:0048102|GO:0048190|GO:0048592	chr2L	476438	479682	-	FLYBASE:FBgn0043364	cabut
33225	891.76	801.58	203.34	140.86	228.82	213.52	147.64	160.68	246.22	178.36	300.36	234.54	ush	CG2762|Dmel\CG2762|FOG|Ush|dFOG|l(2)19|u-sh|ushaped	33225		GO:0003700|GO:0004879|GO:0005515|GO:0005634|GO:0007362|GO:0007390|GO:0007391|GO:0007393|GO:0007398|GO:0007507|GO:0008134|GO:0008258|GO:0008270|GO:0008293|GO:0009996|GO:0030097|GO:0030528|GO:0032583|GO:0035167|GO:0042440|GO:0042690|GO:0045449|GO:0046665|GO:0048542|GO:0048749	chr2L	523467	540539	+	FLYBASE:FBgn0003963	u-shaped
33226	1814.06	2398.2	609.76	609.72	864.38	734.62	553.82	477.76	655.2	436.96	590.84	682.2	lwr	CG3018|DUbc9|DmUbc9|Dmel\CG3018|Dmubc9|FBgn0010602|Lwr|UBC9|Ubc 9|Ubc-9|Ubc9|dUBC9|dUbc9|dip4|hbl|i105|i56|l(2)01519|l(2)02858|l(2)05486|l(2)05487|semi|ubc9	33226		GO:0000780|GO:0000940|GO:0005515|GO:0005634|GO:0006464|GO:0006606|GO:0006959|GO:0007143|GO:0007352|GO:0016321|GO:0019789|GO:0035172|GO:0035204|GO:0035207|GO:0043687|GO:0045751|GO:0051246	chr2L	541235	542572	-	FLYBASE:FBgn0010602	lesswright
33227	2006.52	2604.78	1161.76	951	2776.5	1394.96	1516.02	874.38	1898.26	777.3	1471.54	1080.86	Spp	CG11840|Dmel\CG11840|SPP|spp	33227		GO:0005783|GO:0007424|GO:0016021|GO:0033619|GO:0042500	chr2L	542776	544627	-	FLYBASE:FBgn0031260	Signal peptide protease
33228	149.74	91.84	65	50.14	81.14	74.68	82.88	42	65.92	61.16	116.94	48.9	nAcRbeta-21C	CG11822|CT33131|Dbeta3|Dmel\CG11822|nAChR|nAcR-21Beta	33228		GO:0004889|GO:0005892|GO:0006811|GO:0016021|GO:0045211	chr2L	545148	547096	+	FLYBASE:FBgn0031261	nicotinic acetylcholine receptor beta 21C
33229	18.8	18.9	36.54	26.98	11.98	38.68	44.66	30.5	9.18	56.14	13	56.1	Ets21C	CG2914|D-Ets-6|D-Ets6|D-ets-6|Dmel\CG2914|ETS6|Ets|Ets6|ets21C|ets21c	33229		GO:0003677|GO:0003700|GO:0005634|GO:0006355|GO:0043565|GO:0048813	chr2L	547414	552454	-	FLYBASE:FBgn0005660	Ets at 21C
33230	86.02	138.48	36.84	47	23.98	64.68	13	18	17	37.7	26.7	41.56	rempA	CG11838|CHE-11|Che-11|Dmel\CG11838|IFT140|IFT40|OSEG|OSEG3|Oseg3|oseg3|remp	33230		GO:0005488|GO:0005575|GO:0007605|GO:0035058|GO:0042073|GO:0042384	chr2L	553937	558762	-	FLYBASE:FBgn0260933	reduced mechanoreceptor potential A
33231	172.26	155.1	699.18	840.62	923.94	953.62	1211.66	756.76	762.38	506.66	1094.52	827.76	CG2789	Dmel\CG2789|anon-EST:Posey116	33231		GO:0005740|GO:0008503|GO:0016021	chr2L	559611	560525	+	FLYBASE:FBgn0031263	CG2789 gene product from transcript CG2789-RA
33232	13	8	11	8	53	39	827.62	23	252.48	115	547.56	146.72	CG11835	Dmel\CG11835	33232		GO:0003700|GO:0005634|GO:0006355	chr2L	560794	563181	-	FLYBASE:FBgn0031264	CG11835 gene product from transcript CG11835-RA
33233	360.36	244.942	406.125	274.649	613.008	298.78	311.188	280.357	457.253	348.234	355.776	468.988	CG2794	Dmel\CG2794	33233		GO:0003674|GO:0005575|GO:0008150	chr2L	564170	566479	+	FLYBASE:FBgn0031265	CG2794 gene product from transcript CG2794-RA
33234	363.197	284.22	247.466	244.144	288.666	283.98	122.51	243.358	191.083	225.225	97.9215	331.769	Nle	CG2863|Dmel\CG2863|anon-WO0026364|l(2)k13714	33234		GO:0005112|GO:0007219	chr2L	566366	568162	-	FLYBASE:FBgn0021874	Notchless
33235	1423.5	1969.58	534.06	500.96	620.86	608.82	267.94	370	534.78	452.66	606.92	502.92	CG2807	Dmel\CG2807|anon-21Cd	33235		GO:0000398|GO:0005488|GO:0005681|GO:0005686|GO:0071011|GO:0071013	chr2L	568346	572650	+	FLYBASE:FBgn0031266	CG2807 gene product from transcript CG2807-RA
33236	102.94	78.82	164.78	128	150.38	135.62	164.9	97	106	143.7	96	172.56	Ipk2	CG13688|Dmel\CG13688|dmIpk2	33236		GO:0000823|GO:0005654|GO:0008440|GO:0046853|GO:0047326	chr2L	573033	574232	-	FLYBASE:FBgn0031267	CG13688 gene product from transcript CG13688-RA
33237	962.55	989.849	613.859	475.849	378.951	389.892	344.92	361.88	313.893	174.756	237.92	275.992	CG2813	Dmel\CG2813	33237			chr2L	574499	575734	+	FLYBASE:FBgn0031268	CG2813 gene product from transcript CG2813-RA
33238	3.00101	1.00357	3.00222	1.00156	3.00153	2.72255	0	0	2.00192	1.00691	5.38	1.00047	Ptth	CG13687|Dmel\CG13687|PTTH|ptth	33238		GO:0005179|GO:0005184|GO:0007552|GO:0008293|GO:0018445|GO:0043196|GO:0044060	chr2L	575711	576896	-	FLYBASE:FBgn0013323	Prothoracicotropic hormone
33239	6.2	6	4	1	3	5	1	4	2	0	1	2	Pph13	60Mun1|CG2819|Dmel\CG2819|Mu|PPH13	33239		GO:0003700|GO:0003702|GO:0005634|GO:0006355|GO:0042052|GO:0043565|GO:0045449	chr2L	577488	579549	+	FLYBASE:FBgn0023489	PvuII-PstI homology 13
33240	34.98	40	11	11	9	15	1.98	10	3	2	3	3	Gsc	60Mun1|60Mun2|CG2851|D-Gsc|D-gsc|Dmel\CG2851|M72|PPH25|Pph25|gsc|l(2)05341	33240		GO:0003700|GO:0005634|GO:0006355|GO:0016481|GO:0016564|GO:0043565	chr2L	583540	594810	-	FLYBASE:FBgn0010323	Goosecoid
33241	148.4	217.14	42	56.92	21	38.94	41.22	22.98	21	19	21	19.28	CG13689	Dmel\CG13689	33241			chr2L	602813	603562	+	FLYBASE:FBgn0031270	CG13689 gene product from transcript CG13689-RA
33242	0	0	0	0	0	0	0.4	0	0	0	0	0	lectin-21Cb	AC 004573B|AC004573b|CG13686|Dmel\CG13686	33242		GO:0005537	chr2L	620433	621540	-	FLYBASE:FBgn0040106	CG13686 gene product from transcript CG13686-RA
53552	0	0	0	0	0	0	0	0	0	0	0	0	lectin-21Ca	AC 004573A|AC004573a|CG2826|Dmel\CG2826	53552		GO:0005488|GO:0005534	chr2L	624644	625453	+	FLYBASE:FBgn0040107	CG2826 gene product from transcript CG2826-RA
33244	3	1	0	0	0	0	2	0	0	0	0	2	CG2839	Dmel\CG2839	33244		GO:0005488	chr2L	625663	628143	+	FLYBASE:FBgn0031273	CG2839 gene product from transcript CG2839-RA
33245	1456.3	1554.58	309.76	202.92	362.76	476.32	167.92	241.86	438.96	246.98	425.18	288.96	ds	CG17941|CT39575|Dmel\CG17941|Ds|EP-822|cad2|l(2)05142	33245		GO:0000904|GO:0001736|GO:0001737|GO:0004871|GO:0004872|GO:0005509|GO:0005886|GO:0005887|GO:0007156|GO:0007164|GO:0007476|GO:0007480|GO:0008283|GO:0016021|GO:0016318|GO:0016337|GO:0016339|GO:0018149|GO:0030010|GO:0035159|GO:0035222|GO:0042067|GO:0045198|GO:0045317|GO:0048592|GO:0050839	chr2L	640021	714968	-	FLYBASE:FBgn0000497	dachsous
48572	0	1	0	0	0	0	27	0	0	1	230.6	0	Hsp60B	152031_at|CG2830|Dmel\CG2830|Hsp60b|anon-WO0140519.61|hsp60B|ms(2)06619|ms(2)21D	48572		GO:0005524|GO:0005739|GO:0005759|GO:0006457|GO:0006458|GO:0006626|GO:0007286|GO:0009408|GO:0042026|GO:0042623|GO:0051082	chr2L	728412	730564	+	FLYBASE:FBgn0011244	Heat shock protein 60 related
33247	164.92	144.82	303.88	289.4	155.36	225.86	52	159.7	84.78	74.9	39	112.68	Eaat2	CG3159|Dmel\CG3159|EAAT|dEAAT2|dEaat2	33247		GO:0005369|GO:0005886|GO:0006835|GO:0015183|GO:0015501|GO:0015734|GO:0016020|GO:0017153	chr2L	737212	744395	-	FLYBASE:FBgn0026438	Excitatory amino acid transporter 2
33248	107.58	62.96	199.86	176.28	81	167	25	73.34	42.96	40.2	23.68	49	GABA-B-R3	CG3022|D-GABA[[B]]R3|D-Gaba3|Dmel\CG3022|GB3|anon-WO0170980.13|anon-WO0170980.14	33248		GO:0004930|GO:0004965|GO:0007186|GO:0016021	chr2L	752800	762142	+	FLYBASE:FBgn0031275	metabotropic GABA-B receptor subtype 3
33249	59.6522	0	6.37995	16.2288	22.2767	8.44141	48.5359	30.2634	56.2246	6.14933	18.7363	7.00067	CG12506	Dmel\CG12506	33249			chr2L	773575	774020	+	FLYBASE:FBgn0031276	CG12506 gene product from transcript CG12506-RA
50198	56.0878	1	17.2401	14.6112	23.1633	11.2386	59.6241	20.5166	44.5354	4.47067	11.6837	8.99933	CG13946	Dmel\CG13946	50198			chr2L	776536	776892	+	FLYBASE:FBgn0040725	CG13946 gene product from transcript CG13946-RA
33250	41.88	7	34.98	119.52	158.14	75.46	390.22	92.3	136.32	65.2	222.04	136.18	CG13947	Dmel\CG13947	33250			chr2L	779204	779563	+	FLYBASE:FBgn0031277	CG13947 gene product from transcript CG13947-RA
33251	3	5	6	4	2	6	0	4	1	0	0	1	Gr21a	(GR) 21a|21D.1|CG13948|DmGr21a|Dmel\CG13948|GR21D.1|GR21D1|Gr21D1	33251		GO:0003031|GO:0008527|GO:0010037|GO:0016021|GO:0030425|GO:0043025|GO:0050909	chr2L	780482	782885	+	FLYBASE:FBgn0041250	Gustatory receptor 21a
33252	0	0	0	0	0	0	1.00349	0	0	0	14.88	0	CG3544	Dmel\CG3544	33252		GO:0004856|GO:0005975	chr2L	784336	786161	+	FLYBASE:FBgn0031279	CG3544 gene product from transcript CG3544-RA
33253	161.84	64.86	169.1	151.94	178.9	188.82	96.6263	173.92	155	84.84	167	133	Pkg21D	CG3324|DG1|Dg1|Dmel\CG3324|PKG|PKG 21D|PKG-21D|Pkg1|cGMP|dg1	33253		GO:0004674|GO:0004692|GO:0005524|GO:0006468|GO:0030551	chr2L	786153	790795	-	FLYBASE:FBgn0000442	cGMP-dependent protein kinase 21D
318874	38.1	89.06	6.32	6.96	9.32	7	15.72	8.62	10.14	9.62	10.08	11	Nnf1b	CG31658|Dmel\CG31658|dmNnf1R-1	318874		GO:0000776|GO:0003674|GO:0007059|GO:0007080|GO:0031262|GO:0031617	chr2L	810646	811432	+	FLYBASE:FBgn0051658	CG31658 gene product from transcript CG31658-RA
33254	151.636	381.264	135.29	167.256	223.894	146.877	113.277	135.601	183.317	159.411	75.8902	232.632	KH1	CG3561|DmRH9|Dmel\CG3561|cg3561	33254		GO:0003676|GO:0004004|GO:0004386|GO:0005524|GO:0005575|GO:0016063	chr2L	811632	813389	+	FLYBASE:FBgn0086130	CG3561 gene product from transcript CG3561-RA
33255	183.256	291.195	63.322	92.5114	52.1402	85.3318	45.6633	38.2761	53.4648	52.9189	51.5225	53.7323	CG3883	Dmel\CG3883	33255		GO:0070461	chr2L	813312	815951	-	FLYBASE:FBgn0031281	CG3883 gene product from transcript CG3883-RA
33256	80.78	43.22	71	69.92	90.84	75.96	64.6	40.32	54.96	42.48	71.32	58.32	CG3639	Dmel\CG3639	33256		GO:0005515|GO:0005778|GO:0005779|GO:0006625|GO:0007031|GO:0007286|GO:0008270|GO:0048137	chr2L	816083	816976	+	FLYBASE:FBgn0031282	CG3639 gene product from transcript CG3639-RA
33257	13.8042	14.9221	5.77396	12.7608	2.42785	9.49247	15.8087	7.22409	4.58622	2.35747	10.7469	4.32037	CG15880	Dmel\CG15880	33257			chr2L	817046	818445	-	FLYBASE:FBgn0031283	CG15880 gene product from transcript CG15880-RA
33258	62.069	193.695	97.0944	105.167	79.9513	68.4712	88.9105	55.4754	77.7857	50.4654	57.3801	84.6796	CG3876	Dmel\CG3876	33258			chr2L	818079	819492	-	FLYBASE:FBgn0031284	CG3876 gene product from transcript CG3876-RA
33259	115	92.02	49	60	73.86	52	56	30	49	67	56.72	100	Clp	CG3642|CLP|CPSF30|Dmel\CG3642|Ssb-c6a|c6a|clp	33259		GO:0003676|GO:0004521|GO:0005847|GO:0006378|GO:0006379|GO:0008270	chr2L	819964	821209	+	FLYBASE:FBgn0015621	Clipper
33260	1907.58	1895.7	1971.57	1761.55	1240.51	1959.3	1248.87	1315.32	1153.98	913.116	1798.68	1048.8	CG3662	Dmel\CG3662	33260			chr2L	821418	824337	+	FLYBASE:FBgn0031285	CG3662 gene product from transcript CG3662-RA
33261	117.012	114.762	124.019	113.013	143.014	118.024	86.9083	85.0323	112.82	99.0707	84.9097	137.127	CG3862	Dmel\CG3862	33261			chr2L	824329	825861	-	FLYBASE:FBgn0031286	CG3862 gene product from transcript CG3862-RA
33262	1534.76	1914.32	573.94	445.18	511.02	516.3	440.32	408.8	324.22	226.68	343.32	288.98	dock	CG3727|Dm0447|Dmel\CG3727|Dock|Nck|dck|doc|l(2)04723	33262		GO:0005070|GO:0005158|GO:0005737|GO:0007409|GO:0007411|GO:0008286	chr2L	825964	833245	+	FLYBASE:FBgn0010583	dreadlocks
33263	1501.52	2094.4	655.74	522.28	766.24	767.82	498.94	649.56	458.92	529.26	651.46	475.26	drongo	CG3365|Dmel\CG3365	33263		GO:0008060|GO:0008270|GO:0032312	chr2L	833584	851096	-	FLYBASE:FBgn0020304	CG3365 gene product from transcript CG3365-RF
33264	111.74	74.94	67.68	67.86	65.96	63.74	28.88	47.8	39.48	44.92	39.76	60.88	CG4291	Dmel\CG4291	33264		GO:0000398|GO:0003676|GO:0005686|GO:0008270|GO:0017058|GO:0030532|GO:0071011	chr2L	851316	852709	-	FLYBASE:FBgn0031287	CG4291 gene product from transcript CG4291-RA
33265	540.36	431.76	979.98	1137.56	1563.42	1209	652.46	1197.9	885.4	1358.12	895.52	1904.68	kraken	CG3943|Dmel\CG3943	33265		GO:0005575|GO:0007586|GO:0009636|GO:0017171	chr2L	852767	854539	+	FLYBASE:FBgn0020545	CG3943 gene product from transcript CG3943-RA
33266	12.98	8.8	2.42	0	1	2	4	1	0	0	9.98	0	CG13949	BcDNA:AT06839|Dmel\CG13949	33266			chr2L	855337	856236	+	FLYBASE:FBgn0031288	CG13949 gene product from transcript CG13949-RA
33267	42.86	30.18	44.08	33.16	45.46	22	30.9	20.6	27.88	13	25.78	15.34	CG13950	Dmel\CG13950	33267		GO:0005529	chr2L	860321	861696	+	FLYBASE:FBgn0031289	CG13950 gene product from transcript CG13950-RA
33268	1088.22	1014.48	826.48	670.12	725.08	862.7	315.74	536.4	486.56	385.5	406.72	499.74	aru	CG4276|Dmel\CG4276	33268		GO:0007173	chr2L	861849	868352	-	FLYBASE:FBgn0029095	arouser
5740110	2	0	0	0	0	2	0.38	0	1	1	0.4	1	snoRNA:Me28S-U1230	CR34660|Dmel\CR34660|Me28S-Um1230	5740110			chr2L	865366	865493	-	FLYBASE:FBgn0086031	ncRNA
33269	507.9	655.26	214.82	220	260	202	153	182.68	175	167	108	264	dbe	CG4258|DBE|Dmel\CG4258|l(2)k05428|l(2)k06708	33269		GO:0003723|GO:0005654|GO:0005730|GO:0006364	chr2L	868675	869911	-	FLYBASE:FBgn0020305	dribble
33270	2091.52	2169.36	1447.84	1328.62	941.1	1634.96	1148.16	1366.92	717.9	3512.26	716.06	3251.1	PNUTS	CG31657|CG33526|CG4124|Dmel\CG33526|PNUTS-RB|PNUTSDm	33270		GO:0003676|GO:0005634|GO:0006605|GO:0006911|GO:0008270|GO:0019888|GO:0035304|GO:0050790	chr2L	870464	877050	+	FLYBASE:FBgn0053526	CG33526 gene product from transcript CG33526-RD
33271	8	1	8	5	8	7	3.11812	5.97169	4	4	0.58	4	ninaA	CG3966|Dmel\CG3966|NinaA|ninA	33271		GO:0003755|GO:0005624|GO:0005788|GO:0005887|GO:0006457|GO:0006458|GO:0006810|GO:0007602|GO:0007603|GO:0016018|GO:0016021|GO:0016023|GO:0016028|GO:0016063|GO:0031965|GO:0070059	chr2L	877293	878270	+	FLYBASE:FBgn0002936	neither inactivation nor afterpotential A
33272	0	0	1	0	0	0	7.56173	1.01529	0	2.96	82.46	0	CG15824	Dmel\CG15824	33272			chr2L	878175	885052	-	FLYBASE:FBgn0031292	CG15824 gene product from transcript CG15824-RA
33274	2	1	2	0	1	6	91395.9	116.665	5275.98	235.877	331293	69.2203	Lsp1beta	CG4178|DmeLSP1b|Dmel\CG4178|LSP 1|LSP-1|LSP-1 beta|LSP-1beta|LSP1|LSP1beta|Lsp-1b|Lsp-1beta|Lsp1|Lsp1-beta|Lsp1[beta]|Lsp1b	33274		GO:0005344|GO:0005576|GO:0005616|GO:0005811|GO:0006810|GO:0045735	chr2L	898647	901318	+	FLYBASE:FBgn0002563	Larval serum protein 1 beta
3772520	0.583333	2.56667	0.25	1.03333	0.25	0.733333	2.14	0.2	0.45	2.66667	1.14	0.666667	snRNA:U1:21D	CR31656|Dmel\CR31656|K5|U1|U1 21D|U1 snRNA|U1-1|U1-21.1|U14|U1:21D|U1a|U1a-21D|U1a1(AT)[[15]]|U1snRNA|U1snRNA21D|dU1|snRNA-U1-21.1|snRNA1|snRNA:U1	3772520		GO:0000398|GO:0005685	chr2L	901491	901662	-	FLYBASE:FBgn0003916	small nuclear RNA U1 at 21D
33275	280.88	269.14	425.54	423.92	443.58	343.82	263.46	352.62	292.62	233.68	330.72	311.6	GluRIIC	CG4226|CT13021|DGluR-IIC|DGluRIIC|DGluRIII|Dmel\CG4226|GluR|GluRII-C|GluRIII	33275		GO:0005234|GO:0006811|GO:0007268|GO:0008066|GO:0015277|GO:0016020|GO:0030288|GO:0031594|GO:0045184|GO:0045202	chr2L	914090	917805	+	FLYBASE:FBgn0046113	Glutamate receptor IIC
33276	350.66	429.688	388.4	343.72	173.82	374.7	29	174.72	90.94	69.8	32	85.96	CG4341	BcDNA:GH12144|Dmel\CG4341	33276		GO:0005488	chr2L	922795	958100	+	FLYBASE:FBgn0028481	CG4341 gene product from transcript CG4341-RA
33277	2526.24	959.98	10840.2	6008.96	5106.12	10432.1	966.5	4998.62	3332.74	2962.32	1349.52	2985.9	ia2	CG11344|CG31795|CG4355|Dmel\CG31795|R-PTPX/1A2|anon-WO0153538.69	33277		GO:0004725|GO:0005001|GO:0005886|GO:0006470	chr2L	1011421	1048053	-	FLYBASE:FBgn0031294	CG31795 gene product from transcript CG31795-RD
33278	1	0	1	0	1	0	12	0	0	0	77	1	CG4375	BcDNA:AT13819|Dmel\CG4375	33278			chr2L	1026107	1026897	-	FLYBASE:FBgn0031295	CG4375 gene product from transcript CG4375-RA
33279	13.54	14.96	25	38.82	59	47	36.94	36.48	30.76	25.46	84.92	38.84	CG4415	Dmel\CG4415	33279		GO:0005854|GO:0006605|GO:0051082	chr2L	1037275	1038685	+	FLYBASE:FBgn0031296	CG4415 gene product from transcript CG4415-RA
33281	1518.74	1597.94	416	255.98	324.66	400.44	164.82	265.8	288.76	225.52	305.9	279.4	S	CG4385|Dmel\CG4385|E(Raf)2B|EK2-2|ES2-4|EY2-4|Star/asteroid|fltr|l(2)05671|l(2)07056|l(2)21Eb|l(2)c00080|l(2)k09538|l(2)rK134|star	33281		GO:0000042|GO:0005783|GO:0005794|GO:0005886|GO:0007173|GO:0007174|GO:0007421|GO:0007422|GO:0007476|GO:0007498|GO:0009790|GO:0016020|GO:0016021|GO:0016318|GO:0035225|GO:0042051|GO:0042058|GO:0042461|GO:0046667|GO:0046845|GO:0048149|GO:0048477	chr2L	1050877	1077811	-	FLYBASE:FBgn0003310	Star
33282	240.66	229.58	180.56	176.52	158.58	191.84	67	124.36	136	124.74	131.68	166.6	ast	CG4426|Dmel\CG4426|S[r]|Star/asteroid	33282		GO:0001745|GO:0001752|GO:0003674|GO:0005575|GO:0007173|GO:0007476|GO:0007526|GO:0008586	chr2L	1077980	1080805	+	FLYBASE:FBgn0015905	asteroid
33283	646.113	903.895	327.754	345.397	347.093	470.619	309.845	311.943	302.639	286.779	361.338	307.91	Atg4	CG4428|Dmel\CG4428|atg4	33283		GO:0004197	chr2L	1080913	1083378	+	FLYBASE:FBgn0031298	Autophagy-specific gene 4
33284	142.77	116.455	236.226	200.123	238.566	235.091	77.3595	187.441	198.685	129.55	99.6919	193.755	CG4629	Dmel\CG4629|anon-WO0257455.15	33284		GO:0004674|GO:0005524|GO:0006468|GO:0007155|GO:0008360	chr2L	1083090	1102506	-	FLYBASE:FBgn0031299	CG4629 gene product from transcript CG4629-RA
3885618	0	0	1.16385	0	1.15665	5.35168	0	0	0.86538	0.176607	0	0	CG34016	BP1070|Dmel\CG34016	3885618		GO:0003674|GO:0005575|GO:0008150	chr2L	1099551	1102506	+	FLYBASE:FBgn0054016	CG34016 gene product from transcript CG34016-RA
33285	527.7	700.68	569.4	527.72	579.78	527.72	173	426.84	370	329.9	177.94	475.74	CG4644	Dmel\CG4644|mt RNA pol	33285			chr2L	1103483	1108369	-	FLYBASE:FBgn0031300	CG4644 gene product from transcript CG4644-RA
33286	2.9	0	1	0	0	0	4	0	0	0.72	31.98	1	CG14339	Dmel\CG14339	33286		GO:0005488	chr2L	1108539	1112702	+	FLYBASE:FBgn0031301	CG14339 gene product from transcript CG14339-RA
33287	0	0	0	0	1	1	0	1	1.76	0	4	0	CG14340	Dmel\CG14340	33287			chr2L	1112988	1114138	+	FLYBASE:FBgn0031302	CG14340 gene product from transcript CG14340-RA
33288	1148.08	860.9	1604.4	1271.84	1784.46	1479.34	702.5	4278.2	2830.1	1673.66	1977.92	2712.4	Pino	CG4710|Dmel\CG4710|anon-WO0118547.131|smi21F	33288		GO:0042048|GO:0042221	chr2L	1114652	1128953	-	FLYBASE:FBgn0016926	Pinocchio
33289	453.549	403.509	431.947	326.981	491.708	487.591	218.911	353.878	427.894	249.462	427.993	328.617	CG4552	Dmel\CG4552	33289		GO:0005097|GO:0005622|GO:0006911|GO:0032313	chr2L	1129235	1132413	+	FLYBASE:FBgn0031304	CG4552 gene product from transcript CG4552-RA
33290	1.01958	2.01868	1.0126	1.01207	2.01663	4.06104	17.583	7.20393	12.0177	1.01751	70.7755	2.02185	Iris	CG4715|Dmel\CG4715	33290		GO:0048477	chr2L	1132330	1134120	-	FLYBASE:FBgn0031305	CG4715 gene product from transcript CG4715-RA
33291	225.44	88	1031.7	815.64	589.52	1017.52	156.94	614.22	337.9	312.08	138	359.46	CG4577	Dmel\CG4577	33291			chr2L	1134702	1141156	+	FLYBASE:FBgn0031306	CG4577 gene product from transcript CG4577-RA
33292	802.72	756.54	2206.34	2041.1	2065.32	2429.02	767.34	1128.24	1876.02	839.9	1593.42	1273.8	CG4726	Dmel\CG4726	33292		GO:0005316|GO:0055085	chr2L	1143203	1147395	+	FLYBASE:FBgn0031307	CG4726 gene product from transcript CG4726-RA
33293	99.0072	102	69	79.96	172	97	82	90	119	154	46	173	CG4749	Dmel\CG4749|anon-WO0118547.81	33293			chr2L	1147833	1149451	+	FLYBASE:FBgn0031308	CG4749 gene product from transcript CG4749-RA
33294	109.542	269.52	42.44	46.96	48.96	45.92	38.12	36.88	40.3	43.92	40	61.92	Tfb4	CG5041|Dmel\CG5041|TFB4	33294		GO:0000439|GO:0005675|GO:0006281|GO:0006355|GO:0006367|GO:0016251	chr2L	1149445	1150673	-	FLYBASE:FBgn0031309	CG5041 gene product from transcript CG5041-RA
33295	248.26	376.087	145.535	184.464	223.353	196.116	218.656	165.318	217.393	192.135	176.249	264.878	CG4764	Dmel\CG4764	33295		GO:0016788	chr2L	1150783	1151764	+	FLYBASE:FBgn0031310	CG4764 gene product from transcript CG4764-RA
45233	1529.9	2267.63	2114.21	1996.57	2550.71	2281.76	2206.49	1656.6	2386.92	1447.39	2381.71	1676.17	capt	Acap|BcDNA:LD24380|CAP|CG33979|CG5061|CG5074|Cap|Capt|Dcap|Dmel\CG33979|acu|cap|capping protein|cyclase-associated protein|l(2)06955	45233			chr2L	1151678	1158264	-	FLYBASE:FBgn0028388	capulet
33298	255.36	253.54	379.62	304.32	458.92	369.58	247.92	221.54	377.82	143.64	235.6	277.82	Tango14	BcDNA:SD10843|CG4775|Dmel\CG4775|TANGO14|l(2)k00619	33298		GO:0005783|GO:0016765	chr2L	1158679	1160221	+	FLYBASE:FBgn0031312	Transport and Golgi organization 14
33299	2050.48	2783.58	256	168.8	389.42	273.22	187.56	177.04	323.3	147.2	421.04	224.16	CG5080	CT16297|Dmel\CG5080	33299			chr2L	1160290	1163882	-	FLYBASE:FBgn0031313	CG5080 gene product from transcript CG5080-RB
33300	195.26	310.76	90	78.66	120.78	86.8	71.96	52.38	86.56	94	74.7	78.86	CG4785	Dmel\CG4785|Q9VPY0	33300			chr2L	1164470	1166432	+	FLYBASE:FBgn0031314	CG4785 gene product from transcript CG4785-RA
33301	85.2823	130.029	64.0079	65.1016	65.0971	65.8769	84.6583	43.8896	61.6785	29.35	65.8239	53.8028	CG14341	Dmel\CG14341	33301			chr2L	1166560	1167213	+	FLYBASE:FBgn0031315	CG14341 gene product from transcript CG14341-RA
43978	292.491	231.686	216.634	215.468	453.956	277.892	328.454	197.288	452.213	298.948	523.463	409.066	Plap	CG5105|Dmel\CG5105|UFD3|dPLAP|dmPLAP|plap	43978		GO:0008150|GO:0016005|GO:0045169	chr2L	1167169	1170079	-	FLYBASE:FBgn0024314	Phospholipase A2 activator protein
319028	42.1564	42.9924	32.0501	25.71	21.3459	21.3943	27.9884	22.4151	9.13012	7.12593	11.3545	16.1846	CG31922	20K|Dmel\CG31922|anon-AE003587.1	319028		GO:0008150|GO:0008270|GO:0030532	chr2L	1170234	1170847	+	FLYBASE:FBgn0051922	CG31922 gene product from transcript CG31922-RA
33303	235.334	169.833	160.8	141.277	124.534	145.653	161.177	142.132	132.77	99.9632	144.86	139.4	CG5118	Dmel\CG5118|anon-WO0140519.11	33303			chr2L	1170752	1172745	-	FLYBASE:FBgn0031317	CG5118 gene product from transcript CG5118-RA
33304	753.425	1036.42	345.32	330.176	388.616	466.421	289.503	265.517	289.67	253.776	310.6	326.674	CG4887	Dmel\CG4887|cg4887	33304		GO:0000166|GO:0000398|GO:0003676|GO:0003729|GO:0008270|GO:0071011	chr2L	1173011	1177500	+	FLYBASE:FBgn0031318	CG4887 gene product from transcript CG4887-RA
33305	427.901	343.512	257.831	265.686	183.479	301.568	233.641	133.697	188.014	116.15	257.083	166.902	CG4896	Dmel\CG4896|cg4896	33305		GO:0000166|GO:0003676|GO:0003729|GO:0005622|GO:0008270	chr2L	1177706	1182459	+	FLYBASE:FBgn0031319	CG4896 gene product from transcript CG4896-RD
33306	146.99	96.0012	221.75	182.838	247.004	228.421	177.048	132.448	212.456	93.124	148.704	121.335	CG5126	Dmel\CG5126	33306			chr2L	1182291	1184021	-	FLYBASE:FBgn0031320	CG5126 gene product from transcript CG5126-RA
33307	174.46	119	111.34	122.88	117	125.94	60.88	114.54	95.54	108.64	41	169	Tgt	CG4947|Dmel\CG4947|TGT	33307		GO:0008479|GO:0008616	chr2L	1184088	1185698	+	FLYBASE:FBgn0031321	tRNA-guanine transglycosylase
33308	646.52	316.68	1375.32	1038.16	1342.52	1281.18	1062.16	912.88	987.98	574.12	1011.32	1044.62	CG5001	Dmel\CG5001	33308		GO:0006457|GO:0009408|GO:0031072|GO:0051082	chr2L	1186256	1196806	+	FLYBASE:FBgn0031322	CG5001 gene product from transcript CG5001-RA
33309	26	4	80	62	36	8	107.02	40	18.64	11	38.78	18.9	CG5139	Dmel\CG5139	33309			chr2L	1198599	1199189	-	FLYBASE:FBgn0031323	CG5139 gene product from transcript CG5139-RA
50196	325.46	98.02	1306.22	818.98	865.3	1124.76	1308.72	911.98	744.14	609.28	983.82	1018.58	CG5011	Dmel\CG5011	50196			chr2L	1200237	1201220	+	FLYBASE:FBgn0040723	CG5011 gene product from transcript CG5011-RA
33310	40.62	42.12	31.96	21.92	4	13	2.46	2.34	0.9	0	0	2	CG14342	Dmel\CG14342	33310			chr2L	1204241	1205250	+	FLYBASE:FBgn0031324	CG14342 gene product from transcript CG14342-RB
33312	52.92	11.02	23.18	1	492.34	5	35.38	158.98	45.44	1	101.96	4.96	CG42329	CG14343|CG5156|CT16503|Dmel\CG42329|Dmel_CG14343|Dmel_CG5156	33312		GO:0016747	chr2L	1219363	1229469	+	FLYBASE:FBgn0259229	CG42329 gene product from transcript CG42329-RA
33313	118.92	28.96	182.72	97	228.96	145.96	243.18	170	316.96	182.92	354.8	203.9	CG5397	CT16527|Dmel\CG5397	33313		GO:0004772	chr2L	1240038	1242205	+	FLYBASE:FBgn0031327	CG5397 gene product from transcript CG5397-RA
33314	682.88	1000.78	419.54	371.6	184.9	357.3	27.6	176.66	72.34	68.8	46.92	57.88	robo3	CG14345|CG5423|CT17158|Dmel\CG5423|Robo 3|Robo-3|Robo3|dRobo-3	33314		GO:0005886|GO:0007411|GO:0007419|GO:0008038|GO:0008046|GO:0016319|GO:0048036	chr2L	1256826	1293835	+	FLYBASE:FBgn0041097	CG5423 gene product from transcript CG5423-RA
33317	0	0	0	0	0	0	0	0	0	0	0	0	a5	A5|CG5430|Dmel\CG5430	33317		GO:0008429	chr2L	1329161	1329904	+	FLYBASE:FBgn0011294	antennal protein 5
33318	0	0	0	0	0	0	7	0	0	1	26	2	CG5440	Dmel\CG5440	33318		GO:0004842|GO:0043687|GO:0051246	chr2L	1334269	1334763	+	FLYBASE:FBgn0031331	CG5440 gene product from transcript CG5440-RA
3772652	0	0	1.46	2.94	0	0	0	0	0	1	0	0	CG33923	Dmel\CG33923	3772652		GO:0003674|GO:0005575|GO:0008150	chr2L	1341365	1342095	-	FLYBASE:FBgn0053923	CG33923 gene product from transcript CG33923-RA
3771945	0	0	0	0	0	0	0	0	0	0	0	0	CG33922	Dmel\CG33922	3771945		GO:0003674|GO:0005575|GO:0008150	chr2L	1343443	1344171	-	FLYBASE:FBgn0053922	CG33922 gene product from transcript CG33922-RA
33319	1	0.82	0	0	0	0	15.96	0	1	2	73.1	3	Cdlc2	CG5450|Cdcl2|Dmel\CG5450|anon-WO0140519.117|dlc	33319		GO:0003774|GO:0003777|GO:0005737|GO:0005856|GO:0005868|GO:0007017|GO:0007018|GO:0030286|GO:0042623	chr2L	1344480	1345144	+	FLYBASE:FBgn0026141	Cytoplasmic dynein light chain 2
33320	0	0	0	0	0	0	0	0	0	0	22.68	0	CG5556	Dmel\CG5556	33320		GO:0016787	chr2L	1351860	1352869	-	FLYBASE:FBgn0031332	CG5556 gene product from transcript CG5556-RA
33321	0	0	0	0	0	0	6	0	1	0	30.5852	0	CG5561	Dmel\CG5561	33321		GO:0003676|GO:0008168|GO:0016787|GO:0032259	chr2L	1352970	1354109	-	FLYBASE:FBgn0031333	CG5561 gene product from transcript CG5561-RA
319030	0	0	0	0	0	0	2	0	0	0	16.0498	0	CG31924	BcDNA:AT29272|CG5564|Dmel\CG31924	319030		GO:0016787	chr2L	1354099	1354919	-	FLYBASE:FBgn0051924	CG31924 gene product from transcript CG31924-RA
33323	0	0	0	0	0	0	12	0	1	1	36.82	1	CG5565	Dmel\CG5565	33323		GO:0008152|GO:0008967	chr2L	1354911	1355924	-	FLYBASE:FBgn0031335	CG5565 gene product from transcript CG5565-RA
318875	1	1	0	0	0	0	0	0	0	0	0	0	CG31659	CG16933|Dmel\CG31659	318875		GO:0005488	chr2L	1358925	1359784	-	FLYBASE:FBgn0051659	CG31659 gene product from transcript CG31659-RA
33324	93.28	155.8	33.94	34.04	30.96	38.96	26.6	45.86	7	28.34	13	29.96	NLaz	BcDNA:RE67583|CG16933|CG33126|CT33980|Dmel\CG33126|Nlaz	33324		GO:0005215|GO:0005488|GO:0005615|GO:0006810|GO:0006979|GO:0008289|GO:0008340|GO:0033500|GO:0070328	chr2L	1359983	1361732	-	FLYBASE:FBgn0053126	Neural Lazarillo
33325	8	4	1	2	9	4	17	2	4	6	34.56	10	CG14346	Dmel\CG14346	33325			chr2L	1368102	1369047	+	FLYBASE:FBgn0031337	CG14346 gene product from transcript CG14346-RA
44522	4993.8	4459.34	316.68	197.92	153.94	280.96	159.92	172.82	128.9	196.74	355.6	184	lea	CG14347|CG14348|CG5481|CG5574|CT17326|D-Robo2|D-robo2|Dmel\CG5481|Robo 2|Robo-2|Robo2|anon-EST:Liang-1.75|clone 1.75|dRobo-2|robo-2|robo2	44522		GO:0001764|GO:0004872|GO:0005886|GO:0007411|GO:0007419|GO:0007426|GO:0007432|GO:0008046|GO:0016319|GO:0022409|GO:0035050|GO:0042685|GO:0048036	chr2L	1380086	1420449	-	FLYBASE:FBgn0002543	leak
3772609	0	0	0	0	0	0	0	0	0	0	0	0	snRNA:U3:22A	CR31927|Dmel\CR31927|K7|U3snRNA|U3snRNA22A|dU3|snRNA2|snRNA3|snRNA:U3|snRNA[[2]]	3772609		GO:0000398	chr2L	1432711	1432921	+	FLYBASE:FBgn0003926	small nuclear RNA U3 at 22A
NEWGENE5	0	1	2	19	1	63	3	57.26	2	233.1	11	197.02	NEWGENE5					chr2L	1442722	1443560
326175	3.92	4.36	2	0	0	0	1	1.84	0	0	2.62	0	CG31928	CG10872|Dmel\CG31928	326175		GO:0004190|GO:0006508|GO:0042600	chr2L	1492314	1493570	+	FLYBASE:FBgn0051928	CG31928 gene product from transcript CG31928-RA
326263	177.82	21	3450.64	5206.06	4765.72	6130.14	2280.84	5377.32	5117.7	3967.32	5509.54	5760.38	CG33128	CG10872|Dmel\CG33128	326263		GO:0004190|GO:0006508	chr2L	1494090	1495456	+	FLYBASE:FBgn0053128	CG33128 gene product from transcript CG33128-RA
326174	0	0	5	1.92	7.96	7	5	5	9	4.4	1	2	CG31926	CG10872|Dmel\CG31926	326174		GO:0004190|GO:0006508	chr2L	1495747	1496979	+	FLYBASE:FBgn0051926	CG31926 gene product from transcript CG31926-RA
33330	0	0	0	0	0	0	0	0	0	0	0	0	CG31661	CG10872|Dmel\CG31661	33330		GO:0004190|GO:0006508	chr2L	1497254	1498435	+	FLYBASE:FBgn0051661	CG31661 gene product from transcript CG31661-RA
33331	4	2	6	1	13	8	26	9	10	10	95.94	3	CG18131	BcDNA:AT12853|Dmel\CG18131	33331			chr2L	1498455	1500760	-	FLYBASE:FBgn0031343	CG18131 gene product from transcript CG18131-RE
33332	84.88	67	94.92	101.88	106.98	119.96	76.82	63.94	77.92	76.92	66	119	CG7420	Dmel\CG7420	33332			chr2L	1500835	1502903	-	FLYBASE:FBgn0031344	CG7420 gene product from transcript CG7420-RA
33333	0	2	0	0	0	0	0	0	0	0	9	0	CG18132	Dmel\CG18132	33333		GO:0045454	chr2L	1516791	1517478	-	FLYBASE:FBgn0031345	CG18132 gene product from transcript CG18132-RA
33334	165	140	0	0	0	0	0	1	0	0	0.12	0	halo	CG7428|Dmel\CG7428	33334		GO:0003674|GO:0005575|GO:0006869|GO:0007018|GO:0031887|GO:0032879|GO:0042325	chr2L	1517532	1518184	-	FLYBASE:FBgn0001174	CG7428 gene product from transcript CG7428-RA
33335	0.82	2.54	1	0	0	1.88	0	1	0	0	1	0	Or22a	22A.1|22a|AN11|CG12193|DOR22A.1|DOR22a|DOR53|Dmel Or22a|Dmel22a|Dmel\CG12193|Dor53|OR22a|Or22A.1|Or53|dor53	33335		GO:0004984|GO:0005549|GO:0007608|GO:0016020|GO:0016021|GO:0030425	chr2L	1520613	1522151	+	FLYBASE:FBgn0026398	Odorant receptor 22a
33336	1	2	1	1	0	2	0	2	0	2	0	0	Or22b	22A.2|22b|AN12|CG4231|DOR22A.2|DOR22b|DOR67|Dmel\CG4231|Dor67|OR22b|Or22A.2|Or67|dor67	33336		GO:0004984|GO:0005549|GO:0007608|GO:0016020|GO:0016021|GO:0030425	chr2L	1522691	1524259	+	FLYBASE:FBgn0026397	Odorant receptor 22b
33339	1250.8	1134.54	622.18	351.38	882.28	604.04	201.88	666.76	590.26	272.58	613.74	331.52	CG14351	CT33985|Dmel\CG14351|tartan/capricious-like	33339			chr2L	1555159	1607617	+	FLYBASE:FBgn0031349	CG14351 gene product from transcript CG14351-RA
33337	9	1	3	5	3	9	59.94	5	1	5	318.8	6	CG10869	Dmel\CG10869	33337			chr2L	1584864	1587156	-	FLYBASE:FBgn0031347	CG10869 gene product from transcript CG10869-RB
33338	513.98	636.36	363.48	264.3	335.64	311	430.46	417.16	272.76	191.02	310	238.62	CG31935	AAF51358|CG10870|CG7373|Dmel\CG31935	33338		GO:0005097|GO:0005625|GO:0017137|GO:0043087	chr2L	1595043	1611125	-	FLYBASE:FBgn0051935	CG31935 gene product from transcript CG31935-RA
33341	49.6	131.78	22.04	31.42	22.52	28.34	33.88	30.08	33.46	18.46	17.86	42.88	CG14352	Dmel\CG14352	33341		GO:0003677	chr2L	1611421	1612578	+	FLYBASE:FBgn0031351	CG14352 gene product from transcript CG14352-RA
44390	1735.36	1276.12	2924.98	2815.1	4199.84	2929.46	3206.58	1801.66	3124.04	1175.7	2204.88	2234.96	RFeSP	CG7361|Dmel\CG7361|H|RISP|RfeSP|anon-EST:Posey219|l(2)k11704	44390		GO:0005750|GO:0005875|GO:0006122|GO:0007040|GO:0008121|GO:0051537	chr2L	1612686	1614182	-	FLYBASE:FBgn0021906	Rieske iron-sulfur protein
33343	5356.56	4567.06	4590.1	2173.76	2809.92	4769.94	750	3028.28	2727.2	1814.84	1155	1852.64	chinmo	CG10871|CG17156|CG17649|CG31666|Chinmo|Dmel\CG31666|F|l(2)04111	33343		GO:0003700|GO:0005515|GO:0005622|GO:0008270|GO:0016319|GO:0048813	chr2L	1651260	1698632	+	FLYBASE:FBgn0086758	Chronologically inappropriate morphogenesis
33346	1114.98	1151.94	828.64	663.96	1101.88	861.26	950.58	642.68	965.82	663.82	948.72	838.22	cpb	CG17158|CP|CP-beta|CPB|CapZ|Cpb|Dmel\CG17158|J|bnd	33346		GO:0003779|GO:0005737|GO:0007015|GO:0007298|GO:0007303|GO:0008290|GO:0010591|GO:0030036|GO:0030832|GO:0035220|GO:0051016	chr2L	1704904	1706962	+	FLYBASE:FBgn0011570	capping protein beta
33347	667.76	560.78	686.26	464.1	635.08	642.28	502.96	480.76	684.74	574.44	643.86	639.22	CG17660	Dmel\CG17660	33347		GO:0016021	chr2L	1707132	1710415	-	FLYBASE:FBgn0031356	CG17660 gene product from transcript CG17660-RA
33348	227.6	179.999	203.394	320.265	369.962	201.008	209.189	137.284	209.855	138.129	93.0662	259.733	mRpL48	CG17642|Dmel\CG17642|MRP-L48	33348		GO:0003735|GO:0005762|GO:0006412	chr2L	1710466	1711466	+	FLYBASE:FBgn0031357	mitochondrial ribosomal protein L48
33349	221.225	223.942	113.681	97.7059	105.236	126.598	42.8363	80.9156	103.669	76.5976	68.0043	83.3772	frtz	CG17657|Dmel\CG17657|anon-WO0118547.105	33349		GO:0001736|GO:0035320	chr2L	1711300	1715861	-	FLYBASE:FBgn0086698	fritz
33350	266.96	237.2	404.06	388.84	387.36	425.94	330	450.9	364.8	496.1	338.64	603.22	CG18317	Dmel\CG18317	33350		GO:0005488|GO:0005739|GO:0005740|GO:0006839|GO:0016020|GO:0022857|GO:0055085	chr2L	1716892	1724391	-	FLYBASE:FBgn0031359	CG18317 gene product from transcript CG18317-RA
33351	3402.62	2567.29	17015.8	15966.3	19258.1	14633.3	12926.5	8485.39	16222.6	6720.36	14755.1	9064.81	Eno	BEST:LD15491|CG17654|CT32526|Dmel\CG17654|ENOA|Eno2|T18|anon-WO0153538.76|eno	33351		GO:0000015|GO:0000287|GO:0004634|GO:0005811|GO:0006096	chr2L	1724974	1729629	-	FLYBASE:FBgn0000579	Enolase
319033	151.908	71.5683	72.7115	88.4585	141.268	69.6437	76.0615	45.9982	97.1399	50.0637	38.2989	83.2638	Rrp40	CG31938|Dmel\CG31938|dRrp40	319033		GO:0000175|GO:0000176|GO:0000178|GO:0003723|GO:0005737|GO:0006364	chr2L	1728735	1729575	+	FLYBASE:FBgn0260648	CG31938 gene product from transcript CG31938-RA
326177	261.42	339.42	525.02	520.34	937.96	706.34	918.2	532.04	1005.88	353.86	900.92	676.1	CG31937	CG17711|CT39259|Dmel\CG31937	326177		GO:0005488|GO:0016616|GO:0055114	chr2L	1729946	1731070	+	FLYBASE:FBgn0031360	CG31937 gene product from transcript CG31937-RA
33353	198.78	173.9	115.8	101.74	102	66	82	96	86.48	62.86	53.92	103.92	CG17652	Dmel\CG17652	33353		GO:0006911	chr2L	1731358	1732356	-	FLYBASE:FBgn0031361	CG17652 gene product from transcript CG17652-RA
33354	696.92	601.46	974.28	677.98	703.88	809.02	357.56	540.04	597.52	291.08	258.54	318.52	CG17646	BEST:GH05015|CG17647|Dmel\CG17646	33354		GO:0005215|GO:0005524|GO:0016021|GO:0042626|GO:0043190	chr2L	1732526	1750613	+	FLYBASE:FBgn0031362	CG17646 gene product from transcript CG17646-RB
33356	278.68	284	120	134	172	117.62	71	96.54	96.16	79	83	103	CG17712	BcDNA:GH03377|Dmel\CG17712	33356		GO:0005488|GO:0008152|GO:0016491	chr2L	1750687	1752116	-	FLYBASE:FBgn0027597	CG17712 gene product from transcript CG17712-RA
33357	0	0	0	0	0	0	0	0	0	0	3	0	CG17648	BcDNA:GH02930|Dmel\CG17648	33357			chr2L	1752349	1752850	+	FLYBASE:FBgn0031364	CG17648 gene product from transcript CG17648-RA
117349	1	0	0	0	0	0	0	0	0	0	1.26	0	Gr22f	22B.1|CG31932|Dmel\CG31932|GR22B.1|GR22b1|Gr22B1	117349		GO:0008527|GO:0016021|GO:0050909	chr2L	1755253	1756451	-	FLYBASE:FBgn0041249	Gustatory receptor 22f
33358	2	5	8	4	4	3	27	7	11	9	41.84	12.82	CG17650	Dmel\CG17650	33358			chr2L	1758286	1759078	-	FLYBASE:FBgn0031365	CG17650 gene product from transcript CG17650-RA
117498	2	0	0	0	1	2	0	1	2	0	0	1	Gr22e	CG31936|Dmel\CG31936|Gr2940.1	117498		GO:0008527|GO:0016021|GO:0050909	chr2L	1784062	1785286	+	FLYBASE:FBgn0045497	Gustatory receptor 22e
3772682	0	0	0	0	0	0	0	0	0	0	0	0	Gr22d	CR31930|Dmel\CR31930|Gr22dP|Gr2940.2	3772682			chr2L	1789141	1790361	-	FLYBASE:FBgn0045498	Gustatory receptor 22d
117499	0	0	0	0	0	0	0	0	0	0	1	0	Gr22c	CG31929|Dmel\CG31929|Gr2940.3	117499		GO:0016021|GO:0050909	chr2L	1790617	1791823	-	FLYBASE:FBgn0045499	Gustatory receptor 22c
117492	0	0	0	0	0	0	0	0	0	0	0	0	Gr22b	CG31931|CR31931|Dmel\CG31931|Gr22bP|Gr2940.4	117492			chr2L	1792057	1793268	-	FLYBASE:FBgn0045500	Gustatory receptor 22b
117500	0	0	1	0	0	0	0	0	0	0	0	0	Gr22a	CG31662|Dmel\CG31662|Gr2940.5	117500		GO:0008527|GO:0016021|GO:0050909	chr2L	1793668	1794917	-	FLYBASE:FBgn0045501	Gustatory receptor 22a
326176	0	0	0	0	0	0	6	0	0	4	65.5	1	CG31933	CG15622|Dmel\CG31933	326176		GO:0003824|GO:0008152	chr2L	1821270	1823331	-	FLYBASE:FBgn0051933	CG31933 gene product from transcript CG31933-RA
33359	66.56	3	190.58	197.68	164.68	260.4	80.2	172.56	104.42	137.26	56.82	132.54	CG31664	CG15622|Dmel\CG31664	33359			chr2L	1824404	1826055	-	FLYBASE:FBgn0051664	CG31664 gene product from transcript CG31664-RA
33360	3	1	2.98	0.18	0.54	5.82	8.12	2	0	9.5	42.24	4.64	c-cup	CG15623|Dmel\CG15623	33360		GO:0007140|GO:0020037	chr2L	1831792	1832557	-	FLYBASE:FBgn0031367	calcutta cup
33361	510.1	345.4	949.12	667.3	364.94	660.38	46	313.6	154.16	107.74	36	116.48	CG31665	CG12704|CG15621|CT35769|Dmel\CG31665	33361		GO:0005509	chr2L	1836630	1858551	+	FLYBASE:FBgn0051665	CG31665 gene product from transcript CG31665-RA
33363	211.24	115.2	394.64	344.78	302.34	302.58	144.78	195.42	222.66	137.86	293.62	147.6	CG31663	BcDNA:GH27779|CG15359|CG15360|Dmel\CG31663	33363			chr2L	1858609	1880644	-	FLYBASE:FBgn0051663	CG31663 gene product from transcript CG31663-RA
33365	0	0	3	0	1	3	7	0	0	0	58.88	0	CG7295	Dmel\CG7295	33365		GO:0020037	chr2L	1869867	1870956	+	FLYBASE:FBgn0031372	CG7295 gene product from transcript CG7295-RA
33366	0	3	3	0	7	4	5.94	3.16	6	4.2	13	0	CG15358	Dmel\CG15358	33366		GO:0005488	chr2L	1882415	1884056	-	FLYBASE:FBgn0031373	CG15358 gene product from transcript CG15358-RA
33367	2335.88	3219.6	2229.4	1368.26	1531.9	1942.3	727.74	1622.38	1228.7	1048.86	1116.96	1145.58	CG7337	Dmel\CG7337	33367			chr2L	1884984	1943818	+	FLYBASE:FBgn0031374	CG7337 gene product from transcript CG7337-RA
3771881	0	0	0	0	0	0	0	0	0	0	0	0	tRNA:G3:22BCa	AE002638.trna7-GlyGCC|CR31667|Dmel\CR31667|phe-tRNA-2|tRNA:G:GCC:AE002638-a|tRNA:gly3:22BCa	3771881		GO:0005829|GO:0006412|GO:0030533	chr2L	1938089	1938159	-	FLYBASE:FBgn0011859	transfer RNA:gly3:22BCa
50192	0	0	0	0	0	0	0	0	0	0	5	0	CG15357	Dmel\CG15357	50192			chr2L	1945225	1945709	-	FLYBASE:FBgn0040719	CG15357 gene product from transcript CG15357-RA
3772423	0	0	0	0	0	0	2	0	0	0	2	0	CG33673	Dmel\CG33673	3772423		GO:0003674|GO:0005575|GO:0008150	chr2L	1945840	1947359	-	FLYBASE:FBgn0053673	CG33673 gene product from transcript CG33673-RA
326152	54.6	39	18	13.6	5	17	7	4	3	2	16.6	0	CG31670	CG7312|Dmel\CG31670|dfezl	326152		GO:0003676|GO:0005622|GO:0008270|GO:0019827|GO:0050767	chr2L	1950235	1954519	-	FLYBASE:FBgn0031375	CG31670 gene product from transcript CG31670-RA
3772425	0	0	0	0	0	0	0	0	0	0	0	0	tRNA:CR31942	AE002638.trna8-ArgTCT|CR31942|Dmel\CR31942|tRNA:R:TCT:AE002638-a	3772425		GO:0030533	chr2L	1965426	1965498	+	FLYBASE:FBgn0051942	transfer RNA:CR31942
33369	578.22	567.4	374.92	304.5	632.7	354.78	500.42	266.56	467.2	197.46	361.72	318.68	CG10908	Derlin-1|Dmel\CG10908	33369		GO:0005789|GO:0006515|GO:0008233|GO:0030433	chr2L	1974145	1975422	+	FLYBASE:FBgn0031376	CG10908 gene product from transcript CG10908-RA
33370	492	494.98	242.92	207.7	187.42	247	144.94	128.26	187.7	108.34	133.8	166.72	CG15356	Dmel\CG15356	33370		GO:0005875	chr2L	1976542	1980612	-	FLYBASE:FBgn0031377	CG15356 gene product from transcript CG15356-RA
33371	40.54	43.6	62.62	54.64	106.26	41.16	49.52	48.32	53.18	29.14	33.98	44.92	CG15362	Dmel\CG15362	33371		GO:0003824	chr2L	1981310	1981927	+	FLYBASE:FBgn0031378	CG15362 gene product from transcript CG15362-RA
33372	353.88	420.14	269.38	242.794	357.78	287.98	276.64	218.004	322	191.96	294.04	287.238	CG7289	Dmel\CG7289	33372			chr2L	1982234	1984512	+	FLYBASE:FBgn0031379	CG7289 gene product from transcript CG7289-RA
33373	963.86	549.58	3415.6	3198.83	5746.42	3109.18	6840.43	2281.86	4246.06	1887.28	3330.76	2869.99	Got2	152801_at|CG4233|Dmel\CG4233|Got|Got-2|got2	33373		GO:0004069|GO:0005739|GO:0005759|GO:0005811|GO:0006531|GO:0006537|GO:0007416|GO:0030170|GO:0045213	chr2L	1984512	1987761	-	FLYBASE:FBgn0001125	Glutamate oxaloacetate transaminase 2
33374	293.32	465	135	136	159	164.84	313	86	161	123	301.82	180	Npc2a	BEST:GH08376|BcDNA:GH22047|BcDNA:RH53228|CG7291|CT22505|DmML3|Dmel\CG7291|NPC2|dnpc2a|npc2a	33374		GO:0005576	chr2L	1988291	1988949	+	FLYBASE:FBgn0031381	Niemann-Pick type C-2a
246672	0	0	0	0	0	0	0	0	1	0	0	0	Obp22a	22a|CG31941|Dmel\CG31941|Obp-b|anon-AE003584.1|obp22	246672		GO:0005549|GO:0005575|GO:0006810|GO:0007606	chr2L	1991581	1992152	-	FLYBASE:FBgn0043539	Odorant-binding protein 22a
3346207	78.46	47	159.74	153.68	90.54	154.46	15.32	115	37.96	28	21	43.84	CG33543	CG15354|CG15355|CT35363|CT35364|Dmel\CG33543	3346207		GO:0003674|GO:0007155|GO:0016020	chr2L	1997102	2006307	-	FLYBASE:FBgn0053543	CG33543 gene product from transcript CG33543-RC
50191	0	2	58	62	84	5	5306.23	72.36	155	12	5013.72	50	CG15353	BcDNA:RH63135|Dmel\CG15353	50191			chr2L	2006763	2007193	-	FLYBASE:FBgn0040718	CG15353 gene product from transcript CG15353-RA
50190	77.66	3	1780.12	1605.12	533.52	1797.36	3522.66	789.822	2576.12	1243.8	2194.47	3028.99	Nplp4	CG15361|Dmel\CG15361|NPLP4	50190		GO:0005184|GO:0005576|GO:0007218	chr2L	2008530	2008855	+	FLYBASE:FBgn0040717	Neuropeptide-like precursor 4
3772350	39.76	1	1025.82	1020.56	327.68	1041.12	2447.52	520.921	1536.84	752.519	1183.66	1760.12	tRNA:CR31943	AE002638.trna9-GlnCTG|CR31943|Dmel\CR31943|tRNA:Q:CTG:AE002638-d	3772350			chr2L	2009155	2009226	+	FLYBASE:FBgn0051943	transfer RNA:CR31943
3772629	0	0	0	0	0	0	0	0	0	0	0	0	tRNA:CR31944	AE002638.trna10-GlnCTG|CR31944|Dmel\CR31944|tRNA:Q:CTG:AE002638-e	3772629			chr2L	2009538	2009609	+	FLYBASE:FBgn0051944	transfer RNA:CR31944
33377	131.06	133.52	232.28	147.22	95.42	121.78	37.48	79.4	52	34.86	59.34	37.64	CG4238	Dmel\CG4238	33377		GO:0004842|GO:0005622|GO:0006464	chr2L	2010118	2030536	+	FLYBASE:FBgn0031384	CG4238 gene product from transcript CG4238-RF
3772443	0	0	0	0	0	0	0	0	0	0	0	0	tRNA:CR31939	AE002638.trna6-GlnCTG|CR31939|Dmel\CR31939|tRNA:Q:CTG:AE002638-c	3772443		GO:0030533	chr2L	2010646	2010717	-	FLYBASE:FBgn0051939	transfer RNA:CR31939
3772267	0	0	0	0	0	0	0	0	0	0	0	0	tRNA:CR31940	AE002638.trna5-GlnCTG|CR31940|Dmel\CR31940|tRNA:Q:CTG:AE002638-b	3772267			chr2L	2010869	2010940	-	FLYBASE:FBgn0051940	transfer RNA:CR31940
3772558	0	0	0	0	0	0	0	0	0	0	0	0	tRNA:CR31669	AE002638.trna4-GlnCTG|CR31669|Dmel\CR31669|tRNA:Q:CTG:AE002638-a	3772558			chr2L	2013179	2013250	-	FLYBASE:FBgn0051669	transfer RNA:CR31669
3772114	0	0	0	0	0	0	0	0	0	0	0	0	tRNA:G3:22BCb	AE002638.trna11-GlyGCC|CR31945|Dmel\CR31945|tRNA:G:GCC:AE002638-b|tRNA:gly3:22BCb	3772114		GO:0005829|GO:0006412|GO:0030533	chr2L	2031692	2031762	+	FLYBASE:FBgn0011860	transfer RNA:gly3:22BCb
53544	132.08	278.1	12.02	16	256.02	28.94	22	189.78	40.02	10	12	7	CG42296	CG15378|Dmel\CG42296|Dmel_CG15378	53544			chr2L	2032636	2035936	-	FLYBASE:FBgn0259192	CG42296 gene product from transcript CG42296-RA
7354375	3	2	175.12	73.7	220.22	175.72	579.66	98.1	217.66	163.76	590.4	245.34	lectin-22C	AC 004716A|AC004716a|CG15378|CG42295|Dmel\CG42295|Dmel_CG15378	7354375		GO:0005534|GO:0005576|GO:0006030|GO:0008061	chr2L	2036457	2037247	-	FLYBASE:FBgn0259230	CG42295 gene product from transcript CG42295-RB
33379	1295.04	1556.36	1453.96	1039.1	1259.24	1408.66	681.4	1116.62	1338.74	831.54	1193.46	910	Su(dx)	CG4244|Dmel\CG4244|Su(Dx)|Su(deltex)|anon-WO0073329.1|anon-WO0073329.2|anon-WO0073329.4|su(dx)	33379		GO:0004842|GO:0005112|GO:0005622|GO:0006464|GO:0007219|GO:0008586|GO:0008587|GO:0016348|GO:0019915|GO:0031623|GO:0032880|GO:0045746	chr2L	2037802	2044373	+	FLYBASE:FBgn0003557	Suppressor of deltex
48440	98.64	154.06	5	2	2	4	23.84	0	4	9	31.76	4	CG31672	BEST:LD15963|CG4248|Dmel\CG31672|n(2)k09932	48440			chr2L	2045525	2048054	+	FLYBASE:FBgn0028952	CG31672 gene product from transcript CG31672-RA
33381	3	1	0	2	1.4	0	0	0	0	0	0	0	Or22c	22C.1|22c|CG15377|DOR16|DOR22C.1|Dmel\CG15377|Or22C.1	33381		GO:0004984|GO:0005549|GO:0007608|GO:0016020|GO:0016021	chr2L	2054589	2057967	+	FLYBASE:FBgn0026396	Odorant receptor 22c
3346208	64.04	20.28	113.8	104.58	58.46	125.2	39	55.26	43.66	28	33.24	31.28	dpr3	CG15379|CG15380|CG15381|CG33516|CRACM2|CT35425|Dmel\CG33516|Dpr-3	3346208		GO:0003674|GO:0005575|GO:0032234	chr2L	2058859	2109878	-	FLYBASE:FBgn0053516	CG33516 gene product from transcript CG33516-RB
33384	3	3	0	0	0	1	16	0	1	3	59.3	4	CG12674	Dmel\CG12674	33384			chr2L	2079977	2081286	+	FLYBASE:FBgn0031388	CG12674 gene product from transcript CG12674-RA
33385	45.62	10	163.58	94.54	198.92	94.56	270.54	124.4	193.46	241.12	177.22	220.78	CG4259	Dmel\CG4259|SPH173	33385		GO:0004252|GO:0006508	chr2L	2128215	2129211	-	FLYBASE:FBgn0031389	CG4259 gene product from transcript CG4259-RA
33386	3669.76	3117.36	17110.7	14350.6	20077.3	15692.4	8572.64	9843.39	18084.1	7503.26	16666.3	9855.26	GlyP	BcDNA:LD24485|CG7254|DGPH|Dmel\CG7254|GP|Glp1|anon-WO0257455.33|l(2)k07918	33386		GO:0005980|GO:0008184|GO:0030170|GO:0042803|GO:0043234|GO:0060361	chr2L	2130815	2137296	+	FLYBASE:FBgn0004507	Glycogen phosphorylase
326153	1359.54	2135.74	633.06	560.82	734.48	808.3	332.22	444.6	690.58	569.74	624.92	566.26	tho2	CG31671|CG4263|Dmel\CG31671|Tho2	326153		GO:0006406	chr2L	2137350	2145175	-	FLYBASE:FBgn0031390	CG31671 gene product from transcript CG31671-RA
33388	235.9	262.44	121	122	125	115.46	109	97	89.86	93.98	134.96	105.4	CG11723	Dmel\CG11723	33388		GO:0003677	chr2L	2145497	2147287	-	FLYBASE:FBgn0031391	CG11723 gene product from transcript CG11723-RA
33389	435.8	444.54	300.9	260.94	304.84	345.86	188.2	227	366.52	295.94	419.32	287.92	CG7261	BcDNA:LD22320|Dmel\CG7261	33389		GO:0005488	chr2L	2147519	2151664	+	FLYBASE:FBgn0027509	CG7261 gene product from transcript CG7261-RA
33390	783.54	798.22	769.6	796.48	1256.26	752.56	489.76	624.48	908.16	503.6	439.88	810.72	AIF	CG7263|DmAIF|Dmel\CG7263	33390		GO:0005634|GO:0005739|GO:0005758|GO:0006309|GO:0006917|GO:0007005|GO:0016491|GO:0043067|GO:0045454|GO:0050660|GO:0055114	chr2L	2151664	2155390	+	FLYBASE:FBgn0031392	Apoptosis inducing factor
33391	68.3582	62.3856	12.3197	10.5329	20.1914	1.1906	33.1118	10.541	7.20668	5.19679	4.30988	12.2929	CG15382	BcDNA:RE26473|Dmel\CG15382	33391			chr2L	2155760	2156791	+	FLYBASE:FBgn0031393	CG15382 gene product from transcript CG15382-RA
33392	3772.07	3134.15	905.689	621.184	558.501	816.451	349.822	594.825	546.45	392.925	348.387	387.58	aop	AOP|Aop|Aop/Yan|CG3166|DROYANET|DROYANETSB|Dmel\CG3166|SK2-1|YAN|Yan|aop/yan|pok|yan|yan/pok	33392		GO:0000165|GO:0001709|GO:0001751|GO:0003700|GO:0005515|GO:0005634|GO:0006355|GO:0006897|GO:0006917|GO:0007254|GO:0007298|GO:0007391|GO:0007464|GO:0007517|GO:0009987|GO:0016481|GO:0016564|GO:0043565|GO:0045316|GO:0045467|GO:0045596|GO:0045610|GO:0045678|GO:0046533|GO:0046580|GO:0048666|GO:0048747|GO:0048749|GO:0048813|GO:0060233	chr2L	2156484	2178749	-	FLYBASE:FBgn0000097	anterior open
3771849	0	0	0	0	0	0	0	0	0	0	0	0	tRNA:CR31946	AE002638.trna12-ArgTCT|CR31946|Dmel\CR31946|tRNA:R:TCT:AE002638-b	3771849			chr2L	2187007	2187079	+	FLYBASE:FBgn0051946	transfer RNA:CR31946
33394	416.76	500.78	213.5	192.2	168.62	189.46	205.34	122.96	139.86	109.9	202.52	164.66	CG10874	Dmel\CG10874	33394			chr2L	2189913	2192372	-	FLYBASE:FBgn0031395	CG10874 gene product from transcript CG10874-RA
5740746	1	1	1.04	1	0	1	1	0.12	0	1	4.56	1	CG34172	Dmel\CG34172	5740746			chr2L	2192525	2193010	-	FLYBASE:FBgn0085201	CG34172 gene product from transcript CG34172-RA
33395	34.18	12.6	71.04	62.9405	61.1	66.8	89.3	29.86	76.86	20.76	10.52	36.44	CG31668	CG10879|CG31668-PB|Dmel\CG31668	33395		GO:0005215|GO:0006810|GO:0016020|GO:0055085	chr2L	2203904	2206028	-	FLYBASE:FBgn0051668	CG31668 gene product from transcript CG31668-RB
318891	63.74	25.96	110.24	123.42	115.02	103.98	45.24	59.34	62.5	31.42	25.48	58.46	CG33124	CG10879|CG33124-PB|Dmel\CG33124	318891		GO:0005215|GO:0006810|GO:0016020|GO:0055085	chr2L	2206798	2208906	-	FLYBASE:FBgn0053124	CG33124 gene product from transcript CG33124-RC
33396	49.76	53.68	96.64	92.7	75.94	116	104.48	85.4	74	19.98	87.8	23.94	CG15385	Dmel\CG15385	33396		GO:0003993	chr2L	2209572	2212571	-	FLYBASE:FBgn0031397	CG15385 gene product from transcript CG15385-RA
33397	94.84	154.5	185.64	187.819	413.4	317.2	485.34	271.52	394.845	361.34	480.32	472.245	Uch	CG4265|Dmel\CG4265|UBL|UCH|UCH-D|UCH-D19|uch|uch-D	33397		GO:0004221|GO:0005875|GO:0006511|GO:0016579	chr2L	2212738	2214179	-	FLYBASE:FBgn0010288	Ubiquitin carboxy-terminal hydrolase
5740699	94.8693	74.4693	49.5986	27.5082	37.3575	17.4111	50.8068	17.8529	22.8193	28.8874	29.5693	36.9219	CG34174	Dmel\CG34174	5740699			chr2L	2214312	2215147	+	FLYBASE:FBgn0085203	CG34174 gene product from transcript CG34174-RA
33398	250.951	493.607	73.4901	64.8788	60.7625	64.7489	52.7183	36.1471	51.1957	39.1126	38.0507	46.6218	CG10880	Dmel\CG10880	33398		GO:0005488	chr2L	2214972	2216298	-	FLYBASE:FBgn0031398	CG10880 gene product from transcript CG10880-RA
50188	157.06	133.84	198.21	222.59	214.11	167.96	205.24	151.24	144.26	93.97	115.74	197.64	CG15386	Dmel\CG15386	50188			chr2L	2216503	2217231	-	FLYBASE:FBgn0040715	CG15386 gene product from transcript CG15386-RA
7354476	157.06	133.84	198.21	222.59	214.11	167.96	205.24	151.24	144.26	93.97	115.74	197.64	CG42371	Dmel\CG42371	7354476			chr2L	2216503	2217231	-	FLYBASE:FBgn0259717	CG42371 gene product from transcript CG42371-RA
33399	377.4	329.08	286.3	282.48	233.58	319.36	151.14	169.3	176.42	187.4	224.52	168.86	mio	CG15384|CG7074|Dmel\CG7074	33399		GO:0006302|GO:0006457|GO:0007294|GO:0030716|GO:0040020|GO:0051082	chr2L	2217363	2220625	+	FLYBASE:FBgn0031399	missing oocyte
33401	488.08	369.817	597.38	526.92	553	653.813	551.38	520.6	563.531	403.2	592.22	674.66	CG7082	Dmel\CG7082|cg7082	33401		GO:0003723	chr2L	2220767	2225554	+	FLYBASE:FBgn0031401	CG7082 gene product from transcript CG7082-RA
33403	493.561	312.889	99.0136	62.4295	75.7052	81.8532	67.2423	53.7946	60.7029	55.896	79.1925	63.0752	CG15387	Dmel\CG15387	33403			chr2L	2225549	2226840	-	FLYBASE:FBgn0031403	CG15387 gene product from transcript CG15387-RA
33402	1746.63	2714.44	1446.36	1108.29	1691.33	1383.64	1132.93	1219.69	1361.62	1078.59	1254.62	1154.41	l(2)s5379	BEST:LD28579|BcDNA:LD10657|CG7085|Dmel\CG7085	33402			chr2L	2226523	2231096	+	FLYBASE:FBgn0010704	lethal (2) s5379
33409	2058.9	2385.88	1539.36	1047.12	2707.08	1637.8	1062.98	1094.56	2288.9	1024.24	1740.6	1123.04	CG10882	BcDNA:LP05220|Dmel\CG10882	33409			chr2L	2231777	2236826	-	FLYBASE:FBgn0031408	CG10882 gene product from transcript CG10882-RA
33404	0	0	0	0	0	0	7.7	0	0	1	28.8	0	CG31679	CG17006|Dmel\CG31679	33404		GO:0003676|GO:0004520|GO:0005739|GO:0046872	chr2L	2237132	2238245	-	FLYBASE:FBgn0051679	CG31679 gene product from transcript CG31679-RA
318044	0	1	0	0	0	0	1	0	0	0	3	0	CG32463	CG17006|Dmel\CG32463	318044		GO:0003676|GO:0004520|GO:0005739|GO:0046872	chr2L	2238346	2239365	-	FLYBASE:FBgn0052463	CG32463 gene product from transcript CG32463-RA
318883	2	0	1	1	2	1	5	1	0	0	36.1	0	CG31682	BcDNA:AT02809|CG17006|Dmel\CG31682	318883		GO:0003676|GO:0004520|GO:0005739|GO:0046872	chr2L	2239408	2240593	-	FLYBASE:FBgn0051682	CG31682 gene product from transcript CG31682-RA
33405	93.84	28.88	251.44	282.2	201.56	265.82	337.16	344	260.84	212.76	283.96	250.98	CG4267	Dmel\CG4267	33405		GO:0004620|GO:0006629	chr2L	2242378	2244415	+	FLYBASE:FBgn0031405	CG4267 gene product from transcript CG4267-RA
318885	3	1	2.14	2	5.34	5.98	16	9.46	7	13.72	6	6.72	CG31686	Dmel\CG31686	318885		GO:0003674|GO:0005575|GO:0008150	chr2L	2244673	2245257	+	FLYBASE:FBgn0051686	CG31686 gene product from transcript CG31686-RA
33406	0	0	0	0	0	0	0	0	0	0	0	0	Ser12	CG17240|Dmel\CG17240|SP92	33406		GO:0004185|GO:0004252|GO:0006508	chr2L	2250533	2251270	-	FLYBASE:FBgn0011832	Serine protease 12
59224	0	0	0	0	0	0	0	0	0	0	0	0	CG17239	Dmel\CG17239|SP138	59224		GO:0004252|GO:0006508	chr2L	2251584	2252330	-	FLYBASE:FBgn0042186	CG17239 gene product from transcript CG17239-RA
59225	0	1	0	0	0	0	0	0	0	0	0	0	CG17234	Dmel\CG17234|SP113	59225		GO:0004252|GO:0006508	chr2L	2253079	2253834	+	FLYBASE:FBgn0042187	CG17234 gene product from transcript CG17234-RA
33407	0	0	0	0	0	0	0	0	0	0	0	0	CG17012	Dmel\CG17012|SP163	33407		GO:0004252|GO:0006508	chr2L	2254175	2255050	-	FLYBASE:FBgn0031406	CG17012 gene product from transcript CG17012-RA
33408	0	0	0	0	0	0	3	0	0	0	17	0	CG4270	BcDNA:AT04879|Dmel\CG4270	33408		GO:0005576	chr2L	2263464	2264239	+	FLYBASE:FBgn0031407	CG4270 gene product from transcript CG4270-RA
3885620	0	0	0	0	0	0	0	0	0	0	6	0	CG34049	BP1065|Dmel\CG34049	3885620		GO:0003674|GO:0005575|GO:0008150	chr2L	2264455	2265311	-	FLYBASE:FBgn0054049	CG34049 gene product from transcript CG34049-RA
59226	0	0	0	0	0	0	0	0	0	0	0	0	CG17242	Dmel\CG17242|SPH187|anon-SAGE:Wang-110	59226		GO:0004252|GO:0006508	chr2L	2268356	2269093	-	FLYBASE:FBgn0250841	CG17242 gene product from transcript CG17242-RA
33410	0	0	0	0	0	0	0	0	0	2	0	0	CG4271	Dmel\CG4271|SPH164	33410		GO:0004252|GO:0006508	chr2L	2285174	2285902	+	FLYBASE:FBgn0031409	CG4271 gene product from transcript CG4271-RA
318882	0	0	0	0	0	0	0	0	0	0	0	0	CG31681	Dmel\CG31681	318882		GO:0004252|GO:0005576|GO:0006508	chr2L	2286050	2286844	-	FLYBASE:FBgn0051681	CG31681 gene product from transcript CG31681-RA
33411	0	0	0	0	0	0	11	0	0	1	63	1	CG17237	BcDNA:AT15471|DmAAF51272|Dmel\CG17237	33411		GO:0005509|GO:0016459|GO:0042623	chr2L	2288495	2289370	-	FLYBASE:FBgn0031410	CG17237 gene product from transcript CG17237-RA
33412	0	0	0	0	0	0	4	0	0	0	9.2	0	robl22E	CG10838|Dmel\CG10838	33412		GO:0007018|GO:0030286|GO:0042623	chr2L	2290329	2290622	-	FLYBASE:FBgn0028570	CG10838 gene product from transcript CG10838-RA
319042	1	2	0	0	2	10	12.08	29.84	2	589.38	46.82	460.68	CG31949	Dmel\CG31949	319042		GO:0003674|GO:0005575|GO:0008150	chr2L	2300119	2300717	+	FLYBASE:FBgn0051949	CG31949 gene product from transcript CG31949-RA
33413	1	0	15	5.86	11	15.24	66.58	39.74	25.64	91.02	37.58	127.82	CG16995	Dmel\CG16995	33413		GO:0005576	chr2L	2308027	2308671	+	FLYBASE:FBgn0031412	CG16995 gene product from transcript CG16995-RA
33414	113.448	177.378	45.0536	38.8844	72.4596	52.297	55.1694	46.7548	77.2256	62.4128	57.9832	71.6434	CG9967	Dmel\CG9967	33414			chr2L	2308758	2357332	-	FLYBASE:FBgn0031413	CG9967 gene product from transcript CG9967-RA
3771890	255.595	382.801	305.389	203.117	150.294	281.066	15.0718	120.305	75.5474	60.571	33.1051	60.6145	eys	21A6|CG15388|CG15389|CG33955|CG7245|CT35437|Dmel\CG33955|MAb21A6|SPAM|mAb 21A6|mAb21A6|spacemaker|spam	3771890		GO:0005509|GO:0005615|GO:0005886|GO:0010378|GO:0042052	chr2L	2311693	2358174	+	FLYBASE:FBgn0031414	eyes shut
33418	2182.06	2226.63	1996.97	1631.69	2006.42	1844.6	1817.44	1917.87	1679.59	1099.88	1761.25	1429.32	Rab5	AAF51265|BAA88244|CG3664|DRab5|Dm Rab5|DmRab5|Dmel\CG3664|Drab5|RAB5|RAB5a|Rab|dRab5|l(2)k08232|rab5	33418		GO:0003924|GO:0005525|GO:0005769|GO:0005811|GO:0006325|GO:0006897|GO:0007067|GO:0007264|GO:0007298|GO:0007349|GO:0008285|GO:0015031|GO:0016189|GO:0016321|GO:0034058|GO:0035088|GO:0048488|GO:0050803	chr2L	2359546	2365362	-	FLYBASE:FBgn0014010	Rab-protein 5
33419	865.22	2187.18	353.353	278.137	292.86	303.36	212.878	209.989	257.116	172.18	272.458	217.8	CG4272	BcDNA:GH09817|DAxud1|Dmel\CG4272	33419			chr2L	2365335	2370114	+	FLYBASE:FBgn0028485	CG4272 gene product from transcript CG4272-RA
33420	14.86	5.44	8	10	0	3.9	40	1	1	2.86	53.34	0	CG3597	BVRA|Dmel\CG3597	33420		GO:0005488|GO:0016491|GO:0055114	chr2L	2370156	2371524	-	FLYBASE:FBgn0031417	CG3597 gene product from transcript CG3597-RA
33421	958.74	730.08	2511.48	2456.16	2631.24	1596.3	3007.56	1239.22	2284.62	930.28	1771.74	1353.14	CG3609	CT12127|Dmel\CG3609	33421		GO:0005488|GO:0016491|GO:0055114	chr2L	2372510	2374511	-	FLYBASE:FBgn0031418	CG3609 gene product from transcript CG3609-RA
33422	64.88	108.3	42	54.94	56	36	36.98	51	48.58	29.24	16	47	CG15390	BcDNA:RE18748|Dmel\CG15390	33422			chr2L	2374689	2375696	+	FLYBASE:FBgn0031419	CG15390 gene product from transcript CG15390-RA
33423	484.52	697.8	199.58	159.86	236	218.76	118	156.94	234.74	122.5	241.82	172.96	CG9866	Dmel\CG9866	33423		GO:0070461	chr2L	2375894	2380514	+	FLYBASE:FBgn0031420	CG9866 gene product from transcript CG9866-RA
33424	308	287.94	133.94	142	129.94	185.88	259.82	89.98	144.98	109.96	253	139.84	CG9867	Dmel\CG9867	33424		GO:0016757	chr2L	2381140	2383075	+	FLYBASE:FBgn0031421	CG9867 gene product from transcript CG9867-RA
33425	15	17	19	19	40.66	38.56	38	20	32	19.8	27	30.7085	CG9870	Dmel\CG9870	33425		GO:0005789|GO:0006506|GO:0016021|GO:0016746	chr2L	2383299	2384731	+	FLYBASE:FBgn0031422	CG9870 gene product from transcript CG9870-RA
33426	1.88	0	0	0	0	0	11	0	0	0	29	0.803584	CG3557	Dmel\CG3557	33426			chr2L	2384761	2385792	-	FLYBASE:FBgn0031423	CG3557 gene product from transcript CG3557-RA
33427	855.06	690.1	1369.82	871.62	636.44	836.56	138	585.48	277.98	220.22	101	244.16	VGlut	CG9887|DVGLUT|DVGluT|Dmel\CG9887|VGLUT|VGluT|dvglut	33427		GO:0005313|GO:0005316|GO:0005326|GO:0008021|GO:0015813|GO:0016021|GO:0030285|GO:0035249|GO:0055085	chr2L	2400306	2410668	+	FLYBASE:FBgn0031424	Vesicular glutamate transporter
33429	83.52	135.08	30.62	19.22	327.56	13.12	35	215.92	35.82	16	16.6	16	CG18641	CG11535|Dmel\CG18641	33429		GO:0006629|GO:0016298	chr2L	2410886	2412129	-	FLYBASE:FBgn0031426	CG18641 gene product from transcript CG18641-RB
326178	0	1	0	0	0	0	44	0	0	1	209.72	0	CG31948	CG9966|Dmel\CG31948	326178			chr2L	2415434	2416720	-	FLYBASE:FBgn0051948	CG31948 gene product from transcript CG31948-RB
5740554	3.9	1.96	0	0	8	0	4	11	0	0	1	1	CG34448	CG31684|CG9966|Dmel\CG34448|Dmel_CG31684	5740554		GO:0004806|GO:0005575|GO:0006629	chr2L	2416809	2417965	-	FLYBASE:FBgn0085477	CG34448 gene product from transcript CG34448-RA
5740813	6	11.12	1	1	25.78	0	4	28	2	1	0	1	CG34447	CG31684|CG9966|Dmel\CG34447|Dmel_CG31684	5740813		GO:0004806|GO:0005575|GO:0006629	chr2L	2418422	2420010	-	FLYBASE:FBgn0085476	CG34447 gene product from transcript CG34447-RA
33431	123.86	110.84	240.74	242.66	210.56	211.92	169.22	132.44	172	90.82	166.86	108.7	CG9886	Dmel\CG9886	33431		GO:0005737|GO:0006468|GO:0008887	chr2L	2420808	2422915	+	FLYBASE:FBgn0031428	CG9886 gene product from transcript CG9886-RA
33432	504.44	441.86	313.72	198.44	283.74	352.1	178.88	253.2	225.38	199.2	203.1	253.64	dpp	BMP|CG9885|DPP|DPP-C|Dm-DPP|Dmel\CG9885|Dpp|Hin-d|M(2)23AB|M(2)LS1|TGF-b|TGF-beta|TGFbeta|Tg|blk|ho|l(2)10638|l(2)22Fa|l(2)k17036|shv	33432		GO:0001708|GO:0001709|GO:0001715|GO:0001745|GO:0002168|GO:0005160|GO:0005515|GO:0005576|GO:0005615|GO:0005622|GO:0007179|GO:0007281|GO:0007304|GO:0007313|GO:0007352|GO:0007354|GO:0007378|GO:0007391|GO:0007393|GO:0007398|GO:0007423|GO:0007424|GO:0007425|GO:0007427|GO:0007440|GO:0007442|GO:0007444|GO:0007446|GO:0007447|GO:0007448|GO:0007450|GO:0007455|GO:0007458|GO:0007473|GO:0007474|GO:0007476|GO:…	chr2L	2428454	2459609	+	FLYBASE:FBgn0000490	decapentaplegic
3772347	0	0	0	0	0	0	0	0	0	0	0	0	tRNA:Y1:22Fb	AE002638.trna3-TyrGTA|CR31986|Dmel\CR31986|tRNA-Tyr|tRNA:Y|tRNA:Y:GTA:AE002638-a|tRNA:tyr1:22Fb|tRNA[Tyr]|tRNA[Tyr][[1gamma]]	3772347		GO:0005829|GO:0006412|GO:0030533	chr2L	2459924	2460044	-	FLYBASE:FBgn0012017	transfer RNA:tyr1:22Fb
3772635	0	0	0	0	0	0	0	0	0	0	0	0	tRNA:Y1:22Fa	AE002638.trna13-TyrGTA|CR31987|Dmel\CR31987|Y22Fa|tRNA-Tyr|tRNA:Y|tRNA:Y:GTA:AE002638-b|tRNA:tyr1:22Fa|tRNA[Tyr]|tRNA[Tyr][[1gamma]]	3772635		GO:0005829|GO:0006412|GO:0030533	chr2L	2462593	2462686	+	FLYBASE:FBgn0012016	transfer RNA:tyr1:22Fa
33433	6	14.52	1	1	3	1.74	0	1	0	2	2	1.72	CG15393	Dmel\CG15393	33433			chr2L	2489754	2490119	-	FLYBASE:FBgn0031429	CG15393 gene product from transcript CG15393-RA
33434	524.96	495.68	430.56	427.1	744.56	459.8	410.7	303.9	496.64	271.9	413.96	361.82	Slh	CG3539|Dmel\CG3539|SLY1|Sly|Sly1|Sly1p|d-sly|slh	33434		GO:0000149|GO:0005737|GO:0006605|GO:0006886|GO:0006904|GO:0006911|GO:0016020|GO:0016192|GO:0048190	chr2L	2490205	2492666	-	FLYBASE:FBgn0015816	SLY-1 homologous
33435	747.88	800.58	322.94	276.88	218.86	279.78	216.8	253.6	201.6	227	268.54	286.82	oaf	CG9884|Dmel\CG9884|l(2)22Fb|l(2)ND1|tnd	33435		GO:0007399|GO:0007562|GO:0016321	chr2L	2492955	2498846	+	FLYBASE:FBgn0011818	out at first
33436	0	0	0	0	0	0	1.84	0	0	0	5	0	CG3528	Dmel\CG3528	33436			chr2L	2517196	2518037	-	FLYBASE:FBgn0031430	CG3528 gene product from transcript CG3528-RA
33437	0	0	0	0	0	0	10	0	0	0	21	0	CG3515	Dmel\CG3515	33437		GO:0003674|GO:0005575|GO:0008150	chr2L	2551144	2552844	-	FLYBASE:FBgn0031431	CG3515 gene product from transcript CG3515-RA
33438	222.86	155.62	239.6	289.42	315.32	222.1	632.76	190.6	248.14	149.94	421.46	256.74	Cyp309a1	309a1|CG9964|Dmel\CG9964	33438		GO:0004497|GO:0005792|GO:0009055|GO:0016020|GO:0020037|GO:0055114	chr2L	2562905	2564848	-	FLYBASE:FBgn0031432	CG9964 gene product from transcript CG9964-RA
33439	127.6	226.58	0	0	1	0	3	1	1	0	22.82	0	Cyp309a2	309a2|CG18559|Dmel\CG18559	33439		GO:0004497|GO:0005792|GO:0009055|GO:0016020|GO:0020037|GO:0055114	chr2L	2564882	2573047	-	FLYBASE:FBgn0041337	CG18559 gene product from transcript CG18559-RA
5740299	29.23	24.16	8.92	14	23	12.5	17.54	10.3	15.5	12.5	9.99	20	CG34314	Dmel\CG34314|Dromel_CG3240_FBtr0077747_rad1_uORF	5740299			chr2L	2573425	2575080	-	FLYBASE:FBgn0085343	CG34314 gene product from transcript CG34314-RA
33440	29.23	24.16	8.92	14	23	12.5	17.54	10.3	15.5	12.5	9.99	20	Rad1	CG3240|Dmel\CG3240|Dromel_CG3240_FBtr0077747_rad1_mORF|Rad1[Dm]|rad1	33440		GO:0003684|GO:0004527|GO:0005634|GO:0006281|GO:0008853	chr2L	2573425	2575080	-	FLYBASE:FBgn0026778	Radiation insensitive 1
33441	506.92	900.9	16	22	10.98	17	21	10	16	18	34	16	CG3227	BcDNA:RE55538|Dmel\CG3227|insv	33441			chr2L	2575277	2577006	-	FLYBASE:FBgn0031434	CG3227 gene product from transcript CG3227-RA
33442	226.68	761.1	16.5	3	7.6	25	9	11	13.56	13	14.6	10.02	CG9883	Dmel\CG9883	33442			chr2L	2577671	2579180	+	FLYBASE:FBgn0031435	CG9883 gene product from transcript CG9883-RA
33443	540.56	396.96	908.54	1142.48	1211.3	826.64	1063.28	647.56	792.5	377.36	706.2	726.86	CG3214	BcDNA:GH12382|Dmel\CG3214|anon-EST:Posey62	33443		GO:0003954|GO:0005747|GO:0006120|GO:0008137|GO:0009055	chr2L	2579217	2580056	-	FLYBASE:FBgn0031436	CG3214 gene product from transcript CG3214-RB
33444	390.92	375.08	315.74	301.72	427.58	376.16	440.28	247.7	369.96	186.46	349.3	333.02	p16-ARC	CG9881|Dmel\CG9881|P16-ARC|p16	33444		GO:0003779|GO:0005856|GO:0006911|GO:0030027|GO:0030833	chr2L	2580291	2581114	+	FLYBASE:FBgn0031437	CG9881 gene product from transcript CG9881-RA
33445	747.86	794.84	768.1	661.72	1075.94	845.08	636.14	512.86	783.94	643.2	837.88	735.12	Drp1	CG3210|DRP1|Dmel\CG3210|Dnm1/Drp1|Drp|Drp-1|drp-1|drp1|frat|l(2)22Fc|l(2)22Fd|l(2)ND2|l(2)ND3	33445		GO:0000910|GO:0003924|GO:0005525|GO:0005875|GO:0007005|GO:0007040|GO:0010507|GO:0016050|GO:0016185|GO:0030382|GO:0048312|GO:0051646	chr2L	2581437	2585448	-	FLYBASE:FBgn0026479	Dynamin related protein 1
33446	5	0.6	5	8	35.88	9	51	47.94	48.7	6	11.48	14.96	CG15394	Dmel\CG15394|anon-SAGE:Wang-060	33446			chr2L	2588854	2592775	+	FLYBASE:FBgn0250835	CG15394 gene product from transcript CG15394-RB
33447	0	0	0	0	0	0	9	0	0	0.02	47.1	2	CG15395	Dmel\CG15395	33447			chr2L	2610146	2611285	+	FLYBASE:FBgn0031440	CG15395 gene product from transcript CG15395-RB
33448	0	0	0	0	0	0	7.68	0	1	1	12.52	0	CG9962	Dmel\CG9962	33448		GO:0004674|GO:0005524|GO:0005737|GO:0006468|GO:0016055	chr2L	2646686	2647645	-	FLYBASE:FBgn0031441	CG9962 gene product from transcript CG9962-RA
318892	0	1	0	0	0	0	7	0	0	1	46.1	1	CG33125	Dmel\CG33125	318892		GO:0003674|GO:0005575|GO:0008150	chr2L	2648440	2652291	-	FLYBASE:FBgn0053125	CG33125 gene product from transcript CG33125-RA
33449	0	0	0	0	0	0	6	0	0	0	13	1	Prosbeta4R1	BcDNA:AT30033|CG17301|Dmel\CG17301	33449		GO:0004298|GO:0005839|GO:0006511	chr2L	2653112	2653931	+	FLYBASE:FBgn0031442	Proteasome beta4R1 subunit
33450	0	1	0	0	0	0	0	0	0	0	2.53995	1	Or23a	23A.1|23a|AN5|CG9880|DOR23A.1|DOR64|Dmel\CG9880|Dor64|Or23A.1|Or64|dor64	33450		GO:0004984|GO:0005549|GO:0007608|GO:0016021|GO:0030425|GO:0043025	chr2L	2654125	2655461	+	FLYBASE:FBgn0026395	Odorant receptor 23a
33451	0	0	0	0	0	0	7	0	0	0	39.7857	0	Prosbeta4R2	CG17302|Dmel\CG17302|anon-WO0140519.122	33451		GO:0004298|GO:0005839|GO:0006511	chr2L	2655394	2660830	+	FLYBASE:FBgn0031443	Proteasome beta4R2 subunit
33452	0	1	0	0	0	0	6	0	0	0	23	0	CG9879	Dmel\CG9879	33452		GO:0003677|GO:0003702|GO:0006355|GO:0006367	chr2L	2665110	2666195	+	FLYBASE:FBgn0031444	CG9879 gene product from transcript CG9879-RA
33453	0	0	0.68	0.82	0	2	0.68	2	0	3	5	1	Gr23a	23A.1a|23A1.b|23A1a|23A1b|CG15396|Dmel\CG15396|GR23A.1|Gr23A1a|Gr23A1b|Gr23a.a|Gr23a.b|Gr23aA|Gr23aB	33453		GO:0008527|GO:0016021|GO:0050909	chr2L	2669823	2672159	+	FLYBASE:FBgn0041248	Gustatory receptor 23a
33455	148.38	181.132	83.88	60.82	42.98	55	8	36	19.8	11	9	20.2	CG31690	CG11542|CG15397|Dmel\CG31690	33455		GO:0005488|GO:0005575|GO:0008150|GO:0016262	chr2L	2674825	2719431	+	FLYBASE:FBgn0051690	CG31690 gene product from transcript CG31690-RD
33454	1.04	2	4	3	1.94	2	4	2	4	0	3	3	CG15398	Dmel\CG15398	33454		GO:0003677|GO:0003700|GO:0003702|GO:0006355|GO:0006367	chr2L	2695375	2696437	-	FLYBASE:FBgn0031446	CG15398 gene product from transcript CG15398-RB
326154	392.4	342.9	448.42	374.08	661.16	508.5	282.26	516.96	548.84	280.48	402.14	334.68	CG31689	CG9892|Dmel\CG31689	326154		GO:0005215|GO:0005524|GO:0016021|GO:0042626|GO:0043190	chr2L	2730106	2739832	+	FLYBASE:FBgn0031449	CG31689 gene product from transcript CG31689-RC
33458	294.88	625.8	298.92	233.36	268.84	282.84	235.7	185.82	265.98	229.892	334.527	275.98	Hrs	CG2903|Dmel\CG2903|HRS|HRS-2|Hrs/Vps27|hrs|l(2)23AB5|l(2)23Ad|l(2)23Ad(Hrs)|vps27	33458		GO:0005515|GO:0005737|GO:0005768|GO:0005769|GO:0005770|GO:0006886|GO:0006887|GO:0006897|GO:0007269|GO:0007298|GO:0008021|GO:0008270|GO:0008293|GO:0008333|GO:0016050|GO:0016079|GO:0016082|GO:0016197|GO:0042059	chr2L	2739986	2743377	+	FLYBASE:FBgn0031450	Hepatocyte growth factor regulated tyrosine kinase substrate
33459	15	1.5	0	0	4	2	11	1	2	3.00332	54.7937	2	CG9961	Dmel\CG9961	33459		GO:0004618|GO:0006096	chr2L	2743366	2744934	-	FLYBASE:FBgn0031451	CG9961 gene product from transcript CG9961-RA
33460	410.888	601.886	136.734	114.948	145.518	132.269	89.2133	104.225	110.203	94.252	85.6896	118.381	Cwc25	CG2843|CWC25|Dmel\CG2843	33460		GO:0007052	chr2L	2745102	2746944	+	FLYBASE:FBgn0031452	CG2843 gene product from transcript CG2843-RA
33461	1393.44	957.779	4850.1	5059.31	6414.63	4570.64	4246.62	2306.93	5125.03	1881.84	4461.21	2681.47	Pgk	169C9S|CG3127|Dmel\CG3127|ESTS:169C9S|PGK|anon-sts18|l(2)23AB3|l(2)23Ac|pgk	33461		GO:0004618|GO:0005737|GO:0006096|GO:0007268	chr2L	2746880	2748522	-	FLYBASE:FBgn0250906	Phosphoglycerate kinase
33462	12074	8678.54	5219.7	4662.79	2912.82	4143.64	2531.34	2755.58	2316.8	1253.5	1519.84	1535.36	CG9894	Dmel\CG9894|anon-EST:Liang-2.54|clone 2.54	33462		GO:0002121|GO:0005634	chr2L	2752799	2756606	+	FLYBASE:FBgn0031453	CG9894 gene product from transcript CG9894-RB
3771966	102.5	110.98	66.38	56.5	88	61.46	65.92	42.5	61.31	44.46	44	72.5	CG9960	CG32951|Dmel\CG9960|Dromel_CG9960_CG9958_FBtr007773_snapin_mORF	3771966		GO:0003676|GO:0008168|GO:0032259	chr2L	2758427	2759710	-	FLYBASE:FBgn0031454	CG9960 gene product from transcript CG9960-RA
3772677	102.5	110.98	66.38	56.5	88	61.46	65.92	42.5	61.31	44.46	44	72.5	snapin	CG32951|CG9958|Dmel\CG9958|Dromel_CG9960_CG9958_FBtr007773_snapin_uORF	3772677		GO:0007269|GO:0008021|GO:0016079|GO:0016082	chr2L	2758427	2759710	-	FLYBASE:FBgn0031455	CG9958 gene product from transcript CG9958-RA
33465	380.98	758.16	164.5	161.54	167	175	153.6	110.88	149.86	106.56	132	122	Trn-SR	CG2848|Dmel\CG2848|anon-EST:Posey294|dTRN-SR	33465		GO:0005515|GO:0005634|GO:0005737|GO:0006406|GO:0006606|GO:0008565|GO:0035048|GO:0048024	chr2L	2759915	2763610	+	FLYBASE:FBgn0031456	Transportin-Serine/Arginine rich
33466	113.72	227.94	58.42	67.62	66.66	66.68	55.04	65.76	48.64	69.46	64	53.98	CG3077	Dmel\CG3077	33466		GO:0005515|GO:0007154|GO:0035091	chr2L	2764076	2765686	-	FLYBASE:FBgn0031457	CG3077 gene product from transcript CG3077-RA
33467	347.9	642.9	132.42	116.5	166.52	126.36	87.92	119.18	99.66	79.84	120.82	92.8	aph-1	Aph-1|CG2855|Dm APH-1|Dmel\CG2855|Pen-1|aph|dAph-1|l(2)23AB6|l(2)23Ag|pen-1	33467		GO:0004175|GO:0005515|GO:0005886|GO:0005887|GO:0007219|GO:0016021|GO:0016485|GO:0043085	chr2L	2766235	2767154	+	FLYBASE:FBgn0031458	anterior pharynx defective 1
33468	301.207	366.077	144.462	128.295	165.888	118.641	140.652	88.5519	107.212	50.0946	130.898	107.468	Taf10b	CG3069|Dmel\CG3069|TAF|TAF10b|TAFII16|TAF[[II]]|TAF[[II]]16|TFIID|Taf16|TafII16|dTAF10b|dTAF[[II]]16|dmTAF10b|dtafII16	33468		GO:0003702|GO:0005515|GO:0005669|GO:0006367|GO:0016251	chr2L	2767281	2768166	-	FLYBASE:FBgn0026324	TBP-associated factor 10b
33469	252.679	243.657	140.822	132.388	148.896	140.811	117.239	97.1041	117.496	59.9708	95.8923	120.029	Taf10	BcDNA:RE73934|CG2859|Dmel\CG2859|TAF|TAF10|TAF[[II]]|TAF[[II]]24|TFIID|Taf24|TafII24|dTAF10|dTAFII24|dTAF[[II]]24|dmTAF10|dmTaf10|dtafII24|taf24	33469		GO:0000123|GO:0000124|GO:0003702|GO:0005669|GO:0006367|GO:0016251	chr2L	2767912	2768613	+	FLYBASE:FBgn0028398	TBP-associated factor 10
33470	745.075	621.342	1105.91	1038.45	1570.49	1236	1397.29	779.04	1325.2	495	1174.98	803.032	colt	CG3057|Dmel\CG3057	33470		GO:0005215|GO:0005476|GO:0005488|GO:0005740|GO:0005743|GO:0006839|GO:0006844|GO:0006911|GO:0015879|GO:0055085	chr2L	2768590	2770066	-	FLYBASE:FBgn0019830	congested-like trachea
33471	399.3	340.44	465.44	441.28	1037.78	663.24	922.92	457.04	858.98	469.68	846.1	779.36	CG2862	Dmel\CG2862	33471		GO:0008252	chr2L	2770137	2770904	+	FLYBASE:FBgn0031459	CG2862 gene product from transcript CG2862-RA
33472	12.22	8.12	30.88	30.5	15	22.08	15.7	13.96	8.9	6.2	17.42	12.08	CG15399	Dmel\CG15399	33472			chr2L	2770938	2771735	-	FLYBASE:FBgn0031460	CG15399 gene product from transcript CG15399-RA
33473	1443.02	1130.42	2296.52	1487.5	864.78	1502.9	380.68	842.14	460.34	439.74	643.54	374.98	Syt1	CG3139|D. Syt I|DSYT|DSYT2|Dmel\CG3139|Dsyt2|SYT|SYT I|SYT1|Syt|Syt I|Syt-1|SytI|dSYT|dsyt1|dsytI|l(2)23AB1|l(2)23Ba|l(2)k05909|syt|syt I|syt-1|syt1|sytI	33473		GO:0005215|GO:0005509|GO:0005515|GO:0005544|GO:0006887|GO:0007269|GO:0007317|GO:0008021|GO:0008345|GO:0016020|GO:0016079|GO:0016192|GO:0030285|GO:0031594|GO:0048488|GO:0048489|GO:0048791|GO:0050803	chr2L	2780741	2799970	-	FLYBASE:FBgn0004242	Synaptotagmin 1
33474	374.78	153.94	650.7	589.16	1011.38	932.96	59.4	1004.44	990.5	653.6	1281.04	832.68	daw	ALP23B|Alp|Alp23B|Alp23b|CG16987|DAW|Dmel\CG16987|cg16987	33474		GO:0005160|GO:0007179|GO:0007411|GO:0008083|GO:0032924|GO:0040007	chr2L	2805518	2812147	+	FLYBASE:FBgn0031461	dawdle
33475	0	0	0	2	0	0	10	0	0	1	50.4134	1.08305	CG2964	Dmel\CG2964	33475		GO:0000287|GO:0004743|GO:0006096|GO:0030955	chr2L	2812437	2814429	+	FLYBASE:FBgn0031462	CG2964 gene product from transcript CG2964-RA
33476	17.04	30.62	21.86	8.86	10.14	16.2	12.96	9	5.94	5	44.0995	4.86605	CG15400	Dmel\CG15400|G6pase	33476		GO:0004346|GO:0016020	chr2L	2814336	2815760	-	FLYBASE:FBgn0031463	CG15400 gene product from transcript CG15400-RB
33477	803.22	1210.04	489.62	315.8	836.18	464.92	295.7	531.64	500.68	232.34	326.94	376.62	Duox	CG3131|DUOX|Dmel\CG3131|dDuox	33477		GO:0002385|GO:0004601|GO:0005509|GO:0006979|GO:0009055|GO:0016021|GO:0016175|GO:0020037|GO:0042742|GO:0050660|GO:0055114	chr2L	2815970	2830236	-	FLYBASE:FBgn0031464	Dual oxidase
33478	1	4.36	0	0	0	0	3	0	2	0	17.06	0	CG3123	Dmel\CG3123	33478		GO:0003824|GO:0008152	chr2L	2823546	2825506	-	FLYBASE:FBgn0031465	CG3123 gene product from transcript CG3123-RA
33479	66.36	40.74	105.28	110.88	31	45	62	58.12	26	9	121.44	15.2	CG3119	Dmel\CG3119	33479		GO:0016020|GO:0016757	chr2L	2834887	2837831	-	FLYBASE:FBgn0031466	CG3119 gene product from transcript CG3119-RA
33480	69	89.98	1	2	814.72	0	17	454.62	8	0	1	3	Cpr23B	CG2973|DmelCpr23B|Dmel\CG2973	33480		GO:0005214	chr2L	2838414	2839547	+	FLYBASE:FBgn0031467	Cuticular protein 23B
33481	57.82	41.88	64.96	47.64	36.32	60.8941	11.9	56.48	16.88	28.9642	16.98	36	CG2975	Dmel\CG2975	33481		GO:0006486|GO:0016020|GO:0048531	chr2L	2840124	2842638	+	FLYBASE:FBgn0031468	CG2975 gene product from transcript CG2975-RA
33482	0	0	0	0	0	1.00445	8	0	0.08	1.00501	13	0	CG18558	Dmel\CG18558	33482		GO:0016020|GO:0016757	chr2L	2842589	2844513	-	FLYBASE:FBgn0031469	CG18558 gene product from transcript CG18558-RB
33483	1	1.06	0	0	1	1	19.5	0	0	5	65.86	2	CG18557	Dmel\CG18557|c-SPH125	33483		GO:0004252|GO:0006508	chr2L	2844601	2845711	-	FLYBASE:FBgn0031470	CG18557 gene product from transcript CG18557-RA
33484	0	0	0	0	1	0	34.68	1	3.52	4	124.58	0	CG3117	Dmel\CG3117|SPH94|c-SPH94	33484		GO:0004252|GO:0006508	chr2L	2846086	2847197	-	FLYBASE:FBgn0031471	CG3117 gene product from transcript CG3117-RB
33485	0	0	0	0	0	0	2	0	0	0	0	0	CG2983	Dmel\CG2983	33485		GO:0016020|GO:0016757	chr2L	2847632	2848997	+	FLYBASE:FBgn0031472	CG2983 gene product from transcript CG2983-RA
33486	110.88	93.68	155.78	160.86	132.98	169.9	73.98	153.76	73.5	46	43	68	CG3104	Dmel\CG3104	33486			chr2L	2849732	2855749	-	FLYBASE:FBgn0031473	CG3104 gene product from transcript CG3104-RA
33487	7876.61	6562.09	8173.6	8141.26	8254.84	7942.94	6775.36	5049.83	5194.72	4534.67	3892.37	8188.16	oho23B	CG2986|Dmel\CG2986|RpS21|l(2)03575|l(2)168/14|l(2)k16814|oho23|rpS21	33487		GO:0003735|GO:0005737|GO:0006412|GO:0022627|GO:0043022|GO:0048542	chr2L	2856070	2857038	+	FLYBASE:FBgn0015521	overgrown hematopoietic organs at 23B
33488	1166.05	1766.41	752.299	546.331	604.104	726.324	400.14	664.94	531.411	403.24	553.94	482.041	CG2991	CT10107|CT42388|Dmel\CG2991	33488		GO:0008270	chr2L	2857159	2868553	+	FLYBASE:FBgn0031474	CG2991 gene product from transcript CG2991-RB
33489	2014.98	2064.25	1232.74	1202.28	1424.38	1359.05	667.86	1634.7	1125.72	2745.64	1401.06	2864.15	CG31694	CG15401|CG3098|Dmel\CG31694	33489			chr2L	2868627	2874518	-	FLYBASE:FBgn0051694	CG31694 gene product from transcript CG31694-RA
33490	10.68	8.06	12.8421	1	12.32	6	6.58	3	1	3	48	5	CG8813	Dmel\CG8813|anon-WO0140519.96	33490			chr2L	2869652	2870649	+	FLYBASE:FBgn0031476	CG8813 gene product from transcript CG8813-RA
33492	415.112	469.359	381.891	358.491	470.571	447.946	364.284	306.423	421.126	256.14	793.198	279.979	CG8814	Dmel\CG8814	33492		GO:0000062|GO:0004857|GO:0042049|GO:0050809	chr2L	2874872	2877156	+	FLYBASE:FBgn0031478	CG8814 gene product from transcript CG8814-RA
33493	129.102	120.635	114.592	141.671	212.646	128.565	121.527	93.5956	138.354	39.5348	100.249	126.349	Prx6005	153181_at|CG3083|DPx-6005|DPx6005|Dmel\CG3083	33493		GO:0004601|GO:0004602|GO:0005829|GO:0008379|GO:0016209|GO:0042744|GO:0045454	chr2L	2877091	2878149	-	FLYBASE:FBgn0031479	Peroxiredoxin 6005
319043	69.72	64.72	31.54	39.16	72.12	31.6	61.8	23.44	47	28	27	36.76	CG31950	Dmel\CG31950	319043		GO:0030532	chr2L	2878593	2878958	+	FLYBASE:FBgn0051950	CG31950 gene product from transcript CG31950-RA
47757	196	151.107	237.86	237.914	346.014	264.656	189.352	182.96	225.1	117.052	152.956	180.099	betaggt-II	CG18627|Dmel\CG18627|GGT-II beta|betaggt|betaggt II	47757		GO:0003824|GO:0004662	chr2L	2879124	2880708	+	FLYBASE:FBgn0028970	beta subunit of type II geranylgeranyl transferase
33495	1373.5	1760.07	1975.36	1881.14	2337.23	1883.27	1571.35	1438.27	1980.93	2197.74	2461.4	2709.82	NTPase	CG3059|Dmel\CG3059|NTPDase6|dmNTPase	33495		GO:0004382|GO:0005737|GO:0017110|GO:0017111|GO:0045134	chr2L	2880707	2885850	-	FLYBASE:FBgn0024947	CG3059 gene product from transcript CG3059-RD
33496	1122.48	2356.88	663.36	468.08	684.02	801.38	207.36	439.8	532.62	402.56	710.06	378.22	lilli	154454_at|189Y|BEST:GH09955|BcDNA:GM02019|CG8817|Dmel\CG8817|Lilli|S(ls)4|SS2-1|SY2-1|Su(Raf)2A|Su(Raf)2a|l(2)00632|l(2)23Cc|l(2)K00632|l(2)K07920|l(2)k07920|l(2)k16124	33496		GO:0000915|GO:0003677|GO:0003700|GO:0005634|GO:0007365|GO:0007379|GO:0008361|GO:0042048|GO:0042051|GO:0048190	chr2L	2885952	2953077	+	FLYBASE:FBgn0041111	lilliputian
33498	459.176	423.54	1798.62	1092.54	1054.59	1720.3	1109.66	1494.8	1278.31	1045.22	1353.61	1399.7	Rbp9	CG15402|CG3151|Dmel\CG3151|RBP9|RBP9-2|RRM10|RRM9|Rbp10|Rpb9|fes|fs(2)B|rbp|rbp9|rbp9a|rrm10|rrm9	33498		GO:0000166|GO:0003723|GO:0003729|GO:0003730|GO:0005634|GO:0007293	chr2L	2954762	2968434	+	FLYBASE:FBgn0010263	RNA-binding protein 9
33499	197.724	176.063	52.279	38.32	180.569	122.96	91.7958	54.0647	184.34	104.356	135.577	189.879	Ts	CG3181|Dmel\CG3181|FBgn0024920|TS|anon-23Ca|c1.5	33499		GO:0004799|GO:0006231|GO:0009263	chr2L	2968293	2969620	-	FLYBASE:FBgn0024920	CG3181 gene product from transcript CG3181-RA
33500	1159.32	735.46	56	66.9	157	113.9	144	81.84	126	114.96	302.9	113.9	Rrp1	3178|CG3178|Dmel\CG3178|RRP1|Rrp-1|rrp	33500		GO:0003677|GO:0003906|GO:0004519|GO:0005622|GO:0005634|GO:0006281|GO:0006974|GO:0008311|GO:0008408	chr2L	2969773	2972676	-	FLYBASE:FBgn0004584	Recombination repair protein 1
33501	372.9	394.62	133.1	119.46	140.38	158.96	118.9	96.94	115.92	93.96	176.992	113	gammaTub23C	CG 3157|CG3157|D.m.GAMMA-23C|Dmel\CG3157|GAMMA23C|GTU88*|GTUB|g-Tubulin|gamma tubulin|gamma-Tub|gamma-Tub23C|gamma-tub|gamma-tub23|gamma-tubulin|gammaTUB|gammaTUB23C|gammaTub|gammaTub23CD|gamma[zy]|gammatub|gammatub23C|l(2)23Ce	33501		GO:0000930|GO:0000931|GO:0003924|GO:0005200|GO:0005525|GO:0005815|GO:0005874|GO:0007017|GO:0007020|GO:0007052|GO:0008274|GO:0008275|GO:0010457|GO:0019001|GO:0045298|GO:0051011|GO:0051258|GO:0051297|GO:0051306|GO:0051726	chr2L	2972892	2974862	+	FLYBASE:FBgn0260639	gamma-Tubulin at 23C
33502	186.4	397.96	110.98	114	73.56	131	98.96	71	61.98	103	256.503	89	CG9641	Dmel\CG9641	33502			chr2L	2974857	2976859	-	FLYBASE:FBgn0031483	CG9641 gene product from transcript CG9641-RA
33503	256.527	321.45	90	103	111.09	89.16	128.807	89.1226	96.96	75.58	119.518	84.8399	CG3165	Dmel\CG3165	33503		GO:0003676	chr2L	2977127	2978501	+	FLYBASE:FBgn0031484	CG3165 gene product from transcript CG3165-RA
33504	190.672	161.278	97	94.54	157.163	94	94.6936	76.8149	96	75	82.1214	114.227	CG9643	Dmel\CG9643	33504		GO:0008152|GO:0008168	chr2L	2978526	2979410	-	FLYBASE:FBgn0031485	CG9643 gene product from transcript CG9643-RA
33505	2110.64	2404.06	1238.54	1050.78	1056.16	1298.24	403.84	747.4	866.36	576.24	791.7	774.84	Chd1	CG3733|CHD-1|CHD1|DmCHD1|Dmel\CG3733|chd1|dCHD1|l(2)23Cd	33505		GO:0000785|GO:0003677|GO:0003682|GO:0004386|GO:0005524|GO:0005634|GO:0005703|GO:0005705|GO:0006333|GO:0007476|GO:0008026|GO:0035042|GO:0048477	chr2L	2979697	2987677	-	FLYBASE:FBgn0250786	Chromodomain-helicase-DNA-binding protein 1
44441	288.548	236.214	159.739	114.82	216.744	127.726	252.002	135.962	164.932	108.075	182.532	161.382	Bem46	CG18642|Dmel\CG18642|c1.6	44441		GO:0005575|GO:0008152|GO:0016787	chr2L	2988135	2990094	+	FLYBASE:FBgn0025109	CG18642 gene product from transcript CG18642-RA
33507	216.221	210.132	60.012	71.6123	81.3206	63.9061	35.5085	50.6536	56.826	37.935	77.5564	60.8595	okr	CG3736|DhR54|DmRAD54|DmRad54|Dmel\CG3736|Dmrad54|RAD54|RAD54L|Rad54|Ras54|rad54	33507		GO:0003677|GO:0004003|GO:0005524|GO:0006281|GO:0006302|GO:0006310|GO:0006417|GO:0007131|GO:0008298|GO:0010212|GO:0030261|GO:0045003|GO:0046843|GO:0048477	chr2L	2989594	2992761	-	FLYBASE:FBgn0002989	okra
48421	964.56	986.7	756.72	596.24	887.68	787.22	460.44	626.52	552.5	464.54	668.16	513.84	CG3558	BEST:LD23852|Dmel\CG3558|FBgn0025681|LD23852|c4.3	48421		GO:0003674|GO:0005575|GO:0008150	chr2L	2992964	2998614	+	FLYBASE:FBgn0025681	CG3558 gene product from transcript CG3558-RA
33509	436.46	427.2	370.12	236.6	308.92	311.72	65.3	236.7	213.6	154.38	87.28	165	CG17265	Dmel\CG17265	33509		GO:0016246	chr2L	3013501	3016069	+	FLYBASE:FBgn0031488	CG17265 gene product from transcript CG17265-RA
33510	286.94	369.68	70	81.98	81.48	45	227.06	30.54	62.86	42.98	85.98	49.92	CG17224	Dmel\CG17224	33510		GO:0004850|GO:0005737|GO:0009116|GO:0009166	chr2L	3016591	3018304	-	FLYBASE:FBgn0031489	CG17224 gene product from transcript CG17224-RA
33511	48.7021	38.2892	15.7076	6.19398	6.14512	4.1639	25.5615	1.06012	6.2035	6.27071	7.03495	2.10243	CG17264	Dmel\CG17264	33511			chr2L	3018508	3021506	+	FLYBASE:FBgn0031490	CG17264 gene product from transcript CG17264-RA
33512	193.684	325.421	144.556	124.36	136.8	159.777	149.218	130.924	103.775	78.7014	149.051	109.86	alpha4GT1	CG17223|Dmel\CG17223	33512		GO:0005795|GO:0006664|GO:0008378|GO:0009247|GO:0035248	chr2L	3021309	3023169	-	FLYBASE:FBgn0031491	CG17223 gene product from transcript CG17223-RA
33513	652.02	755.74	278.12	249.68	361.32	271.62	202.88	210.56	290.66	199.92	278.86	236.64	CG3542	Dmel\CG3542	33513		GO:0000398|GO:0005685|GO:0017058|GO:0071011	chr2L	3023235	3026439	+	FLYBASE:FBgn0031492	CG3542 gene product from transcript CG3542-RA
33514	1223.7	1471.82	443.22	372.92	502.56	446.36	297.78	287.84	375.16	314.22	354.3	403.1	CG3605	Dmel\CG3605	33514		GO:0000398|GO:0005681|GO:0005686|GO:0071011|GO:0071013	chr2L	3026533	3029189	-	FLYBASE:FBgn0031493	CG3605 gene product from transcript CG3605-RA
33515	128.801	104.291	61.5466	69.406	116.079	40.9757	89.1755	99.0914	101.487	85.4677	36.4002	131.945	CG17219	Dmel\CG17219	33515			chr2L	3029251	3030616	+	FLYBASE:FBgn0031494	CG17219 gene product from transcript CG17219-RA
33516	166.769	208.224	189.298	194.242	278.869	193.614	184.441	154.121	242.119	121.488	164.778	186.016	CG17257	Dmel\CG17257	33516		GO:0005794|GO:0006888|GO:0008270	chr2L	3030562	3032300	+	FLYBASE:FBgn0031495	CG17257 gene product from transcript CG17257-RA
33517	15.173	13.9646	6.06017	2.0308	1.62556	1.74184	20.3185	6.00918	5.04272	1.00692	42.084	7.05684	CG17258	Dmel\CG17258	33517			chr2L	3032210	3035348	-	FLYBASE:FBgn0031496	CG17258 gene product from transcript CG17258-RB
33518	1009.98	911	969.96	946	2158.2	1130	942	878	1547.94	883	960	1320.94	CG17259	Dmel\CG17259|SerRS	33518		GO:0004828|GO:0005524|GO:0005737|GO:0006434|GO:0007040	chr2L	3035493	3037403	-	FLYBASE:FBgn0031497	CG17259 gene product from transcript CG17259-RA
33519	34.58	143.92	27.06	29.38	44	23.98	46.54	18	46.8	9	42.02	34.96	CG17260	Dmel\CG17260	33519		GO:0005515|GO:0008270	chr2L	3037411	3038793	+	FLYBASE:FBgn0031498	CG17260 gene product from transcript CG17260-RA
33520	86.62	90.48	44.5	37.52	31.66	34.56	30.1	27.84	23	10.8	13.08	29.04	cnir	CG17262|Cnir|Dmel\CG17262	33520		GO:0016020|GO:0016192|GO:0023034	chr2L	3039131	3039720	-	FLYBASE:FBgn0243513	cornichon related
33521	110.44	101.88	183.4	199.86	247.76	185.72	198.94	165.6	186.08	97.32	119.4	135.78	CG17221	DM_7295851|Dmel\CG17221	33521		GO:0008270|GO:0016319|GO:0016491|GO:0055114	chr2L	3039976	3041625	+	FLYBASE:FBgn0031500	CG17221 gene product from transcript CG17221-RB
33522	2.16	7.52	4.86	10.04	15.98	2.04	38.36	16	9	9.82	92.58	11	CG17261	Dmel\CG17261	33522			chr2L	3042916	3043595	+	FLYBASE:FBgn0031501	CG17261 gene product from transcript CG17261-RA
117361	65.14	40	405.7	261.14	731	490.54	253.2	579.5	506.36	562.417	539.5	526.74	v(2)k05816	CG3524|DM_7295849|Dmel\CG3524	117361		GO:0000036|GO:0004313|GO:0004314|GO:0004315|GO:0005811|GO:0008270|GO:0009058|GO:0016491|GO:0016788|GO:0048037|GO:0055114	chr2L	3043973	3055601	+	FLYBASE:FBgn0042627	CG3524 gene product from transcript CG3524-RA
3772228	0.428571	0.285714	0.142857	0	0.142857	0.285714	0.285714	0.285714	0.142857	3.78	0.285714	0.428571	snRNA:U5:23D	CR32999|Dmel\CR32999|K2|U5|U5 snRNA|U5-23D|U5:23D|U5snRNA|U5snRNA23DE|dU5|snRNA3|snRNA4|snRNA:U5|snRNA:U5:23DE|snRNA[[3]]	3772228		GO:0000398|GO:0005682	chr2L	3048701	3048831	+	FLYBASE:FBgn0003934	small nuclear RNA U5 at 23DE
33524	3047.36	442.9	16804.5	13441.5	31044	30997.6	13042.5	21947.7	40612.2	18511.8	31260.5	15942.8	CG3523	BcDNA:GH07626|BcDNA:gh07626|DM_7295848|Dmel\CG3523|FAS|Fatty acid synthase|anon-EST:Posey235|anon-EST:Posey43|anon-WO0138581.1	33524		GO:0000036|GO:0004312|GO:0005811|GO:0008270|GO:0009058|GO:0016491|GO:0016788|GO:0048037|GO:0055114	chr2L	3056615	3068179	+	FLYBASE:FBgn0027571	CG3523 gene product from transcript CG3523-RA
33526	1332.3	1471.84	1176.48	841.64	860.62	1032.32	386.38	753.36	585.54	470.88	680.26	674.04	toc	BA34|BcDNA:LD27161|CG9660|Dmel\CG9660|Toc|l(2)01361|l(2)05527|l(2)K08224|l(2)k08224	33526		GO:0000070|GO:0000922|GO:0004197|GO:0005634|GO:0005813|GO:0005819|GO:0005876|GO:0005938|GO:0006508|GO:0007052|GO:0019901|GO:0030496|GO:0030707|GO:0031965|GO:0035186	chr2L	3068341	3144613	-	FLYBASE:FBgn0015600	toucan
49780	0	0	0	0	0	0	0	0	0	0	8.66	0	PpD6	CG8822|D6|Dmel\CG8822|PP1	49780		GO:0004722|GO:0006470	chr2L	3109672	3110730	+	FLYBASE:FBgn0005779	Protein phosphatase D6
33527	0	0	0	0	0	0	3	0	0	0	18.8	0	CG15403	Dmel\CG15403	33527			chr2L	3128720	3129464	+	FLYBASE:FBgn0031504	CG15403 gene product from transcript CG15403-RA
33528	592.62	452.46	1016.12	1127.44	1362.56	844.781	1337.44	628.48	938.2	354.88	739.64	745.42	CG12400	BcDNA:RE29623|Dmel\CG12400	33528		GO:0003954|GO:0005747|GO:0006120|GO:0008137	chr2L	3145125	3145719	-	FLYBASE:FBgn0031505	CG12400 gene product from transcript CG12400-RA
33529	1053.86	2539.42	411.4	301.74	329.74	384.46	342.06	324.92	333.82	341.42	353.9	405.48	Mad	2/23|CG12399|Dmel\CG12399|E(zen)2|En(vvl)|MAD|P-Mad|P-mad|PMad|apg|c28|dMad|l(2)K00237|l(2)k00237|mad|p-Mad|pMAD|pMad	33529		GO:0001745|GO:0003677|GO:0003700|GO:0003702|GO:0005515|GO:0005634|GO:0005667|GO:0005737|GO:0006357|GO:0007179|GO:0007391|GO:0007424|GO:0007476|GO:0007480|GO:0007507|GO:0008586|GO:0010552|GO:0016566|GO:0030618|GO:0030707|GO:0030718|GO:0035019|GO:0035290|GO:0042078|GO:0043565|GO:0045595|GO:0045705|GO:0045749|GO:0045887|GO:0048100	chr2L	3146484	3159630	-	FLYBASE:FBgn0011648	Mothers against dpp
33530	111.2	154.98	47.6	53	98.9	109.27	71.81	80.94	106.52	216.06	130.42	216.36	gkt	CG8825|CG8826|Dmel\CG8825|Tdp1|anon-23Db|c22	33530		GO:0005634|GO:0006281|GO:0007417|GO:0008081|GO:0045197	chr2L	3159956	3162403	+	FLYBASE:FBgn0260817	glaikit
261611	0	0	0	0	0	0.69	1.17	0	0.48	1.24	0	1.06	CG31953	Dmel\CG31953	261611		GO:0005634|GO:0006281|GO:0017005	chr2L	3162515	3163147	+	FLYBASE:FBgn0051953	CG31953 gene product from transcript CG31953-RA
33532	619.36	601.64	1643.94	1215.3	1445.42	1534.54	749.34	1388.68	1659.38	1656.92	1604.48	2118.86	Hydr2	C24|CG3488|CT11757|DMU29170|Dmel\CG3488|HYDR2|anon-23D|anon-23Da|c24|cg3488	33532		GO:0004091|GO:0006629|GO:0016298	chr2L	3163647	3168999	+	FLYBASE:FBgn0014906	alpha/beta hydrolase2
3772233	0	0	0	0	0	0	0	0	0	0	0	0	tRNA:S7:23Eb	777-4|AE002638.trna14-SerAGA|CR31734|Dmel\CR31734|tRNA:S|tRNA:S7|tRNA:S:AGA:AE002638-b|tRNA:ser|tRNA:ser7|tRNA:ser7:23Eb|tRNA[Ser]|tRNA[Ser][[7]]|tRNA[[7]][Ser]|tRNA[[Ser]]	3772233		GO:0005829|GO:0006412|GO:0030533	chr2L	3169582	3169663	+	FLYBASE:FBgn0011985	transfer RNA:ser7:23Eb
33536	135.06	142.94	37.9	32.46	18.86	39.84	17.68	32.96	15.36	13	16.26	10.88	CG34406	CG18555|CG3485|Dmel\CG34406|Dmel_CG18555|Dmel_CG3485|NAT1	33536		GO:0003676|GO:0005634|GO:0008270	chr2L	3169813	3172751	-	FLYBASE:FBgn0085435	CG34406 gene product from transcript CG34406-RA
3772357	0	0	0	0	0	0	0	0	0	0	0	0	tRNA:S7:23Ea	777-3|AE002638.trna2-SerAGA|CR31951|Dmel\CR31951|Ser-tRNA-7|tRNA ser7|tRNA-Ser7|tRNA:S|tRNA:S7|tRNA:S:AGA:AE002638-a|tRNA:ser|tRNA:ser7|tRNA:ser7:23Ea|tRNA[Ser]|tRNA[Ser][[7]]|tRNA[[7]][Ser]|tRNA[[Ser]]	3772357		GO:0005829|GO:0006412|GO:0030533	chr2L	3173003	3173084	-	FLYBASE:FBgn0011984	transfer RNA:ser7:23Ea
318888	0	0	0	0	0	0	122.44	0	0	0	8	0	CG31698	BcDNA:LP02725|Dmel\CG31698	318888		GO:0003674|GO:0005575|GO:0008150	chr2L	3173271	3173826	-	FLYBASE:FBgn0051698	CG31698 gene product from transcript CG31698-RA
33537	0	0	0	0	0	0	140.455	0	0	0	5.74	0	CG15404	Dmel\CG15404	33537			chr2L	3173992	3174425	+	FLYBASE:FBgn0031512	CG15404 gene product from transcript CG15404-RA
33534	49.38	33.44	47.9	52.72	29.44	46.6	9	21.88	14.94	11.88	4.46	13	CG34393	CG15405|CG8829|Dmel\CG34393|Dmel_CG15405|Dmel_CG8829	33534		GO:0005085|GO:0005622|GO:0051056	chr2L	3175112	3199620	-	FLYBASE:FBgn0085422	CG34393 gene product from transcript CG34393-RA
33538	0	0	0	0	1	0	20	0	0	2	34	5	CG3347	Dmel\CG3347	33538		GO:0008270	chr2L	3269437	3271806	+	FLYBASE:FBgn0031513	CG3347 gene product from transcript CG3347-RB
33539	252.46	35	686.38	667.88	602.16	761.22	261.26	621.52	588.3	389.32	688.94	475.62	CG3332	Dmel\CG3332	33539			chr2L	3275794	3280533	-	FLYBASE:FBgn0031514	CG3332 gene product from transcript CG3332-RB
33540	84	89.96	10	57.92	42	79.9	108.1	62	63	22.96	101.48	29	CG9664	Dmel\CG9664	33540		GO:0005215|GO:0005524|GO:0006810|GO:0016021|GO:0042626|GO:0043190	chr2L	3291245	3294690	-	FLYBASE:FBgn0031515	CG9664 gene product from transcript CG9664-RB
33541	544.2	435.56	279.36	264.38	272	279.64	174.6	187.66	245.9	123.84	177.6	171.88	CG9663	Dmel\CG9663	33541		GO:0005215|GO:0005524|GO:0016021|GO:0042626|GO:0043190	chr2L	3294926	3303129	-	FLYBASE:FBgn0031516	CG9663 gene product from transcript CG9663-RA
33542	52.1	3.32	185.4	147.46	370.34	329.86	222.46	357.66	337.86	636.1	487.323	913.68	CG15406	Dmel\CG15406	33542		GO:0005353|GO:0016021|GO:0055085	chr2L	3309222	3311684	+	FLYBASE:FBgn0031517	CG15406 gene product from transcript CG15406-RA
33543	131.6	139.88	376.28	313.38	336.68	383.82	72.02	183	242	187.44	182.34	213.46	CG3277	Dmel\CG3277	33543		GO:0004713|GO:0005515|GO:0005524|GO:0006468	chr2L	3313347	3317084	+	FLYBASE:FBgn0031518	CG3277 gene product from transcript CG3277-RC
33544	89.6	138.74	79.72	83.36	74.02	74.14	77.7	68.24	58.54	31.58	51.14	59.62	CG3326	DmCG3326|Dmel\CG3326	33544		GO:0005524|GO:0005575|GO:0016887	chr2L	3317469	3319872	-	FLYBASE:FBgn0031519	CG3326 gene product from transcript CG3326-RA
33545	64.06	17	333.48	153.66	341.46	279.36	83.98	157.32	141.66	154.46	119.56	161.16	CG8837	Dmel\CG8837	33545		GO:0005215|GO:0016021|GO:0055085	chr2L	3320590	3323037	+	FLYBASE:FBgn0031520	CG8837 gene product from transcript CG8837-RA
2768938	54.48	23	779.54	558.345	952.36	1088.32	397.64	813.24	898.7	821.8	786.32	982.8	CG33281	CG15407|Dmel\CG33281	2768938		GO:0015145|GO:0015749|GO:0016020|GO:0016021|GO:0055085	chr2L	3324243	3326633	+	FLYBASE:FBgn0053281	CG33281 gene product from transcript CG33281-RA
2768939	17	2	123.5	21.68	130.62	43.48	70.76	57.24	159.88	19.58	183.337	30.88	CG33282	CG15407|Dmel\CG33282	2768939		GO:0015145|GO:0015749|GO:0016020|GO:0016021|GO:0055085	chr2L	3327936	3329625	+	FLYBASE:FBgn0053282	CG33282 gene product from transcript CG33282-RB
33547	50.92	54.54	110.151	137.78	219.947	258	174.732	385.598	231.52	544.524	244.423	659.794	CG3285	Dmel\CG3285	33547		GO:0005215|GO:0016021|GO:0055085	chr2L	3330953	3332878	+	FLYBASE:FBgn0031522	CG3285 gene product from transcript CG3285-RA
33548	4	2	101.962	58.26	137.929	113.7	145.488	154.017	97.38	119.976	161.805	131.288	CG15408	Dmel\CG15408	33548		GO:0005353|GO:0016021|GO:0055085	chr2L	3332911	3334723	+	FLYBASE:FBgn0031523	CG15408 gene product from transcript CG15408-RA
43895	307.44	442.84	230.14	214.9	361.3	284.58	60	311.02	371	120.8	28.92	258.34	E23	CG15410|CG3327|Dmel\CG3327	43895		GO:0005215|GO:0005524|GO:0016020|GO:0042626|GO:0042752|GO:0043190	chr2L	3334871	3355000	-	FLYBASE:FBgn0020445	Early gene at 23
33551	2	3	8	2	4	2	19.62	2	7	8	64	4	CG8838	Dmel\CG8838|anon-WO0140519.135	33551			chr2L	3357684	3358618	+	FLYBASE:FBgn0031526	CG8838 gene product from transcript CG8838-RA
33552	1110.2	1261.78	1310.88	728.98	810.32	938.14	890.54	702.26	619.04	533.06	625.7	539.02	CG34394	BcDNA:RE58243|CG15411|CG3304|Dmel\CG34394|Dmel_CG15411|Dmel_CG3304	33552			chr2L	3358640	3373047	-	FLYBASE:FBgn0085423	CG34394 gene product from transcript CG34394-RD
33553	14.64	15	47.98	70.96	31.88	86.9	35.22	50.88	41.9	44.28	64.14	51.6	CG15412	Dmel\CG15412	33553			chr2L	3373567	3375711	-	FLYBASE:FBgn0031528	CG15412 gene product from transcript CG15412-RB
33554	204.36	266.52	69.3	70.42	118.02	92.18	115.6	69.1	136.86	74.44	131.9	97.88	CG9662	BcDNA:AT03617|Dmel\CG9662	33554		GO:0003674|GO:0005575|GO:0008150	chr2L	3375885	3376686	-	FLYBASE:FBgn0031529	CG9662 gene product from transcript CG9662-RA
33555	130.76	135.34	136.98	178.84	186.92	160.64	129.84	128.84	130.86	96.22	134.98	147.58	Ptpa	CG3289|DPTPA|Dmel\CG3289|PTPA	33555		GO:0008160|GO:0050790	chr2L	3377008	3378586	+	FLYBASE:FBgn0016698	Phosphotyrosyl phosphatase activator
8674054	0	0	0	0	0	0	2.9	0	0	0	0	0	Sfp23F	CG42459|Dmel\CG42459	8674054			chr2L	3387392	3387743	-	FLYBASE:FBgn0259949	Seminal fluid protein 23F
8674116	0	1.22	0	0	0	0	120.56	0	0	1	28.98	0	CG42460	Dmel\CG42460	8674116			chr2L	3387902	3388496	-	FLYBASE:FBgn0259950	CG42460 gene product from transcript CG42460-RA
5740264	0	0	0	0	0	0	0	0	0	1	4	0	CG34175	Dmel\CG34175	5740264			chr2L	3398023	3398684	+	FLYBASE:FBgn0085204	CG34175 gene product from transcript CG34175-RA
33556	995.4	1337.76	531.2	402.7	1233.68	430.9	592.9	848	414.24	219.76	574.36	220.78	pgant2	CG3254|Dmel\CG3254	33556		GO:0004653|GO:0005795|GO:0009312	chr2L	3404460	3422952	-	FLYBASE:FBgn0031530	polypeptide GalNAc transferase 2
33557	0	1	0	0	0	0	11	0	0	1	34	0	CG8840	Dmel\CG8840	33557			chr2L	3410604	3411189	+	FLYBASE:FBgn0031531	CG8840 gene product from transcript CG8840-RA
326179	0	0	1	0	0	0	2	1	0	0	17	0	CG31952	BcDNA:AT14709|CG15413|Dmel\CG31952	326179		GO:0003674|GO:0005575|GO:0016068	chr2L	3416693	3417410	+	FLYBASE:FBgn0051952	CG31952 gene product from transcript CG31952-RA
33559	87.46	6.54	599.6	195.52	267.56	193.94	463.2	124.92	251.28	49.98	358.34	81	CG2772	BcDNA:RE45077|Dmel\CG2772	33559		GO:0004806|GO:0006629	chr2L	3445997	3447591	+	FLYBASE:FBgn0031533	CG2772 gene product from transcript CG2772-RA
33560	383.82	436.82	348.72	328.6	417.3	314.6	455.04	260.98	377.1	207.9	490.84	281.68	CG2774	Dmel\CG2774	33560		GO:0005515|GO:0006886|GO:0007154|GO:0035091	chr2L	3449686	3452106	+	FLYBASE:FBgn0031534	CG2774 gene product from transcript CG2774-RA
33561	122.26	143.44	82.86	76.62	114.96	95	96.6	86.6	107.68	65	125.36	124.68	CG12795	Dmel\CG12795	33561		GO:0008270	chr2L	3452451	3453596	+	FLYBASE:FBgn0031535	CG12795 gene product from transcript CG12795-RB
33562	249.2	281.04	260.1	238.72	323.78	291.8	200.58	193.98	293.58	167.92	252.46	193.88	Cog3	CG 3248|CG3248|COG3|Dmel\CG3248|SEC34|dCOG3	33562		GO:0005801|GO:0006886|GO:0016020|GO:0033227	chr2L	3453697	3457058	-	FLYBASE:FBgn0031536	CG3248 gene product from transcript CG3248-RA
33563	289.939	239.305	246.867	249.414	263.145	242.516	146.193	183.798	231.839	168.673	268.972	198.16	sec5	CG8843|Dmel\CG8843|Sec-5|Sec5|Sec5p|dsec5	33563		GO:0000145|GO:0000910|GO:0005642|GO:0005737|GO:0005886|GO:0005905|GO:0007269|GO:0016028|GO:0016080|GO:0016081|GO:0016192|GO:0016566|GO:0030136|GO:0032456|GO:0035147|GO:0045087|GO:0048599|GO:0055037	chr2L	3457329	3460371	+	FLYBASE:FBgn0031537	CG8843 gene product from transcript CG8843-RA
33564	543.219	417.902	684.08	687.602	874.315	927.406	730.394	580.907	784.604	265.299	646.915	354.685	CG3246	Dmel\CG3246	33564			chr2L	3460315	3461975	-	FLYBASE:FBgn0031538	CG3246 gene product from transcript CG3246-RA
33565	640.48	475	301	248	295.24	254	215	292	230.96	272.2	322.373	325	msl-2	CG3241|Dmel\CG3241|MSL|MSL-2|MSL2|Msl 1-3|Msl-2|Msl2|km(2)A|kmA|msl|msl2	33565		GO:0000805|GO:0003677|GO:0003682|GO:0005515|GO:0005634|GO:0005694|GO:0007549|GO:0008270|GO:0009047|GO:0016456|GO:0016457|GO:0046536	chr2L	3462216	3466111	-	FLYBASE:FBgn0005616	male-specific lethal 2
44228	954.06	747.44	1389.34	1761.58	2094.62	1524.98	1560.62	886.8	1388.5	737.74	1001.3	1193.6	Pdsw	BcDNA:RE65754|CG8844|Dmel\CG8844|anon-EST:Posey91|l(2)k10101|pdsw	44228		GO:0003954|GO:0005747|GO:0006120|GO:0008137	chr2L	3466162	3467326	+	FLYBASE:FBgn0021967	CG8844 gene product from transcript CG8844-RA
33567	609.08	830.98	55	67	113.98	74.24	64	51	95	56.22	41	86	CG3238	Dmel\CG3238	33567			chr2L	3467416	3470007	-	FLYBASE:FBgn0031540	CG3238 gene product from transcript CG3238-RA
33568	0.12	7.78	0	1	0	1	9	0	1	2	30.3	4	CG31776	CG8845|CG8845a|Dmel\CG31776	33568		GO:0004653|GO:0005795|GO:0009312	chr2L	3470182	3472366	+	FLYBASE:FBgn0051776	CG31776 gene product from transcript CG31776-RA
261610	175.94	142.88	427.98	271	492.86	301.68	211.94	233.92	394.035	190	176.8	193.88	pgant4	CG31956|CG8845|CG8845b|Dmel\CG31956	261610		GO:0004653	chr2L	3472735	3475338	+	FLYBASE:FBgn0051956	polypeptide GalNAc transferase 4
33569	1318	837.4	2056.86	1950.14	2594.3	1314.22	4341.74	2825.82	2353.62	1728.04	3710.79	2104.18	Thor	153432_at|43-BP|4E-BP|4E-BP1|4EBP|4e-bp|4eBP|BcDNA.HL08053|BcDNA:HL08053|CG8846|CT8705|Dm 4E-BP|Dmel\CG8846|Phas1|anon-WO0172774.158|d4E-BP|d4E-BP1|d4EBP|d4e-bp|eIF4E-BP|l(2)k07736|l(2)k13517|pp20|thor	33569			chr2L	3478434	3479612	+	FLYBASE:FBgn0022073	CG8846 gene product from transcript CG8846-RA
33570	11	7.84	9	13	84	28	718.42	179.74	105.68	29.8	116.74	46.82	CG15414	Dmel\CG15414	33570			chr2L	3480755	3491048	-	FLYBASE:FBgn0031542	CG15414 gene product from transcript CG15414-RA
33571	93.86	133.86	286.04	80	216.52	118.98	48	113.4	303.8	4	131.96	14	tim	CG3234|Dmel\CG3234|Ritsu|TIM|Tim|dTIM|dTim|dtim|rit|tim1	33571		GO:0000122|GO:0005515|GO:0005634|GO:0005737|GO:0006606|GO:0007617|GO:0007620|GO:0007622|GO:0007623|GO:0008062|GO:0009648|GO:0009649|GO:0030431|GO:0042306|GO:0042749|GO:0045187|GO:0045475|GO:0046957|GO:0046982|GO:0048512	chr2L	3493986	3507303	-	FLYBASE:FBgn0014396	timeless
33572	27	19	1	1	114.98	0	6	61	19	0	0	0	CG31954	CG3229|Dmel\CG31954|SP107	33572		GO:0004175|GO:0004252|GO:0006508	chr2L	3509056	3510082	-	FLYBASE:FBgn0051954	CG31954 gene product from transcript CG31954-RA
326262	978.28	930.66	951.7	649.4	1961.88	862.82	840.78	874.98	1407.44	774.54	926	1110.16	CG33123	CG3229|Dmel\CG33123|anon-EST:Posey266	326262		GO:0004823|GO:0005524|GO:0005737|GO:0005875|GO:0006429	chr2L	3510477	3514662	-	FLYBASE:FBgn0053123	CG33123 gene product from transcript CG33123-RA
33573	1126.6	1086.98	877.76	779.18	1603.56	715.44	735.98	672.08	969.24	482.9	684.88	647.68	CG17593	Dmel\CG17593	33573		GO:0005737	chr2L	3514737	3517108	+	FLYBASE:FBgn0031544	CG17593 gene product from transcript CG17593-RA
33574	2	0	0	0	0	0	89	0	2	7.04	475.68	0	CG3213	Dmel\CG3213|bs30c03.y1	33574		GO:0003735|GO:0005840|GO:0006412	chr2L	3517273	3519697	-	FLYBASE:FBgn0031545	CG3213 gene product from transcript CG3213-RA
33575	0	0	0.24	0	0	0	20	0	1	1	119.68	1	CG8851	Dmel\CG8851	33575			chr2L	3520262	3522555	+	FLYBASE:FBgn0031546	CG8851 gene product from transcript CG8851-RA
33576	15	2.64	30.28	23.08	41.04	30.94	46.16	30	28.48	60.76	74.98	44.5	Sr-CIV	CG3212|CT10789|Dmel\CG3212|SR-CIV	33576		GO:0005044|GO:0005887|GO:0006952|GO:0006955|GO:0016020|GO:0030247	chr2L	3522594	3523960	-	FLYBASE:FBgn0031547	Scavenger receptor class C, type IV
33577	127.368	73.5092	405.033	361.083	299.965	348.031	228.129	290.437	222.706	236.106	221.059	327.555	CG8852	CT9284|Dmel\CG8852	33577		GO:0005515	chr2L	3525133	3527588	+	FLYBASE:FBgn0031548	CG8852 gene product from transcript CG8852-RA
33578	276.453	311.618	22.1877	28.5446	36.2125	39.2808	37.4841	18.1339	35.6091	15.1081	89.6084	23.507	Spindly	CG15415|Dmel\CG15415	33578		GO:0000776|GO:0005874|GO:0030071	chr2L	3527387	3530317	-	FLYBASE:FBgn0031549	CG15415 gene product from transcript CG15415-RB
33579	5.98	14.3	4	5	0	13	2	1	0	0	0	2	CG8853	CHE-13|Dmel\CG8853|Hippi|IFT57	33579		GO:0003674|GO:0042384	chr2L	3530903	3532526	+	FLYBASE:FBgn0031550	CG8853 gene product from transcript CG8853-RA
49638	2099	2202.32	550.72	435	696.9	536.76	284.9	621.66	432.92	414.9	327.9	493.94	drm	CG10016|Dmel\CG10016|drum	49638		GO:0005622|GO:0007440|GO:0007442|GO:0008270|GO:0016348	chr2L	3539251	3548086	+	FLYBASE:FBgn0024244	drumstick
33581	260.647	211.76	78.96	77	82.98	75	50.28	53	71.2	43	66	53.84	sob	CG3242|Dmel\CG3242|Sob|org1	33581		GO:0003676|GO:0003702|GO:0005634|GO:0006911|GO:0008270|GO:0016348|GO:0045449	chr2L	3578011	3580766	-	FLYBASE:FBgn0004892	sister of odd and bowl
33583	403.973	252	70	58.92	93.98	79	50	72	47.98	48	48	51	odd	CG3851|Dmel\CG3851|ODD|Odd|l(2)01863|ods	33583		GO:0003676|GO:0003704|GO:0005622|GO:0005634|GO:0006357|GO:0007366|GO:0008270|GO:0016348|GO:0016564|GO:0045892	chr2L	3604222	3606748	-	FLYBASE:FBgn0002985	odd skipped
44058	175.32	236.196	219.88	188.368	182.58	155.92	155.98	126.2	180.801	52.7374	152.263	75.6025	Dot	CG2788|Dmel\CG2788	44058		GO:0008152|GO:0016758|GO:0050488	chr2L	3619191	3621573	+	FLYBASE:FBgn0015663	Dorothy
33585	0	0.775872	0	4.41819	0	0	0	0	0.548196	2.14656	8.89058	1.08362	CG15418	Dmel\CG15418	33585		GO:0004866|GO:0004867	chr2L	3621090	3621681	-	FLYBASE:FBgn0031554	CG15418 gene product from transcript CG15418-RA
44817	1767.54	4580.72	1374.52	1177.9	1933.56	1887.4	1101.4	1818.38	1431.2	1238.38	1412.88	1533.62	for	142251_at|BcDNA:GM08338|CG10033|DG2|Dg2|Dmel\CG10033|FOR/PKG|PKG|Pkg2|Pkg24A|anon-WO0140519.260|anon-WO02059370.47|dg2|l(2)06860	44817		GO:0004674|GO:0004690|GO:0004692|GO:0005524|GO:0005886|GO:0006468|GO:0007614|GO:0007616|GO:0007631|GO:0008016|GO:0008345|GO:0030536|GO:0046959	chr2L	3622074	3656951	-	FLYBASE:FBgn0000721	foraging
5740176	19.24	27	13.84	11.84	5	10.32	2.76	4	4.96	1	8	3.18	CG34340	CG10017|CG2808|Dmel\CG34340|Dmel_CG10017|Dmel_CG2808	5740176		GO:0003700|GO:0005634|GO:0006355|GO:0007517|GO:0043565|GO:0048813	chr2L	3663273	3691478	+	FLYBASE:FBgn0085369	CG34340 gene product from transcript CG34340-RD
8673984	0	0	0	0	0	0	0	0	0	0	0	0	Sfp24Ba	CG42461|Dmel\CG42461|SFP24BA	8673984			chr2L	3668017	3668551	-	FLYBASE:FBgn0259951	Seminal fluid protein 24Ba
8674028	0	0	0	0	0	0	0	0	0	0	0	0	CG42463	Dmel\CG42463	8674028			chr2L	3668691	3669134	-	FLYBASE:FBgn0259953	CG42463 gene product from transcript CG42463-RB
8674094	0	0	0	0	0	0	0	0	0	0	0	0	Sfp24Bb	CG42462|Dmel\CG42462|SFP24BB	8674094			chr2L	3669261	3669775	-	FLYBASE:FBgn0259952	Seminal fluid protein 24Bb
8673990	0	0	0	0	0	0	0	0	0	0	0	0	Sfp24Bc	CG42602|Dmel\CG42602|SFP24BC	8673990			chr2L	3670131	3670581	-	FLYBASE:FBgn0261054	Seminal fluid protein 24Bc
33589	36.4474	3	54.3614	30.1953	317.179	87.0118	1304.99	284.775	179.157	27.32	1132.77	27.88	CG16704	BcDNA:RH31195|CT37177|Dmel\CG16704	33589		GO:0004867	chr2L	3692127	3692588	-	FLYBASE:FBgn0031558	CG16704 gene product from transcript CG16704-RA
33590	0	0	2	0	5	10	42.34	7	6.98	16	48.86	3	CG3513	Dmel\CG3513	33590		GO:0004867	chr2L	3692699	3693182	-	FLYBASE:FBgn0031559	CG3513 gene product from transcript CG3513-RA
318936	0	0	0	1	0	0	1.88	1.68	0	1	0	0	Acp24A4	CG31779|Dmel\CG31779	318936		GO:0004867	chr2L	3693479	3693889	-	FLYBASE:FBgn0051779	CG31779 gene product from transcript CG31779-RB
33591	245.093	9.52	349.819	157.565	305.7	209.768	1322.79	364.505	331.403	88.38	742.33	78.84	CG16713	CT37195|Dmel\CG16713	33591		GO:0004867	chr2L	3695028	3695406	-	FLYBASE:FBgn0031560	CG16713 gene product from transcript CG16713-RA
33592	1252.3	109	2042	1345.48	3176.38	1322.03	8048.25	2364.4	3630.8	1193.05	3884.59	1263.14	CG16712	BcDNA:RH05411|BcDNA:RH38008|CT37183|Dmel\CG16712	33592		GO:0004867	chr2L	3696240	3696661	-	FLYBASE:FBgn0031561	CG16712 gene product from transcript CG16712-RA
33593	230.5	45	76	49	397	105	749	1138.4	233	106	198	185	CG3604	BcDNA:LP04037|Dmel\CG3604	33593		GO:0004867	chr2L	3697242	3697872	-	FLYBASE:FBgn0031562	CG3604 gene product from transcript CG3604-RA
33594	216.72	68.98	234.76	214.74	196.18	159.08	199.72	356.1	86.92	101.64	78.54	73.88	CG10031	Dmel\CG10031	33594		GO:0004867|GO:0030414	chr2L	3698451	3699091	-	FLYBASE:FBgn0031563	CG10031 gene product from transcript CG10031-RA
8674117	0	0	0	2	0	0	0	0	0	2	0	0	CG42464	Dmel\CG42464	8674117			chr2L	3699493	3699818	+	FLYBASE:FBgn0259954	CG42464 gene product from transcript CG42464-RA
8674015	0	0	0	0	0	0	0	0	0	0.1	0	0	CG42465	Dmel\CG42465	8674015			chr2L	3700245	3700527	+	FLYBASE:FBgn0259955	CG42465 gene product from transcript CG42465-RA
8674059	0	0	0	0	0	0	0	0	0	0	0	0	Sfp24C1	CG42466|Dmel\CG42466	8674059			chr2L	3700674	3701087	+	FLYBASE:FBgn0259956	Seminal fluid protein 24C1
8673960	0	0	0	0	0	1	0	0	0	0	0	0	CG42467	Dmel\CG42467	8673960			chr2L	3701307	3701604	+	FLYBASE:FBgn0259957	CG42467 gene product from transcript CG42467-RA
33595	18.6736	0.876081	33.2854	53.2842	80.4048	28.052	107.137	103.618	40.2597	18.1992	22.4469	54.2176	CG2816	Dmel\CG2816	33595		GO:0004867	chr2L	3703659	3704253	+	FLYBASE:FBgn0031564	CG2816 gene product from transcript CG2816-RB
261616	103.5	46.9639	171.443	118.986	137.236	140.884	313.372	220.851	134.574	48.422	436.177	50.6411	CG31778	BcDNA:HL03084|Dmel\CG31778	261616		GO:0004867	chr2L	3704106	3705462	-	FLYBASE:FBgn0051778	CG31778 gene product from transcript CG31778-RA
261617	197.1	205.56	103.12	82	127.06	58.96	88.8	45	72	39.54	37	76.56	CG31777	BEST:RH19272|Dmel\CG31777	261617		GO:0004867	chr2L	3706543	3707060	-	FLYBASE:FBgn0051777	CG31777 gene product from transcript CG31777-RA
44637	183.86	146.32	44	47.92	104.7	102.9	47.26	50.96	95.2	39.78	70.66	73.32	cutlet	CG10030|CG33122|Dmel\CG33122|ctl	44637		GO:0003677|GO:0004176|GO:0004252|GO:0005524|GO:0005634|GO:0006260|GO:0006508|GO:0008283	chr2L	3707226	3711674	-	FLYBASE:FBgn0015376	CG33122 gene product from transcript CG33122-RA
319045	53.04	20.52	57.4	20.78	53	10.74	119.72	26.04	45.26	15.38	71	31.6	CG31955	Dmel\CG31955	319045		GO:0005488|GO:0005634	chr2L	3712156	3712862	-	FLYBASE:FBgn0051955	CG31955 gene product from transcript CG31955-RA
33597	874.94	649.84	589.58	375.04	626.36	351.82	526.12	284.74	420.92	213.94	443.74	224.52	CG2818	Dmel\CG2818	33597		GO:0004629|GO:0006071|GO:0006629|GO:0008889|GO:0023034|GO:0030246	chr2L	3713374	3716812	+	FLYBASE:FBgn0031566	CG2818 gene product from transcript CG2818-RA
53543	14	1	81.74	1	104.76	1	114.22	0	74.08	1	52.82	0	lectin-24A	AC 005149A|AC005149a|CG3410|Dmel\CG3410	53543		GO:0005488|GO:0005534	chr2L	3716880	3717728	-	FLYBASE:FBgn0040104	CG3410 gene product from transcript CG3410-RA
33599	471.46	390.78	770.78	507.58	307.16	553.96	64.14	392.84	222.9	138.64	75.48	198.28	Shaw	CG15419|CG2822|Dmel\CG2822|Shaw2|dShaw|dShaw2|shaw	33599		GO:0005249|GO:0005515|GO:0005886|GO:0006813|GO:0008076|GO:0016021|GO:0030431|GO:0055085	chr2L	3718187	3727587	+	FLYBASE:FBgn0003386	Shaker cognate w
33600	67.76	49.6	63.04	61.38	81.04	68.52	4	65.52	21.5	18.08	14.6	22.08	CG10019	BEST:GH25970|Dmel\CG10019|GH25970	33600		GO:0008028|GO:0055085	chr2L	3745692	3752309	+	FLYBASE:FBgn0031568	CG10019 gene product from transcript CG10019-RB
326180	11.56	10.84	18.98	21.04	6.5	17.12	0	3.44	3.44	1	2	0	CG31959	CG10020|Dmel\CG31959	326180			chr2L	3757631	3759212	+	FLYBASE:FBgn0051959	CG31959 gene product from transcript CG31959-RB
33601	247.16	185.8	348.34	314.56	276.34	356.02	85	288.56	156	130	35.42	230.26	CG31772	CG10020|Dmel\CG31772	33601		GO:0005515	chr2L	3760068	3768191	+	FLYBASE:FBgn0051772	CG31772 gene product from transcript CG31772-RA
33602	1874.62	1576.24	859.14	694.64	715.58	946.84	477.02	719.16	789.48	492.78	588.82	636.48	bowl	17-29-5|Bowl|CG10021|Dmel\CG10021|Su(tor)2-1|l(2)c|org2	33602		GO:0003676|GO:0003702|GO:0005634|GO:0007442|GO:0007480|GO:0008270|GO:0016348|GO:0035220	chr2L	3771706	3784129	+	FLYBASE:FBgn0004893	brother of odd with entrails limited
319047	3	1	2	0	1.45402	0	3	3.78	1.4	1.86	13.5706	5	CG31960	CG10022|Dmel\CG31960	319047		GO:0005509	chr2L	3784946	3785515	+	FLYBASE:FBgn0051960	CG31960 gene product from transcript CG31960-RA
33603	0	0	0	0	1.54598	0	0	0	0	0	1.42938	0	CG31958	CG10022|Dmel\CG31958	33603		GO:0005509	chr2L	3785819	3786292	+	FLYBASE:FBgn0051958	CG31958 gene product from transcript CG31958-RA
33604	1623.8	2135.84	1301.94	805.46	915.24	1184.96	336.56	724.04	799.76	650.94	861.52	565.76	CG3921	Dmel\CG3921	33604		GO:0005044|GO:0005488|GO:0016020	chr2L	3790663	3802245	+	FLYBASE:FBgn0031571	CG3921 gene product from transcript CG3921-RA
47399	592	731.24	459.6	252.52	156.68	304.78	191.16	185.9	135.36	118.68	169.08	181.24	l(2)k16918	CG3920|Dmel\CG3920	47399			chr2L	3803581	3809064	+	FLYBASE:FBgn0021800	lethal (2) k16918
33606	171	386.18	70	55	53	60	32	50	35	30	26	39	CG3407	Dmel\CG3407	33606		GO:0003676|GO:0005622|GO:0008270	chr2L	3810799	3813407	-	FLYBASE:FBgn0031573	CG3407 gene product from transcript CG3407-RA
33607	467	286	42	54	46	43	10	11	19	17	10	14	slp1	CG16738|Dmel\CG16738|Dmslp1|FD6|FoxG|Slp|Slp-1|Slp1|l(2)05965|sko1|slp|slp-1|slp-2	33607		GO:0001707|GO:0003700|GO:0003702|GO:0005634|GO:0006355|GO:0007350|GO:0007379|GO:0007380|GO:0007507|GO:0008595|GO:0042305|GO:0043565|GO:0045449|GO:0060914	chr2L	3825680	3827134	+	FLYBASE:FBgn0003430	sloppy paired 1
33608	416	336	76	49	45	55.82	20	31	23	18	25	18	slp2	CG2939|Dmel\CG2939|Dmslp2|FD7|FoxG|Slp|slp	33608		GO:0003700|GO:0003702|GO:0005634|GO:0006355|GO:0007365|GO:0043565|GO:0045449	chr2L	3836842	3839201	+	FLYBASE:FBgn0004567	sloppy paired 2
33609	165.92	75.42	9	5	15	16	45	2	17	18.96	264.56	23.3	CG3964	Dmel\CG3964	33609		GO:0004835|GO:0006464	chr2L	3862681	3867507	+	FLYBASE:FBgn0031574	CG3964 gene product from transcript CG3964-RB
33610	297.68	279.68	173.94	148.7	91	149.5	60.62	77.68	54.96	61.36	123.22	65	Cep97	CG3980|CT13231|DCep97|Dmel\CG3980	33610		GO:0005515|GO:0007099|GO:0008599	chr2L	3867714	3871425	+	FLYBASE:FBgn0031575	CG3980 gene product from transcript CG3980-RB
319046	134.06	132.04	58.92	72.98	108.66	45.94	92.68	54.94	63.94	54.9	55.92	94.12	CG31957	Dmel\CG31957	319046		GO:0003723|GO:0003743|GO:0005575|GO:0006413	chr2L	3871480	3872458	-	FLYBASE:FBgn0051957	CG31957 gene product from transcript CG31957-RA
33611	410.98	494.28	331.5	238.7	207.98	359.34	267.32	165	259.18	223.86	480.14	301.96	capu	CG15420|CG3399|Capu|Dmel\CG3399|capp	33611		GO:0003779|GO:0005737|GO:0005938|GO:0007304|GO:0007315|GO:0007316|GO:0008017|GO:0015629|GO:0030029|GO:0045010|GO:0045451|GO:0048477	chr2L	3872658	3902860	-	FLYBASE:FBgn0000256	cappuccino
33613	58	37	81.16	48.9	54.94	76.88	0	43	18	10	8.74	12	fred	CG12675|CG31774|CG3390|CG3393|CT11413|Dmel\CG31774|Fred	33613		GO:0001745|GO:0003674|GO:0005575|GO:0007423|GO:0035018|GO:0042059	chr2L	3905524	3947160	-	FLYBASE:FBgn0051774	friend of echinoid
326159	1.88	1	1	1	0	2	7	2	1	0	86	0	CG31773	CG3390|Dmel\CG31773	326159		GO:0004326|GO:0005524|GO:0009396	chr2L	3911791	3914288	-	FLYBASE:FBgn0051773	CG31773 gene product from transcript CG31773-RA
5740391	47.28	15	210.12	253.86	188.6	214.9	274.32	188.26	194.02	138.92	249.24	229.58	CG34176	Dmel\CG34176	5740391			chr2L	4004083	4004480	+	FLYBASE:FBgn0085205	CG34176 gene product from transcript CG34176-RA
33615	205.46	55.6	611.2	725.24	517.52	671.82	733.42	639.44	468.6	502.14	438.16	766.92	CG15422	Dmel\CG15422	33615		GO:0005576|GO:0009405	chr2L	4005056	4005370	+	FLYBASE:FBgn0031579	CG15422 gene product from transcript CG15422-RA
33616	166.28	13.58	614.64	594.14	577.66	634.48	700.5	606.16	461.8	571.46	503.86	822.26	CG15423	Dmel\CG15423	33616			chr2L	4006041	4006565	+	FLYBASE:FBgn0031580	CG15423 gene product from transcript CG15423-RA
33617	72.62	5.9	238.06	204.92	185.76	299.62	290.26	253.54	148.38	208.14	145.52	313.98	CG10039	Dmel\CG10039	33617			chr2L	4007690	4008997	+	FLYBASE:FBgn0031581	CG10039 gene product from transcript CG10039-RA
33619	6650.48	9140.78	1199.5	708	1208.9	1208.1	381.88	872.48	781.8	400.82	809.2	412.5	ed	1X5|CG12676|CG15424|CG16842|CT13476|CT35484|Dmel\CG12676|E(Elp)24D|E(Elp)[24D]|Ed|l(2)k01102	33619		GO:0002009|GO:0002121|GO:0005515|GO:0005886|GO:0005913|GO:0007155|GO:0007156|GO:0007173|GO:0007391|GO:0007423|GO:0007476|GO:0008360|GO:0016021|GO:0016319|GO:0016337|GO:0030038|GO:0042059|GO:0046843|GO:0048644|GO:0050768	chr2L	4031379	4115059	+	FLYBASE:FBgn0000547	echinoid
5740382	0.5	1	0	0	0	0	0	0	0	0	0	0	snoRNA:Me28S-C437	CR34661|Dmel\CR34661|Me28S-Cm437	5740382			chr2L	4085890	4086005	+	FLYBASE:FBgn0086032	ncRNA
44382	8.6	2	29.96	19.62	21.2	3.96	7.86	0	7.76	27.84	1.96	13.5	Sr-CIII	CG31962|Dmel\CG31962|SR-CIII|dSR-CIII	44382		GO:0005044|GO:0016020	chr2L	4120363	4121442	+	FLYBASE:FBgn0020376	Scavenger receptor class C, type III
33621	159.9	137.9	377.68	314.7	344.76	305.5	259.82	214.8	257.92	319.38	432.6	243.38	Sr-CI	CG4099|CT9876|D-SR-CI|DSR-CI|Dmel\CG4099|SR-CI|Sr-Cl|dSR-C1|dSR-CI|dSRC-I|dScR-I	33621		GO:0005044|GO:0005887|GO:0006909|GO:0006952|GO:0006955|GO:0009617|GO:0016020|GO:0030247|GO:0050829	chr2L	4121721	4124002	+	FLYBASE:FBgn0014033	Scavenger receptor class C, type I
33622	0	1	1	0	0	0	52	0	0	4.8	217	0	CG2955	Dmel\CG2955|anon-WO0140519.175	33622		GO:0005200	chr2L	4149279	4151203	+	FLYBASE:FBgn0031585	CG2955 gene product from transcript CG2955-RA
33623	0	0	8	1	0	0	0	1	0	1	0	0	Or24a	24D.1|24a|CG11767|DOR24D.1|DOR48|Dmel\CG11767|Or24D.1	33623		GO:0004984|GO:0005549|GO:0007608|GO:0016020|GO:0016021	chr2L	4164689	4166134	-	FLYBASE:FBgn0026394	Odorant receptor 24a
319048	192.84	372.08	164.3	143	87.1	131.1	123	101.68	87.12	80.18	91	99	CG31961	BcDNA:LD34582|CG3381|Dmel\CG31961	319048		GO:0005488|GO:0007021	chr2L	4186248	4187789	-	FLYBASE:FBgn0051961	CG31961 gene product from transcript CG31961-RA
53550	11	2	4	3.74	23	5	53.9	13	34	4	87	4.36	lectin-24Db	AC 004371A|AC004371a|CG2958|Dmel\CG2958	53550		GO:0005534|GO:0005537|GO:0042806	chr2L	4188123	4189285	+	FLYBASE:FBgn0040102	CG2958 gene product from transcript CG2958-RA
33626	687.58	621.6	1317.08	1141.82	1179.52	1301.7	471.78	872.3	1045.9	745.04	669.42	803.6	CG3714	AAF51037|Dmel\CG3714	33626		GO:0004516|GO:0019358	chr2L	4189497	4198058	-	FLYBASE:FBgn0031589	CG3714 gene product from transcript CG3714-RC
33627	2758.94	2834.6	670.5	333.1	474.44	982.84	235.6	274.82	653.8	581.74	467.8	550.82	ft	79/18|CG3352|CT11259|Dm Fat|Dmel\CG3352|Fat|Ft|l(2)24Da|l(2)79/18|l(2)fat|l(2)fd|l(2)ft|l(2)gd-1|l(2)gd-l|l(2)gd2|l(2)k07918	33627		GO:0000904|GO:0001736|GO:0001737|GO:0004872|GO:0005509|GO:0005886|GO:0005887|GO:0007156|GO:0007164|GO:0007446|GO:0007476|GO:0008283|GO:0008285|GO:0016021|GO:0016318|GO:0016337|GO:0016339|GO:0018149|GO:0030178|GO:0035159|GO:0035329|GO:0040008|GO:0042067|GO:0045198|GO:0045317|GO:0045571|GO:0045926|GO:0046620|GO:0048105|GO:0050839	chr2L	4198402	4217852	-	FLYBASE:FBgn0001075	fat
33628	1573.46	1520.94	1052.96	1103.94	1727.3	1041.42	864	811.88	1336.76	640.94	1097.8	846.8	CG3702	Dmel\CG3702	33628			chr2L	4224650	4227097	-	FLYBASE:FBgn0031590	CG3702 gene product from transcript CG3702-RA
33629	12462	10491.8	13847.9	13729.8	14989.4	14404.6	10892.5	11039.5	10699	8238.04	6648.43	14053.5	RpL40	BcDNA:RE10554|CEP52|CG2960|DUb52|Dmel\CG2960|Dub52|Ub52|Ubi-f|Ubi-f52|Ubiq	33629		GO:0003735|GO:0005515|GO:0005634|GO:0005737|GO:0005811|GO:0005840|GO:0005875|GO:0006325|GO:0006355|GO:0006412|GO:0006464|GO:0006511|GO:0006950|GO:0022625|GO:0042254	chr2L	4227642	4228563	+	FLYBASE:FBgn0003941	Ribosomal protein L40
33630	0	0	0	0	0	0	9.62	0	0	1	49.32	0	CG15425	Dmel\CG15425	33630			chr2L	4257571	4258326	+	FLYBASE:FBgn0031591	CG15425 gene product from transcript CG15425-RA
33631	1.48	1	0	0	0	1	7.34	0	0	0	14.02	3	Art2	CG3675|DART2|Dmel\CG3675	33631		GO:0005737|GO:0016274	chr2L	4278039	4279290	-	FLYBASE:FBgn0031592	Arginine methyltransferase 2
46015	2606	2411.92	1596.52	1051.66	692.92	1198.84	141.74	564.1	304.06	227.6	208.94	251.6	tutl	CG15426|CG15427|CG15428|CT35489|CT35490|Dmel\CG15427|jf4|l(2)01085|l(2)24Df|l(2)jf4	46015		GO:0003674|GO:0005575|GO:0007411|GO:0007414|GO:0007422|GO:0007629|GO:0008344|GO:0016199|GO:0030537|GO:0048814|GO:0070593	chr2L	4283147	4321233	+	FLYBASE:FBgn0010473	turtle
33635	211.46	110.02	231.96	159.98	210.82	207.94	40.98	131.84	148	70.96	92	118.9	CG16857	BcDNA:GH11322|CT35491|Dmel\CG16857|GH11322	33635		GO:0007155	chr2L	4324573	4331836	+	FLYBASE:FBgn0028482	CG16857 gene product from transcript CG16857-RA
33636	1266.1	857.98	1017.02	822.28	664.8	939.8	399.76	598.52	565.58	339.48	323.72	315.96	Atet	CG2969|Dmel\CG2969	33636		GO:0005215|GO:0005524|GO:0016021|GO:0042626|GO:0043190	chr2L	4333926	4345776	+	FLYBASE:FBgn0020762	ABC transporter expressed in trachea
33637	3.26	0	0	0	0	0	0	0	0	0	13	0	CG15429	BcDNA:AT23465|Dmel\CG15429	33637		GO:0020037	chr2L	4352975	4354030	+	FLYBASE:FBgn0031596	CG15429 gene product from transcript CG15429-RA
33638	1971.37	1178.9	80.4539	64.436	94.0946	80.1976	43.5757	85.3376	48.8768	111.691	57.2754	224.711	Traf4	CG3048|DTRAF|DTRAF1|Dmel\CG3048|TRAF|TRAF1|Traf1|dTRAF|dTRAF1|dTraf1|dtraf1	33638		GO:0001654|GO:0002168|GO:0005515|GO:0005737|GO:0006911|GO:0006952|GO:0007165|GO:0007391|GO:0008063|GO:0008270|GO:0009790|GO:0035071|GO:0043065|GO:0045167|GO:0045179|GO:0046330|GO:0046529|GO:0048102	chr2L	4362549	4380724	+	FLYBASE:FBgn0026319	TNF-receptor-associated factor 4
33639	253.052	497.216	101.857	88.6642	42.2499	88.2136	55.1803	65.1438	45.6178	41.0113	60.8033	53.0942	CG17612	Dmel\CG17612	33639		GO:0005634|GO:0008270	chr2L	4380508	4382719	-	FLYBASE:FBgn0031597	CG17612 gene product from transcript CG17612-RB
33640	362.1	377.46	203.98	179.68	156.3	218.76	109.74	138.8	148.74	119.22	162.64	110.78	CG3338	Dmel\CG3338	33640			chr2L	4382920	4386062	-	FLYBASE:FBgn0031598	CG3338 gene product from transcript CG3338-RA
33641	51.58	78.6	31.14	43	32.94	31	47	31	35	24	42	46.66	Psf2	CG18013|Dmel\CG18013	33641			chr2L	4386176	4387046	-	FLYBASE:FBgn0031599	CG18013 gene product from transcript CG18013-RA
33642	1208.19	487.6	1796.94	1790	2263.74	2755.7	1312.03	2026.7	2656.91	882.084	2364.97	752.857	Tps1	BcDNA:GH08860|CG4104|CG4104 PA|Dmel\CG4104|TPS|TreS|dtps1|jf5|l(2)24Ea|l(2)jf4|l(2)jf5|l(2)k08903|tps1	33642		GO:0003825|GO:0005811|GO:0005992	chr2L	4388321	4392788	+	FLYBASE:FBgn0027560	Trehalose-6-phosphate synthase 1
33643	231.991	193.22	138.416	152.62	198.36	148.143	177.245	117.44	157.206	112.494	153.872	137.167	CG3652	Dmel\CG3652	33643		GO:0016020	chr2L	4392770	4393814	-	FLYBASE:FBgn0031600	CG3652 gene product from transcript CG3652-RA
33644	791.46	878.26	633.38	551.12	642.54	875.52	391.96	546.72	659.66	558.58	785.06	717.36	l(2)k05819	CG3054|Dmel\CG3054|anon-WO0140519.156	33644		GO:0006754|GO:0006812|GO:0015662|GO:0016020	chr2L	4394198	4400107	+	FLYBASE:FBgn0022153	lethal (2) k05819
318826	88.06	172.4	0	4	326.64	0	3.9	166.1	50	0	0	1	CG33003	Dmel\CG33003	318826		GO:0003674|GO:0005575|GO:0008150	chr2L	4400953	4403090	+	FLYBASE:FBgn0053003	CG33003 gene product from transcript CG33003-RA
33645	255.9	198.92	97	104.96	110.3	95	136.96	56.96	75	71	77.9	89	Dim1	BcDNA:RE13747|CG3058|Dmel\CG3058|U5-15kD	33645		GO:0000398|GO:0005682|GO:0007052|GO:0007067|GO:0030532|GO:0071011	chr2L	4403255	4403955	+	FLYBASE:FBgn0031601	CG3058 gene product from transcript CG3058-RA
33646	131.5	83.68	162.32	94.68	86.68	156.82	8.72	48.28	64.98	124.7	20.62	124.9	CG15431	Dmel\CG15431	33646			chr2L	4406129	4409353	-	FLYBASE:FBgn0031602	CG15431 gene product from transcript CG15431-RA
3771975	0	0	0	0	0	0	0	0	0	0	0	0	tRNA:CR31963	AE002638.trna1-TrpCCA|CR31963|Dmel\CR31963|tRNA:W:CCA:AE002638	3771975		GO:0030533	chr2L	4418977	4419048	-	FLYBASE:FBgn0051963	transfer RNA:CR31963
5740338	0	0	0	0	0	0	2.5	0	0	0	12.47	0	CG34177	CG12677|Dmel\CG34177|Dmel_CG12677	5740338			chr2L	4433908	4435057	+	FLYBASE:FBgn0085206	CG34177 gene product from transcript CG34177-RA
5740515	0	0	0	0	0	0	2.5	0	0	0	12.47	0	CG34178	CG12677|Dmel\CG34178|Dmel_CG12677	5740515			chr2L	4433908	4435057	+	FLYBASE:FBgn0085207	CG34178 gene product from transcript CG34178-RA
8674016	0	0	0	0	0	0	0	0	0	0	0	0	Sfp24F	CG42468|Dmel\CG42468|SFP24F	8674016			chr2L	4441429	4442060	-	FLYBASE:FBgn0259958	Seminal fluid protein 24F
33647	238.579	215.175	82.4685	73.7047	84.5449	74.6245	105.884	65.7185	72.1679	35.4666	68.4704	56.5707	CG15432	Dmel\CG15432	33647			chr2L	4442429	4442985	+	FLYBASE:FBgn0031603	CG15432 gene product from transcript CG15432-RA
33648	244.467	212.939	104.76	89.7622	101.665	107.807	95.6577	39.479	104.168	60.6531	133.25	91.4379	morgue	BcDNA:GH02435|CG15437|Dmel\CG15437|Morgue	33648		GO:0004842|GO:0006915|GO:0006917|GO:0016567|GO:0019005|GO:0019787|GO:0043687|GO:0046668|GO:0046675|GO:0051246	chr2L	4442870	4444677	-	FLYBASE:FBgn0027609	modifier of rpr and grim, ubiquitously expressed
33649	315.178	263.755	194.133	214.288	269.88	199.175	104.039	159.105	189.94	164.529	121.935	251.278	Elp3	CG15433|Dmel/ELP3|Dmel\CG15433|Dmel\ELP3|ELP3|HAT|dmHAG408|elp3	33649		GO:0005737|GO:0006357|GO:0008023|GO:0008080|GO:0008607|GO:0045494|GO:0051536	chr2L	4444732	4446765	+	FLYBASE:FBgn0031604	CG15433 gene product from transcript CG15433-RA
33650	460.243	515.702	335.272	293.569	528.447	331.299	372.021	299.829	368.48	171.525	287.311	305.667	CG15438	BEST:CK02623|CK02623|Dmel\CG15438	33650		GO:0015321|GO:0016021|GO:0055085	chr2L	4446662	4448637	-	FLYBASE:FBgn0025684	CG15438 gene product from transcript CG15438-RA
33651	322.54	605.44	188.94	149	153.94	166.36	90	113.1	115.36	103	142	121.9	CG15439	Dmel\CG15439	33651		GO:0005515|GO:0008270	chr2L	4449289	4453004	-	FLYBASE:FBgn0031606	CG15439 gene product from transcript CG15439-RA
33652	316.34	214	99.46	131	137	107	79.88	87.96	96.96	106	103.08	103	CG15440	Dmel\CG15440|Secp43|cg15440	33652		GO:0000166|GO:0000398|GO:0003676	chr2L	4453167	4454457	-	FLYBASE:FBgn0031607	CG15440 gene product from transcript CG15440-RA
50178	1	0	1	0	2.54	0	3.92	1	0	0	0.82	1	CG15434	Dmel\CG15434	50178		GO:0003954|GO:0005747|GO:0006120	chr2L	4454665	4455160	+	FLYBASE:FBgn0040705	CG15434 gene product from transcript CG15434-RA
33653	218.96	104.94	602.38	718.5	716.36	558.18	353.72	336.159	505.58	179.14	310.94	300.94	Gs1l	CG15441|Dmel\CG15441|GS1l	33653		GO:0008152|GO:0016787	chr2L	4455221	4456822	-	FLYBASE:FBgn0019982	GS1-like
33654	21063.8	19473.4	22443.7	23143.8	23803.4	22326.8	17436.3	16472.8	15376.8	10781.3	10328.8	21640.6	RpL27A	CG15442|Dmel\CG15442|RpL27Aa|RpL27Ab|RpL27a|RpL27a2|anon-EST:Posey257|rpL27a	33654			chr2L	4457176	4458364	-	FLYBASE:FBgn0010410	Ribosomal protein L27A
3772112	3.4	0	2.18	0	3.68	0.58	0.8	2.08	3.66	1.12	1.64	0	snoRNA:Me18S-C1831	CR33674|Dm-737|Dmel\CR33674|Me18S-C1831(SnoR737)|snoR737|snoRNA:737	3772112		GO:0005730|GO:0030555	chr2L	4457603	4457674	-	FLYBASE:FBgn0065053	ncRNA
318825	223.14	227.34	277.84	318.82	415.02	232.14	306.3	201.62	204.24	103.9	110.66	243.94	mRpL27	CG15442|CG33002|Dmel\CG33002	318825		GO:0003735|GO:0005762|GO:0006412	chr2L	4459004	4459532	-	FLYBASE:FBgn0053002	mitochondrial ribosomal protein L27
33655	146.924	148.057	46.6556	39.397	53.9112	57.5469	23.6759	24.7894	48.2077	39.7719	60.1664	28.9113	CG15435	Dmel\CG15435	33655		GO:0005634|GO:0008270	chr2L	4459835	4461748	+	FLYBASE:FBgn0031608	CG15435 gene product from transcript CG15435-RA
33656	238.516	289.582	138.957	130.752	145.844	156.055	106.627	113.039	131.73	70.2251	111.792	131.783	CG15443	Dmel\CG15443	33656		GO:0005488	chr2L	4461631	4463437	-	FLYBASE:FBgn0031609	CG15443 gene product from transcript CG15443-RA
33657	57	138.36	21	24	42	35	35	22	24.76	20	38	32	CG15436	Dmel\CG15436	33657		GO:0003676|GO:0005634|GO:0008270	chr2L	4463642	4465075	+	FLYBASE:FBgn0031610	CG15436 gene product from transcript CG15436-RA
33658	139.511	129.113	144.191	128.985	135.935	160.064	77.1694	73.0647	88.88	63.92	89.48	95.9806	CG17840	Dmel\CG17840	33658			chr2L	4465200	4468022	+	FLYBASE:FBgn0031611	CG17840 gene product from transcript CG17840-RA
33659	561.713	378.646	933.002	1058.97	869.806	937.295	546.824	800.304	797.84	314.82	613.72	484.175	ine	CG15444|CG15444d|DMINE|Dmel\CG15444|ine/rosA|rosA	33659		GO:0005034|GO:0005328|GO:0005886|GO:0005887|GO:0006836|GO:0019226|GO:0042066|GO:0047484	chr2L	4468000	4477024	-	FLYBASE:FBgn0011603	inebriated
318824	2030.24	1904.74	1889.34	419	2294.16	1775.45	4067.2	1371.74	3027.76	1904.94	2324.12	2255.89	dp	BcDNA:SD02173|CG15637|CG31724|CG31725|CG31726|CG31727|CG31964|CG31965|CG31966|CG31967|CG31968|CG33000|CG33086|CG33196|CR33195|CT35799|DP|Dmel\CG33196|Dp|Mur24F|SP460|l(2)24Fd|olv[D]	318824		GO:0004519|GO:0004867|GO:0005509|GO:0005578|GO:0007424|GO:0007475|GO:0008362|GO:0040005|GO:0051539	chr2L	4479471	4591963	-	FLYBASE:FBgn0053196	dumpy
33661	5.46	2	3.96	4.88	9.98	7.1	12.2	7.34	5.94	5.14	22.88	3.22	HP6	CG15636|Dmel\CG15636|Umbrea|umbrea	33661		GO:0000785|GO:0003677|GO:0003682|GO:0005634|GO:0005700|GO:0005701|GO:0005730|GO:0006333|GO:0007143|GO:0016233|GO:0035012	chr2L	4577783	4578103	-	FLYBASE:FBgn0031613	Heterochromatin protein 6
4379888	0	0	0	0	1	0	0	0	0	0	0	0	BG642163	BG642163(1a3)|CG34102|Dmel\CG34102	4379888			chr2L	4641296	4642747	+	FLYBASE:FBgn0083938	CG34102 gene product from transcript CG34102-RA
33665	0	0	0	0	0	0	0	0	0	0	0	0	CG15635	Dmel\CG15635	33665		GO:0003676|GO:0008168|GO:0032259	chr2L	4642998	4646470	+	FLYBASE:FBgn0031617	CG15635 gene product from transcript CG15635-RB
33667	0	5	1	1	6750.12	3	104	1201.98	1531.8	1	13	12	CG3355	Dmel\CG3355|SP21	33667		GO:0004252|GO:0006508	chr2L	4651403	4652877	+	FLYBASE:FBgn0031619	CG3355 gene product from transcript CG3355-RA
33668	4	1	2	1	2	6	49	3	4	18	218	13	CG11929	Dmel\CG11929	33668			chr2L	4682677	4687234	+	FLYBASE:FBgn0031620	CG11929 gene product from transcript CG11929-RA
33669	93.94	98.98	1	0	0	0	0	0	0.86	0	0	0	Bsg25A	CG12205|Dmel\CG12205|anon-EST:Liang-1.70|bsg25A|clone 1.70	33669		GO:0001700	chr2L	4683050	4684459	-	FLYBASE:FBgn0000227	Blastoderm-specific gene 25A
33670	59	71	2	2	1	1	8	1	1	3	5	2	CG15634	Dmel\CG15634	33670			chr2L	4687513	4688956	+	FLYBASE:FBgn0031621	CG15634 gene product from transcript CG15634-RA
33671	0	3	8	11	21	13	10	11	11	9	15	3	CG3251	Dmel\CG3251	33671			chr2L	4689060	4690703	-	FLYBASE:FBgn0031622	CG3251 gene product from transcript CG3251-RA
5740672	142	75	229.88	154	94.94	139.96	29	103	37	32.98	14	56	CG34351	CG11928|CG15633|Dmel\CG34351|Dmel_CG11928|Dmel_CG15633	5740672			chr2L	4694721	4722465	+	FLYBASE:FBgn0085380	CG34351 gene product from transcript CG34351-RC
33672	6	4	0.4	1	4	0	55	1	4	14	73.94	15	Taf12L	CG15632|Dmel\CG15632|TAF|TAF12L|TAF30alpha-2|TAF[[II]]|TFIID|Taf30alpha-2|dTAF12|dTAF12L|dTAF[[II]]30a|dTAF[[II]]30alpha-2|dmTAF12L|dmTAF12b|rye	33672		GO:0003677|GO:0005669|GO:0006367|GO:0007140|GO:0007283|GO:0016251|GO:0016986	chr2L	4700941	4701588	-	FLYBASE:FBgn0031623	TBP-associated factor 30kD subunit alpha-2
33675	0	0	0	0	0	0	15	0	1	3	95.2	0	CG15631	Dmel\CG15631	33675			chr2L	4732413	4734458	-	FLYBASE:FBgn0031626	CG15631 gene product from transcript CG15631-RA
33676	240.78	233.84	243.22	175.42	100.98	119.58	36.98	101.82	62.98	63.86	23.96	57	CG15630	CG31970|CT35785|Dmel\CG15630	33676			chr2L	4734592	4794040	-	FLYBASE:FBgn0031627	CG15630 gene product from transcript CG15630-RA
8674082	0	0	0	0	0	0	9.5	0	0	3.88	60.88	1	CG42523	Dmel\CG42523	8674082			chr2L	4762937	4763537	+	FLYBASE:FBgn0260428	CG42523 gene product from transcript CG42523-RA
33677	113.668	76.7644	67.3467	45.46	70.2293	51.7744	64.0427	47.3236	63.6436	44.8073	31	79.44	CG3294	Dmel\CG3294|cg3294	33677		GO:0000166|GO:0000398|GO:0003723|GO:0003729|GO:0005681|GO:0008270	chr2L	4794549	4796576	+	FLYBASE:FBgn0031628	CG3294 gene product from transcript CG3294-RA
33678	7218.3	5092.01	6255.4	4517.6	9775.08	6738.2	15478.8	10875.8	9957.24	2936.24	4722.5	5945.58	CG3244	Dmel\CG3244	33678		GO:0005488	chr2L	4796584	4801923	-	FLYBASE:FBgn0031629	CG3244 gene product from transcript CG3244-RA
33679	339.167	531.671	199.125	186.868	648.812	140.267	114.926	350.122	230.549	138.049	110.399	145.715	CG15629	Dmel\CG15629	33679		GO:0005488|GO:0016491|GO:0055114	chr2L	4813025	4815891	+	FLYBASE:FBgn0031630	CG15629 gene product from transcript CG15629-RA
33680	137.254	156.983	36.4411	31.3772	25.6932	45.7693	8.8005	22.9851	20.6488	29.4368	42.1122	34.2291	CG3225	Dmel\CG3225|cg3225	33680		GO:0000398|GO:0003676|GO:0003724|GO:0004004|GO:0004386|GO:0005524|GO:0005681|GO:0071011|GO:0071013	chr2L	4815613	4818210	-	FLYBASE:FBgn0031631	CG3225 gene product from transcript CG3225-RA
33681	1294.76	606.72	190	139	97.54	166.56	75.14	104.98	53.24	50.64	58.92	62.82	CG15628	Dmel\CG15628|anon-WO02059370.23	33681		GO:0008080|GO:0008152	chr2L	4821776	4828552	+	FLYBASE:FBgn0031632	CG15628 gene product from transcript CG15628-RA
33682	453	289.92	456.44	331.22	520.04	310.26	344.24	247.12	405.08	275.28	438.7	368.94	CG2976	Dmel\CG2976	33682		GO:0004660|GO:0005965|GO:0018346	chr2L	4829431	4830670	-	FLYBASE:FBgn0031633	CG2976 gene product from transcript CG2976-RA
33683	73.38	69.62	54	38	25.98	38.66	5	11	18.94	33.8	3	20.92	Ir25a	CG15627|CT35778|Dmel\CG15627|IR25a	33683		GO:0004970|GO:0005234|GO:0005929|GO:0006811|GO:0016020	chr2L	4830846	4835300	-	FLYBASE:FBgn0031634	Ionotropic receptor 25a
33684	730.28	576.7	347.34	301.64	311.22	414.06	225.48	243.016	270.7	226.9	246.94	251.78	CG15626	Dmel\CG15626	33684			chr2L	4835333	4837996	-	FLYBASE:FBgn0031635	CG15626 gene product from transcript CG15626-RA
33685	174.22	120.32	420.28	318.22	241.28	321.86	127.94	197.06	165.64	64.96	164.76	108.92	CG12194	Dmel\CG12194|anon-EST:Posey105	33685		GO:0055085	chr2L	4839219	4841465	+	FLYBASE:FBgn0031636	CG12194 gene product from transcript CG12194-RA
33686	734.78	774.08	1293.16	1041.3	1278.72	1370.14	966.32	1054.8	1165.96	782.66	1324.58	1074.36	CG2950	BcDNA:GH06479|Dmel\CG2950|cg2950	33686		GO:0003723	chr2L	4842086	4847292	-	FLYBASE:FBgn0031637	CG2950 gene product from transcript CG2950-RD
33687	324.701	469.228	113.729	99.326	107.31	102.506	70.0267	65.6922	102.77	65.4714	127.286	78.3875	CG11927	Dmel\CG11927	33687			chr2L	4847748	4849499	+	FLYBASE:FBgn0031638	CG11927 gene product from transcript CG11927-RA
33688	348.704	318.01	336.503	376.72	487.131	267.608	253.577	228.912	283.329	195.098	105.566	341.72	mRpS2	CG2937|Dmel\CG2937|MRP-S2	33688		GO:0003735|GO:0005763|GO:0006412	chr2L	4849439	4850418	-	FLYBASE:FBgn0031639	mitochondrial ribosomal protein S2
33689	245.82	317.9	179.84	160.96	239.12	201	150.92	162.9	209.96	144.92	198.84	217.94	CG11926	Dmel\CG11926	33689			chr2L	4850639	4852640	+	FLYBASE:FBgn0031640	CG11926 gene product from transcript CG11926-RA
33690	309.82	226.88	379.34	256.26	178.08	329.16	50.56	164.66	80.88	46	63.88	69.46	CG31660	CG11923|CG11925|Dmel\CG31660|anon-WO0170980.181|anon-WO0170980.182	33690		GO:0004930|GO:0007186|GO:0007216|GO:0008066|GO:0016021	chr2L	4852865	4875233	+	FLYBASE:FBgn0051660	CG31660 gene product from transcript CG31660-RB
33692	403.076	391.555	387.349	250.198	266.094	366.781	496.84	274.395	282.592	458.559	426.874	437.981	Cf2	BcDNA:GM09668|CF2|CF2.5|CG11924|Dmel\CG11924|cf2	33692		GO:0003677|GO:0003702|GO:0005634|GO:0006355|GO:0007527|GO:0008270|GO:0030528	chr2L	4877289	4883341	-	FLYBASE:FBgn0000286	Chorion factor 2
33693	458.329	649.647	521.99	466.459	493.445	467.858	263.9	602.687	404.893	1570.94	347.574	2168.67	CG3008	Dmel\CG3008	33693		GO:0004672|GO:0004674|GO:0005515|GO:0005524|GO:0006468	chr2L	4883171	4885669	+	FLYBASE:FBgn0031643	CG3008 gene product from transcript CG3008-RA
33694	1	1	0.16	2	0	3	0	0	0	2	20.18	0	CG15625	Dmel\CG15625	33694			chr2L	4889995	4891378	+	FLYBASE:FBgn0031644	CG15625 gene product from transcript CG15625-RA
33695	1374.3	855.14	1312.76	967.42	1508.44	1192.92	942.54	1225.04	1547.92	625.52	2626.2	707.46	CG3036	151989_at|CT10168|Dmel\CG3036	33695		GO:0005436|GO:0006817|GO:0016021|GO:0055085	chr2L	4892115	4903889	+	FLYBASE:FBgn0031645	CG3036 gene product from transcript CG3036-RA
33696	357.54	337.74	76.56	116.44	690.84	64.56	63.74	580.86	40.54	10	31.32	16.9	CG2837	Dmel\CG2837	33696			chr2L	4904068	4906761	-	FLYBASE:FBgn0031646	CG2837 gene product from transcript CG2837-RB
249663	512.04	1032.52	706.46	562.94	347.9	461.1	96.62	176.66	158.88	109.92	158.58	182.82	hoe1	BcDNA:GH02636|CG11918|CG12787|CG2831|Dmel\CG12787|Hoe1|hoe	249663		GO:0005215|GO:0005302|GO:0006810|GO:0015105|GO:0015137|GO:0015746|GO:0016020|GO:0016021|GO:0055085	chr2L	4908745	4932296	-	FLYBASE:FBgn0041150	hoepel1
33700	87.14	47.98	144.96	109.88	70.84	156.8	44.92	84	57.7	64	95.98	64.96	hoe2	CG15624|Dmel\CG15624	33700		GO:0005302|GO:0015137|GO:0015746|GO:0016020|GO:0016021|GO:0055085	chr2L	4933047	4936582	-	FLYBASE:FBgn0031649	hoepel2
33701	2	8	0	0	0	3.72	429.56	1	1	1	1017.01	1	Sgs1	CG3047|Dmel\CG3047|Muc25B|Sgs|Sgs-1|sgs-1|sgs1	33701		GO:0005198|GO:0005576|GO:0007594	chr2L	4937409	4941424	+	FLYBASE:FBgn0003372	Salivary gland secretion 1
33702	10.6176	1.94332	13.0721	6.01533	10.0724	8.52601	3.06056	5.13421	3.96653	2.15129	1.00302	3.01907	CG14044	Dmel\CG14044	33702			chr2L	4942748	4944305	+	FLYBASE:FBgn0031650	CG14044 gene product from transcript CG14044-RA
33703	462.196	421.391	634.371	628.903	814.316	441.314	563.223	421.36	494.427	253.592	279.633	440.739	mRpL24	CG8849|Dmel\CG8849|L24|RpL24	33703		GO:0003735|GO:0005762|GO:0005840|GO:0006412	chr2L	4944256	4945343	-	FLYBASE:FBgn0031651	mitochondrial ribosomal protein L24
33704	417.062	272.636	464.15	428.031	399.196	471.831	362.748	363.25	297.401	246.268	322.904	337.245	betaggt-I	CG3469|Dmel\CG3469|GGT1|SR2-2|beta GGT-I|beta-GGT|betaGGT-I|betaGGTI|bro3|ggt-1|ggt1	33704		GO:0004661|GO:0004662|GO:0007265|GO:0035050	chr2L	4945598	4948321	+	FLYBASE:FBgn0015000	beta subunit of type I geranylgeranyl transferase
33705	80.6561	74.7325	80.7242	76.7005	56.0874	73.1861	38.8215	46.5329	53.4757	34.4441	53.6585	50.2762	jet	CG8873|Dmel\CG8873|JET	33705		GO:0043153|GO:0045475|GO:0048512	chr2L	4948204	4949751	-	FLYBASE:FBgn0031652	jetlag
33706	1800	81	13418.3	13522.9	17677.6	20671.2	17868.3	11184	12517.8	5644.85	12619.4	5822.84	Jon25Biii	25B|CG8871|Dmel\CG8871|Jon25B|SP177	33706		GO:0004175|GO:0004252|GO:0006508	chr2L	4949947	4950763	-	FLYBASE:FBgn0031653	Jonah 25Biii
33707	651.96	15	9244.39	5794.26	12982	14968.1	1931.06	7276.54	9392.51	2675.05	7025.6	3576.53	Jon25Bii	25B|CG8869|Dmel\CG8869|Jon25B|SP112	33707		GO:0004252|GO:0006508	chr2L	4952250	4953134	-	FLYBASE:FBgn0031654	Jonah 25Bii
33708	541	7	5802.14	6705	6822.92	10368.2	2888.08	5529	4424.37	2704	2820.66	4656.58	Jon25Bi	25B|CG8867|Dmel\CG8867|Jon25B|SP137|Ser4	33708		GO:0004175|GO:0004252|GO:0006508	chr2L	4954071	4955353	-	FLYBASE:FBgn0020906	Jonah 25Bi
33709	146.88	153.466	53.88	65.96	48	64.98	30.98	40	36.96	42.96	52	42.96	Marcal1	CG3753|Dmel\CG3753|Marca1	33709		GO:0003677|GO:0004386|GO:0005524|GO:0005634|GO:0016568	chr2L	4955519	4958292	+	FLYBASE:FBgn0031655	CG3753 gene product from transcript CG3753-RA
4379887	18	11.84	1	6	3	4	7	3.3	2	9	43.36	8.72	CG34124	CG31652|Dmel\CG34124	4379887		GO:0003674|GO:0005575|GO:0008150	chr2L	4958411	4965432	+	FLYBASE:FBgn0083960	CG34124 gene product from transcript CG34124-RA
4379886	90.4538	112.957	78.9107	98.9705	93.4295	105.624	82.1675	65.2952	77.656	49.8531	70.9078	61.9053	CG34125	CG31652|Dmel\CG34125	4379886		GO:0003674|GO:0005575|GO:0008150	chr2L	4965694	4966399	+	FLYBASE:FBgn0083961	CG34125 gene product from transcript CG34125-RA
33710	3650.37	3912.39	3229.58	3005.51	3599.42	3141.25	2040	2336.23	2317.04	1508.75	1603.17	2767.89	Trip1	CG8882|DmTRIP|Dmel\CG8882|eIF-3beta|eIF3-S2	33710		GO:0003743|GO:0005829|GO:0005852|GO:0005875|GO:0006412|GO:0006413	chr2L	4966367	4967778	-	FLYBASE:FBgn0015834	CG8882 gene product from transcript CG8882-RA
33711	280.5	283.14	423.82	411.5	678.44	356.62	510.8	295.88	446.96	231.64	286.78	418.38	CG8885	Dmel\CG8885|scox	33711		GO:0005739|GO:0005743|GO:0006825|GO:0006878|GO:0008535|GO:0016531	chr2L	4967832	4968936	-	FLYBASE:FBgn0031656	CG8885 gene product from transcript CG8885-RA
33712	266.394	152.213	155.081	210.475	229.912	185.197	123.542	178.903	195.888	175.024	106.18	273.811	CG3756	Dmel\CG3756	33712		GO:0003677|GO:0003899|GO:0005666|GO:0005736|GO:0005875|GO:0006350|GO:0006360|GO:0006383|GO:0046983	chr2L	4969004	4970216	+	FLYBASE:FBgn0031657	CG3756 gene product from transcript CG3756-RA
46066	338.22	534.301	160.368	109.615	123.923	96.0576	129.915	93.3676	95.1997	68.6465	83.0101	106.964	l(2)05714	CG8886|Dmel\CG8886|l(2)05715	46066			chr2L	4970135	4971453	-	FLYBASE:FBgn0010607	lethal (2) 05714
33714	275.72	278.48	387.32	296.32	372.26	338.9	237.68	223	348.96	174.68	361	261.82	CG14043	Dmel\CG14043	33714			chr2L	4971704	4973687	+	FLYBASE:FBgn0031659	CG14043 gene product from transcript CG14043-RA
33715	663.118	603.774	919.014	954.781	1098.77	858.352	721.134	645.67	805.685	450.09	541.64	720	mRpL28	CG3782|Dmel\CG3782|MRP-L28	33715		GO:0000175|GO:0003723|GO:0003735|GO:0005762|GO:0006396|GO:0006412	chr2L	4973978	4975284	+	FLYBASE:FBgn0031660	mitochondrial ribosomal protein L28
33716	419.54	330.794	284.672	201.769	356.813	243.333	387.268	215.885	281.63	188.014	302.36	252.7	Gmd	CG8890|Dm-gmd|DmGMD|Dmel\CG8890|GMD|gmd|l(2)SH1606|l(2)SH2 1606	33716		GO:0005622|GO:0008446|GO:0019673|GO:0042350|GO:0042351|GO:0050662	chr2L	4975300	4977018	-	FLYBASE:FBgn0031661	GDP-mannose 4,6-dehydratase
33717	445.06	336.593	851.028	689.687	1224.28	718.178	818.215	549.88	1088.51	503.971	725.567	789.155	CG3792	Dmel\CG3792|anon-EST:Posey8	33717		GO:0006486|GO:0016021	chr2L	4977324	4978568	+	FLYBASE:FBgn0031662	CG3792 gene product from transcript CG3792-RA
33718	120.448	174.091	178.879	168.003	347.936	192.33	230.617	214.686	204.165	133.958	124.987	283.35	CG8891	Dmel\CG8891	33718		GO:0016787	chr2L	4978484	4979377	-	FLYBASE:FBgn0031663	CG8891 gene product from transcript CG8891-RA
33719	282.28	241.16	108.66	110.84	135	108	86	66.84	124	63.84	123	101	CG8892	Dmel\CG8892	33719			chr2L	4979536	4981588	-	FLYBASE:FBgn0031664	CG8892 gene product from transcript CG8892-RC
318872	518.78	620.9	653.32	475.14	551.14	626.08	477.88	471.8	505	444.86	666.56	457.32	CG34126	CG31653|CG3805|Dmel\CG34126	318872		GO:0000166|GO:0005575|GO:0008150	chr2L	4981646	4992435	+	FLYBASE:FBgn0083962	CG34126 gene product from transcript CG34126-RB
33721	6941.5	8973.59	5318.62	4323.54	9336.71	4979.54	9344.88	4928.92	8430.7	6007.7	8858.1	7649.78	Rtnl1	142893_at|CG18623|CG33113|CG8895|Dmel\CG33113|G9|Rtnl-1|rtnl1	33721		GO:0002121|GO:0005737|GO:0005783|GO:0005811|GO:0042048|GO:0045169	chr2L	4993641	5009744	-	FLYBASE:FBgn0053113	CG33113 gene product from transcript CG33113-RF
326171	229.34	233.28	113.96	108.98	190.74	112.44	195.5	85.95	131.78	67.44	126.84	150.86	CG31917	BcDNA:RE52596|CG14038|Dmel\CG31917|Dromel_CG31917_FBtr0079037_mORF	326171			chr2L	5009931	5010825	-	FLYBASE:FBgn0031668	CG31917 gene product from transcript CG31917-RA
7354403	229.34	233.28	113.96	108.98	190.74	112.44	195.5	85.95	131.78	67.44	126.84	150.86	Tfb5	CG14037|CG42373|Dmel\CG42373|Dromel_CG31917_FBtr0079037_uORF|TFB5|TFB5 (uORF)|TTDA|p8|uORF	7354403			chr2L	5009931	5010825	-	FLYBASE:FBgn0259719	CG42373 gene product from transcript CG42373-RB
33725	1001.11	1013.6	530.676	495.84	847.4	511.779	649.364	467.96	691.64	441.74	524.86	686.66	CG3887	Dmel\CG3887	33725		GO:0005575|GO:0008430|GO:0045454	chr2L	5011081	5012127	+	FLYBASE:FBgn0031670	CG3887 gene product from transcript CG3887-RA
33726	13995.7	8982.65	14571.3	8779.02	14799.2	13535	9974.84	6369.46	14194	6116.72	7951.85	6524.91	vkg	1209|6072|CG16858|CT25584|DmColA2|Dmel\CG16858|Vkg|alpha(IV)2/vkg|coll. IV|l(2)01209	33726		GO:0005201|GO:0005488|GO:0005581|GO:0005587|GO:0005811|GO:0007519	chr2L	5012144	5027412	-	FLYBASE:FBgn0016075	viking
33727	22243.1	14135.6	22522.4	14117.9	24013.9	23271.5	14402.8	12486.1	22997.8	11958.5	14120.3	13469.7	Cg25C	CG25C|CG4145|CT12803|Cgc25|Cgc25C|Coll|Coll IV|DCg1|Dcg|Dcg1|Dmel\CG4145|alpha(IV)1/Cg25C|alpha1|gp125	33727		GO:0005201|GO:0005488|GO:0005581|GO:0005587|GO:0005604|GO:0007391	chr2L	5029615	5037114	+	FLYBASE:FBgn0000299	Collagen type IV
4379885	265.74	306.05	132.39	81.17	58.08	80.13	18.49	40.43	22.97	13.65	22.95	22.18	CG14042	CG14041|Dmel\CG14042|Dmel_CG14041|NEST:bs13e02	4379885		GO:0003674|GO:0005575|GO:0008150	chr2L	5038053	5040816	+	FLYBASE:FBgn0260451	CG14042 gene product from transcript CG14042-RA
53471	265.74	306.05	132.39	81.17	58.08	80.13	18.49	40.43	22.97	13.65	22.95	22.18	SP555	BcDNA:AT09933|CG14041|Dmel\CG14041|NEST:bs13e02|dmSSBa	53471		GO:0003674|GO:0005575|GO:0023034	chr2L	5038053	5040818	+	FLYBASE:FBgn0260470	CG14041 gene product from transcript CG14041-RA
326150	1026.23	1333.23	486.18	447.654	464.934	427.799	215.302	360.626	344.383	261.693	245.635	371.499	CG31650	CG9112|Dmel\CG31650	326150		GO:0005509|GO:0005788	chr2L	5040648	5044712	-	FLYBASE:FBgn0031673	CG31650 gene product from transcript CG31650-RF
326173	485.57	721.796	550.952	496.696	704.233	661.952	375.568	594.125	557.545	648.562	563.118	815.36	CG31919	CG5822|Dmel\CG31919|Dromel_CG31919_FBtr0079006_mORF	326173			chr2L	5043269	5048366	+	FLYBASE:FBgn0031674	CG31919 gene product from transcript CG31919-RB
3885607	537.23	810.626	621.183	554.336	790.273	746.522	426.048	671.936	619.785	730.032	608.318	907.62	CG33995	Dmel\CG33995|Dromel_CG31919_FBtr0079006_uORF	3885607		GO:0003674|GO:0005575|GO:0008150	chr2L	5043269	5048366	+	FLYBASE:FBgn0053995	CG33995 gene product from transcript CG33995-RA
33732	505.021	603.653	388.065	323.09	429.365	353.207	694.799	494.631	339.118	404.58	281.462	550.643	CG9121	Dmel\CG9121	33732		GO:0005200|GO:0007016	chr2L	5047818	5050877	-	FLYBASE:FBgn0031675	CG9121 gene product from transcript CG9121-RA
45682	3166.66	3226.32	3331.89	2760.43	3643.79	3805.73	1872.72	2970.85	2454.98	1395.8	1892.77	2585.43	eIF-3p40	BcDNA:GM14618|CG9124|Dmel\CG9124|eIF-3|eIF3-S3|eIf3-p44|l(2)k09003	45682		GO:0003743|GO:0005829|GO:0005852|GO:0006413	chr2L	5051193	5053209	-	FLYBASE:FBgn0022023	Eukaryotic initiation factor 3 p40 subunit
33734	183.638	177.027	160.746	114.49	147.134	98.3015	117.643	96.3468	105.479	72.4148	135.606	74.4285	CG14040	Dmel\CG14040	33734		GO:0000139|GO:0005351|GO:0005459|GO:0008643|GO:0016021	chr2L	5052846	5054575	+	FLYBASE:FBgn0031676	CG14040 gene product from transcript CG14040-RA
33735	8.76	62.14	4.24	3.12	2	3.8	12.14	1	1.96	3.1	13.44	4.18	CG14036	Dmel\CG14036	33735			chr2L	5054671	5054952	-	FLYBASE:FBgn0031677	CG14036 gene product from transcript CG14036-RA
33736	3148.8	2785	649.287	574.833	981.18	700.287	726.852	548.52	739.596	815.187	699.38	1254.29	His3.3A	CG5825|Dmel\CG5825|H3.3|H3.3A|His-3.3A|His3.3|PH3|dH3.3A	33736		GO:0000786|GO:0003677|GO:0005700|GO:0006333|GO:0006334|GO:0007140|GO:0007155|GO:0008360	chr2L	5055058	5055999	+	FLYBASE:FBgn0014857	Histone H3.3A
326172	147.195	329.494	207.41	104.579	211.084	171.112	159.153	142.901	274.905	436.537	223.031	418.083	CG31918	CG18592|Dmel\CG31918|anon-WO0118547.477	326172		GO:0004222|GO:0006508	chr2L	5055975	5058241	-	FLYBASE:FBgn0031678	CG31918 gene product from transcript CG31918-RA
33738	588.84	528.36	453.88	428.96	1030.24	590.86	661.44	448.84	752.86	587.62	781.46	807.72	Rpn11	37B|CG18174|DmS13|Dmel\CG18174|RPN11|S13|p37B|yip5	33738		GO:0004175|GO:0005838|GO:0005875|GO:0006508|GO:0008541|GO:0009987	chr2L	5058396	5059816	-	FLYBASE:FBgn0028694	CG18174 gene product from transcript CG18174-RA
33739	388.42	395.4	376.76	343.34	317.5	366.5	119.96	215.68	197.74	146.96	237.6	164.58	qtc	CG14039|Dmel\CG14039	33739		GO:0007619|GO:0008049	chr2L	5060832	5070750	+	FLYBASE:FBgn0028572	quick-to-court
44783	9077.79	8198.04	9347.38	9710.94	10454.1	9696.33	7671.2	7779.06	7830.31	5405.01	5618.78	11457	RpL37A	BcDNA:RE23595|BcDNA:RH41593|CG5827|DmL37a|Dmel\CG5827|L37A|RpL37a	44783			chr2L	5071003	5072055	+	FLYBASE:FBgn0028696	Ribosomal protein L37A
326151	1506.24	1537.4	707.08	492.12	1249.59	735.12	530.8	745.86	786.9	347.12	639.36	432.26	pgant5	CG31651|CG9152|Dmel\CG31651|l(2)e02157	326151		GO:0004653|GO:0005795|GO:0009312	chr2L	5072156	5093590	-	FLYBASE:FBgn0031681	polypeptide GalNAc transferase 5
33742	230.82	297.56	187	159.82	316.66	254	227.8	170.06	289.66	174	368.46	279.88	CG5828	Dmel\CG5828	33742			chr2L	5094021	5095439	+	FLYBASE:FBgn0031682	CG5828 gene product from transcript CG5828-RA
33743	403.8	488.26	374.06	352.86	288.98	286.78	74.82	183.1	208.82	136.8	181.18	136.88	CG4230	Dmel\CG4230	33743			chr2L	5096227	5098613	+	FLYBASE:FBgn0031683	CG4230 gene product from transcript CG4230-RA
33744	474.44	456.56	694.36	731.74	969.82	619.3	684.58	428.52	611.76	246.9	414.88	479.52	CG8680	Dmel\CG8680	33744		GO:0005747|GO:0008137	chr2L	5099500	5100214	-	FLYBASE:FBgn0031684	CG8680 gene product from transcript CG8680-RA
33745	4	7.42	28.66	3	28.5	14.82	3	4	29.34	11	8.94	20	CG14035	Dmel\CG14035	33745			chr2L	5100876	5104073	+	FLYBASE:FBgn0031685	CG14035 gene product from transcript CG14035-RA
3771968	5079.92	4300.59	13271.3	3825.84	8424.15	13260	6766.72	5609.46	12419.9	8505.22	7908.61	9969.58	Msp-300	BBF-1|Bbbf1|BcDNA:AT10293|BcDNA:GH02446|BcDNA:GH18470|BcDNA:LP10936|CG18251|CG18252|CG31649|CG31916|CG33549|CG33715|Dmel\CG33715|FBgn0010070|MSP-300|MSP300|Msp300|Spec25CD|jf22|l(2)25Ch|l(2)jf22|msp-300	3771968			chr2L	5109146	5205690	+	FLYBASE:FBgn0260952	Muscle-specific protein 300
5740157	0	0	0	0	0	0	0	0	0	0	0	0	snoRNA:Psi28S-2263	CR34568|Dmel\CR34568|psi28s-2263	5740157			chr2L	5187778	5187922	+	FLYBASE:FBgn0082990	ncRNA
3772483	0	0	0	0	0	0	0	0	0	0	0	0	snmRNA:765	CR33789|Dm-765|Dmel\CR33789	3772483			chr2L	5193471	5193516	+	FLYBASE:FBgn0065083	small non-messenger RNA 765
3771829	0	0	0	0	0	0	0	0	0	0	0	0	snmRNA:128	CR33915|Dm-128|Dmel\CR33915	3771829			chr2L	5196035	5196097	+	FLYBASE:FBgn0065107	small non-messenger RNA 128
5740871	0	0	1.12	0	0	0	1	1	1	11.36	0	6.74	snoRNA:Psi18S-525k	CR34569|Dmel\CR34569|psi18S-525k	5740871			chr2L	5202383	5202522	+	FLYBASE:FBgn0083028	ncRNA
3772042	372.68	259.82	521.6	239	228.8	377	1512.72	326.4	292.94	289.88	210.46	537.08	snmRNA:158	CR33749|Dm-158|Dmel\CR33749	3772042			chr2L	5206205	5206361	+	FLYBASE:FBgn0065104	small non-messenger RNA 158
33748	253.8	23.1	610.76	273.035	777.06	374.152	221.2	256.786	645.56	46.76	235.72	108.26	Cyp28d2	28d2|CG6081|Dmel\CG6081	33748		GO:0004497|GO:0005792|GO:0009055|GO:0016020|GO:0020037	chr2L	5207308	5209345	+	FLYBASE:FBgn0031688	CG6081 gene product from transcript CG6081-RA
33749	552.938	100.079	465.516	582.996	227.271	481.345	546.689	268.999	149.942	99.14	203.379	108.466	Cyp28d1	28d1|CG10833|Dmel\CG10833	33749		GO:0004497|GO:0005792|GO:0009055|GO:0016020|GO:0020037|GO:0055114	chr2L	5210479	5212450	+	FLYBASE:FBgn0031689	CG10833 gene product from transcript CG10833-RA
33750	22.3971	17.3521	11.2047	7.42528	3.50315	18.1213	19.1345	9.54449	2.00301	8.56	82.911	7.06106	CG7742	Dmel\CG7742	33750		GO:0005097|GO:0005622|GO:0032313	chr2L	5212393	5214677	-	FLYBASE:FBgn0031690	CG7742 gene product from transcript CG7742-RA
33751	0	0.16	1	2	0	2	0	2	1	0	0	0.18	CG14034	Dmel\CG14034|anon-SAGE:Wang-122	33751		GO:0004620|GO:0006629|GO:0006644	chr2L	5215211	5216533	-	FLYBASE:FBgn0250847	CG14034 gene product from transcript CG14034-RB
33752	303.052	98.4802	517.216	800.669	712.867	767.226	1752.09	675.238	739.924	441.3	752.086	1178.65	TpnC25D	BcDNA:RE53289|CG6514|DmTpnC25D|DmTpnCII|Dmel\CG6514|TNC25D|TnC|TpnC II|TpnCII|anon-EST:Posey103	33752		GO:0005509	chr2L	5218260	5219057	+	FLYBASE:FBgn0031692	Troponin C at 25D
33753	2491.69	2971.39	963.398	695.819	817.365	968.756	385.6	742.582	651.656	402.6	800.168	406.597	tkv	Atkv|Atr25D|Brk25D|Brk25D1|Brk25D2|CG14026|Dmel\CG14026|Dtfr|STK-A|TKV|Tkv|dtfr|kv|l(2)04415|l(2)25Da|str|tkv1	33753		GO:0001745|GO:0001763|GO:0004672|GO:0005025|GO:0005524|GO:0005771|GO:0005886|GO:0006468|GO:0007179|GO:0007181|GO:0007274|GO:0007304|GO:0007391|GO:0007424|GO:0007448|GO:0007476|GO:0007507|GO:0008101|GO:0009953|GO:0016566|GO:0022407|GO:0030509|GO:0030707|GO:0030718|GO:0035215|GO:0042078|GO:0045570|GO:0045595|GO:0045705|GO:0045887|GO:0046845|GO:0048100|GO:0048636|GO:0050431|GO:0090254	chr2L	5218998	5271353	-	FLYBASE:FBgn0003716	thickveins
3772550	0	0	0	0	0	0	0	0	0	0	0	0	tRNA:CR31971	CR31971|Dmel\CR31971|tRNA:D2:25D|tRNA:asp2:25D|tRNA[[Asp]]	3772550		GO:0005829|GO:0006412|GO:0030533	chr2L	5240766	5240837	+	FLYBASE:FBgn0051971	transfer RNA:CR31971
3771907	0	0	0	0	0	0	0	0	0	0	0	0	tRNA:CR31914	AE002690.trna23-AspGTC|CR31914|Dmel\CR31914|tRNA:D2:25D|tRNA:D:GTC:AE002690-g|tRNA:asp2:25D|tRNA[[Asp]]	3771907		GO:0005829|GO:0006412|GO:0030533	chr2L	5241106	5241177	-	FLYBASE:FBgn0051914	transfer RNA:CR31914
50420	190.615	670.082	27.4603	19.2987	90.1206	58.3363	80.3198	107.855	100.625	178.099	119.193	255.828	CG14033	BcDNA:LD26231|BcDNA:LD26673|Dmel\CG14033	50420			chr2L	5242707	5244239	+	FLYBASE:FBgn0046776	CG14033 gene product from transcript CG14033-RA
33754	45.7202	7	459.136	465.213	389.508	495.463	702.4	384.957	420.494	224.489	588.744	264.594	Cyp4ac1	4ac1|CG14032|Dmel\CG14032	33754		GO:0004497|GO:0005792|GO:0009055|GO:0016020|GO:0020037|GO:0042445|GO:0046701|GO:0055114	chr2L	5264001	5265899	+	FLYBASE:FBgn0031693	CG14032 gene product from transcript CG14032-RA
33755	5.19979	2	19.7242	16.7467	9.27236	16.2769	39.6196	19.1857	16.1661	22.4906	18.5364	22.4857	Cyp4ac2	4ac2|CG17970|Dmel\CG17970	33755		GO:0004497|GO:0005792|GO:0009055|GO:0016020|GO:0020037|GO:0042445|GO:0046701|GO:0055114	chr2L	5266392	5268455	+	FLYBASE:FBgn0031694	CG17970 gene product from transcript CG17970-RB
33756	42.82	39.88	204.12	113.64	50.54	200.88	60.26	184.437	71.26	139.58	83.42	98.76	Cyp4ac3	4ac3|CG14031|Dmel\CG14031	33756		GO:0004497|GO:0005792|GO:0009055|GO:0016020|GO:0020037|GO:0055114	chr2L	5268517	5270329	+	FLYBASE:FBgn0031695	CG14031 gene product from transcript CG14031-RA
33757	1049.14	2566.62	331.4	261	337.3	366.88	236	260.54	269.08	202.64	300.94	238.14	Bsg25D	CG14025|Dmel\CG14025|brg25D|bsg25D|bsq25D	33757		GO:0003674|GO:0005575|GO:0008150	chr2L	5271724	5278558	-	FLYBASE:FBgn0000228	Blastoderm-specific gene 25D
33758	428.18	700.32	224.96	182.9	223.94	233	102.98	137.32	176.36	165	239.98	215.1	Bub1	BUB1|BUB1-like|BubR1|CG14030|CG14030/Bub1|Dmel\CG14030|bub1	33758		GO:0004672|GO:0004674|GO:0005524|GO:0006468|GO:0007094	chr2L	5279051	5283017	+	FLYBASE:FBgn0031696	Bub1 homologue
33759	508.46	643.24	112.44	93.88	547.2	104.68	218.94	281.14	279.88	295.24	200.16	247.54	vri	CG14029|Dmel\CG14029|VRI|argo|jf23|l(2)25Db|l(2)jf23|mat(2)ea-G|mat(2)earlyRS32	33759		GO:0003700|GO:0003702|GO:0005634|GO:0006351|GO:0006355|GO:0007275|GO:0007622|GO:0007623|GO:0008407|GO:0009987|GO:0030528|GO:0035317|GO:0042803|GO:0043565|GO:0045475|GO:0046982|GO:0046983	chr2L	5299647	5310996	+	FLYBASE:FBgn0016076	vrille
33760	61.38	62.4	97.26	109.36	62.3	83.98	14	56.7	25.36	9.18	4	25	CG14024	Dmel\CG14024	33760		GO:0016021|GO:0016051|GO:0016232	chr2L	5312136	5314885	-	FLYBASE:FBgn0031697	CG14024 gene product from transcript CG14024-RA
33761	1523.9	1968.08	755.681	422.621	554.671	773.3	345.96	431.681	516.04	355.98	626.822	427	CG14023	Dmel\CG14023	33761			chr2L	5316240	5324936	-	FLYBASE:FBgn0031698	CG14023 gene product from transcript CG14023-RB
46040	1661.46	1175.02	2778.44	2769.62	3468.96	2517.48	3726.58	1661.43	2687	1004.7	2438.49	2118.58	cype	BcDNA:GH04604|CG14028|CG18323|COXVIc|Cyc|Dmel\CG14028|cyc|l(2)03771	46040		GO:0004129|GO:0005751|GO:0005811|GO:0006123	chr2L	5327241	5328000	+	FLYBASE:FBgn0015031	cyclope
33763	1	4.02	5	3.78	1	2	40.4721	15.1661	2.94	6.00443	39.0307	2.0007	CG14022	BcDNA:RH62365|Dmel\CG14022	33763		GO:0003998	chr2L	5327978	5328870	-	FLYBASE:FBgn0031700	CG14022 gene product from transcript CG14022-RA
33764	1	0	1	1	1	0	2.06	0	0	0	0	0	TotM	CG14027|Dmel\CG14027|tot|totM	33764		GO:0003674|GO:0006950	chr2L	5329857	5330466	+	FLYBASE:FBgn0031701	Turandot M
33765	571.12	1040.74	363.14	380.1	619.3	515.84	200.9	558.28	427.06	190.54	453.78	188.5	fusl	CG14021|Dmel\CG14021	33765		GO:0005886|GO:0007270|GO:0007274|GO:0042734|GO:0043195|GO:0070073	chr2L	5330468	5338053	-	FLYBASE:FBgn0031702	fuseless
33766	280.24	84.92	1750.26	2033.02	1237.84	2053.22	582.98	953.88	1327.4	1194.06	651.06	916.72	CG12512	Dmel\CG12512	33766		GO:0004467|GO:0005875|GO:0008152	chr2L	5339225	5342349	-	FLYBASE:FBgn0031703	CG12512 gene product from transcript CG12512-RA
33768	124.42	83.54	125.06	103.4	115.2	124.2	19.72	82.3	53.56	22	33.86	31	nompC	CG11020|CG17468|CT30855|Dmel\CG11020|NOMPC|NompC|jf24|l(2)25Dc|l(2)jf24|nomp	33768		GO:0005216|GO:0005262|GO:0005929|GO:0006816|GO:0007605|GO:0007638|GO:0008092|GO:0008381|GO:0016020|GO:0030506|GO:0050910|GO:0050954|GO:0050974|GO:0055085	chr2L	5346237	5365039	+	FLYBASE:FBgn0016920	no mechanoreceptor potential C
NEWGENE6	0	0	0	0	0	0	5.96	0	1	1.4	38.52	0	NEWGENE6					chr2L	5379973	5380977
33769	42.32	58.7	56.28	32.26	28.92	63	4	21.36	27.94	24	9.34	12	H15	CG6604|Dm-H15|Dmel\CG6604|Nmr|dm-H15|nmr|nmr1	33769		GO:0003700|GO:0005634|GO:0006355|GO:0007507|GO:0016563|GO:0035050|GO:0035223|GO:0042659|GO:0042684	chr2L	5404342	5415928	+	FLYBASE:FBgn0016660	CG6604 gene product from transcript CG6604-RA
318869	0	0	1	0	0	1	0	0	0	0	0	0	CG31647	BcDNA:RE16275|Dmel\CG31647	318869		GO:0003674|GO:0005575|GO:0008150	chr2L	5435582	5449202	-	FLYBASE:FBgn0051647	CG31647 gene product from transcript CG31647-RA
5740587	0	0	0	0	0	0	0	0	0	0	0	0	snoRNA:Me28S-A2486	CR34662|Dmel\CR34662|Me28S-A2486|Me28S-Am2486	5740587			chr2L	5437634	5437749	-	FLYBASE:FBgn0086033	ncRNA
33770	389	324.84	104	85	43.98	86	18	50	26	17	27	25	mid	CG6634|Dmel\CG6634|H15r|H15r/nmr2|Mid(H15)|nmr2	33770			chr2L	5461641	5467609	+	FLYBASE:FBgn0005511	midline
33771	23	16	6	1	5	2	5	1.4	4	4.22	18	3	CG14020	Dmel\CG14020	33771			chr2L	5517842	5518822	+	FLYBASE:FBgn0031707	CG14020 gene product from transcript CG14020-RA
33772	161.36	160.92	188.6	229.9	258.46	204.5	228	145.94	175.96	113	182.4	190.96	CG7382	Dmel\CG7382	33772			chr2L	5518893	5519889	-	FLYBASE:FBgn0031708	CG7382 gene product from transcript CG7382-RA
43938	501.783	498.317	692.459	809.415	810.884	779.523	879.084	601.407	759.5	795.581	627.181	1353	cl	BcDNA:RE06767|CG11024|Dmel\CG11024	43938		GO:0006726|GO:0015036	chr2L	5520258	5521384	+	FLYBASE:FBgn0000318	clot
33774	307.915	287.009	252.158	215.27	224.815	214.53	119.912	179.286	162.641	115.243	224.624	103.237	CG7371	Dmel\CG7371	33774			chr2L	5521281	5523877	-	FLYBASE:FBgn0031710	CG7371 gene product from transcript CG7371-RA
33775	460.58	562.74	302.94	316.72	415.08	350.4	251.5	212	321	250.9	312.72	310.04	CG6907	Dmel\CG6907	33775		GO:0005737|GO:0006357|GO:0008023|GO:0008607|GO:0033588	chr2L	5524139	5525809	+	FLYBASE:FBgn0031711	CG6907 gene product from transcript CG6907-RA
33778	279.384	231.892	104.873	96.9316	89.3546	82.9175	44.04	44.372	77.9677	42.0141	77.6	45.0854	Cap-D3	BcDNA:RE74832|CAP-D3|CG14019|CG31989|CG6922|Dmel\CG31989|dCap-D3	33778		GO:0000796|GO:0005488|GO:0007060|GO:0007133|GO:0007138|GO:0051276|GO:0051321|GO:0051324	chr2L	5525905	5537108	+	FLYBASE:FBgn0051989	Chromosome associated protein D3
33776	106	91	157.14	178	206	149.72	158	97	160	60	99.3	153.42	CG31648	CG6922|Dmel\CG31648	33776		GO:0005507|GO:0005743|GO:0008535	chr2L	5526962	5527854	+	FLYBASE:FBgn0051648	CG31648 gene product from transcript CG31648-RA
319025	602.939	699.371	378.975	245.92	291.648	330.937	328.538	147.062	269.446	171.107	289.707	179.424	CG31915	CG6922|Dmel\CG31915	319025		GO:0005575|GO:0008475|GO:0009103	chr2L	5528087	5530682	+	FLYBASE:FBgn0051915	CG31915 gene product from transcript CG31915-RA
33777	222.772	231.252	314.345	426.739	413.983	469.643	273.402	283.159	335.988	457.164	276.208	619.96	CG7277	Dmel\CG7277	33777		GO:0006744|GO:0016709|GO:0050660|GO:0055114	chr2L	5530620	5532195	-	FLYBASE:FBgn0031713	CG7277 gene product from transcript CG7277-RA
33779	0	0	0	0	0	0	0	0	0	0	0	0	tomb	CG14016|Dmel\CG14016|Tomb	33779		GO:0007140	chr2L	5535933	5536726	-	FLYBASE:FBgn0031715	tombola
33780	12.1958	14.0929	36.4051	64.0484	25.6453	50.318	2	20.568	9.69406	7.29702	4	15.3216	CG14015	Dmel\CG14015	33780		GO:0008496	chr2L	5536850	5539169	-	FLYBASE:FBgn0031716	CG14015 gene product from transcript CG14015-RA
33781	4600.72	6905.45	854	868.58	1916.62	1234.76	1105.54	892.78	1443.52	1242.94	969.08	1756.36	Hel25E	CG7269|Dbp25F|DmRH4|Dmel\CG7269|HEL|Hel|UAP56|WM6|Wm6|hel|jf26|l(2)25Eb|l(2)gdh-12|l(2)gdh12|l(2)jf26|l(2)k11511|sz|uap56	33781		GO:0000381|GO:0000398|GO:0003676|GO:0003724|GO:0004004|GO:0005524|GO:0005634|GO:0005681|GO:0005875|GO:0006406|GO:0007052	chr2L	5539326	5542310	-	FLYBASE:FBgn0014189	Helicase at 25E
33782	6702.52	6771.5	1954.38	1452.7	1416.9	1878.7	652.62	1005.88	1008.38	1394.38	813.46	1638.4	Lam	2459|74/76|CG6944|D5|DM[[O]]|Dm|Dm(0)|Dm0|Dm1|Dm2|DmLamin|DmO|Dm[[0]]|Dm[[1]]|Dm[[2]]|Dm[[mit]]|Dm[[o]]|Dmel\CG6944|Dmo|Lam Dm[[0]]|Lam(Dm0)|LamDm[[0]|LamDm[[0]]|Lam[[Dm0]]|Lamin Dm[[0]]|jf27|l(2)04643|l(2)25Ec|l(2)gdh-7|l(2)gdh7|l(2)jf27|lam|lamDm0|lamDm[[0]]|lamin|lamin Dm0|lamin Dm[[0]]|misg|nlam	33782		GO:0001745|GO:0005198|GO:0005515|GO:0005634|GO:0005635|GO:0005638|GO:0005652|GO:0005811|GO:0005875|GO:0006342|GO:0006998|GO:0007084|GO:0007097|GO:0007417|GO:0007430|GO:0035262|GO:0040003|GO:0048546	chr2L	5542527	5546642	+	FLYBASE:FBgn0002525	Lamin
33783	756.96	340.44	316.44	245.26	280.34	310.12	302.42	249.98	217.66	124.26	295.58	152.84	Oscillin	CG6957|Dmel\CG6957	33783		GO:0004342|GO:0006044	chr2L	5547203	5549614	+	FLYBASE:FBgn0031717	CG6957 gene product from transcript CG6957-RA
33784	40	50	0	0	0	1	0	0	0	0	2	0	CG14014	Dmel\CG14014	33784		GO:0046983	chr2L	5549709	5550835	-	FLYBASE:FBgn0031718	CG14014 gene product from transcript CG14014-RB
33785	1	5.46	0	0	0	0	0	0	0	0	2	0	CG18269	Dmel\CG18269	33785			chr2L	5552046	5552648	+	FLYBASE:FBgn0031719	CG18269 gene product from transcript CG18269-RA
33786	1	0	0	0	0	0	3	0	0	0	22.88	0	CG14013	Dmel\CG14013	33786		GO:0008236|GO:0016021	chr2L	5552838	5553848	-	FLYBASE:FBgn0031720	CG14013 gene product from transcript CG14013-RA
33787	2.03782	1.0101	0	0	0	0	1	0	0	0	21.1034	0	CG14017	Dmel\CG14017	33787			chr2L	5553897	5555139	+	FLYBASE:FBgn0031721	CG14017 gene product from transcript CG14017-RA
33788	359.809	349.144	442.24	376.82	364.56	295.6	177.74	185.58	287.54	188.6	201.288	436.4	GluRIIA	CG6992|D-GluRIIA|DGluR-II|DGluR-IIA|DGluR2a|DGluRIIA|DgluRII|Dmel\CG6992|Glu-RII|Glu-RIIA|GluR|GluR2a|GluRII|GluRII-A|GluRIIa|GlurIIA|dGluRII|dGluRIIA|dglur-IIA|dglurIIA|glurIIA	33788		GO:0004970|GO:0005234|GO:0005886|GO:0006811|GO:0007268|GO:0008066|GO:0014069|GO:0015277|GO:0031594|GO:0045211|GO:0046928	chr2L	5555074	5558994	+	FLYBASE:FBgn0004620	Glutamate receptor IIA
33789	120.56	128.94	184.24	162.84	132.8	124.56	67.14	64.6	52.16	39.82	17.86	100.6	GluRIIB	CG7234|DGluIIB|DGluR-IIB|DGluRIIB|Dmel\CG7234|Glu-RIIB|GluRIIb|dGluRIIB|dglurIIB|glurIIB	33789		GO:0004971|GO:0005234|GO:0005886|GO:0006811|GO:0008066|GO:0015277|GO:0030288|GO:0031594|GO:0045211	chr2L	5559342	5563502	+	FLYBASE:FBgn0020429	Glutamate receptor IIB
3772678	0	0	0	0	0	0	0	0	0	0	0	0	snRNA:U4:25F	CR32998|Dmel\CR32998|K3|U4|U4 snRNA|U4-2|U4-25F|U425F|U4:25F|U4snRNA|dU4|snRNA|snRNA:U4	3772678		GO:0000398|GO:0005687	chr2L	5565619	5565766	+	FLYBASE:FBgn0041719	ncRNA
33790	0	0	0	0	0	0	11	0	0	1	43.9	0	CG14011	Dmel\CG14011	33790			chr2L	5579580	5581116	-	FLYBASE:FBgn0031722	CG14011 gene product from transcript CG14011-RA
33791	0	0	0	0	1	0	9	0	0	1	60.4	0	CG7251	Dmel\CG7251|anon-WO0140519.103|bs11h10.y1	33791			chr2L	5587143	5588414	-	FLYBASE:FBgn0031723	CG7251 gene product from transcript CG7251-RA
33792	1	1	0	0	0	1	16	0	0	2	142	0	CG18266	Dmel\CG18266|anon-WO0140519.54	33792			chr2L	5596833	5598636	+	FLYBASE:FBgn0031724	CG18266 gene product from transcript CG18266-RA
33793	22.42	25.1	32.8	33.72	18.96	24.94	1	10.04	3.76	8	2	4.38	CG14010	CT33567|Dmel\CG14010	33793			chr2L	5602830	5613023	-	FLYBASE:FBgn0031725	CG14010 gene product from transcript CG14010-RA
3772661	171.46	121.5	35.68	44.34	65.2	63.78	34.38	88.94	43.62	26.86	23.46	36.04	Cyp6a16Psi	6a16|CG7249|CR7249|Cyp6a16|Cyp6a16p|Dmel\CR7249	3772661		GO:0004497|GO:0009055|GO:0020037|GO:0055114	chr2L	5621602	5623760	-	FLYBASE:FBgn0031726	pseudo
33795	103.8	64.92	126.14	154.74	64.78	117.52	20	46.84	24.98	26	5.34	20.94	CG31646	CG14008|CG14009|CT33566|Dmel\CG31646	33795			chr2L	5626282	5658553	-	FLYBASE:FBgn0051646	CG31646 gene product from transcript CG31646-RA
33796	0	2	0	0	1	0	66	0	1	7	457.04	0	Hsp60C	CG7235|Dmel\CG7235|bs36d10.y1	33796		GO:0005515|GO:0005524|GO:0005739|GO:0005759|GO:0006457|GO:0006458|GO:0006626|GO:0006950|GO:0007283|GO:0007301|GO:0007424|GO:0030707|GO:0042026|GO:0042623|GO:0048477	chr2L	5662849	5670840	+	FLYBASE:FBgn0031728	CG7235 gene product from transcript CG7235-RA
33797	0.62	0	0	0	0	0	1	0	0	0	2	0	CG12511	Dmel\CG12511	33797			chr2L	5678785	5679150	+	FLYBASE:FBgn0031729	CG12511 gene product from transcript CG12511-RA
33798	28.68	37.9	13.08	25.04	9.38	16.94	2.98	10.14	6	1.3	3	7	CG7236	AC018104|Dmel\CG7236|KKIALRE	33798		GO:0000910|GO:0004674|GO:0004693|GO:0005524|GO:0006468	chr2L	5708449	5713553	+	FLYBASE:FBgn0031730	CG7236 gene product from transcript CG7236-RA
33799	4	0	2.58	2.98	1	0	0	0	0	1	1	1	CG14007	Dmel\CG14007	33799			chr2L	5715491	5716650	-	FLYBASE:FBgn0031731	CG14007 gene product from transcript CG14007-RB
3885619	0	0	2	1	0	1	0	1	1	0	2	1	CG34011	BP1004|Dmel\CG34011	3885619			chr2L	5716819	5718067	+	FLYBASE:FBgn0054011	CG34011 gene product from transcript CG34011-RA
33800	53	56.44	362.78	224.3	178.4	279.5	173.62	154.96	187.28	84.98	151	139.76	CG11149	Dmel\CG11149	33800		GO:0008532	chr2L	5718121	5720896	-	FLYBASE:FBgn0031732	CG11149 gene product from transcript CG11149-RB
44238	169.18	287.84	77.96	76.42	65	95.26	34.78	46.94	71.9	67.98	84	74.72	sip1	BcDNA:GH11690|CG7238|Dmel\CG7238|GH11690	44238		GO:0000398|GO:0003700|GO:0005578|GO:0045449|GO:0071011|GO:0071013	chr2L	5721059	5723791	+	FLYBASE:FBgn0024191	septin interacting protein 1
33805	587.06	815.62	272.92	290.76	358.5	241.66	129.32	227.74	228.98	241.7	170.06	353.34	CG11030	Dmel\CG11030	33805			chr2L	5724658	5759810	+	FLYBASE:FBgn0031736	CG11030 gene product from transcript CG11030-RA
33802	0	2	0	0	0	1	4	0	0	2	30.48	0	CG14006	Dmel\CG14006	33802		GO:0004001|GO:0006166	chr2L	5727463	5728811	-	FLYBASE:FBgn0031733	CG14006 gene product from transcript CG14006-RA
33803	285.32	545.44	121.78	100.68	1096.82	109.24	178.1	848.92	129.94	57.92	119.82	85.9	CG11147	Dmel\CG11147	33803		GO:0005215|GO:0005524|GO:0006810|GO:0042626|GO:0043190	chr2L	5733675	5741244	-	FLYBASE:FBgn0031734	CG11147 gene product from transcript CG11147-RA
33804	8.52	0	20.94	26	17.52	18.98	17.54	39.1	19.12	5.54	54.16	11.64	CG11029	Dmel\CG11029	33804		GO:0004622|GO:0006629	chr2L	5746277	5747620	+	FLYBASE:FBgn0031735	CG11029 gene product from transcript CG11029-RA
33806	1450.66	743.64	1288.04	1636.74	2647.2	1647.44	5942.6	2716.4	1329.5	1272.24	3814.34	2673.32	obst-E	CG11142|Dmel\CG11142	33806		GO:0005576|GO:0006030|GO:0008061|GO:0016490	chr2L	5762674	5766141	-	FLYBASE:FBgn0031737	obstructor-E
33807	952.74	959.64	727.74	512.64	1013.98	581.24	483.94	893.34	659.6	429.98	459.4	555.38	CG9171	Dmel\CG9171	33807		GO:0002121|GO:0008109	chr2L	5768253	5800204	-	FLYBASE:FBgn0031738	CG9171 gene product from transcript CG9171-RC
319023	0	0	0	1	1	0.62	1	1	0	1	12	0	CG31913	Dmel\CG31913|NEST:bs09g05|NEST:bs14h07|NEST:bs23g06|NEST:bs28e01|NEST:bs35c08	319023		GO:0003674|GO:0005575|GO:0008150	chr2L	5784031	5784893	+	FLYBASE:FBgn0051913	CG31913 gene product from transcript CG31913-RA
33808	110.18	399.32	41.66	29.72	51	42	48	26.44	43	31.1	38	44.72	CG14005	Dmel\CG14005	33808			chr2L	5800517	5801969	-	FLYBASE:FBgn0031739	CG14005 gene product from transcript CG14005-RA
33809	225.02	192.04	119.78	98.42	96.96	129.26	62.54	61.38	82.48	59.78	87.72	84.18	CG7239	Dmel\CG7239|anon-EST:Posey250	33809		GO:0003677	chr2L	5802255	5804030	+	FLYBASE:FBgn0031740	CG7239 gene product from transcript CG7239-RA
33810	433.74	567.08	1138.14	904.5	1236.22	1181.02	828.3	631.78	1375.96	730.54	1130.5	814.2	CG11034	Dmel\CG11034	33810		GO:0006508|GO:0008236|GO:0008239|GO:0016020	chr2L	5805479	5808858	+	FLYBASE:FBgn0031741	CG11034 gene product from transcript CG11034-RA
318868	0	0	0	1	0	0	6.28	0	0	1	24.08	0	CG31644	BcDNA:AT20031|Dmel\CG31644	318868		GO:0004129|GO:0005575	chr2L	5817893	5818393	-	FLYBASE:FBgn0051644	CG31644 gene product from transcript CG31644-RA
33812	22.22	7.14	37.9	32.14	16.94	47.72	6	18	13.94	10.8	4.9	19	CG34381	CG14002|CG14003|CG14004|CG31645|Dmel\CG34381|Dmel_CG14004|Dmel_CG31645|anon-WO0170980.172|anon-WO0170980.173	33812		GO:0004930|GO:0007186|GO:0008188|GO:0008528|GO:0016021	chr2L	5824842	5856757	+	FLYBASE:FBgn0085410	CG34381 gene product from transcript CG34381-RB
33814	365.58	384.08	89.9	79.56	91	72.86	21	56.82	47.9	24	11	36	CG8965	Dmel\CG8965	33814		GO:0007165	chr2L	5859762	5879481	-	FLYBASE:FBgn0031745	CG8965 gene product from transcript CG8965-RA
8674095	0.7	0	0	0	0	0	0	0	0	0	0	0	Sfp26Ac	CG42469|Dmel\CG42469	8674095			chr2L	5884352	5884774	-	FLYBASE:FBgn0259959	Seminal fluid protein 26Ac
33815	0	0	0	1	1	1	0	0	0	0	0	0	CG9029	Dmel\CG9029	33815		GO:0006952	chr2L	5886020	5886615	+	FLYBASE:FBgn0031746	CG9029 gene product from transcript CG9029-RA
33816	0	0	0	0	0	0	0	0	0	0	0	1	Acp26Ab	Acp|Acp26A|Acp26Aab|CG9024|Dmel\CG9024|Mst26A|Mst26Ab|msP355b|mst 355b|mst355b	33816		GO:0005179|GO:0005576|GO:0007617|GO:0018991|GO:0045297	chr2L	5892298	5892862	-	FLYBASE:FBgn0002856	Accessory gland-specific peptide 26Ab
33817	0	0	0	0	0	0	0	1	0	0	0	0	Acp26Aa	Acp|Acp26A|Acp26Aab|CG8982|Dmel\CG8982|Mst26A|Mst26Aa|Ovulin|msP355a|mst 355a|mst355a	33817		GO:0005179|GO:0005576|GO:0007618|GO:0018991|GO:0030728|GO:0042802|GO:0045297|GO:0046692|GO:0048042	chr2L	5892883	5893896	-	FLYBASE:FBgn0002855	Accessory gland-specific peptide 26Aa
33818	1	1.84	1	8	11	7	43.86	84.8	17.9	9.94	10.94	8	CG9021	Dmel\CG9021	33818			chr2L	5903359	5904674	-	FLYBASE:FBgn0031747	CG9021 gene product from transcript CG9021-RA
33819	724.948	860.4	644.4	391.18	381.94	642.26	124.28	227.54	285.46	288.82	261.56	217.8	bchs	BcDNA:SD12984|Bchs|Beach1|CG14001|CG9011|DBEACH1|Dmel\CG14001|EP2299|bchd	33819		GO:0005737|GO:0007041|GO:0007409|GO:0008270|GO:0008340|GO:0022416|GO:0030424|GO:0031396|GO:0031594|GO:0048749|GO:0048786|GO:0050807	chr2L	5907180	5921242	+	FLYBASE:FBgn0043362	blue cheese
33820	1.00729	0	0	0	0	0	0	0	0	2	13.0728	0	CG14000	Dmel\CG14000	33820			chr2L	5908906	5910289	-	FLYBASE:FBgn0031749	CG14000 gene product from transcript CG14000-RA
33822	76.9	82.2	91.94	33.9	29.28	47.84	58.42	37.76	11	29.98	101.42	34.34	CG9016	BcDNA:AT19175|Dmel\CG9016|NEST:bs09a09|NEST:bs20d08|NEST:bs24f02|NEST:bs36a03|bs03c03.y1|bs05g03.y1|bs07e11.y1|bs09c06.y1|bs10d11.y1|bs10f09.y1|bs13h06.y1|bs14b11.y1|bs16c10.y1|bs16d01.y1|bs18b05.y1|bs19d06.y1|bs20d08.y1|bs21a02.y1|bs22a02.y1|bs24f02.y1|bs25d03.y1|bs27b06.y1|bs28b03.y1|bs29e04.y1|bs29f11.y1|bs36f07.y1	33822			chr2L	5922904	5923646	-	FLYBASE:FBgn0031751	CG9016 gene product from transcript CG9016-RA
33823	12	13	9	5	1	7	0	2	3	2	2	0	dsf	CG9019|DSF|Dmel\CG9019|NR2E4	33823		GO:0003700|GO:0003707|GO:0004879|GO:0005634|GO:0006355|GO:0007530|GO:0007617|GO:0007619|GO:0007620|GO:0008049|GO:0008270|GO:0018991|GO:0018993|GO:0043565|GO:0045924|GO:0048047	chr2L	5925937	5938767	+	FLYBASE:FBgn0015381	dissatisfaction
8673981	0	0	1.38	1	2.44	0	2	0.92	3	0	1.72	0	Sfp26Ad	CG42603|Dmel\CG42603	8673981			chr2L	5942781	5943263	-	FLYBASE:FBgn0261055	Seminal fluid protein 26Ad
33824	3181.26	928.82	14935.5	12436.6	17149.8	11646.3	9941.55	9633.25	16595.7	3278.6	13279.3	3878.14	Gpdh	CG9042|DROGPDHA|DmG3PDH|Dmel\CG9042|G3PDH|GAPDH|GPD|GPDA|GPDH|Gdh|Gpd|alpha-GPD|alpha-GPDH|alpha-GPDH-1|alpha-Gpdh|alphaGPDH|alphaGpd|alphaGpdh|alphaGpdh-1|gpdh|sn-Gpdh	33824		GO:0004367|GO:0005737|GO:0005811|GO:0006072|GO:0006127|GO:0006641|GO:0007629|GO:0009331|GO:0042803|GO:0046168|GO:0051287|GO:0055114	chr2L	5943682	5949092	+	FLYBASE:FBgn0001128	Glycerol 3 phosphate dehydrogenase
33825	583.24	518.52	496.72	419.38	571.62	524.96	318.9	470.2	453.58	366.06	586.62	349.48	CG9044	CT25972|Dmel\CG9044	33825		GO:0005515	chr2L	5949484	5955235	+	FLYBASE:FBgn0031752	CG9044 gene product from transcript CG9044-RB
33826	24.98	25.54	24.36	24.88	9.84	27.98	3	13.22	3	5	11.34	8	CG13999	Dmel\CG13999	33826			chr2L	5955310	5956450	-	FLYBASE:FBgn0031753	CG13999 gene product from transcript CG13999-RA
50423	0	3.4	0	0	0	0	0	0	0	0	0	0	CG13998	Dmel\CG13998	50423			chr2L	5956512	5956805	-	FLYBASE:FBgn0040949	CG13998 gene product from transcript CG13998-RA
33827	0	0	0	0	0	0	0	0	0	0	0	0	Vm26Ab	CG9046|Dm sV23|Dmel\CG9046|Sv23|TU-4|VM26A.2|Vm26A|fs(2)QJ42|sV23|sV26|sv23	33827		GO:0007304|GO:0007305|GO:0007343|GO:0008316|GO:0060388	chr2L	5957004	5957628	+	FLYBASE:FBgn0003980	Vitelline membrane 26Ab
33828	0	2	0	0	0	0	0	0	0	0	0	0	Fcp26Ac	CG13997|Dmel\CG13997|TU-3|fc20	33828			chr2L	5958046	5958591	-	FLYBASE:FBgn0086266	Follicle cell protein 26Ac
33829	0	10.62	0	0	0	0	0	1	0	1	0	0	Vm26Aa	CG9048|Dmel\CG9048|TU-2|VM26A.1|VM26Aa|Vm26A|Vm26A.1|Vm26A1|sV17	33829		GO:0007305|GO:0008316|GO:0048477|GO:0060388	chr2L	5959700	5960340	-	FLYBASE:FBgn0003979	Vitelline membrane 26Aa
33830	1	52.42	0	3	0	0	0	0	2	5	0	12	Fcp26Aa	BcDNA:GM32356|CG9050|Dmel\CG9050|TU-1	33830		GO:0007305|GO:0032529|GO:0042600|GO:0060388	chr2L	5963087	5964322	-	FLYBASE:FBgn0086265	Follicle cell protein 26Aa
33831	0	4	0	0	0	1	2	3	5	0	0	1	CG13992	Dmel\CG13992	33831			chr2L	5965519	5967498	-	FLYBASE:FBgn0031756	CG13992 gene product from transcript CG13992-RA
33832	0	0	0	0	0	0	5	1	2	2	24.98	1	Ucp4C	CG9064|DmUCP4C|Dmel\CG9064|UCP4c|anon-WO02079478.1|anon-WO02079478.2|anon-WO0242455.3|anon-WO0242455.4|anon-WO03037362.7|anon-WO03061681.1|anon-WO03061681.2|dmUCP4c	33832		GO:0005488|GO:0005740|GO:0005743|GO:0015992|GO:0017077|GO:0022857|GO:0055085	chr2L	5968597	5969761	+	FLYBASE:FBgn0031757	CG9064 gene product from transcript CG9064-RA
33833	4	6	4	1	10.88	3	15	4	12	14.82	38.7	2	Ucp4B	CG18340|DmUCP4B|Dmel\CG18340|dmUCP4b	33833		GO:0005488|GO:0005740|GO:0005743|GO:0006839|GO:0015992|GO:0017077|GO:0022857|GO:0055085	chr2L	5969883	5970984	+	FLYBASE:FBgn0031758	CG18340 gene product from transcript CG18340-RA
33834	8121.16	10625.3	4828.22	4019.88	7594.04	4826.83	9387.83	5058.43	6074.25	3992	5265.09	6167.17	chic	CG9553|Chi|Chic|D88|Dmel\CG9553|GH4|chi|l(2)27/7|profilin|sand	33834		GO:0000902|GO:0000910|GO:0000915|GO:0003779|GO:0005515|GO:0005546|GO:0007015|GO:0007283|GO:0007300|GO:0007391|GO:0007411|GO:0007420|GO:0007488|GO:0008154|GO:0015629|GO:0030041|GO:0030717|GO:0032507|GO:0035193|GO:0045451	chr2L	5972900	5981025	-	FLYBASE:FBgn0000308	chickadee
33835	24557.1	24959	25822.6	21780.7	22861	27352.2	14026	19068.3	17443.6	10675.5	12977.4	18696.3	eIF-4a	2439|9075|CG9075|Dm-eIF4A|DmRH2|Dmel\CG9075|EIF-4A|EiF4A|Eif-4a|Eif4a|Su(dpp)YE9|anon-26Aa|anon26A|eIF 4A|eIF-4A|eIF-4a-I|eIF4A|eIF4a|eif-4a|eif4A|l(2)02439|l(2)162|l(2)26Ac|l(2)gdh-4|l(2)k01501|l(2L)162	33835		GO:0000022|GO:0000339|GO:0000381|GO:0002168|GO:0003724|GO:0003729|GO:0003743|GO:0005524|GO:0005634|GO:0005829|GO:0005875|GO:0006268|GO:0006413|GO:0006974|GO:0007052|GO:0007446|GO:0008026|GO:0009950|GO:0016281|GO:0017116|GO:0030718|GO:0048132|GO:0048477	chr2L	5981759	5985561	+	FLYBASE:FBgn0001942	Eukaryotic initiation factor 4a
33836	810.66	1526.9	937.62	807.72	1077.6	1058.74	1359.5	880.76	1210	1194.94	1271.66	1501.48	ifc	CG9078|DES-1|Dmel\CG9078|des|des-1|des1|l(2)26Ab|l(2)gdh-2|ms(2)04875	33836		GO:0004768|GO:0005739|GO:0005886|GO:0006633|GO:0007283|GO:0016021|GO:0042284|GO:0055114	chr2L	5986324	5988858	+	FLYBASE:FBgn0001941	infertile crescent
33837	3104.56	6659.18	1309.2	860.8	1149.82	1404.26	501.98	856.36	944.46	699	1016.3	833.84	lid	CG9088|Dmel\CG9088|Lid|dJARID1|l(2)10424	33837		GO:0003677|GO:0005515|GO:0005634|GO:0008270|GO:0032453|GO:0034647|GO:0034720|GO:0043970|GO:0043992	chr2L	5990441	5999483	-	FLYBASE:FBgn0031759	little imaginal discs
33838	370.625	334.552	243.303	200.08	145.891	197.386	215.145	236.475	166.441	218.486	127.608	222.938	Tsp26A	CG9093|Dm.Tsp26A|Dmel\CG9093	33838		GO:0016021	chr2L	6000231	6003738	+	FLYBASE:FBgn0031760	Tetraspanin 26A
33839	190.695	128.406	84.2121	155.184	173.476	242.896	239.111	214.042	129.702	5.55766	231.28	36.0709	Gal	CG9092|Dmel\CG9092|beta-GAL|beta-Gal-1|beta-gal|gal|lacZ-1	33839		GO:0004565|GO:0005764|GO:0005975|GO:0043169	chr2L	6003574	6006791	-	FLYBASE:FBgn0001089	beta galactosidase
33840	255.26	274.3	249.94	218.6	121	210.92	58.92	133.46	76.62	55.88	65.86	85.18	CG9098	Dmel\CG9098	33840		GO:0005070|GO:0005085|GO:0005622|GO:0007264	chr2L	6007364	6012338	-	FLYBASE:FBgn0031762	CG9098 gene product from transcript CG9098-RA
33841	62.08	88.86	36.08	37.92	17.32	45	8	16.7	13	19	11	23.9	H2.0	CG11607|Dmel\CG11607	33841		GO:0003700|GO:0003704|GO:0005634|GO:0006355|GO:0043565	chr2L	6013057	6019398	-	FLYBASE:FBgn0001170	Homeodomain protein 2.0
33842	11.16	2	8	17	3	3	1	1	0	1	0	1	CG13996	Dmel\CG13996	33842			chr2L	6020850	6021672	+	FLYBASE:FBgn0031763	CG13996 gene product from transcript CG13996-RA
33843	401.82	330.96	119.6	159.26	162.9	146.38	104.72	111.58	111.32	131.96	56	181.74	CG9107	Dmel\CG9107	33843		GO:0003676	chr2L	6023370	6024535	-	FLYBASE:FBgn0031764	CG9107 gene product from transcript CG9107-RA
33844	12	11	17.58	19	5.94	20.74	0	5	3	3	3	2	CG9109	Dmel\CG9109	33844		GO:0016020|GO:0016757	chr2L	6025870	6034423	-	FLYBASE:FBgn0031765	CG9109 gene product from transcript CG9109-RA
33845	548.38	459.92	228.36	278.96	287.9	288.82	127.52	194.98	224.72	175.08	266	220	mtm	CG9115|Dmel\CG9115|MTM1|dMTMH1	33845		GO:0000278|GO:0004725|GO:0006470|GO:0007059|GO:0008138|GO:0016311	chr2L	6034795	6036920	-	FLYBASE:FBgn0025742	myotubularin
33846	27	31	20	15	23	20	33	11	21	24	19	21	CG9117	Dmel\CG9117	33846		GO:0016787	chr2L	6036990	6037902	-	FLYBASE:FBgn0031766	CG9117 gene product from transcript CG9117-RA
318867	241.124	410.221	210.605	192.861	231.027	227.966	91.8474	179.155	168.029	158.971	72.8598	183.717	CG31643	BcDNA:LD32258|CG31643PA|Dmel\CG31643	318867		GO:0004672|GO:0005524|GO:0005575|GO:0006915	chr2L	6038161	6041283	+	FLYBASE:FBgn0051643	CG31643 gene product from transcript CG31643-RA
33847	429.159	510.062	630.15	495.197	597.052	705.388	390.096	494.102	604.584	428.553	542.074	650.784	ade2	153122_at|Ade2|CG9127|Dmel\CG9127|pym	33847		GO:0004642|GO:0006189	chr2L	6041179	6045970	-	FLYBASE:FBgn0000052	adenosine 2
44132	429.4	362.3	1542.21	1428.8	1975.65	1466.49	650.58	1187.74	756.59	366.61	574.52	1270.22	slmo	CG9131|CT26166|Dmel\CG9131|kisir	44132		GO:0003674|GO:0005739|GO:0007283|GO:0008345|GO:0030432|GO:0030537	chr2L	6046646	6048702	-	FLYBASE:FBgn0029161	slowmo
5740203	429.05	362.1	0	0	0	0	649.86	0	756.34	366.3	574.03	0	CG34179	Dmel\CG34179	5740203			chr2L	6046651	6048702	-	FLYBASE:FBgn0085208	CG34179 gene product from transcript CG34179-RB
33849	294.92	327.74	159.874	156.998	193.612	186.794	124.16	110.268	150.44	97.62	158.22	141.864	CG12393	Dmel\CG12393	33849			chr2L	6047999	6050474	+	FLYBASE:FBgn0031768	CG12393 gene product from transcript CG12393-RB
33850	1825.82	1478.98	261.2	285.9	326.12	380.8	189.1	205.8	289.88	177.3	391.84	207.52	CG9135	Dmel\CG9135	33850		GO:0005085|GO:0005875	chr2L	6050829	6053491	+	FLYBASE:FBgn0031769	CG9135 gene product from transcript CG9135-RA
33851	132	70	360.68	278	119.98	308.98	29	109.94	54	42.92	13	51.04	CG13995	Dmel\CG13995|anon-WO0170980.169|anon-WO0170980.170	33851		GO:0004930|GO:0007186|GO:0008188|GO:0016021	chr2L	6054307	6060169	+	FLYBASE:FBgn0031770	CG13995 gene product from transcript CG13995-RA
5740541	1.08954	0	0	2.1922	1.07561	0	2.4075	0	4.20066	0	1.06488	0	CG34180	Dmel\CG34180	5740541			chr2L	6060510	6060938	+	FLYBASE:FBgn0085209	CG34180 gene product from transcript CG34180-RB
33852	1740.93	1324.68	3504.76	3519.26	4243.18	3416.4	2211.71	2505.32	3151.02	1495.4	2175.75	2363.4	CG9140	Dmel\CG9140	33852		GO:0003954|GO:0005747|GO:0006120|GO:0008137|GO:0010181|GO:0051287|GO:0051539	chr2L	6060835	6062757	-	FLYBASE:FBgn0031771	CG9140 gene product from transcript CG9140-RA
33853	105.838	161.338	74.5855	102.426	115.802	110.247	125.45	71.5602	88.9728	73.9452	93.814	113.184	CG13994	BcDNA:AT31406|Dmel\CG13994	33853			chr2L	6063018	6063676	+	FLYBASE:FBgn0031772	CG13994 gene product from transcript CG13994-RA
33854	208.593	459.81	134.714	126.59	236.027	143.467	122.471	198.64	149.926	95.813	136.491	139.078	Fbw5	CG9144|Dmel\CG9144|dFbw5	33854		GO:0005515|GO:0042787	chr2L	6063562	6065949	-	FLYBASE:FBgn0031773	CG9144 gene product from transcript CG9144-RA
33855	140	161.88	82.36	232.78	128.677	175.72	121	99.3259	112.091	101.53	99.98	144.329	CG9147	Dmel\CG9147	33855		GO:0008152|GO:0016747	chr2L	6066186	6067635	+	FLYBASE:FBgn0031774	CG9147 gene product from transcript CG9147-RB
33856	8.2	5.66	9	5.18	12.5426	7.32	6	2.61266	9.57119	4.77293	5.56	9.62142	CG9150	Dmel\CG9150	33856		GO:0005488|GO:0016614|GO:0055114	chr2L	6067668	6068635	-	FLYBASE:FBgn0031775	CG9150 gene product from transcript CG9150-RB
33857	427.922	450.334	336.613	362.417	585.581	326.471	533.13	282.619	367.321	230.181	255.049	497.707	CG13993	Dmel\CG13993|anon-EST:Posey288	33857		GO:0006457|GO:0016272|GO:0051082	chr2L	6069079	6069838	+	FLYBASE:FBgn0031776	CG13993 gene product from transcript CG13993-RA
33858	76.4981	66.3336	75.215	80.2902	106.966	107.004	95.0396	74.5173	95.0113	47.0543	54.5095	94.4159	CG9154	Dmel\CG9154	33858		GO:0003676|GO:0005575|GO:0008168|GO:0032259	chr2L	6069790	6070646	-	FLYBASE:FBgn0031777	CG9154 gene product from transcript CG9154-RA
33859	1756.32	1595.04	1435.42	1175.74	2192.12	1240.18	1142.88	1098.52	1525.34	740.6	1219.32	1031.54	Kr-h2	CG9159|Dmel\CG9159|Kr-H2|Kr-h	33859		GO:0016021	chr2L	6070990	6073961	+	FLYBASE:FBgn0028419	Kruppel homolog 2
33860	1.46	2	0	1	0	0	0	2	0	2	1	0	CG9162	Dmel\CG9162	33860			chr2L	6078453	6079737	+	FLYBASE:FBgn0031778	CG9162 gene product from transcript CG9162-RA
33861	1982.02	2185.04	505.94	323.9	361	462.96	261	351	452.16	340.78	411	449.94	Kr-h1	44/11|CG18783|CG9167|Dmel\CG18783|Kr h|Kr-H1|Kr-h|P381|Pow|l(2)05208|l(2)10642	33861		GO:0003676|GO:0003700|GO:0005622|GO:0005634|GO:0007552|GO:0008270|GO:0035075|GO:0045449	chr2L	6081808	6096498	+	FLYBASE:FBgn0028420	Kruppel homolog 1
33862	457.5	407.26	252	183.24	525.16	237.82	241.76	178.68	295.86	168.7	245.94	196.98	CG9175	Dmel\CG9175	33862		GO:0003677|GO:0005634	chr2L	6096696	6098964	-	FLYBASE:FBgn0031779	CG9175 gene product from transcript CG9175-RA
33863	804.24	1574.62	852.88	651.48	448.82	611.22	254.76	392.26	242.8	178	435.86	199.8	stai	BEST:LD33989|CG31641|CG5981|Dmel\CG31641|LD33989|Op18|SCG10-like	33863		GO:0005875|GO:0007017|GO:0007399|GO:0008017|GO:0008354|GO:0015631|GO:0023034	chr2L	6100378	6123904	+	FLYBASE:FBgn0051641	stathmin
326149	9	3.18	0	4	2.42	0	33	0	4	9	116.98	4.56	CG31642	CG5981|Dmel\CG31642	326149		GO:0005622|GO:0008270	chr2L	6118512	6120524	+	FLYBASE:FBgn0051642	CG31642 gene product from transcript CG31642-RA
33864	512.831	565.953	409.335	381.35	492.703	433.52	407.553	259.943	350.34	212.524	346.384	361.381	Arc-p20	Arp-p20|BcDNA:RE43724|CG5972|Dmel\CG5972|P-20 ARC|anon-EST:Posey49|p20Arc	33864		GO:0003779|GO:0005856|GO:0006911|GO:0008360|GO:0030031|GO:0030041|GO:0030866	chr2L	6125138	6125911	+	FLYBASE:FBgn0031781	CG5972 gene product from transcript CG5972-RA
33865	185.31	159.207	92.0177	91.111	107.053	119.253	55.2262	57.1574	68.9414	44.1101	66.0995	79.2273	CG9226	Dmel\CG9226|p70	33865		GO:0019001|GO:0034512	chr2L	6125889	6127762	-	FLYBASE:FBgn0031782	CG9226 gene product from transcript CG9226-RA
33866	69.5	68	13.62	10	8	17.98	15.54	5	3	4	44.48	6.26	tectonic	CG9227|Dmel\CG9227|Tectonic	33866			chr2L	6127870	6130659	-	FLYBASE:FBgn0031783	CG9227 gene product from transcript CG9227-RA
33867	1	0	0	0	0	0	12	0	0	1	60.9	0	CG9222	Dmel\CG9222	33867		GO:0000287|GO:0004672|GO:0004674|GO:0005524|GO:0006468|GO:0030154	chr2L	6131023	6132484	+	FLYBASE:FBgn0031784	CG9222 gene product from transcript CG9222-RA
33868	0	0.72	0	0	0	0	19	0	0	2	201	0	CG13991	Dmel\CG13991	33868		GO:0008236|GO:0016021	chr2L	6139461	6145011	+	FLYBASE:FBgn0031785	CG13991 gene product from transcript CG13991-RA
50424	2536.35	278	12940.7	6440.43	10974.1	9855.2	3561.37	6407.36	8961.4	4693.62	5093.16	4958	Muc26B	BcDNA:RE30702|CG13990|Dmel\CG13990	50424		GO:0005576|GO:0006030|GO:0008061	chr2L	6151971	6153701	+	FLYBASE:FBgn0040950	Mucin 26B
318866	0	0	0	0	0	0.3	12	0	0	1	73.98	0	CG31639	Dmel\CG31639|NEST:bs21c05|NEST:bs29d12	318866		GO:0003674|GO:0005575|GO:0008150	chr2L	6153840	6155088	-	FLYBASE:FBgn0051639	CG31639 gene product from transcript CG31639-RA
33869	0	0	0	0	0	0	5.82	0	0	2	30.48	0	CG13989	BcDNA:AT09383|Dmel\CG13989	33869			chr2L	6160444	6161082	+	FLYBASE:FBgn0031786	CG13989 gene product from transcript CG13989-RA
5740323	2251.54	2699.52	487.58	299.02	202.52	343.58	60.04	183.94	101.44	62.18	88.68	61.1	CG34380	CG13986|CG13987|CG13988|CG15813|CG31640|Dmel\CG34380|Dmel_CG13988|Dmel_CG31640|anon-WO0073329.6	5740323		GO:0004716|GO:0007155|GO:0007165	chr2L	6190471	6209477	+	FLYBASE:FBgn0085409	CG34380 gene product from transcript CG34380-RC
53584	162.92	226.52	172.84	353.96	389.74	324.3	151.92	187	360.78	40	194.92	65	Ugt37b1	AC 005285A|CG9481|DmeUgt37b1|Dmel\CG9481	53584		GO:0008152|GO:0015020	chr2L	6225050	6226842	+	FLYBASE:FBgn0026755	UDP-glycosyltransferase 37b1
3346209	77.68	51.64	62.44	54.86	34.66	67.98	3	34.98	12.62	10.66	13.98	10.68	Ddr	CG11573|CG13984|CG13985|CG33531|CG9488|CG9490|CT33540|DDR|Dmel\CG33531|Dmel_CG13984	3346209		GO:0004713|GO:0004714|GO:0006468|GO:0007169|GO:0016021	chr2L	6253123	6322250	+	FLYBASE:FBgn0053531	Discoidin domain receptor
33874	131.3	36	399.3	373.38	539.62	345.36	438.28	207.5	393.98	40.58	246.78	87.7	CG9486	Dmel\CG9486	33874		GO:0008080|GO:0008152	chr2L	6255871	6256715	+	FLYBASE:FBgn0031791	CG9486 gene product from transcript CG9486-RA
33875	10	42	14	3	546.84	40	5	149	256.74	58	0	14	CG13983	Dmel\CG13983	33875			chr2L	6263557	6264487	-	FLYBASE:FBgn0031792	CG13983 gene product from transcript CG13983-RA
33879	0	0	0	1	0	0	0	0	0	0	7	0	CG13984	Dmel\CG13984	33879			chr2L	6308819	6309475	+	FLYBASE:FBgn0260452	CG13984 gene product from transcript CG13984-RA
33881	1469.52	2086.08	673.86	357.3	467.42	575.66	254.46	348.28	347.62	214.84	471.28	259.76	Gef26	CG9491|Dmel\CG9491|GEF|PDF-GEF Dizzy|PDZ-GEF|dPDZ-GEF|dizzy|dzy|l(2)k13720	33881		GO:0000165|GO:0005085|GO:0005515|GO:0005622|GO:0006930|GO:0007412|GO:0007476|GO:0007485|GO:0016476|GO:0017132|GO:0030718|GO:0035099|GO:0045314|GO:0048477|GO:0048749|GO:0051056	chr2L	6323767	6331552	+	FLYBASE:FBgn0021873	CG9491 gene product from transcript CG9491-RB
33882	563.18	1393.8	265	190.92	296.84	268.96	121.9	179.1	219.88	178.94	206.98	174.9	Pez	CG9493|Dmel\CG9493|PTPD1	33882		GO:0004725|GO:0005488|GO:0005856|GO:0006470|GO:0008092	chr2L	6332876	6338493	-	FLYBASE:FBgn0031799	CG9493 gene product from transcript CG9493-RA
33883	3008	4158.2	3321.78	3233.48	4082.76	3349.88	2936.38	2818.18	2983.62	1756.78	3507.34	2353.24	Cpr	CG11567|CPR|DMR|DmCPR|Dmel\CG11567|NCPR|P450|cpr	33883		GO:0003958|GO:0005506|GO:0005783|GO:0005811|GO:0010181|GO:0055114	chr2L	6338772	6346282	+	FLYBASE:FBgn0015623	Cytochrome P450 reductase
33884	13.88	5	47.9	33.94	14	29.94	18.32	26.14	11	8	7	12.72	CG9497	Dmel\CG9497	33884			chr2L	6346542	6348151	-	FLYBASE:FBgn0031800	CG9497 gene product from transcript CG9497-RA
33885	300.76	298.58	1414.36	1336.82	2476.9	1410.96	798.72	1115.08	2016.46	418.82	714.6	558.76	CG9498	Dmel\CG9498	33885			chr2L	6349393	6351028	-	FLYBASE:FBgn0031801	CG9498 gene product from transcript CG9498-RA
33886	1	1	0	1	3	0	1	1	0	0	0.38	0	ppk7	CG9499|Dmel\CG9499|PPK7	33886		GO:0005272|GO:0006814|GO:0015280|GO:0016020	chr2L	6352324	6354331	-	FLYBASE:FBgn0031802	pickpocket 7
33887	0	1	0	0	1	1	0	0	3	0	0	0	ppk14	CG9501|Dmel\CG9501|PPK14	33887		GO:0005272|GO:0006814|GO:0016020	chr2L	6354956	6356498	+	FLYBASE:FBgn0031803	pickpocket 14
33888	18	2	37.96	10	18.14	3	5	7.38	17.58	2	3.6	4.16	CG9500	Dmel\CG9500	33888		GO:0005102|GO:0005576|GO:0007165	chr2L	6357251	6358235	-	FLYBASE:FBgn0031804	CG9500 gene product from transcript CG9500-RA
33889	58	10	128	155	162.32	194.96	71	253.16	132.42	420.16	161	470.66	CG9505	Dmel\CG9505	33889		GO:0004222|GO:0006508	chr2L	6367884	6370195	+	FLYBASE:FBgn0031805	CG9505 gene product from transcript CG9505-RA
33890	699.86	1493.36	6.72	9	9	32	9	20.9	9	44	9	51.06	slam	CG9506|Dmel\CG9506|Slam|wdo	33890		GO:0007349|GO:0008104|GO:0008354|GO:0016044	chr2L	6372415	6377286	+	FLYBASE:FBgn0043854	slow as molasses
7354433	93	142.8	49	48.94	26	64.44	71.5	35	15	38.88	24.96	39.9	CG42368	CG13981|CG33295|CG9508|CG9511|Dmel\CG42368|Dmel_CG9508|Dmel_CG9511	7354433		GO:0003674|GO:0005575|GO:0008150	chr2L	6377768	6411306	-	FLYBASE:FBgn0259714	CG42368 gene product from transcript CG42368-RA
33892	7	1	4	3	17	18	10	6	1	8	16	10.44	CG9507	Dmel\CG9507	33892		GO:0004222|GO:0006508	chr2L	6381266	6383421	+	FLYBASE:FBgn0031808	CG9507 gene product from transcript CG9507-RA
33893	12	4	54.74	45.36	115.38	212.28	213.56	77	190.14	96.1	334.7	138	CG42370	CG13981|CG33295|CG9508|CG9511|CT26920|Dmel\CG42370|Dmel_CG9508|Dmel_CG9511	33893		GO:0005575	chr2L	6383547	6385512	-	FLYBASE:FBgn0259716	CG42370 gene product from transcript CG42370-RA
33894	102	49	57	58	140	124	127.9	95	181	25	256	49	CG42369	CG13981|CG33295|CG9508|CG9511|CT26922|Dmel\CG42369|Dmel_CG9508|Dmel_CG9511	33894		GO:0003674|GO:0005575|GO:0008150	chr2L	6395853	6397249	-	FLYBASE:FBgn0259715	CG42369 gene product from transcript CG42369-RA
33895	18.7485	35.2556	22.7204	25.6802	18.3874	18.3849	61.023	22.3114	15.3861	4.15683	6.08521	8.52516	CG13982	Dmel\CG13982	33895			chr2L	6412315	6415344	+	FLYBASE:FBgn0031811	CG13982 gene product from transcript CG13982-RA
33896	5678.17	5998.81	7195.97	4170.63	10029.3	6605.24	4068.02	3616.09	7396.14	2634.73	10306.1	2117.77	Tig	CG11527|CT36389|Dmel\CG11527|TIG|tig	33896		GO:0005488|GO:0005578|GO:0006911|GO:0007411|GO:0033628	chr2L	6415257	6423308	-	FLYBASE:FBgn0011722	Tiggrin
33897	146.62	147.82	205.82	138.92	223.8	184.5	158.28	139.54	189.88	90.34	166.84	138.9	CG9523	Dmel\CG9523	33897		GO:0005488|GO:0070733	chr2L	6424337	6426373	+	FLYBASE:FBgn0031812	CG9523 gene product from transcript CG9523-RA
33898	1089.88	751.04	2194.86	1766.12	2338.44	2436.48	1557.4	1700.04	2063.88	1510.82	3253.22	1713.2	CG9527	Dmel\CG9527	33898		GO:0003995|GO:0003997|GO:0005777|GO:0006635|GO:0006911|GO:0016402|GO:0050660|GO:0055114	chr2L	6445070	6448016	-	FLYBASE:FBgn0031813	CG9527 gene product from transcript CG9527-RA
33899	953.02	946.14	532.88	470.06	391.46	445.32	198.54	423.7	358.08	185.08	416	259.74	retm	CG9528|Dmel\CG9528	33899		GO:0005739|GO:0008150|GO:0008526	chr2L	6448801	6455934	-	FLYBASE:FBgn0031814	real-time
33900	260.62	232.16	387.96	372.54	401.32	392	224.68	290.86	356.42	189.3	376.64	217.82	CG9526	CT26954|Dmel\CG9526	33900			chr2L	6456106	6459008	+	FLYBASE:FBgn0031815	CG9526 gene product from transcript CG9526-RB
33901	219.82	352.82	178.28	141.1	310.54	107.8	140.76	187.74	162.78	88.88	172.8	113.84	CG16947	Dmel\CG16947|anon-EST:Posey20	33901		GO:0005515|GO:0008270	chr2L	6459079	6463843	-	FLYBASE:FBgn0031816	CG16947 gene product from transcript CG16947-RA
33902	133.92	105	85.96	112.86	119.86	84.68	147.02	73.96	89.88	75.74	111.864	72.02	CG9531	Dmel\CG9531	33902		GO:0003676|GO:0004729|GO:0006479|GO:0008276	chr2L	6466217	6467700	-	FLYBASE:FBgn0031817	CG9531 gene product from transcript CG9531-RA
33903	1262.4	966.52	709.22	676.88	1646.86	681.48	1749.52	1197.92	831.92	358.7	1902.6	479.58	mmy	BcDNA:LD24639|CG9535|Dmel\CG9535|LD44264|anon-WO0140519.242|cao|cys|cyst|cystic|l(2)k13717b|mum	33903		GO:0001838|GO:0003977|GO:0005575|GO:0006035|GO:0007391|GO:0007413|GO:0007417|GO:0007424|GO:0008362|GO:0030198|GO:0035151	chr2L	6468538	6473919	-	FLYBASE:FBgn0259749	mummy
33904	328.94	372.66	358.72	301.74	412.52	407.76	335.44	260.96	388.8	213.8	356.64	266.46	CG9536	Dmel\CG9536	33904			chr2L	6474436	6476972	-	FLYBASE:FBgn0031818	CG9536 gene product from transcript CG9536-RA
33905	8864.56	9635.89	5187.9	3402.98	11658.6	4293.88	7391.6	3761.52	7498.4	1961.26	5108.96	2989.56	Sec61alpha	0455|BEST:LD29847|BcDNA:LD29847|CG9539|DSec61alpha|Dmel\CG9539|E(br)165|LD29847|SEC61-alpha|SEC61ALPHA|Sec61|Sec61-alpha|Sec61a|anon-WO0118547.195|anon-WO0118547.277|dSec61alpha|endd2|l(2)k04917|sec61|sec61alpha	33905		GO:0005784|GO:0006616|GO:0007040|GO:0007391|GO:0008219|GO:0008258|GO:0008565|GO:0010507|GO:0015450|GO:0030968|GO:0042335|GO:0045169	chr2L	6477178	6480489	-	FLYBASE:FBgn0086357	CG9539 gene product from transcript CG9539-RA
33906	1023.62	1633.59	585.917	462.887	375.498	680.727	325.418	401.286	381.188	359.68	603.28	372.085	DLP	CG9537|Daxx|Dmel\CG9537	33906		GO:0005515|GO:0008340|GO:0042981|GO:0043193	chr2L	6480956	6487584	+	FLYBASE:FBgn0031820	Daxx-like protein
33907	59.3289	82.9245	84.9369	89.8601	52.1325	86.638	261.266	68.8601	41.3468	14.004	334.403	28.183	CG9542	Dmel\CG9542	33907		GO:0008152|GO:0016787	chr2L	6487562	6488615	-	FLYBASE:FBgn0031821	CG9542 gene product from transcript CG9542-RA
33908	587.113	603.012	461.215	438.349	852.169	440.892	374.385	277.652	501.588	192.725	415.745	359.812	epsilonCOP	BcDNA:LD29885|CG9543|Dmel\CG9543|bcDNA:LD29885	33908		GO:0005198|GO:0005515|GO:0005875|GO:0006890|GO:0030126	chr2L	6489092	6490195	+	FLYBASE:FBgn0027496	CG9543 gene product from transcript CG9543-RA
33909	306.088	410.117	87.7547	78.7986	152.178	76.1691	102.103	62.9991	93.7433	30.9455	65.4627	92.583	CG9548	BcDNA:RH02789|Dmel\CG9548	33909		GO:0000398|GO:0071011|GO:0071013	chr2L	6490153	6490828	-	FLYBASE:FBgn0031822	CG9548 gene product from transcript CG9548-RA
33910	639.78	528.82	231.24	183.8	160.56	216.24	143.94	134.4	147.26	104.88	158.68	139.96	CG31638	CG13764|CG9545|Dmel\CG31638	33910		GO:0016459	chr2L	6491122	6496986	+	FLYBASE:FBgn0051638	CG31638 gene product from transcript CG31638-RA
33911	306.22	193.9	482.88	488.76	621.22	432.08	505.88	317.28	441.84	121.82	435.96	208.94	CG9547	152078_at|Dmel\CG9547	33911		GO:0004361|GO:0005759|GO:0005875|GO:0006554|GO:0006568|GO:0046948|GO:0050660|GO:0055114	chr2L	6492972	6494527	-	FLYBASE:FBgn0031824	CG9547 gene product from transcript CG9547-RA
33913	2	0	1	0	1	0	8	0	0	0	35	0	CG9550	Dmel\CG9550	33913		GO:0008459	chr2L	6497053	6498455	+	FLYBASE:FBgn0031826	CG9550 gene product from transcript CG9550-RA
33914	534.76	914.18	368.68	325.78	589.82	303.54	314.94	384.52	323.78	164.84	265	255.88	CG31637	CG13765|CG9551|Dmel\CG31637|anon-WO0118547.107	33914		GO:0008146	chr2L	6498642	6526996	+	FLYBASE:FBgn0051637	CG31637 gene product from transcript CG31637-RA
33916	391.72	302.52	50.7	53.84	38.9	52	45	20.76	27.94	11	84.84	19.82	eya	BcDNA:LD16029|CG9554|CLIFT|Dmel\CG9554|EY2-1|EYA|Eya|cli|cli/eya|eEya|eay|ey-2	33916		GO:0001744|GO:0001746|GO:0004722|GO:0004725|GO:0005634|GO:0006350|GO:0006470|GO:0007280|GO:0007283|GO:0007435|GO:0007455|GO:0007498|GO:0008406|GO:0008584|GO:0009416|GO:0009996|GO:0016787|GO:0019204|GO:0030707|GO:0042051|GO:0042577|GO:0048749	chr2L	6527449	6546972	-	FLYBASE:FBgn0000320	eyes absent
33917	21	15	3	1	4	9	2	2	3	2	3.02	2.28	osm-6	CG9595|Dmel\CG9595|IFT52|NGD5|OSM-6	33917		GO:0003777|GO:0005871|GO:0007018|GO:0042384	chr2L	6555811	6557359	-	FLYBASE:FBgn0031829	CG9595 gene product from transcript CG9595-RA
33918	1997.7	1521.18	3823.1	3554.88	5087.5	3169.3	4690.54	2759.84	3680.56	1374.32	2926.8	2758.5	CG11015	BcDNA:RH49324|Dmel\CG11015|Vb|anon-EST:Posey143|anon-WO0118547.187	33918		GO:0004129|GO:0005739|GO:0005751|GO:0005811|GO:0006123	chr2L	6557800	6559308	+	FLYBASE:FBgn0031830	CG11015 gene product from transcript CG11015-RA
33919	6.8	9.4171	0.362214	3	6.00716	5	14	5	3.89618	1.22895	46.84	7.75666	CG11043	Dmel\CG11043|Vb	33919		GO:0004129|GO:0005739|GO:0005751|GO:0006123	chr2L	6559431	6560133	+	FLYBASE:FBgn0031831	CG11043 gene product from transcript CG11043-RA
33920	327.88	255.134	243.399	192	216.841	176.98	157.98	145.46	185.401	115.544	134	203.092	CG9596	Dmel\CG9596	33920		GO:0003743|GO:0006446	chr2L	6560131	6561660	-	FLYBASE:FBgn0031832	CG9596 gene product from transcript CG9596-RB
33921	2274.26	1874.66	722.643	711.38	1049.85	793.904	512.644	622.795	882.851	437	529.38	601.17	Ent2	BEST:LD04971|CG11045|CG31911|DmENT2|Dmel\CG31911|LD04971	33921		GO:0006810|GO:0015397|GO:0016020	chr2L	6562318	6564396	+	FLYBASE:FBgn0026585	Equilibrative nucleoside transporter 2
33922	104.45	73.1293	110.597	80	79.2408	90.046	107.644	76.0759	76.1014	55	46	68.3472	CG13766	Dmel\CG13766	33922		GO:0005515	chr2L	6564363	6566587	-	FLYBASE:FBgn0031834	CG13766 gene product from transcript CG13766-RA
33923	370.56	153.1	735.98	413.26	346.42	557.86	60.36	256.9	177.12	130.3	69.54	133.56	CG11319	Dmel\CG11319	33923		GO:0006508|GO:0008236|GO:0008239|GO:0016020	chr2L	6568390	6601066	-	FLYBASE:FBgn0031835	CG11319 gene product from transcript CG11319-RA
33924	1348.96	1215.92	1161.1	1215.04	965.98	1300.4	839	1073.2	1067.7	623.82	1238.5	825.52	CG11050	BcDNA:LD22339|Dmel\CG11050	33924		GO:0003824	chr2L	6611023	6617064	+	FLYBASE:FBgn0031836	CG11050 gene product from transcript CG11050-RA
33925	4.54	1	8.74	12.28	3.46	5.5	4	3	4	0.78	4.08	3	CG11320	CT31597|Dmel\CG11320	33925		GO:0005886|GO:0007155	chr2L	6617132	6621700	-	FLYBASE:FBgn0031837	CG11320 gene product from transcript CG11320-RB
5740402	0	0.133391	0	0	0	0	0	0	0	0	0	0	CG34345	BP1012|CG11053|CG34009|Dmel\CG34345|Dmel_CG11053|Dmel_CG34009	5740402		GO:0004656|GO:0005506|GO:0016222|GO:0018401|GO:0031418|GO:0055114	chr2L	6623123	6625361	+	FLYBASE:FBgn0085374	CG34345 gene product from transcript CG34345-RA
33927	134.66	151.886	11.92	8.94	12	8	2	6	3.84	5	2	7	Oatp26F	CG11332|CG13767|CG18784|CG31634|Dmel\CG31634|oatp 26F	33927		GO:0008514|GO:0015711|GO:0016020	chr2L	6625129	6632404	-	FLYBASE:FBgn0051634	Organic anion transporting polypeptide 26F
33928	1127.14	1350.1	1094.82	632.18	723	1109	392.46	677.12	617.4	646.9	692.28	463.14	CG31635	BcDNA:GM03875|CG13768|CG13769|CT33252|Dmel\CG31635	33928		GO:0005515	chr2L	6634549	6649088	-	FLYBASE:FBgn0051635	CG31635 gene product from transcript CG31635-RB
33930	1795.72	2012.82	1271.92	1062.58	1809.14	1381.78	813.78	957.3	1443.6	843.58	1400.88	933	Tango1	CG11098|Dmel\CG11098|TANGO1	33930		GO:0005794|GO:0007030	chr2L	6649430	6654583	+	FLYBASE:FBgn0031842	Transport and Golgi organization 1
33931	70.8	177.7	125.76	143.34	130.66	112.86	85.54	147.22	121.98	322.58	110.54	357.08	CG31633	CG13770|Dmel\CG31633	33931			chr2L	6654754	6656301	-	FLYBASE:FBgn0051633	CG31633 gene product from transcript CG31633-RA
318865	11	10	7	3	6	6	65.16	1	11.18	5.78	37.84	10.34	CG31636	CG13770|Dmel\CG31636	318865		GO:0005215|GO:0005622|GO:0006810	chr2L	6656670	6657738	-	FLYBASE:FBgn0051636	CG31636 gene product from transcript CG31636-RA
33932	530.88	546	460.64	458.56	449.46	491.18	210	373.435	397.62	276.48	397.62	338.72	CG11070	BcDNA:LD34475|CG 11070|Dmel\CG11070|UFD2a	33932		GO:0000151|GO:0005515|GO:0006511|GO:0016567|GO:0034450	chr2L	6658544	6662035	+	FLYBASE:FBgn0028467	CG11070 gene product from transcript CG11070-RA
33933	0	2	2	0	0	0	2	1.92096	1	0	3.83	0	CG13771	Dmel\CG13771	33933		GO:0016291	chr2L	6662060	6663614	-	FLYBASE:FBgn0031844	CG13771 gene product from transcript CG13771-RA
33934	238.906	1555.27	84.9922	100.725	155.544	106.164	207.789	95.4204	90.4928	64.873	413.182	115.489	cup	CG11181|CUP|Cup|Dmel\CG11181|fs(1)cup|fs(2)cup|i239	33934		GO:0000932|GO:0003723|GO:0005515|GO:0005641|GO:0005737|GO:0005875|GO:0005886|GO:0006417|GO:0007143|GO:0007297|GO:0007317|GO:0007319|GO:0008298|GO:0009953|GO:0017148|GO:0045132|GO:0045182|GO:0048477|GO:0051276	chr2L	6663965	6674790	+	FLYBASE:FBgn0000392	CG11181 gene product from transcript CG11181-RB
33935	432.7	273.84	530.68	521.54	847.44	586.68	891.7	440.8	690.1	367.52	638.14	431.46	CG9232	Dmel\CG9232	33935		GO:0005575|GO:0006012|GO:0008108|GO:0008270	chr2L	6666264	6668031	-	FLYBASE:FBgn0031845	CG9232 gene product from transcript CG9232-RA
45815	980.28	725.68	1112.86	980.7	885.96	1020.82	505.12	739.76	828.3	435	592.82	684.96	Spn27A	CG11331|Dm-Spn27A|Dmel\CG11331|EST1|Spn27|sp27A|spn27A	45815		GO:0002213|GO:0004857|GO:0004867|GO:0005576|GO:0008063|GO:0009611|GO:0009950|GO:0035006|GO:0035009|GO:0035011|GO:0045861|GO:0050832	chr2L	6671778	6673344	-	FLYBASE:FBgn0028990	Serpin-27A
5740536	221.881	189.09	318.657	339.225	507.118	271.371	426.668	282.771	393.15	188.556	213.187	393.31	CG34310	Dmel\CG34310	5740536			chr2L	6673963	6674525	+	FLYBASE:FBgn0085339	CG34310 gene product from transcript CG34310-RA
33937	41.6453	38.8967	6.16997	0	11.2298	1.70962	4.00961	2.21219	4.93693	5.044	8.57529	12.9105	cort	CG11330|Cort|Dmel\CG11330|cor	33937		GO:0005737|GO:0007143|GO:0007144|GO:0007147|GO:0007279|GO:0007343|GO:0007349|GO:0008054|GO:0010997|GO:0045143|GO:0051487	chr2L	6674637	6676635	-	FLYBASE:FBgn0000351	cortex
33938	70.82	63.76	11.38	11	20	14	10	4	7.42	10	6	12	CG11329	Dmel\CG11329|EST2|GM14348|anon-WO0118547.82	33938			chr2L	6676729	6677606	-	FLYBASE:FBgn0031848	CG11329 gene product from transcript CG11329-RA
33939	543.26	539.34	593.78	558.16	457.02	584.16	414.68	489.24	356.32	280.3	531.48	285.4	Nhe3	CG11328|DmNHE3|Dmel\CG11328|NHE3|nhe3	33939		GO:0006814|GO:0006885|GO:0015385|GO:0016021|GO:0055085	chr2L	6677835	6684357	-	FLYBASE:FBgn0028703	Na[+]/H[+] hydrogen exchanger 3
33940	23.3293	3.06664	0	0	1.00896	5.01369	30.2661	1.01902	8.03953	13	159.055	8.04345	CG11327	Dmel\CG11327	33940			chr2L	6684845	6686995	-	FLYBASE:FBgn0031849	CG11327 gene product from transcript CG11327-RA
33941	1456.41	1546.53	900.12	666.82	509.371	823.746	189.774	482.261	445.001	365.52	199.445	403.277	Tsp	CG11326|CT31613|D-TSP|DTSP|Dmel\CG11326|SP295|tsp	33941		GO:0005509|GO:0005927|GO:0007517|GO:0008201|GO:0016203|GO:0031012|GO:0033627|GO:0043234	chr2L	6686791	6709085	-	FLYBASE:FBgn0031850	Thrombospondin
33942	52.02	16	214.94	184.14	368.46	370.3	112.96	258	429.2	179.5	719.54	184.44	GRHR	AKHR|Akhr|BEST:GH19447|CG11325|DAKHR|DGRHR|Dmel\CG11325|GRHR/CG11325	33942		GO:0001653|GO:0004930|GO:0004968|GO:0005887|GO:0007186|GO:0008188|GO:0016021|GO:0016042|GO:0033500|GO:0055088|GO:0070328	chr2L	6711284	6716183	-	FLYBASE:FBgn0025595	Gonadotropin-releasing hormone receptor
33943	538.74	626.3	244.04	214.8	323.92	224.86	177.96	206.96	240.9	229	136.74	416.5	CG11188	Dmel\CG11188|anon-WO0118547.190	33943		GO:0003674|GO:0005634|GO:0008150	chr2L	6717627	6719389	+	FLYBASE:FBgn0031851	CG11188 gene product from transcript CG11188-RA
33944	857.08	1491.66	403.86	277.04	345.76	357.88	346.78	250.56	351.74	165.24	396.1	251.5	homer	BEST:LD03829|CG11324|Dhom|Dhomer|Dm Homer|Dmel\CG11324|Dvh|Homer|LD03829|dhom	33944		GO:0030425|GO:0030534|GO:0040012|GO:0045471|GO:0048149	chr2L	6720395	6723355	-	FLYBASE:FBgn0025777	CG11324 gene product from transcript CG11324-RA
249072	1420.6	1776.88	871.34	654.26	719.68	792.24	488.86	620.58	643.18	476.1	479.24	609.4	Liprin-alpha	CG11199|DLiprin|Dliprin-alpha|Dmel\CG11199|LIP.1|LIP1|oos	249072		GO:0007411|GO:0007412|GO:0007416|GO:0008594|GO:0031290|GO:0045202|GO:0045467|GO:0048490|GO:0048676|GO:0048841	chr2L	6723907	6731346	+	FLYBASE:FBgn0046704	CG11199 gene product from transcript CG11199-RB
33946	0.9	3	1	0	0	1	21.18	1.9	3	4	168.66	4	TTLL3B	CG11201|Dmel\CG11201|dmTTLL3B	33946		GO:0004835|GO:0007291|GO:0018094	chr2L	6732866	6736049	+	FLYBASE:FBgn0031853	Tubulin tyrosine ligase-like 3B
33947	9	10	12	10	3	8	2	2	0	2	1	3	TTLL3A	CG11323|Dmel\CG11323|dmTTLL3A	33947		GO:0004835|GO:0018094	chr2L	6736449	6740176	-	FLYBASE:FBgn0031854	Tubulin tyrosine ligase-like 3A
33948	68.68	30	172.16	179.7	183	230.88	133.04	135.64	161.68	98.1	107.14	116.84	CG11221	Dmel\CG11221|PKN	33948		GO:0004672|GO:0004674|GO:0005524|GO:0006468	chr2L	6742508	6755686	+	FLYBASE:FBgn0031855	CG11221 gene product from transcript CG11221-RA
319021	0	0	0	1	1	0	6	1	1	3	18.98	0	CG31910	BcDNA:AT21561|Dmel\CG31910|NEST:bs09e03	319021		GO:0003674|GO:0005575|GO:0008150	chr2L	6744657	6745609	-	FLYBASE:FBgn0051910	CG31910 gene product from transcript CG31910-RA
5740852	0	0	0	0	0	0	0	0	0	0	0	0	snoRNA:Me28S-G2743	CR34663|Dmel\CR34663|Me28S-Gm2743	5740852			chr2L	6745000	6745078	+	FLYBASE:FBgn0086034	ncRNA
33949	1	0	2	2	1	0	6	1	1	1	29	3	CG11322	Dmel\CG11322	33949			chr2L	6757864	6759628	-	FLYBASE:FBgn0031856	CG11322 gene product from transcript CG11322-RB
33950	495.5	706.18	1033.66	607.62	593.22	1028.34	495.84	480.68	620.14	503.76	399.5	649.16	CG11321	Dmel\CG11321	33950		GO:0005515|GO:0005622|GO:0008270	chr2L	6760529	6770949	-	FLYBASE:FBgn0031857	CG11321 gene product from transcript CG11321-RB
33951	16.4	10	42.82	36.72	17.96	32.44	16	29.96	14	13	85.9	9	CG17378	Dmel\CG17378	33951			chr2L	6774039	6778456	+	FLYBASE:FBgn0031858	CG17378 gene product from transcript CG17378-RA
33952	2232.48	2623.1	2884.58	2439.16	3015.76	2436	2079.86	2321.36	2678.06	1376.56	2210.5	1787.66	nrv1	42kDa|CG9258|Dmel\CG9258|K-ATPase|Na|NaK ATPase|Na[+]/K[+] ATPase|Na[+]/K[+]-ATPase|Na[+]/K[+]ATPase|Nrv|Nrv1	33952		GO:0005391|GO:0005515|GO:0005886|GO:0005890|GO:0006754|GO:0006812|GO:0006813|GO:0006814|GO:0008324	chr2L	6778554	6786856	-	FLYBASE:FBgn0015776	nervana 1
33953	3975.94	3297.06	2075.58	1685.2	1346.5	1303.82	676.2	965.7	853.96	523.22	630.84	788.92	nrv2	42kDa|CG9261|Dmel\CG9261|K-ATPase|NEST:bs13c10|Na|NaK ATPase|Na[+]/K[+] ATPase|Na[+]/K[+]-ATPase|Na[+]/K[+]ATPase|Nrv|Nrv2|ecta|l(2)SH0329|l(2)SH2 0329|l(2)k04223|l(2)k13315|nrv2.2	33953		GO:0005391|GO:0005886|GO:0005890|GO:0005918|GO:0006754|GO:0006812|GO:0006813|GO:0006814|GO:0007424|GO:0008324|GO:0019991|GO:0035151|GO:0035158|GO:0035159|GO:0060857	chr2L	6789762	6798864	-	FLYBASE:FBgn0015777	nervana 2
3772364	0	0	0	0	0	0	0	0	0	0	0	0	tRNA:CR31631	AE002690.trna1-ArgCCT|CR31631|Dmel\CR31631|tRNA:R:CCT:AE002690	3772364			chr2L	6799744	6799816	+	FLYBASE:FBgn0051631	transfer RNA:CR31631
59227	0	0	0	0	0	0	44.96	0	0	1	205.74	0	CG17376	CG18461|Dmel\CG17376|bs29c06.y1	59227			chr2L	6799946	6800834	-	FLYBASE:FBgn0042189	CG17376 gene product from transcript CG17376-RA
33954	0	0	0	0	0	0	43	0	0	6	197.94	2	CG17377	BEST:LP06279|Dmel\CG17377|anon-WO0140519.32	33954			chr2L	6801363	6802830	-	FLYBASE:FBgn0031859	CG17377 gene product from transcript CG17377-RA
33955	35	26	69.88	89.8	146.94	88.86	151.9	67.78	125.84	39.92	100.6	91.72	CG11236	Dmel\CG11236	33955		GO:0003884|GO:0005488|GO:0008445|GO:0055114	chr2L	6803033	6804372	+	FLYBASE:FBgn0031860	CG11236 gene product from transcript CG11236-RA
33956	1	4	0	0	0	0	3	1	0	1	33	0	CG17375	Dmel\CG17375	33956			chr2L	6804619	6805792	-	FLYBASE:FBgn0031861	CG17375 gene product from transcript CG17375-RB
33957	235.94	284.94	216	137.9	109.88	208.76	66	124.36	119.48	102.46	84.98	96	sens-2	CG11243|CG17373|CG31632|D.m Sens-2|Dmel\CG31632|sens2	33957		GO:0003676|GO:0005634|GO:0008270	chr2L	6822317	6839004	+	FLYBASE:FBgn0051632	senseless-2
33959	540	360.9	54	48	47	44	59	34	26	22	81	27	Rca1	152549_at|CG10800|CLD4|Dmel\CG10800|P3300|RCA1|S(rux)2A|l(2)03300|rca1	33959		GO:0000082|GO:0000085|GO:0001745|GO:0005634|GO:0007088|GO:0007455|GO:0042177|GO:0060564	chr2L	6852324	6853876	+	FLYBASE:FBgn0017551	Regulator of cyclin A1
33960	1399.46	2076.76	707.34	537.88	692.96	761.5	239.9	716.84	722.16	757.84	333.3	1062.28	l(2)k09022	CG10805|Dmel\CG10805|anon-WO0118547.160	33960		GO:0005488|GO:0005575|GO:0008150	chr2L	6854170	6860864	+	FLYBASE:FBgn0086451	lethal (2) k09022
33961	391.88	123.024	646.98	578.72	710.12	766.48	284.32	515.02	745.94	363.02	687.1	433.36	Nha1	CG10806|DmNHA1|Dmel\CG10806	33961		GO:0005903|GO:0006812|GO:0015385|GO:0016021|GO:0055085	chr2L	6860903	6870387	-	FLYBASE:FBgn0031865	Na[+]/H[+] hydrogen antiporter 1
33962	289.62	325.82	415.12	337.74	207.56	356.26	15.76	151.7	76.36	54.4	28	63.64	neuroligin	CG13772|Dmel\CG13772	33962		GO:0004091|GO:0042043	chr2L	6896830	6906661	+	FLYBASE:FBgn0031866	CG13772 gene product from transcript CG13772-RA
33963	166.1	126.8	84.56	83.84	124.9	83.36	79.64	84.74	94.64	87.9	45.82	139.96	CG13773	BEST:GH23590|Dmel\CG13773	33963		GO:0003899|GO:0006350	chr2L	6906918	6907817	-	FLYBASE:FBgn0042092	CG13773 gene product from transcript CG13773-RA
33964	1325.05	1699.73	434.105	316.607	422.972	497.501	204.84	324.867	370.683	303.638	284.78	437.016	Rat1	CG10354|Dmel\CG10354|RAT1|XRN2|dRAT1|dhp1	33964		GO:0000738|GO:0003676|GO:0004534|GO:0005730|GO:0008409	chr2L	6908087	6911432	+	FLYBASE:FBgn0031868	CG10354 gene product from transcript CG10354-RA
33965	335.534	946.485	172.459	147.373	130.14	174.493	92.8224	97.1315	123.101	69.7248	158.7	100.404	wee	CG4488|Dmel\CG4488|Dwee|Dwee1|WEE1|Wee|Wee 1|Wee1|dWee1|dwee1|wee1	33965		GO:0000280|GO:0000287|GO:0001700|GO:0004672|GO:0004713|GO:0004715|GO:0005524|GO:0005634|GO:0005875|GO:0006468|GO:0007049|GO:0007067|GO:0007088|GO:0007093|GO:0045448|GO:0045736|GO:0051225|GO:0051299|GO:0051642	chr2L	6911341	6914137	-	FLYBASE:FBgn0011737	CG4488 gene product from transcript CG4488-RA
33967	1877.6	2636.14	232.96	232.98	347.06	292.88	254	199.42	290.98	200.94	272	343.86	xl6	2/30|9G8|CG10203|Dmel\CG10203|Dxl6|RBP1-like|TN166|X16/9G8|XL6|Xl6|anon-WO0118547.78|d9G8|dxl6|l(2)k00230|x16	33967		GO:0000166|GO:0000398|GO:0003676|GO:0003723|GO:0003729|GO:0005515|GO:0005634|GO:0005681|GO:0006376|GO:0007399|GO:0008270|GO:0071011|GO:0071013	chr2L	6914300	6920274	-	FLYBASE:FBgn0028554	CG10203 gene product from transcript CG10203-RA
318235	7	8.4	0	1.18	0	2.04	1.88	1	0	9.72	0	4.88	CG32829	Dmel\CG32829	318235		GO:0003674|GO:0005575|GO:0008150	chr2L	6915683	6916387	-	FLYBASE:FBgn0052829	CG32829 gene product from transcript CG32829-RA
33966	3613.76	2786.16	1692.04	1838.62	2215.36	1531.92	820.98	1579.12	1386.94	1137.62	515.92	2297.24	nop5	2/30|CG10206|DNOP5|Dmel\CG10206|Dnop5|FBgn0026196|Nop5	33966		GO:0005875|GO:0006364	chr2L	6916753	6918741	-	FLYBASE:FBgn0026196	CG10206 gene product from transcript CG10206-RA
33968	16168.6	20234.3	9176.58	5794.18	10864.2	8867.9	6819.4	8143.48	9069.98	5963.5	7183.74	7391.52	Hrb27C	10280|CG10377|Dmel\CG10377|Hrb27-C|Hrb27c|Hrb48|Hrp48|Ov5|RRM7|Rbp7|hnRNP27C|hnRNP48|hrb27C|hrb27c|hrp48|l(2)02647|l(2)10280|l(2)2647|linha|p50|rrm7	33968		GO:0000166|GO:0003697|GO:0003729|GO:0003730|GO:0005515|GO:0005654|GO:0005730|GO:0006397|GO:0007298|GO:0007317|GO:0007319|GO:0007411|GO:0030529|GO:0043234|GO:0045451|GO:0045727|GO:0048024|GO:0048027	chr2L	6920693	6926046	+	FLYBASE:FBgn0004838	Heterogeneous nuclear ribonucleoprotein at 27C
33969	709.9	736.76	897.84	729.28	679.82	829.46	424.06	399.66	523.2	352.3	405.6	602.72	CG18304	CG13774|Dmel\CG18304	33969		GO:0003735|GO:0005840|GO:0006412	chr2L	6932685	6942246	-	FLYBASE:FBgn0031869	CG18304 gene product from transcript CG18304-RA
33971	324.84	632.52	147	138	160.92	153.24	107.22	96.64	113.98	105.9	162.78	149	CG10158	Dmel\CG10158	33971		GO:0003674|GO:0005575|GO:0008150	chr2L	6943730	6945284	-	FLYBASE:FBgn0031871	CG10158 gene product from transcript CG10158-RA
33972	670.44	461.111	116	97	94.66	123.54	98	73.72	123	92	191	96.84	iHog	CG9211|CT26314|Dmel\CG9211|Ihog|ihog	33972		GO:0005515|GO:0007224|GO:0008158|GO:0008201|GO:0016021|GO:0035017|GO:0035222|GO:0042803|GO:0045880	chr2L	6945458	6948778	-	FLYBASE:FBgn0031872	interference Hedgehog
33973	191.68	236.76	88.7	81.68	92.5	60.74	68.08	75.44	72.94	45.22	54.44	82.04	Gas41	CG9207|Dmel\CG9207|GAS41|dGas41	33973		GO:0005669|GO:0006355|GO:0006367|GO:0016251	chr2L	6949310	6950135	-	FLYBASE:FBgn0031873	CG9207 gene product from transcript CG9207-RA
33974	777.643	738.76	380.28	307.303	292.216	321.98	148.806	292.6	283.38	182.723	228.191	223.038	SA	CG3423|DSA|DSA1|DmSA|Dmel\CG3423|ESTS:92H2T|SCC3|Scc3	33974		GO:0000780|GO:0000922|GO:0005488|GO:0005634|GO:0005721|GO:0008278|GO:0035327	chr2L	6950440	6954590	+	FLYBASE:FBgn0020616	Stromalin
33975	56.1408	33.66	36	43.0556	32.1775	40	16.1749	44	26	23.9114	16.0875	51.7585	CG13775	Dmel\CG13775	33975		GO:0003677|GO:0046983	chr2L	6954585	6956872	-	FLYBASE:FBgn0031874	CG13775 gene product from transcript CG13775-RA
33976	261.12	244.46	67.86	72	108.44	131	73.96	62	127	42	68.84	87.88	CG3430	Dmel\CG3430	33976		GO:0003674|GO:0005575|GO:0008150	chr2L	6957010	6959104	+	FLYBASE:FBgn0031875	CG3430 gene product from transcript CG3430-RA
33977	131	157.62	62	93.46	56.02	79.56	67	56	42	29.98	35.8	44.84	Atac1	CG9200|Dmel\CG9200	33977		GO:0003677|GO:0035065|GO:0043189	chr2L	6959099	6960285	-	FLYBASE:FBgn0031876	ATAC component 1
33978	96.9241	65.4258	206.974	171.373	184.515	182.301	186.034	69.0435	158.905	63.0644	111.621	118.283	CG10399	145934_at|Dmel\CG10399	33978		GO:0004419|GO:0005759|GO:0005875|GO:0006551	chr2L	6960426	6961552	+	FLYBASE:FBgn0031877	CG10399 gene product from transcript CG10399-RA
33979	756.812	844.817	30.2374	17.1018	51.1816	25.0635	133.536	32.2933	57.4946	50.284	402.784	47.4703	sip2	CG9188|Dmel\CG9188	33979		GO:0005515|GO:0005575|GO:0008150	chr2L	6961516	6964073	-	FLYBASE:FBgn0031878	septin interacting protein 2
44701	266.9	301	152	165.68	447.22	303.4	311	171	347	271	358	380.84	Coprox	BcDNA:GM14838|CG3433|Dmel\CG3433|l(2)k10617|l(2)k11018	44701		GO:0004109|GO:0005739|GO:0006783|GO:0055114	chr2L	6964426	6965813	+	FLYBASE:FBgn0021944	Coproporphyrinogen oxidase
33981	5065.94	5410.56	1047.96	957.64	1977.24	1294.28	1691.84	944.5	1479.16	936.36	1284.82	1775.98	smt3	CG4494|Dm0342|DmSUMO-1|DmSmt3|Dmel\CG4494|Dmsmt3|SMT3|SUMO|Smt3|Sumo|anon-EST:Posey240|dSmt3|l(2)04493|sumo	33981		GO:0000087|GO:0000278|GO:0000780|GO:0000794|GO:0000940|GO:0005515|GO:0005634|GO:0005730|GO:0006099|GO:0006464|GO:0006606|GO:0006911|GO:0007052|GO:0009952|GO:0030496|GO:0035186|GO:0043406|GO:0046579|GO:0046843	chr2L	6966778	6967593	-	FLYBASE:FBgn0026170	CG4494 gene product from transcript CG4494-RA
33982	1023.12	1053.34	350.76	393.98	418.86	521.58	375.88	338.16	318.82	490.5	270.78	667.82	snRNP70K	70K|CG8749|Dm70K|Dmel\CG8749|U1 70K|U1 70K snRNP|U1 snRNP|U1-70K|U1-70k|U170K|U1snRNP-70K|dU1-70K|l(2)02107|snRNP|snRNP27D	33982		GO:0000166|GO:0000381|GO:0000398|GO:0003729|GO:0005634|GO:0005685|GO:0005692|GO:0007052|GO:0030532|GO:0030619|GO:0048025|GO:0071011|GO:0071013	chr2L	6969825	6971736	-	FLYBASE:FBgn0016978	small nuclear ribonucleoprotein 70K
33983	5475.6	6991.26	1955.3	900.2	6199.86	2068	1213.6	2071.52	4255.3	1302.06	2052.36	1366.52	SP1070	CG9138|CT26172|Dmel\CG9138|poly-EGF|uif	33983		GO:0004872|GO:0005112|GO:0005509|GO:0007155|GO:0016324|GO:0035152	chr2L	6972828	7009888	-	FLYBASE:FBgn0031879	CG9138 gene product from transcript CG9138-RA
33984	15.48	15	18.66	18.84	10	18.9	28	11	15	7	40.36	20	CG13776	Dmel\CG13776	33984		GO:0031072	chr2L	7012327	7014737	+	FLYBASE:FBgn0031880	CG13776 gene product from transcript CG13776-RB
33986	637.417	696.857	702.4	575.74	857.78	892.828	542.16	675.58	878.189	289.96	443.4	447.557	ade3	143062_at|ADE8|Ade3|CG31628|CG8761|D|Dmel\CG31628|GART|Gart|Gart/ade3|gart|l(2)27Da	33986		GO:0004637|GO:0004641|GO:0004644|GO:0005524|GO:0005737|GO:0006189|GO:0009113	chr2L	7014861	7023940	-	FLYBASE:FBgn0000053	adenosine 3
33985	2	2.08	11	10	9.76	6.98	272.6	17	11	2.2	748.68	26.74	Pcp	CG3440|DMCPGART|DmelPcp|Dmel\CG3440|Gart|Pcpgart	33985		GO:0005214|GO:0008011	chr2L	7021682	7022473	+	FLYBASE:FBgn0003046	Pupal cuticle protein
261613	851.82	792.26	459.9	427.62	570.86	474.44	376.54	365.8	485.8	279.98	329.24	493.66	CG31908	CG8761|Dmel\CG31908	261613			chr2L	7024827	7027295	-	FLYBASE:FBgn0051908	CG31908 gene product from transcript CG31908-RB
33987	151.7	150.7	137.08	163.24	170.92	168.18	75.28	155.18	138.76	117.84	66.04	175.14	CG3476	Dmel\CG3476	33987		GO:0005476|GO:0005488|GO:0005740|GO:0005743|GO:0006839|GO:0006844|GO:0015226|GO:0015227|GO:0015879|GO:0022857|GO:0055085	chr2L	7027594	7028959	+	FLYBASE:FBgn0031881	CG3476 gene product from transcript CG3476-RA
33988	264.14	481.76	259.7	219.82	207.98	178	141.98	204.22	146.54	113.88	188.44	167	Rab30	AAF52477|CG9100|DmRab30|Dmel\CG9100	33988		GO:0003924|GO:0005525|GO:0007264|GO:0015031	chr2L	7030480	7032603	-	FLYBASE:FBgn0031882	CG9100 gene product from transcript CG9100-RA
33989	1521.96	1784.78	622.94	575.38	757.48	763.88	587.3	496.14	598.38	407.86	644.78	605	CG11266	CAPER|CC1.3|Caper|Dmel\CG11266|HCC1|cg11266	33989		GO:0000166|GO:0000381|GO:0000398|GO:0003723|GO:0003729|GO:0005634|GO:0005681|GO:0008380|GO:0071011|GO:0071013	chr2L	7032713	7037620	+	FLYBASE:FBgn0031883	CG11266 gene product from transcript CG11266-RG
45683	2156.76	3445.44	2243.18	1502.54	2186.98	2253.34	1258.14	1776.68	2075.52	1580.04	2440.88	2146.14	milt	CG13777|Dmel\CG13777|anon-WO0153538.19|l(2)k04704	45683		GO:0005515|GO:0005739|GO:0007287|GO:0019895|GO:0019896|GO:0030382|GO:0048311	chr2L	7037998	7056011	+	FLYBASE:FBgn0022201	milton
318862	56.36	70.3	76.82	57.44	85.46	84.84	17.66	57.28	93.26	49.62	126.58	50.98	CG31630	Dmel\CG31630	318862		GO:0003674|GO:0005575|GO:0008150	chr2L	7042467	7047267	+	FLYBASE:FBgn0051630	CG31630 gene product from transcript CG31630-RA
33991	555.34	872.72	686.52	495.2	527.46	649.96	267.66	525.36	443.32	335.04	292.84	385.8	Mnn1	CG13778|CG33266|Dmel\CG13778|MEN1|Menin1|menin|mnn1	33991		GO:0001666|GO:0005634|GO:0006289|GO:0006974|GO:0006979|GO:0008340|GO:0009408|GO:0009651|GO:0010212|GO:0046329|GO:0046330|GO:0046529|GO:0048728	chr2L	7056306	7063406	+	FLYBASE:FBgn0031885	Menin 1
319019	10	4	5	2	6	3	60.18	4.02	0	9.14	187.78	3	CG31907	Dmel\CG31907|NEST:bs06f02|NEST:bs25f07|NEST:bs29b10	319019		GO:0015630	chr2L	7059318	7060851	-	FLYBASE:FBgn0051907	CG31907 gene product from transcript CG31907-RA
50428	396.437	356.075	346.194	340.593	661.73	422.388	768.871	348.395	508.294	272.354	466.677	592.075	CG13779	BcDNA:RH34416|Dmel\CG13779	50428		GO:0000502|GO:0006508|GO:0008233	chr2L	7063985	7064467	+	FLYBASE:FBgn0040954	CG13779 gene product from transcript CG13779-RA
33992	277.533	493.185	8.02795	8.02526	12.0496	18.0464	38.1919	8.03378	10.0482	5.55708	51.0494	14.0413	Nuf2	CG8902|Dmel\CG8902|anon-WO0118547.214|dmNuf2|l(2)SH2 2276	33992		GO:0000776|GO:0007052|GO:0007059|GO:0007080|GO:0031262	chr2L	7064431	7065833	-	FLYBASE:FBgn0031886	CG8902 gene product from transcript CG8902-RA
33993	29	21	24.1701	17.8	25.1702	13.48	14	11	12	7.01926	13	10.0138	CG11289	Dmel\CG11289	33993		GO:0008152|GO:0015020	chr2L	7067983	7069546	+	FLYBASE:FBgn0031887	CG11289 gene product from transcript CG11289-RB
33994	49.14	45	24.9746	15	22.1282	23.6	22.86	14	21	89.5627	16.72	65.2481	Pvf2	CG13780|DmVEGF-2|Dmel\CG13780|PV2|PVF|PVF2|PVFs|VEGF|VEGF-2|VEGF27Cb|Vegf27Cb|pvf2	33994		GO:0005172|GO:0007435|GO:0035099|GO:0035172|GO:0048010	chr2L	7069578	7084634	-	FLYBASE:FBgn0031888	PDGF- and VEGF-related factor 2
33995	885.06	853.16	277.86	205.36	127.76	206.02	34.68	111.78	65.56	43.94	47.34	48.58	Pvf3	CG13781|CG13782|CG13783|CG31629|CG34378|CG4492|DmVEGF-3|Dmel\CG34378|Dmel_CG13783|Dmel_CG31629|PVF|PVF3|PVFs|VEGF|VEGF27Ca|Vegf27Ca|pvf3	33995		GO:0005172|GO:0007435|GO:0008083|GO:0016020|GO:0035099|GO:0048010	chr2L	7099692	7156701	-	FLYBASE:FBgn0085407	PDGF- and VEGF-related factor 3
33999	600.842	1004.09	798.311	691.756	757.959	744.02	530.914	555.072	610.518	411.096	490.432	518.148	CG4495	Dmel\CG4495	33999		GO:0005509	chr2L	7182236	7185530	+	FLYBASE:FBgn0031893	CG4495 gene product from transcript CG4495-RA
34000	8.0452	12.0452	6.01265	9.0452	4.03172	5.98152	34.8329	10.0822	6.07931	11.0915	11.5959	11.1498	CG4496	Dmel\CG4496	34000		GO:0003676|GO:0005622|GO:0008270	chr2L	7185461	7188068	-	FLYBASE:FBgn0031894	CG4496 gene product from transcript CG4496-RA
34001	381.34	894.92	112	94.44	87.6	104.98	70.72	79.98	69.96	46	81.6	46	CG4497	Dmel\CG4497	34001			chr2L	7191402	7194412	-	FLYBASE:FBgn0031895	CG4497 gene product from transcript CG4497-RA
34002	289.72	897.3	224.88	189	155.96	181.54	118.46	116.98	72.96	76.88	216.76	82.92	CG4502	Dmel\CG4502|anon-WO0118547.403	34002		GO:0005575|GO:0019787|GO:0043687|GO:0051246	chr2L	7194908	7204259	-	FLYBASE:FBgn0031896	CG4502 gene product from transcript CG4502-RB
34003	2103.38	1673.36	1208.84	985.86	1421.56	1459.64	735.72	1310.74	1186.34	825.58	1154.9	987.7	CG13784	BcDNA:SD10385|Dmel\CG13784	34003			chr2L	7205253	7220029	-	FLYBASE:FBgn0031897	CG13784 gene product from transcript CG13784-RC
34004	626.38	743.82	736.32	765.86	1133.38	570.62	319	592.6	705.28	274.78	249.84	514.8	CG4567	Dmel\CG4567|GFM1|ico	34004		GO:0003746|GO:0003924|GO:0005525|GO:0005739|GO:0006414	chr2L	7220272	7223079	-	FLYBASE:FBgn0243517	CG4567 gene product from transcript CG4567-RA
34005	1305.73	667	1664.5	1141.2	1371.14	1596.8	942.68	1212.44	1368.92	1121.3	1641.62	1103.98	Ndae1	153385_at|CG31906|CG42253|CG4675|Dmel\CG42253|Dmel_CG31906|Dmel_CG4675|NDAE1|Ndae-1|anon-WO0257455.13|l(2)k10316|ndae1	34005		GO:0005452|GO:0005886|GO:0006814|GO:0006820|GO:0006821|GO:0008510|GO:0015106|GO:0015380|GO:0015701|GO:0015992|GO:0016021	chr2L	7224853	7240500	-	FLYBASE:FBgn0259111	Na[+]-driven anion exchanger 1
34006	3	4	1	0	2	1	1	1	1	0	0	0	CG13786	Dmel\CG13786	34006			chr2L	7250719	7252772	-	FLYBASE:FBgn0031900	CG13786 gene product from transcript CG13786-RA
34007	1041.64	1164.98	211	171.62	142.98	202.86	31.02	139	86	45	53	66.96	Wnt4	CG4698|DWnt-4|DWnt4|Dmel\CG4698|Dwnt4|Wnt|Wnt-4|anon-EST:Liang-2.4|clone 2.4|wnt-4|wnt4	34007		GO:0001737|GO:0004871|GO:0005102|GO:0005515|GO:0005576|GO:0006928|GO:0007223|GO:0007435|GO:0008585|GO:0016055|GO:0016477|GO:0048041|GO:0060071	chr2L	7255460	7277168	-	FLYBASE:FBgn0010453	Wnt oncogene analog 4
319020	7.31	3.87	13.06	7.62	8.98	13.14	28.7	1.25	3	4.48	124.78	1.5	CG31909	Dmel\CG31909|NEST:bs19e08	319020		GO:0003674|GO:0005575|GO:0008150	chr2L	7257512	7258205	+	FLYBASE:FBgn0051909	CG31909 gene product from transcript CG31909-RC
34009	528.86	390.9	73.94	59	52	81	45	98	61.92	63.96	48.96	71.86	wg	Br|CG4889|DWint-1|DWnt-1|Dint-1|Dm-1|Dmel\CG4889|Gla|I|Sp|WG|WNT|Wg|Wnt|Wnt-1|Wnt1|dWnt|fg|int-1|l(2)02657|l(2)rO727|l(2)wg|spd|wgl|wnt|wnt1	34009		GO:0001745|GO:0002168|GO:0003136|GO:0004871|GO:0005102|GO:0005110|GO:0005112|GO:0005539|GO:0005576|GO:0005615|GO:0005769|GO:0005770|GO:0006916|GO:0007223|GO:0007346|GO:0007367|GO:0007391|GO:0007394|GO:0007398|GO:0007418|GO:0007419|GO:0007423|GO:0007442|GO:0007444|GO:0007446|GO:0007447|GO:0007448|GO:0007450|GO:0007476|GO:0007479|GO:0007498|GO:0007507|GO:0007513|GO:0007523|GO:0008284|GO:0008544|GO:…	chr2L	7307161	7316255	+	FLYBASE:FBgn0004009	wingless
34010	72	47.98	68.98	47.28	50.92	49.06	76	41.8	35.96	47.12	45	52.4	Wnt6	CG4969|D-Wnt-6|DWnt-6|DWnt6|Dmel\CG4969	34010		GO:0004871|GO:0005102|GO:0005576|GO:0007223|GO:0007275|GO:0016055	chr2L	7340437	7352280	+	FLYBASE:FBgn0031902	CG4969 gene product from transcript CG4969-RA
34011	7	6	1	3.98	2	2	2	1.96	0	0	0	0	Wnt10	CG4971|D-Wnt-10|DWnt-10|DWnt10|Dmel\CG4971	34011		GO:0004871|GO:0005102|GO:0005576|GO:0007223|GO:0007275|GO:0016055	chr2L	7369540	7377530	+	FLYBASE:FBgn0031903	CG4971 gene product from transcript CG4971-RA
34012	21	10	28.82	16	15	34.9	4	14	2	1	4	3	ninaC	2.2|CG5125|CG54125|CT16120|CT42491|DRONINAC|Dm NinaC|Dmel\CG5125|NINA C|NINAC|Nina C|NinaC	34012		GO:0003774|GO:0004672|GO:0004674|GO:0004702|GO:0004713|GO:0005516|GO:0005524|GO:0005737|GO:0005856|GO:0005875|GO:0006468|GO:0006886|GO:0007010|GO:0007603|GO:0007604|GO:0008104|GO:0016027|GO:0016028|GO:0016059|GO:0016062|GO:0016459|GO:0016461|GO:0033227|GO:0035091|GO:0042385|GO:0042623	chr2L	7377718	7384344	+	FLYBASE:FBgn0002938	neither inactivation nor afterpotential C
34013	843.38	1048.4	392.38	414.38	508.24	402.68	287.18	320.62	333.82	206.7	326.52	293.84	CG5149	Dmel\CG5149	34013		GO:0005198|GO:0005923	chr2L	7384486	7388248	-	FLYBASE:FBgn0031904	CG5149 gene product from transcript CG5149-RA
34014	1	3	2	5	0	2	11	1	0	2	81.92	1	CG5155	Dmel\CG5155	34014		GO:0005488|GO:0005575|GO:0008150	chr2L	7388676	7390898	+	FLYBASE:FBgn0031905	CG5155 gene product from transcript CG5155-RA
34015	40.92	25.94	43.1	30.28	15.24	39.46	40.68	77.18	15.94	21.56	17.52	32.78	CG5160	Dmel\CG5160	34015		GO:0003924|GO:0005525|GO:0007264|GO:0016020	chr2L	7390984	7398403	-	FLYBASE:FBgn0031906	CG5160 gene product from transcript CG5160-RA
34016	2965.76	1934.54	537.02	545.64	364.7	388.64	119.7	285.92	247.86	213.7	260.66	263.62	CG5171	Dmel\CG5171	34016		GO:0004805|GO:0005992	chr2L	7402855	7404526	+	FLYBASE:FBgn0031907	CG5171 gene product from transcript CG5171-RC
34017	2951.42	2588.72	3638.86	4216.1	7233.86	4290.74	7220.34	2645	5720.03	2678.88	7001.98	4804.06	CG5177	Dmel\CG5177	34017		GO:0004805|GO:0005992	chr2L	7405245	7408475	+	FLYBASE:FBgn0031908	CG5177 gene product from transcript CG5177-RA
34018	360.32	495.62	174.22	207.58	187.32	195.24	219.7	175.9	145.32	382.92	171.2	433.62	CG5181	Dmel\CG5181	34018		GO:0003676	chr2L	7408533	7409779	-	FLYBASE:FBgn0031909	CG5181 gene product from transcript CG5181-RA
34019	105.9	77.38	278.14	251.68	306.46	660.08	374.64	935.18	456.36	440.32	269.3	573.04	CG15818	Dmel\CG15818	34019		GO:0005488	chr2L	7410934	7412184	+	FLYBASE:FBgn0031910	CG15818 gene product from transcript CG15818-RA
43928	502.54	584.58	121.7	140.88	111.38	130.38	98.94	83.24	115.76	68.92	109.98	89.16	chm	CG5229|Chm|Dmel\CG5229|HAT|HAT1|dmHAG404	43928		GO:0003700|GO:0003713|GO:0004402|GO:0005634|GO:0006355|GO:0008270|GO:0016458|GO:0016481|GO:0048190|GO:0048666|GO:0048813	chr2L	7412453	7422389	+	FLYBASE:FBgn0028387	chameau
3771752	0	0	0	0	0	0	0	0	0	0	0	0	mir-275	CR33583|Dmel\CR33583|dme-miR-275|dme-mir-275|miR-275|miR275|mir275	3771752			chr2L	7425853	7425875	+	FLYBASE:FBgn0067719	ncRNA
3771977	0	0	0	0	0	0	0	0	0	0	0	0	mir-305	CR33608|Dmel\CR33608|MiR-305|miR 305|miR-305|miR305|mir305	3771977			chr2L	7425979	7426001	+	FLYBASE:FBgn0067700	ncRNA
34021	1866.28	1214	7823.89	6816.7	7088.24	5331.4	4763.9	4583.56	6027.28	2101.78	3493.34	2976.42	CG5261	Dmel\CG5261|EP(2)0816|EP816|anon-WO0118547.121	34021		GO:0004742|GO:0005515|GO:0005811|GO:0005967|GO:0006086	chr2L	7426866	7430329	+	FLYBASE:FBgn0031912	CG5261 gene product from transcript CG5261-RB
34022	1425.94	859.62	2913.3	3574.16	2816.64	3026.72	1727.48	1884.38	2392.92	1341.5	2014.06	1717.44	CG5958	Dmel\CG5958	34022		GO:0005215|GO:0005811|GO:0006810|GO:0016918	chr2L	7430529	7433480	-	FLYBASE:FBgn0031913	CG5958 gene product from transcript CG5958-RA
34023	664.78	669.84	164.34	94.92	840.2	100.68	736.48	770.16	271.36	118.78	601.6	129.9	CG5973	Dmel\CG5973	34023		GO:0005215|GO:0005885|GO:0006810|GO:0016918	chr2L	7437506	7445269	+	FLYBASE:FBgn0031914	CG5973 gene product from transcript CG5973-RA
34024	111.14	152.98	139.7	126.78	135.98	165.32	57.88	169.3	101.94	256.28	123	240.88	santa-maria	BEST:CK01577|CG12789|CK01577|Dmel\CG12789|Santa Maria|santa maria	34024		GO:0005044|GO:0005887|GO:0006952|GO:0007155|GO:0007602|GO:0016020|GO:0016063|GO:0016116|GO:0035071|GO:0048102	chr2L	7445345	7451165	-	FLYBASE:FBgn0025697	scavenger receptor acting in neural tissue and majority of rhodopsin is absent
117348	0	0	1	2	1	0	1	0	1	0	0	0	Gr28a	28A.1|CG13787|Dmel\CG13787|GR28A.1|Gr28A1|Gr28A2	117348		GO:0008527|GO:0016021|GO:0050909	chr2L	7452525	7454169	-	FLYBASE:FBgn0041247	Gustatory receptor 28a
117496	6	4	17	16.98	16.52	26.58	2	14	9.7	9	2.62	5	Gr28b	28A3|CG13788|Dmel\CG13788|GRLU.2|Gr28A3|Gr28A4|Gr28b.a|Gr28b.b|Gr28b.c|Gr28b.d|Gr28b.e|Gr28bA|Gr28bB|Gr28bC|Gr28bD|Gr28bE|Gr28be|GrLU2|LU.2|gr28b	117496		GO:0008527|GO:0016021|GO:0050909	chr2L	7454825	7462247	-	FLYBASE:FBgn0045495	Gustatory receptor 28b
34027	504.66	358.64	96.84	109.229	1179.54	37.98	154	1007.4	100	17	36.98	38.4284	CG6055	Dmel\CG6055	34027		GO:0005488	chr2L	7466546	7472493	+	FLYBASE:FBgn0031918	CG6055 gene product from transcript CG6055-RA
34030	1082.14	1057	1046.03	701.096	816.76	1029.36	161.8	659.29	421.36	329.72	279.66	330.673	CG42533	BcDNA:RH71439|CG15819|CG6630|Dm ziz|Dmel\CG42533|Dmel_CG15819|Dmel_CG6630	34030		GO:0005085|GO:0005525|GO:0051020	chr2L	7472508	7495618	-	FLYBASE:FBgn0260486	CG42533 gene product from transcript CG42533-RF
34029	11.0177	5.72966	7.00054	8.78	6	7.02	14.28	3.7	1.82	8.88	84	1	CG6441	Dmel\CG6441|anon-WO0140519.45	34029			chr2L	7474704	7476952	+	FLYBASE:FBgn0031920	CG6441 gene product from transcript CG6441-RA
34031	183.66	52	571.6	670.62	197.58	487.1	92.94	228.88	136	68.88	62	178.88	Pbprp5	28a|CG6641|Dmel\CG6641|Obp28a|PB-PRP5|PBP5|PBPRP-5|PBPRP5|obp28a|pbprp-5|pbprp5	34031		GO:0005549|GO:0005550|GO:0005576|GO:0006810|GO:0007606|GO:0008145	chr2L	7496787	7497360	-	FLYBASE:FBgn0011283	Pheromone-binding protein-related protein 5
34032	2024.22	2279.88	560.78	411.74	780.02	483.22	249	561.14	448.74	211.1	349.3	245.04	Rapgap1	CG13789|CG13790|CG33529|CG34374|CG6682|Dmel\CG34374|Dmel_CG13790|Dmel_CG33529|RapGap1|rapgap1	34032		GO:0005099|GO:0005622|GO:0007265|GO:0051056	chr2L	7497805	7576604	-	FLYBASE:FBgn0085403	CG34374 gene product from transcript CG34374-RD
34034	1.88	0	0	2	0	2	0	0	0	0	0	0	CG13791	Dmel\CG13791	34034		GO:0002121	chr2L	7578233	7578559	-	FLYBASE:FBgn0031923	CG13791 gene product from transcript CG13791-RA
34035	0	1	1	0	0	0	0	1	0	2	0	1	Spn7	CG6717|Dmel\CG6717	34035		GO:0004867	chr2L	7581932	7583334	+	FLYBASE:FBgn0083141	Serine protease inhibitor 7
34036	0	9	2	0	2	0	7	6	1	1	0	2	Cyp4d21	4d21|CG6730|Dmel\CG6730|cyp4d21|sxe1	34036		GO:0004497|GO:0005737|GO:0005792|GO:0007618|GO:0009055|GO:0016020|GO:0020037	chr2L	7605600	7607703	+	FLYBASE:FBgn0031925	CG6730 gene product from transcript CG6730-RA
34037	292.88	233.98	293.92	203.62	292.32	321.98	280.16	339.42	481.06	147.92	187.84	290.08	CG6739	Dmel\CG6739	34037			chr2L	7608390	7616528	+	FLYBASE:FBgn0031926	CG6739 gene product from transcript CG6739-RA
34038	145.08	100.54	267.1	173.32	118.18	218.92	45.16	143.68	70.02	47.4	22.78	79.14	CG13792	Dmel\CG13792	34038			chr2L	7643527	7645997	-	FLYBASE:FBgn0031927	CG13792 gene product from transcript CG13792-RA
34039	64.42	43.18	196.8	123.3	93.42	189.7	19.22	92.86	57.88	38.8	15.92	52.44	Slob	CG6772|Dmel\CG6772|slob	34039		GO:0004672|GO:0005515|GO:0005737|GO:0042391|GO:0042594|GO:0050804	chr2L	7647035	7675078	-	FLYBASE:FBgn0024290	Slowpoke binding protein
53515	286.518	153.111	1234.47	1062.95	922.447	1249.23	243.014	744.85	741.599	494.651	590.734	670.226	Myo28B1	28B|CG6976|DmVIIB|Dmel\CG6976|Myo28B|VIIb 28B	53515		GO:0003774|GO:0003779|GO:0005524|GO:0016459|GO:0042623	chr2L	7666047	7689459	+	FLYBASE:FBgn0040299	CG6976 gene product from transcript CG6976-RB
34041	165.948	174.363	1014.98	1297.05	1084.13	1238.49	356.543	1035.65	848.733	348.864	331.619	567.359	CG18585	Dmel\CG18585	34041		GO:0004181|GO:0006508|GO:0008270	chr2L	7689376	7691057	-	FLYBASE:FBgn0031929	CG18585 gene product from transcript CG18585-RA
34042	59.84	12.86	781.84	606.34	708.36	733.8	384.88	603.04	785.44	184.68	566.26	291.8	CG7025	Dmel\CG7025	34042		GO:0004181|GO:0006508|GO:0008270	chr2L	7691109	7692683	-	FLYBASE:FBgn0031930	CG7025 gene product from transcript CG7025-RA
34044	747.06	893.56	661.58	427.04	926.98	862.72	1547.14	524.88	1496.9	929.04	2449.74	536.86	TepII	145970_at|145971_at|CG18589|CG7052|Dmel\CG7052|T13|TEP2|Tep II|Tep2|dTEPII	34044		GO:0004866|GO:0005515|GO:0005615|GO:0006911|GO:0019731|GO:0030414|GO:0050829	chr2L	7693800	7701585	-	FLYBASE:FBgn0041182	Thiolester containing protein II
34045	712.74	493.96	899.82	744.46	969.94	850.08	650.82	1145.78	830.22	517.54	1045	501.7	TepIII	CG7068|Dmel\CG7068|Tep3|dTEPIII	34045		GO:0004866|GO:0005515|GO:0005615|GO:0006911|GO:0050830	chr2L	7702807	7710697	+	FLYBASE:FBgn0041181	Thiolester containing protein III
34046	16.08	8.24	14.76	11.94	3	7	8	6	2	2	59.28	4	Ntl	CG7075|Dmel\CG7075|ntl	34046		GO:0005326|GO:0005328|GO:0005634|GO:0005887|GO:0006836|GO:0007287|GO:0007291|GO:0015187|GO:0016006|GO:0016007	chr2L	7711020	7714023	+	FLYBASE:FBgn0031934	Neurotransmitter transporter-like
3771919	0	0	0	0	0	0	0	0	0	0	0	0	tRNA:Y1:28C	CR31905|Dmel\CR31905|Tyr-tRNA|tRNA-Tyr|tRNA:Y|tRNA:tyr1:28C|tRNA[Tyr][[1gamma]]	3771919		GO:0005829|GO:0006412|GO:0030533	chr2L	7711476	7711661	+	FLYBASE:FBgn0012018	transfer RNA:tyr1:28C
2768941	1	0	3	1	2	2	2	3	2	1	10.58	0	CG33296	Dmel\CG33296	2768941		GO:0005328|GO:0005887|GO:0006836	chr2L	7714097	7716187	-	FLYBASE:FBgn0053296	CG33296 gene product from transcript CG33296-RA
34047	3	2.0437	10	1	3.84	3	4.07775	4	3	2	4.60751	3	CG13793	Dmel\CG13793	34047		GO:0005326|GO:0006836	chr2L	7717052	7719056	-	FLYBASE:FBgn0031935	CG13793 gene product from transcript CG13793-RA
34048	19.9011	9.54463	17.9409	17.7908	13.1444	19.1785	12.9093	10.3906	6.69998	1.05376	12.175	9.80869	CG13794	Dmel\CG13794	34048		GO:0005326|GO:0006836	chr2L	7719847	7722823	-	FLYBASE:FBgn0031936	CG13794 gene product from transcript CG13794-RA
34049	152.339	145.192	63.9792	71.6092	123.756	195.402	344.513	163.889	159.84	84.8462	459.937	82.1313	CG13795	CT33284|Dmel\CG13795	34049		GO:0005326|GO:0005328|GO:0005887|GO:0006836	chr2L	7723310	7726298	-	FLYBASE:FBgn0031937	CG13795 gene product from transcript CG13795-RB
34051	174.145	149.76	237.77	143.29	142.08	141.26	181.45	81.94	116.12	115.48	88.94	54.94	CG13796	CG13796-PA|CG18590|CT42497|Dmel\CG13796	34051		GO:0005326|GO:0005328|GO:0005887|GO:0006836|GO:0015187	chr2L	7727150	7732668	-	FLYBASE:FBgn0031939	CG13796 gene product from transcript CG13796-RB
319016	13.357	1.33333	3.33	4.08333	4.01333	2.78667	7.80667	3.49667	2.28	5.19	4.20333	3	CG31904	CG31904-PD|Dmel\CG31904|anon-WO0149848.5	319016		GO:0005326|GO:0005328|GO:0005887|GO:0006836	chr2L	7734411	7738795	-	FLYBASE:FBgn0260479	CG31904 gene product from transcript CG31904-RD
34052	0	12	0	0	2	0	407.73	65.67	6.54	4.81	164.13	64	Acp1	CG7216|CG7216-PA|Dacp-1|Dmel\CG7216|acp1	34052		GO:0008012	chr2L	7740553	7741542	-	FLYBASE:FBgn0014454	Adult cuticle protein 1
34053	13	5	0	4	17	0	866.68	250	58.8	32.68	397.532	295.86	CG7214	Dmel\CG7214	34053		GO:0051533	chr2L	7743678	7744841	-	FLYBASE:FBgn0031940	CG7214 gene product from transcript CG7214-RA
34054	0	0	0	0	0	0	9.16	0	1.14	3	24.16	0	CG7211	Dmel\CG7211	34054		GO:0000276|GO:0005753|GO:0008553|GO:0015986	chr2L	7747343	7747874	+	FLYBASE:FBgn0031941	CG7211 gene product from transcript CG7211-RA
34055	611.82	42	274	487.96	283	133.98	952.78	1033.76	256.14	55.26	169.228	262.5	CG7203	Dmel\CG7203	34055			chr2L	7752168	7753156	-	FLYBASE:FBgn0031942	CG7203 gene product from transcript CG7203-RB
34057	12.26	6.6	17	10	4	16.7	26	3	0	2.96	90.72	3	CG7196	Dmel\CG7196	34057			chr2L	7754191	7765716	+	FLYBASE:FBgn0031944	CG7196 gene product from transcript CG7196-RA
34056	1	2	0.02	0	0	0	0	0	0	0	0	0	CG14538	Dmel\CG14538	34056			chr2L	7756317	7756934	+	FLYBASE:FBgn0031943	CG14538 gene product from transcript CG14538-RA
34058	77.82	27.3	348.68	180.16	292.42	324.02	102	274.38	234.08	127.92	144.04	146.16	CG7191	Dmel\CG7191	34058			chr2L	7767649	7775033	+	FLYBASE:FBgn0031945	CG7191 gene product from transcript CG7191-RA
34059	182	164	158	118	356.84	128	28	242	147	119	7	139.96	CG7179	CT22169|Dmel\CG7179|Opa|anon-28Cg|tld-like	34059			chr2L	7775804	7778027	-	FLYBASE:FBgn0020880	CG7179 gene product from transcript CG7179-RB
34060	1	0	2	2	2	1	1198.18	5	6	1962.4	559.46	1459.46	Uro	CG7171|Dm UO|Dmel\CG7171|OU|UO|UOX|Uo|anon-WO0140519.210|uro	34060		GO:0004846|GO:0005777|GO:0006144|GO:0019428|GO:0055114	chr2L	7780085	7781415	+	FLYBASE:FBgn0003961	Urate oxidase
34061	2	0	0	0	0	0	11.04	0	0	1.16	66.6	0	CG7164	Dmel\CG7164	34061			chr2L	7781503	7782627	+	FLYBASE:FBgn0031946	CG7164 gene product from transcript CG7164-RA
34062	1006.58	1539.48	283.18	253.74	281	290.98	143	171	222	159	232.84	235.98	CG7154	Dmel\CG7154	34062		GO:0003677|GO:0005634	chr2L	7782857	7786063	+	FLYBASE:FBgn0031947	CG7154 gene product from transcript CG7154-RA
34063	653.54	558.42	721.82	632.56	481.56	481.64	210.92	389.86	383.7	216.86	189.86	260.3	CG7149	Dmel\CG7149	34063		GO:0004142|GO:0006911|GO:0008654|GO:0016020	chr2L	7786157	7790557	-	FLYBASE:FBgn0031948	CG7149 gene product from transcript CG7149-RA
34064	875.62	420.58	714.2	817.8	756.7	727.36	627.12	634.16	611.88	265.06	452.16	211.82	LKR	BEST:CK02318|CG7144|CK02318|Dmel\CG7144|SDH|anon-WO0149856.1|dLKR	34064		GO:0004754|GO:0005488|GO:0031060|GO:0034969|GO:0055114	chr2L	7791406	7795958	-	FLYBASE:FBgn0025687	lysine ketoglutarate reductase
34065	458.66	453.5	900.72	624.28	835.6	815.52	636.34	643.52	793.16	424	749.04	457.88	Herp	CG14536|Dmel\CG14536|dHerp	34065		GO:0005783|GO:0005875|GO:0006983	chr2L	7796308	7799846	-	FLYBASE:FBgn0031950	Homocysteine-induced endoplasmic reticulum protein
34066	482	687.36	394.62	256.98	363.28	275.74	426.44	289.92	333.52	221.3	242.28	292.04	r2d2	CG7138|Dmel\CG7138|R2D2|R2d2|cg7138	34066		GO:0003725|GO:0005634|GO:0005737|GO:0016442|GO:0030713|GO:0035087|GO:0051607|GO:0070868	chr2L	7800167	7802008	+	FLYBASE:FBgn0031951	CG7138 gene product from transcript CG7138-RB
34067	828.32	813.12	837.88	642.48	484.66	712.76	188.92	461.84	406	264.1	377.74	291.6	cdc14	CDC-14|CDC14|CG7134|Dmel\CG7134	34067		GO:0004725|GO:0006470|GO:0008138	chr2L	7802415	7810697	-	FLYBASE:FBgn0031952	CG7134 gene product from transcript CG7134-RA
34068	9652.86	11112.3	5745.16	3609.36	5830.84	4733.36	1432.6	2707.04	5412.1	3277.36	2501.86	3490.22	LanB1	BcDNA:LD21794|CG7123|CT22015|Dmel\CG7123|LM-B1/beta|Lam-B1|Lan B1|beta1|lamB1	34068			chr2L	7811440	7820773	+	FLYBASE:FBgn0002527	Laminin B1
34069	548.52	815.8	424.12	347.02	434.6	444.88	274.02	342.06	394.24	249.02	413.22	302.1	CG7115	BcDNA:LD21794|Dmel\CG7115|PP2C	34069		GO:0004722|GO:0006470|GO:0007155|GO:0008287|GO:0008360	chr2L	7821534	7825376	+	FLYBASE:FBgn0027515	CG7115 gene product from transcript CG7115-RA
34070	20100.4	17390.8	22319.6	23192.6	25330.9	25814.6	14783.9	17389	17854	7457.44	11292.3	14451.6	Rack1	CG7111|Dmel\CG7111|RACK1|dRack1|i173|rack1	34070		GO:0000398|GO:0005080|GO:0005737|GO:0005875|GO:0007626|GO:0018991|GO:0035220|GO:0042335|GO:0048477|GO:0071011|GO:0071013	chr2L	7825627	7827252	-	FLYBASE:FBgn0020618	Receptor of activated protein kinase C 1
45959	5424.52	7148.88	3436.2	2672.62	3779.16	3408.36	2772.58	2593.46	3002.5	2471.28	3040.06	3194.76	mts	5559|CG7109|DmPp2A-28D|Dmel\CG7109|ER2-6|MTS/PP2A|Mts|PP2|PP2A|PP2A 28D|PP2A C|PP2A-C|PP2A[[C]]|PP2Ac|PP2a|PP2a 28D|Pp2A|Pp2A-28D|dPP2A|l(2)02496|l(2)s5286	45959		GO:0000159|GO:0000226|GO:0000278|GO:0004722|GO:0005737|GO:0006470|GO:0006911|GO:0007015|GO:0007051|GO:0007059|GO:0007067|GO:0007098|GO:0007155|GO:0007406|GO:0007465|GO:0008360|GO:0009416|GO:0019208|GO:0045880|GO:0048477|GO:0051225|GO:0055059|GO:0060070|GO:0090162	chr2L	7827743	7832745	+	FLYBASE:FBgn0004177	microtubule star
34072	0	0	0	0	0	0	6	0	0	0	15.96	1	CG14537	BcDNA:AT11469|Dmel\CG14537	34072			chr2L	7840481	7841262	+	FLYBASE:FBgn0031954	CG14537 gene product from transcript CG14537-RA
34073	178.64	189.48	149.48	119.86	65.48	99.32	1.36	34.08	29.24	18.42	15	13.66	CG14535	Dmel\CG14535	34073		GO:0003777|GO:0005524|GO:0005575|GO:0007018	chr2L	7846818	7853301	-	FLYBASE:FBgn0031955	CG14535 gene product from transcript CG14535-RA
53542	45.9694	21.0039	6	1	6	8	196.274	4	17	103	465.626	36	lectin-28C	AC 004723A|AC004723a|CG7106|Dmel\CG7106	53542		GO:0005488|GO:0005534	chr2L	7857090	7857931	+	FLYBASE:FBgn0040099	CG7106 gene product from transcript CG7106-RA
34075	551.512	1000.69	0	3	782.94	0	154.384	684.58	64.96	22.24	43.4933	13.4	TwdlE	CG14534|Dmel\CG14534	34075			chr2L	7857957	7860838	-	FLYBASE:FBgn0031957	TweedleE
250710	152	41.36	537.7	407.1	211.62	429.16	102	311	158.72	139	86	202.06	Proct	CG7105|Dmel\CG7105|PROC|Prct|Proc	250710		GO:0001539|GO:0003774|GO:0005184|GO:0005198|GO:0009288	chr2L	7864639	7871432	-	FLYBASE:FBgn0045038	Proctolin
3772195	0	0	0	0	0	0	0	0	0	0	0	0	tRNA:G3:28D	AE002690.trna2-GlyGCC|CR31903|Dmel\CR31903|tRNA:G:GCC:AE002690-a|tRNA:gly3:28D	3772195		GO:0005829|GO:0006412|GO:0030533	chr2L	7872849	7872919	+	FLYBASE:FBgn0011861	transfer RNA:gly3:28D
34077	333.36	143.22	219.5	185.1	240.46	154.64	155.88	423.62	117.96	146.16	34.68	213.42	spz3	CG14533|CG7104|CT21967|CT34263|Dmel\CG7104|Spz3	34077		GO:0003674|GO:0005575|GO:0008150	chr2L	7873495	7879550	-	FLYBASE:FBgn0031959	spatzle 3
34079	312.8	251.14	136.18	109.88	173.88	108.7	167.26	103.48	138.5	66.38	88.5	158.86	CG7102	CG17973|Dmel\CG7102	34079		GO:0005515	chr2L	7883469	7887489	-	FLYBASE:FBgn0031961	CG7102 gene product from transcript CG7102-RA
34080	360.72	418.4	150.76	140.72	293.94	191	258	113	187.32	164	174	290.18	CG18591	BcDNA:GM19936|Dmel\CG18591	34080			chr2L	7884932	7885425	-	FLYBASE:FBgn0031962	CG18591 gene product from transcript CG18591-RA
4379884	318.66	312.48	375.98	429.501	696.341	281	539.001	320.92	405.72	166.58	170.24	416.4	CG34132	Dmel\CG34132	4379884			chr2L	7885649	7886014	+	FLYBASE:FBgn0083968	CG34132 gene product from transcript CG34132-RA
34082	0	21	0	0	0	3.9	0	1	0	0.94	1	1	CG31902	CG12318|Dmel\CG31902	34082		GO:0004867	chr2L	7887693	7889129	-	FLYBASE:FBgn0051902	CG31902 gene product from transcript CG31902-RB
326261	0	0	0	0	0	0	0	0	0	0	0	0	CG33121	CG12318|Dmel\CG33121	326261		GO:0004867	chr2L	7889371	7890530	-	FLYBASE:FBgn0053121	CG33121 gene product from transcript CG33121-RA
5740414	284.618	247.516	510.199	344.982	307.968	598.519	201.82	421.62	337.249	289.751	454.755	289.908	Snoo	CG34421|CG7093|CG7233|Dmel\CG34421|Dmel_CG7093|Dmel_CG7233|DskiL|SnoA|SnoI|SnoN|SnoN2|dSki|dSno|dSnoN|l(2)SH1402|l(2)SH2 1402|snoN	5740414		GO:0000166|GO:0005515|GO:0005634|GO:0005737|GO:0030512|GO:0048666|GO:0090099	chr2L	7892323	7984158	-	FLYBASE:FBgn0085450	Sno oncogene
34084	0.66	0	0	0	0	0	2	0	0	0	0	1	CG14532	Dmel\CG14532	34084			chr2L	7899442	7900035	-	FLYBASE:FBgn0031966	CG14532 gene product from transcript CG14532-RA
34086	88.2075	65.0854	471.927	397.744	389.07	394.3	338.68	323.84	477.157	371.331	601.689	359.815	CG7231	Dmel\CG7231	34086			chr2L	7983920	7986786	+	FLYBASE:FBgn0031968	CG7231 gene product from transcript CG7231-RD
34087	539.94	619.1	757.8	610.28	656.2	734.96	504.32	702.88	579.34	852.14	662.42	848.36	pes	CG7228|Dmel\CG7228|Pes	34087		GO:0005044|GO:0005887|GO:0006952|GO:0007155|GO:0016020	chr2L	7987113	7994182	-	FLYBASE:FBgn0031969	peste
34088	575.94	1089.36	15.88	19	14.54	19.84	5.28	6.72	9	13.72	8	18	CG7227	Dmel\CG7227	34088		GO:0005044|GO:0005887|GO:0006952|GO:0007155|GO:0016020	chr2L	7994838	7998144	-	FLYBASE:FBgn0031970	CG7227 gene product from transcript CG7227-RA
34089	394.822	159.673	1946.49	2370.06	247.164	1641.65	461.209	814.944	709.473	1070.54	1463	940.138	CG7224	BcDNA:GH18422|Dmel\CG7224|anon-EST:Posey12	34089			chr2L	7998934	7999743	+	FLYBASE:FBgn0031971	CG7224 gene product from transcript CG7224-RB
34090	136.419	223.267	105.858	145.232	97.4578	154.612	51.557	58.3348	81.4332	84.4252	103.11	76.9768	Wwox	CG7221|DmWWOX|Dmel\CG7221|anon-EST:Posey177	34090		GO:0005515|GO:0005737|GO:0008152|GO:0010165|GO:0010212|GO:0016491|GO:0016614|GO:0055114	chr2L	7999670	8004267	-	FLYBASE:FBgn0031972	CG7221 gene product from transcript CG7221-RA
34091	85.94	17	178.96	136.9	215.62	217	174.62	176	167.88	205	184	179.96	Spn28D	CG7219|Dm-Spn28D|Dmel\CG7219|spn28D	34091		GO:0004867	chr2L	8004548	8007253	-	FLYBASE:FBgn0031973	Serpin 28D
34092	104.94	127.24	42.76	122.48	32.32	77.9	72.24	103.74	36.38	38.84	20.86	49.58	CG12560	Dmel\CG12560	34092		GO:0008080|GO:0008152	chr2L	8008321	8009477	-	FLYBASE:FBgn0031974	CG12560 gene product from transcript CG12560-RB
3885627	30.56	35	11.64	13	7	5	8	14	4	4	1	5	CG34010	BP1022|Dmel\CG34010	3885627		GO:0003674|GO:0005575|GO:0008150	chr2L	8009603	8010635	-	FLYBASE:FBgn0054010	CG34010 gene product from transcript CG34010-RA
34093	651.574	159	878.482	853.02	473.5	782.72	311.6	688.127	411.361	387	246.195	506.82	CG7356	Dmel\CG7356|Tg	34093		GO:0003810|GO:0018149|GO:0042381	chr2L	8011407	8026900	+	FLYBASE:FBgn0031975	CG7356 gene product from transcript CG7356-RA
34094	926.59	861.92	589.89	293.04	323.18	418.98	461.72	361.066	309.618	243.44	275.458	330.12	CG7367	Dmel\CG7367|TL	34094		GO:0004806|GO:0006629|GO:0006911	chr2L	8026914	8039788	-	FLYBASE:FBgn0031976	CG7367 gene product from transcript CG7367-RB
34095	909.02	803	301.58	314.54	342.3	360.66	452.88	280.24	302.92	337.1	319.18	561.9	baf	BAF|CG7380|Dmel\CG7380|anon-WO0172774.178|dBAF	34095		GO:0003677|GO:0005634|GO:0030717	chr2L	8029464	8030150	+	FLYBASE:FBgn0031977	barrier to autointegration factor
34096	1307.8	1458.84	649.72	457.08	586	759.56	139.72	351.66	497.84	387.5	577.28	366.7	Cka	5836|CG7392|CKA|Dcka|Dmel\CG7392|anon-WO0172774.174|anon-WO0172774.175|anon-WO0172774.177|anon-WO0172774.179|cka|l(2)05836|l(2)s1883	34096		GO:0005515|GO:0005634|GO:0005737|GO:0006911|GO:0007254|GO:0007391|GO:0042051|GO:0046330	chr2L	8030723	8038500	+	FLYBASE:FBgn0044323	Connector of kinase to AP-1
34097	13.0008	3.00027	14.1808	8.00038	18.0009	17.8006	28.6423	12.7609	15.2209	8.00085	31.3618	11.0005	CG7429	Dmel\CG7429	34097			chr2L	8041115	8041879	+	FLYBASE:FBgn0031979	CG7429 gene product from transcript CG7429-RA
34098	11905.9	8360.57	13997.2	13602.2	14721	13492.8	11920.8	9659.64	9280.68	7256.25	6678.61	14394.2	RpL36A	CG7424|Dmel\CG7424|anon-EST:fe1B2	34098		GO:0000022|GO:0003735|GO:0006412|GO:0007052|GO:0022625	chr2L	8041880	8042856	-	FLYBASE:FBgn0031980	Ribosomal protein L36A
3771786	5.32	2.02	2.8	3.66	4.22	3.1	3.12	1	1.74	1	0	4.26	snoRNA:Psi28S-2648	CR33693|Dm-72|Dmel\CR33693|Psi 28S-2648(SnoR72)|psi28s-2648|psi28s-2648 snoRNA|snoR72|snoRNA:72	3771786		GO:0005730	chr2L	8042189	8042350	-	FLYBASE:FBgn0065055	ncRNA
34099	880.32	986.64	401.9	238.88	368.86	456.52	262	244	347.7	218	545.44	233.3	CG7466	Dmel\CG7466	34099		GO:0005509|GO:0016020	chr2L	8043715	8054328	+	FLYBASE:FBgn0031981	CG7466 gene product from transcript CG7466-RA
46243	1719.42	2258.4	2928.24	1479.36	2131.9	3220.42	1349.44	1616.82	2956.49	3869.62	2966.14	3249.96	poe	3420|CG14472|Calo|Dmel\CG14472|calo|ms(2)01659|ms(2)27C|ms(2)3420|ms(2)5970|push	46243		GO:0004842|GO:0005516|GO:0007286|GO:0007291|GO:0008270|GO:0042066	chr2L	8054322	8071591	-	FLYBASE:FBgn0011230	purity of essence
43952	151	145	46	45	63	54	59	36	55	26	53	55	MED20	CG18267|CG18780|Dmel\CG18780|Med20|Srb2/TRFP|Tmr|TrfP|Trfp|dTrap26|dTrfp|l(2)28DE|p29	43952		GO:0003713|GO:0003899|GO:0005634|GO:0006350|GO:0006357|GO:0006367|GO:0016455|GO:0016592	chr2L	8071810	8072844	-	FLYBASE:FBgn0013531	Mediator complex subunit 20
34102	140.12	207	33	45	47	38	25.3	28.32	44.16	22	34.44	42.92	Trf	CG7562|Dmel\CG7562|TRF|TRF1|Trf1|X70838|dTRF-1|dTRF1|trf	34102		GO:0003677|GO:0003702|GO:0003709|GO:0005667|GO:0005669|GO:0005700|GO:0006357|GO:0006359|GO:0006367|GO:0006384|GO:0008134|GO:0016251|GO:0045944	chr2L	8072897	8073949	+	FLYBASE:FBgn0010287	TBP-related factor
44071	4338.14	4598.48	1782.19	1137.88	1190.38	1712.27	519.88	1024.3	1322.41	683.76	1127.66	827.62	Mcr	CG7586|Dmel\CG7586|alpha-2-Mrp|anon-28DE	44071		GO:0001878|GO:0004866|GO:0005515|GO:0005615|GO:0006911|GO:0043499	chr2L	8074109	8082969	-	FLYBASE:FBgn0020240	Macroglobulin complement-related
318841	5916.68	6587.88	7602.62	5727.2	6633.6	6291.05	3156	5874.8	5398.58	4037.44	3993.04	4812.58	Bsg	135/10|BcDNA:GH21853|CG31605|Dmel\CG31605|bsg|gel|l(2)06243|l(2)SH1217|l(2)k06338|l(2)k09030|l(2)k13638|l(2)k14308|ms(2)08318	318841			chr2L	8083422	8110561	+	FLYBASE:FBgn0011219	Basigin
326157	1382.24	1726.5	1297.22	966.32	1250.22	1297.02	516.38	838.28	1053.66	762.56	928.96	829.5	CG8683	CG14276|CG31756|Dmel\CG8683	326157		GO:0003674|GO:0005575|GO:0008150	chr2L	8116965	8124001	-	FLYBASE:FBgn0031985	CG8683 gene product from transcript CG8683-RB
34105	1.00794	3.00851	0	3.04338	4.01465	2.01053	9.18708	6.00617	2.01753	3.00976	36.2389	2.02229	CG8673	Dmel\CG8673	34105		GO:0006486|GO:0008499|GO:0016020	chr2L	8124329	8125799	+	FLYBASE:FBgn0031986	CG8673 gene product from transcript CG8673-RA
34106	164.865	123.801	274	283.928	365.714	303.139	220.396	200.176	255.808	142.583	246.094	172.352	CG12375	Dmel\CG12375	34106		GO:0005575|GO:0008150|GO:0016787	chr2L	8125668	8126859	-	FLYBASE:FBgn0031987	CG12375 gene product from transcript CG12375-RA
34107	638.94	706.44	593.52	471.92	731.64	561.02	428.92	629.42	569.74	219.82	559.26	350.26	CG8668	Dmel\CG8668	34107		GO:0006486|GO:0008499|GO:0016020	chr2L	8127024	8133990	+	FLYBASE:FBgn0031988	CG8668 gene product from transcript CG8668-RA
34109	1803.04	3365.24	2466.7	1413.52	2061.44	2505.42	868.1	1733.38	2071.28	1059.78	1585.94	1084.94	CG8552	CG14278|Dmel\CG8552|Sec23-IP	34109		GO:0008970|GO:0046872	chr2L	8134247	8159575	-	FLYBASE:FBgn0031990	CG8552 gene product from transcript CG8552-RA
318842	1	0	0	0	1	1	0	1.32	0	1	1	1.54	CG31606	Dmel\CG31606	318842		GO:0003674|GO:0005575|GO:0008150	chr2L	8147630	8148279	+	FLYBASE:FBgn0051606	CG31606 gene product from transcript CG31606-RB
318843	520.68	319.88	367.98	286.98	468.16	260.26	234.94	592	183.98	105.86	207.38	127.7	CG31607	BcDNA:RE27850|Dmel\CG31607	318843		GO:0003674|GO:0005575|GO:0008150	chr2L	8148950	8155603	+	FLYBASE:FBgn0051607	CG31607 gene product from transcript CG31607-RA
319013	142	56.56	73.8	54.66	80.66	51.4	34.2	102.82	33.7	37.1	14.6	45.08	CG31900	Dmel\CG31900	319013		GO:0003674|GO:0005575|GO:0008150	chr2L	8156827	8158711	+	FLYBASE:FBgn0051900	CG31900 gene product from transcript CG31900-RA
34110	135.914	192.005	141.404	141	186.021	200.88	152.106	128.023	141.83	133	155.018	165	Rbsn-5	CG8506|Dmel\CG8506|EEA1|MENE (2L)-C|MENE(2L)-C|Rbsn|rbsn|rbsn-5	34110		GO:0005768|GO:0006897|GO:0008103|GO:0008270|GO:0034058|GO:0035088|GO:0045451	chr2L	8159840	8161800	+	FLYBASE:FBgn0261064	Rabenosyn-5
34111	269.57	258.17	365.736	352.8	673.38	387.66	557.736	313.24	512.925	219.6	301.412	427.22	CG8498	Dmel\CG8498	34111		GO:0000062|GO:0042049	chr2L	8161796	8162389	-	FLYBASE:FBgn0031992	CG8498 gene product from transcript CG8498-RA
34112	3057.58	2870.18	2247.98	1375.8	1887.74	2566.16	797.36	1511.28	2109.72	2324.02	1595.08	2003.98	CG8486	Dmel\CG8486|anon-EST:Liang-1.32|clone 1.32	34112			chr2L	8163298	8189610	+	FLYBASE:FBgn0031993	CG8486 gene product from transcript CG8486-RD
34113	9	5	3.32	8	7	6.12	1	5	1.4	5.48	0	4.16	fos28F	CG18103|CG31608|Dmel\CG18103|OrfKD|fos500	34113			chr2L	8180222	8181330	+	FLYBASE:FBgn0013442	fos-related gene at 28F
4379889	27.64	38.24	37.42	34.94	26.46	31.8	25.36	27.1	26.24	39.32	9.7	36.56	CG34134	CG8475|Dmel\CG34134	4379889		GO:0003674|GO:0005575|GO:0008150	chr2L	8190297	8190781	-	FLYBASE:FBgn0083970	CG34134 gene product from transcript CG34134-RA
34114	595.24	839.52	1704.12	1435.62	1220.24	1434.24	675.14	833.42	1141.88	1078.86	957.62	982.9	CG8475	Dmel\CG8475	34114		GO:0004339|GO:0005516|GO:0005964|GO:0005977|GO:0008607	chr2L	8190954	8196893	-	FLYBASE:FBgn0031995	CG8475 gene product from transcript CG8475-RA
34115	157.8	413.8	89.86	75.94	209.06	130.92	209.28	87.16	227.94	141.88	223.74	182.16	CG8460	Dmel\CG8460	34115		GO:0004568|GO:0006032|GO:0043169	chr2L	8197196	8198813	+	FLYBASE:FBgn0031996	CG8460 gene product from transcript CG8460-RA
34116	86.3362	84.1393	59.8759	58.956	71.3901	74.1649	85.189	44.2437	69.4746	51.3826	102.866	75.9906	CG8455	Dmel\CG8455	34116		GO:0005575|GO:0008150|GO:0016787	chr2L	8198959	8200652	+	FLYBASE:FBgn0031997	CG8455 gene product from transcript CG8455-RA
34117	360.533	343.638	638.367	644.238	498.408	583.809	491.691	383.542	474.473	287.839	618.746	385.598	CG8451	CG8451-PA|Dmel\CG8451	34117		GO:0008523|GO:0016020|GO:0055085	chr2L	8200465	8205128	-	FLYBASE:FBgn0031998	CG8451 gene product from transcript CG8451-RA
34118	8.00094	16.0096	2.00062	1.00066	1.00011	0	0	3.00202	1.00075	0	3.00124	0	CG8419	Dmel\CG8419	34118		GO:0005515|GO:0005622|GO:0008270	chr2L	8206206	8209639	+	FLYBASE:FBgn0031999	CG8419 gene product from transcript CG8419-RA
34119	2498.17	2676.15	496.136	408.474	712.859	647.66	601.04	467.027	635.235	361.28	627.952	532.38	Su(var)205	CG8409|DmHP-1|DmHP1|Dmel\CG8409|E(var)29|E(var)29A|H3|HP-1|HP1|HP1-VS|HP1A|HP1a|HP1alpha|Hp1|Hp1a|Su(Var)2-5|Su(var)|Su(var)2-05|Su(var)2-5|Su(var)2-501|Su(var)29A|Su(var)[205]|Su-var(2)5|Su[Var]205|Su[var]205|Suvar(2)5|Suvar2-5|dHP-1a|dHP1|hp1|hp1a|su(var)205	34119		GO:0000182|GO:0000723|GO:0000775|GO:0000780|GO:0000781|GO:0000792|GO:0000793|GO:0003682|GO:0003696|GO:0003729|GO:0005634|GO:0005694|GO:0005700|GO:0005701|GO:0005703|GO:0005720|GO:0005721|GO:0006333|GO:0006342|GO:0006343|GO:0016563|GO:0016564|GO:0030702|GO:0031060|GO:0034773|GO:0035012|GO:0035064|GO:0042393|GO:0042981|GO:0045449|GO:0045892|GO:0045893|GO:0051276	chr2L	8209626	8211133	-	FLYBASE:FBgn0003607	Suppressor of variegation 205
34120	266.8	157.82	119.84	132.88	193.88	119.92	170.96	108.58	112.4	85.56	145.22	167.92	Ssb-c31a	C31A|CG8396|Dmel\CG8396|PC4-like|Ssb-C31a|p11	34120		GO:0003697|GO:0003713|GO:0005667|GO:0006357	chr2L	8211347	8211938	+	FLYBASE:FBgn0015299	Single stranded-binding protein c31A
34121	264.86	388.28	149.88	149	195	151	189.84	109.92	149.58	135.56	180.9	145.64	CG8372	Dmel\CG8372	34121			chr2L	8212039	8212881	-	FLYBASE:FBgn0032000	CG8372 gene product from transcript CG8372-RB
34122	115.16	100.3	130.88	150.02	176.48	201.8	183.66	137.86	151.26	175.66	155.48	264.96	CG8360	BcDNA:LP03131|Dmel\CG8360	34122		GO:0004126|GO:0008270|GO:0046087	chr2L	8213179	8214135	+	FLYBASE:FBgn0032001	CG8360 gene product from transcript CG8360-RA
34123	265.38	144.02	147.62	146.96	204.24	100.98	724.96	127.64	211.1	114.44	191.42	226.6	CG8353	Dmel\CG8353	34123		GO:0004126|GO:0008270|GO:0046087	chr2L	8214305	8215239	+	FLYBASE:FBgn0032002	CG8353 gene product from transcript CG8353-RA
34124	0	0	0	0	0	0	10.4781	0	0	0	39	0	CG8349	Dmel\CG8349	34124		GO:0004126|GO:0008270|GO:0046087	chr2L	8215915	8216901	+	FLYBASE:FBgn0032003	CG8349 gene product from transcript CG8349-RA
34125	11.4	15.48	1	1.2	1	3	13.0731	4	2	0	40	4	CG8292	Dmel\CG8292	34125			chr2L	8216851	8218017	-	FLYBASE:FBgn0032004	CG8292 gene product from transcript CG8292-RA
34126	589.4	1055.68	494.12	446.98	533.72	470.76	483.32	339.72	469.54	319.72	572.28	370.64	Snx6	CG8282|Dmel\CG8282|Dsnx6	34126		GO:0005515|GO:0006886|GO:0007154|GO:0035091	chr2L	8218071	8220737	-	FLYBASE:FBgn0032005	CG8282 gene product from transcript CG8282-RA
34127	1508.8	1454.96	1048.48	815.42	1197.64	1139.66	633.32	698.44	925.48	803.46	985.12	704.92	Pvr	8222|CG8222|CT24332|DmVEGFR|Dmel\CG8222|PVR|VEGFR|VEGFR-A|VGR1|Vegf|Vegfr|Vegfr-b|Vegfr-c|Vgr1|pvr|stai|vgr1	34127		GO:0000022|GO:0004713|GO:0004714|GO:0005017|GO:0005021|GO:0005515|GO:0005524|GO:0005886|GO:0006468|GO:0006974|GO:0007015|GO:0007298|GO:0007419|GO:0007435|GO:0008360|GO:0019730|GO:0030031|GO:0030036|GO:0030097|GO:0035099|GO:0035172|GO:0042386|GO:0045610|GO:0048010	chr2L	8220980	8239875	-	FLYBASE:FBgn0032006	PDGF- and VEGF-receptor related
49807	1	0	0	1	0	1	0	0	0	0	2	0.96	Spn2	CG8137|Dmel\CG8137|Sp2|sp2	49807		GO:0004867|GO:0042562|GO:0045861	chr2L	8240414	8242135	-	FLYBASE:FBgn0028987	Serine protease inhibitor 2
34129	85.54	27.7	268.88	249.3	238.18	298.76	66.2	213.32	129.68	87.86	67.14	206.4	CG14277	Dmel\CG14277	34129			chr2L	8242667	8243428	+	FLYBASE:FBgn0032008	CG14277 gene product from transcript CG14277-RA
34131	677.2	291.64	1199.06	923.68	1301.07	1675.96	823.44	1195.64	1702.48	954.367	1158.66	1214.88	CG8086	CG8113|Dmel\CG8086	34131		GO:0005643	chr2L	8244160	8257502	-	FLYBASE:FBgn0032010	CG8086 gene product from transcript CG8086-RE
3772222	0	0	0	0	0	0	0	0	0	0	0	0	mir-2b-1	CR32990|Dmel\CR32990|dme-mir-2b-1|miR-2|miR-2b|miR-2b-1|miR2|miR2b|mir-2b	3772222		GO:0045947|GO:0060548	chr2L	8258623	8258645	-	FLYBASE:FBgn0046824	ncRNA
34132	3111.88	4384.53	503.58	437.44	673.06	486.98	401.78	685.22	507.86	603.16	485.66	649.78	Btk29A	C-src2|C-src4|CG18355|CG8049|CT2415|CT41718|DSrc28|DTec29|Dm SRC2|Dmel\CG8049|Dsrc28C|Dsrc29A|S13|SRC 29A|Src2|Src29A|Tec|Tec29|Tec29A|btk|btk29A|c-src/fps|dsrc29A|fic|src-4|src2|src28C|src4|tec29	34132		GO:0004713|GO:0005515|GO:0005524|GO:0005737|GO:0005886|GO:0006468|GO:0007254|GO:0007300|GO:0007301|GO:0007349|GO:0007391|GO:0007424|GO:0007435|GO:0007485|GO:0007619|GO:0008258|GO:0008340|GO:0023034|GO:0030036|GO:0030717|GO:0030723|GO:0030833|GO:0042023|GO:0045172|GO:0046960|GO:0048477	chr2L	8259504	8301072	-	FLYBASE:FBgn0003502	Btk family kinase at 29A
3772008	0	0	0	0	0	0	0	0	0	0	0	0	tRNA:K5:29A	AE002690.trna3-LysTTT|CR31899|Dmel\CR31899|lys-tRNA-5|tRNA:K5|tRNA:K:TTT:AE002690|tRNA:lys5:29A	3772008		GO:0005829|GO:0006412|GO:0030533	chr2L	8290727	8290799	+	FLYBASE:FBgn0011902	transfer RNA:lys5:29A
34134	594.74	762.76	616.82	424.62	775.98	441.76	709.78	336.8	680.84	239.68	561.66	373.62	wol	ALG5|CG7870|Dmel\CG7870	34134		GO:0004581|GO:0005575|GO:0007379|GO:0009880	chr2L	8301345	8302983	-	FLYBASE:FBgn0261020	wollknaeuel
34135	230.36	224.7	261.82	220.44	145.48	195.02	55.72	105.06	72.78	35.72	27	65	Scgalpha	CG7851|DmSCG-alphaepsilon|Dmel\CG7851	34135		GO:0005509|GO:0005515|GO:0008307|GO:0016012	chr2L	8303433	8305376	+	FLYBASE:FBgn0032013	Sarcoglycan alpha
34136	298.88	882.948	147.635	164.551	410.663	145.569	94.6947	142.721	166.124	105.993	117.13	132.404	CG7840	Dmel\CG7840|cg7840	34136		GO:0003865|GO:0005737|GO:0006629|GO:0016021	chr2L	8305590	8306743	+	FLYBASE:FBgn0032014	CG7840 gene product from transcript CG7840-RA
34137	1153.65	1159.01	872.73	694.402	1766.44	796.221	1324.41	565.704	1412.82	532.831	1017.68	781.678	CG7830	Dmel\CG7830	34137			chr2L	8306685	8308188	-	FLYBASE:FBgn0032015	CG7830 gene product from transcript CG7830-RA
34138	268.533	311.742	133.668	116.109	121.536	103.116	94.664	76.7792	120.33	105.18	86.5704	130.512	CG7818	Dmel\CG7818	34138		GO:0003700|GO:0005634|GO:0006139|GO:0016422	chr2L	8308440	8309963	+	FLYBASE:FBgn0032016	CG7818 gene product from transcript CG7818-RA
34139	153.579	140.756	72.8827	77.63	74.3244	68.5484	90.0093	77.4534	68.9161	103.588	66.197	114.202	CG7810	Dmel\CG7810	34139			chr2L	8309869	8311144	-	FLYBASE:FBgn0032017	CG7810 gene product from transcript CG7810-RA
34140	672.29	983.581	796.289	481.943	778.676	745.326	432.677	631.719	823.854	695.579	1018.15	696.973	CG7806	Dme_CG7806|Dmel\CG7806	34140		GO:0005524|GO:0008559|GO:0016021|GO:0055085	chr2L	8311419	8317017	+	FLYBASE:FBgn0032018	CG7806 gene product from transcript CG7806-RA
34141	2.06089	5.10682	9.19306	2.32401	11.1769	7.04554	26.4482	11.3012	7.10061	11.2955	66.7287	17.305	CG7795	Dmel\CG7795	34141			chr2L	8316889	8319920	-	FLYBASE:FBgn0032019	CG7795 gene product from transcript CG7795-RD
34142	194.9	234.46	153.043	151.98	143.94	145.98	125	128.98	104.309	110.8	92.9246	138	CG7787	BcDNA:RE45155|Dmel\CG7787	34142		GO:0005085|GO:0005575|GO:0007264|GO:0008270|GO:0016192	chr2L	8320324	8321285	+	FLYBASE:FBgn0032020	CG7787 gene product from transcript CG7787-RA
34143	887.92	657.8	1644.17	1411.92	737.3	1033.32	350.54	653.26	346.841	188.64	122.926	326.4	CG7781	Dmel\CG7781	34143			chr2L	8321278	8325299	-	FLYBASE:FBgn0032021	CG7781 gene product from transcript CG7781-RA
34144	191.2	57.96	64.62	101.68	42	459.14	20	245.72	49.74	59	20	59	CG14275	BcDNA:RE73208|CT33900|Dmel\CG14275	34144			chr2L	8327458	8332911	+	FLYBASE:FBgn0032022	CG14275 gene product from transcript CG14275-RA
34145	49.94	37.94	94.76	72.24	57.76	57.68	17	54.94	20.04	11	6	27	CG14274	Dmel\CG14274	34145			chr2L	8338312	8342056	+	FLYBASE:FBgn0032023	CG14274 gene product from transcript CG14274-RA
34146	53.44	27.06	193.68	123.3	235.18	185.54	144.14	183.36	245.42	100.78	140.36	146.28	CG14273	Dmel\CG14273	34146			chr2L	8342764	8344310	+	FLYBASE:FBgn0032024	CG14273 gene product from transcript CG14273-RA
34147	137.54	28	441.52	466.94	124.9	450.44	448.7	389.4	361.36	189.52	575.08	216	CG7778	Dmel\CG7778	34147			chr2L	8346621	8350197	+	FLYBASE:FBgn0032025	CG7778 gene product from transcript CG7778-RA
319014	306.14	164	1452.38	937.495	1223.35	1506.72	1071.01	1440.08	1269.71	675.296	1390.92	905.216	Mur29B	BcDNA:LP08232|CG31901|Dmel\CG31901	319014		GO:0003674|GO:0005575|GO:0008150	chr2L	8352200	8355173	+	FLYBASE:FBgn0051901	Mucin related 29B
34148	351.54	672.74	611.72	561.729	795.86	797.439	265.4	709.82	613.26	1446.58	472.34	1473.66	CG7627	Dme_CG7627|Dmel\CG7627	34148		GO:0005215|GO:0005524|GO:0008559|GO:0016021|GO:0042626|GO:0043190|GO:0055085	chr2L	8355674	8361198	-	FLYBASE:FBgn0032026	CG7627 gene product from transcript CG7627-RA
34149	15610	14338.4	15914.1	15719.3	16912.5	16113.1	12318.3	10471.9	11233.7	8639.56	7722.45	15941.3	RpS13	CG13389|DmS13|Dmel\CG13389|M(2)32|M(2)32A|Rp17|S13|l(2)k09614	34149		GO:0000022|GO:0003735|GO:0005811|GO:0005840|GO:0006412|GO:0007052|GO:0022627	chr2L	8363692	8364609	-	FLYBASE:FBgn0010265	Ribosomal protein S13
49077	322	403.52	138.54	165.14	164.58	129.24	176.72	128.6	145.52	78.78	116.74	132.32	CSN8	CG13383|CG33297|CG42522|CH8|Csn8|Dch8|Dmel\CG42522|Dmel_CG13383|csn8	49077			chr2L	8364867	8365663	+	FLYBASE:FBgn0028835	CG42522 gene product from transcript CG42522-RB
2768940	2751.32	4352.1	2081.2	1840.74	2341.2	2214.48	1376.28	1549.26	1881.54	1274.2	2000.04	1452.22	Pp2A-29B	A/PR65|CG13383|CG17291|CG33297|DPR65|Dmel\CG17291|PP2A|PP2A-29B|PP2A-A|PR65|Pp2A|dPP2A A	2768940		GO:0000159|GO:0004722|GO:0005488|GO:0006470|GO:0006911|GO:0007052|GO:0007059|GO:0007098|GO:0008287|GO:0008601|GO:0051225	chr2L	8366009	8370085	+	FLYBASE:FBgn0260439	Protein phosphatase 2A at 29B
34152	457.42	480.06	438.76	416.72	867.26	575	452.24	536.5	510.68	300.7	400.1	475.12	CG17292	Dmel\CG17292	34152		GO:0004806|GO:0006629	chr2L	8370513	8374252	+	FLYBASE:FBgn0032029	CG17292 gene product from transcript CG17292-RB
34153	306.716	340.926	166.037	167.338	202.603	154.033	121.781	138.01	127.47	218.735	127.011	253.189	CG17293	Dmel\CG17293	34153		GO:0008352|GO:0051013	chr2L	8374481	8375549	+	FLYBASE:FBgn0032030	CG17293 gene product from transcript CG17293-RA
34154	97.8843	81.0458	113.315	107.226	151.534	142.268	71.478	89.4707	99.4803	97.2491	64.0989	156.558	CG13390	Dmel\CG13390	34154		GO:0005525|GO:0005622	chr2L	8375501	8376777	-	FLYBASE:FBgn0032031	CG13390 gene product from transcript CG13390-RA
34155	54.4	44.66	95.6497	102	105	85.76	91.64	108.66	107.26	157.1	88.38	234.68	CG17294	Dmel\CG17294|Phos17294	34155		GO:0003869|GO:0008152	chr2L	8377051	8378208	+	FLYBASE:FBgn0032032	CG17294 gene product from transcript CG17294-RA
34156	1045.4	1238.18	1007.2	968.86	2517.88	1275.84	994.6	1192.78	1865.22	1452.4	1423.96	1900.76	Aats-ala	ARS|AlaRS|CG13391|Dmel\CG13391|alaS	34156		GO:0003676|GO:0004813|GO:0005524|GO:0005737|GO:0006419	chr2L	8378256	8381756	-	FLYBASE:FBgn0027094	Alanyl-tRNA synthetase
34157	83.96	94.18	138.64	126.74	162.82	102.56	121	73.68	120.32	43.16	54.16	78.84	CG13392	Dmel\CG13392	34157			chr2L	8381971	8382707	-	FLYBASE:FBgn0032033	CG13392 gene product from transcript CG13392-RA
34158	96.0449	283.673	54.2326	60.5329	67.9345	41.3496	68.2532	49.5725	56.5832	42.3035	67.8252	60.4116	Rcd4	BcDNA:SD16838|CG17295|Dmel\CG17295	34158		GO:0007099	chr2L	8382815	8383657	+	FLYBASE:FBgn0032034	Reduction in Cnn dots 4
34159	515.402	591.759	262.48	225.283	561.467	271.455	495.349	239.318	405.327	196.662	310.953	335.584	CG13393	BcDNA:RE23864|Dmel\CG13393	34159		GO:0004576|GO:0005886|GO:0006916|GO:0008250|GO:0043066	chr2L	8383611	8384132	-	FLYBASE:FBgn0032035	CG13393 gene product from transcript CG13393-RA
34160	552.474	565.182	321.991	279.973	379.938	365.177	223.599	321.385	269.036	180.92	266.56	194.751	CG13384	Dmel\CG13384	34160		GO:0003333|GO:0015171	chr2L	8384467	8388803	+	FLYBASE:FBgn0032036	CG13384 gene product from transcript CG13384-RG
34161	357.681	81.0715	1.00543	4.02277	126.509	1.00216	243.691	382.666	69.4167	4	126.887	8.03477	CG13394	Dmel\CG13394	34161			chr2L	8388727	8392398	-	FLYBASE:FBgn0032037	CG13394 gene product from transcript CG13394-RA
3772523	0	0	0	0	0	0	0	0	0	0	0	0	snRNA:U6atac:29B	CR32989|Dmel\CR32989|U6atac|U6atac RNA|U6atac-29B|U6atac:29B|l(2)k01105	3772523		GO:0000398|GO:0005691	chr2L	8389724	8389820	+	FLYBASE:FBgn0041717	U6atac snRNA at 29B
34162	0	0	0	0	1	0	0	0	0	0	0	0	Acp29AB	AC 004423B|AC004423b|Acp29|Acp29AB-II|Acp29B|CG17797|Dmel\CG17797	34162		GO:0005179|GO:0005488|GO:0005529|GO:0005534|GO:0005576|GO:0007321|GO:0045297|GO:0046692|GO:0046693	chr2L	8392473	8393239	-	FLYBASE:FBgn0015583	Accessory gland-specific peptide 29AB
53547	0	0	0	0	0	0	0	0	2	0	1	0	lectin-29Ca	AC 004423A|AC004423a|Acp29AB-I|CG17799|Dmel\CG17799|Lectin-29Ca	53547		GO:0005488|GO:0005534	chr2L	8393560	8394270	-	FLYBASE:FBgn0040098	CG17799 gene product from transcript CG17799-RA
50432	65.8	0	1060.74	760.482	2078.16	1717.7	2588.33	2309.26	2785.24	1004.6	2660.57	2607.22	Peritrophin-15b	CG13395|CG31893|Dm15b|Dmel\CG31893	50432		GO:0005576|GO:0005615|GO:0006030|GO:0008061	chr2L	8394533	8394881	-	FLYBASE:FBgn0040958	CG31893 gene product from transcript CG31893-RA
50433	181	4	3445.44	2085.08	6339.4	4233.14	7834.3	5168.35	7643.46	3098.56	7308.92	6544.62	Peritrophin-15a	CG17814|CT39472|Dm15a|Dmel\CG17814	50433		GO:0005576|GO:0005615|GO:0006030|GO:0008061	chr2L	8395661	8396084	-	FLYBASE:FBgn0040959	CG17814 gene product from transcript CG17814-RA
34164	0	0	0	0	1	0	2	0	2	0.6	21.5	0	CG13385	Dmel\CG13385	34164			chr2L	8396713	8397886	+	FLYBASE:FBgn0032039	CG13385 gene product from transcript CG13385-RA
34165	8	3	12.24	8.5	8.98	16.54	4.86	14	5	6.66	2	4	CG13386	Dmel\CG13386	34165			chr2L	8399044	8399972	+	FLYBASE:FBgn0032040	CG13386 gene product from transcript CG13386-RA
319012	32.1476	117.014	9.36628	8.12	9	14	12.6503	10.2978	5	8	11.24	8.26915	CG31898	BcDNA:LD28680|Dmel\CG31898	319012		GO:0003674|GO:0005575|GO:0008150	chr2L	8400457	8401477	+	FLYBASE:FBgn0051898	CG31898 gene product from transcript CG31898-RA
34166	118.438	105.3	34.6675	58	38	52	44.0394	37.9848	20	30	32	40.0731	fy	CG13396|Dmel\CG13396	34166		GO:0001736|GO:0001737|GO:0007163	chr2L	8401446	8403442	-	FLYBASE:FBgn0001084	fuzzy
34167	2768.28	3385.08	1271.12	963.96	1685.62	1309.9	975.6	1215.38	1440.86	1574.54	1381.18	1764.98	emb	CG13387|CRM1|Crm1|DCRM1|Dmel\CG13387|crm1|dCRM1|l(2)k16715	34167		GO:0005049|GO:0005515|GO:0005643|GO:0006611|GO:0007099|GO:0007275|GO:0008565|GO:0015031|GO:0051168	chr2L	8403575	8408853	+	FLYBASE:FBgn0020497	embargoed
46386	271.18	406	289	159.92	260	171.3	139.56	122	237.78	238.94	223.46	234.58	CG13397	172F5T|Dmel\CG13397|ESTS:172F5T|anon-sts19	46386		GO:0004561	chr2L	8409051	8411868	-	FLYBASE:FBgn0014417	CG13397 gene product from transcript CG13397-RA
34169	232	220.3	264.56	232.34	225.68	251.64	189.14	236.92	207.4	225.9	181.24	300.76	CG13398	Dmel\CG13398	34169		GO:0005158	chr2L	8412411	8415245	-	FLYBASE:FBgn0032042	CG13398 gene product from transcript CG13398-RA
34170	8527.56	11456.8	1690.08	1192.1	1387.94	1958.5	872.96	1165.76	1729.2	1311.86	1576.58	1420.1	Akap200	AKAP200|Akap 200|BcDNA:LP02734|CG13388|DAKAP200|Dmel\CG13388|EP(2)2254|MESR2|akap200|anon-WO0118547.134|anon-WO0118547.213|dpo	34170		GO:0005811|GO:0008104|GO:0016068|GO:0035071|GO:0046580|GO:0048102|GO:0051018	chr2L	8415690	8430984	+	FLYBASE:FBgn0027932	A kinase anchor protein 200
319008	0	2	0	0	1	0	0	1	1	0	0	2	CG31894	Dmel\CG31894	319008		GO:0003674|GO:0005575|GO:0008150	chr2L	8425550	8426118	-	FLYBASE:FBgn0051894	CG31894 gene product from transcript CG31894-RA
34171	227.5	289.56	138.22	118.76	165.76	127.72	225.34	109.18	112.08	92.94	165.48	121.64	grk	CG17610|CT32746|Dmel\CG17610|GRK|Grk|s-Grk	34171		GO:0000578|GO:0001708|GO:0001709|GO:0005154|GO:0005576|GO:0005783|GO:0007173|GO:0007298|GO:0007309|GO:0007310|GO:0007314|GO:0008069|GO:0008070|GO:0008314|GO:0008317|GO:0009952|GO:0016325|GO:0030381|GO:0030714|GO:0030722|GO:0046843	chr2L	8431086	8433598	-	FLYBASE:FBgn0001137	gurken
34172	267.38	220.64	101.94	83	68.92	101.96	48	52	52	49	58.96	70	D12	CG13400|Dmel\CG13400	34172		GO:0005634|GO:0006355	chr2L	8434058	8437346	-	FLYBASE:FBgn0027490	CG13400 gene product from transcript CG13400-RA
3772329	210.702	327.5	83	75	68	102.5	57.47	86.32	76	213.81	76.96	256.48	Chrac-14	13399|55A11T|CG13399|CG32956|CHRAC|CHRAC-14|CHRAC14|Dmel\CG13399|ESTS:55A11T|mary	3772329		GO:0005515|GO:0006974|GO:0008623|GO:0042766|GO:0043565|GO:0046982	chr2L	8437411	8442352	+	FLYBASE:FBgn0043002	CG13399 gene product from transcript CG13399-RA
3772069	210.702	327.5	83	75	68	102.5	57.47	86.32	76	213.81	76.96	256.5	mus201	55A11T|CG10890|CG32956|DmXPG|Dmel\CG10890|ESTS:55A11T|XPG|XPG[DM]|XPG[Dm]|mus(2)201|mus-201|rad202|xpg/mus201	3772069		GO:0000014|GO:0003697|GO:0005634|GO:0006284|GO:0006289	chr2L	8437411	8442352	+	FLYBASE:FBgn0002887	mutagen-sensitive 201
319011	13.16	10	19	6	2	9.4	8	7	5	26	8	24	CG31897	Dmel\CG31897|NEST:bs30d08	319011		GO:0003674|GO:0005575|GO:0008150	chr2L	8442447	8445660	+	FLYBASE:FBgn0051897	CG31897 gene product from transcript CG31897-RA
34175	225.96	394.62	160.86	144.14	143.44	178.92	99.92	97.68	118.7	75.42	112.3	102.94	U26	CG13401|Dmel\CG13401	34175		GO:0003824|GO:0005575|GO:0008152	chr2L	8445861	8449571	-	FLYBASE:FBgn0027780	CG13401 gene product from transcript CG13401-RA
34176	374.14	306.14	949.1	906	894	853.94	508.92	718.1	656.94	179	302.86	263.74	fu12	CG17608|Dmel\CG17608	34176		GO:0003841|GO:0008654|GO:0016020	chr2L	8449691	8463990	-	FLYBASE:FBgn0026718	CG17608 gene product from transcript CG17608-RA
34177	245.9	464.42	104.7	114.66	86.76	102.06	73.94	81	81.52	62	55	96.68	fu2	CG9233|Dmel\CG9233|FU12	34177		GO:0003676|GO:0003700|GO:0005634|GO:0008270	chr2L	8464490	8466529	+	FLYBASE:FBgn0029173	CG9233 gene product from transcript CG9233-RA
34178	11	6.9	0	1	0	0	2	0	0	0	2	0	CG13087	Dmel\CG13087	34178			chr2L	8476291	8477067	+	FLYBASE:FBgn0032045	CG13087 gene product from transcript CG13087-RA
246659	0	0.46	0	0	0	0	0	0	0	0	1	0	CheA29a	CG33194|Dmel\CG33194	246659		GO:0019236	chr2L	8477349	8478088	+	FLYBASE:FBgn0053194	Chemosensory protein A 29a
3772570	0	0	0	0	0	0	0	0	0	0	0	0	tRNA:CR31896	AE002690.trna4-AspGTC|CR31896|Dmel\CR31896|tRNA:D2:29D|tRNA:D:GTC:AE002690-a|tRNA:asp2:29D|tRNA[[Asp]]	3772570		GO:0005829|GO:0006412|GO:0030533	chr2L	8481777	8481848	+	FLYBASE:FBgn0051896	transfer RNA:CR31896
3771797	0	0	0	0	0	0	0	0	0	0	0	0	tRNA:CR31892	AE002690.trna22-AspGTC|CR31892|Dmel\CR31892|tRNA:D2:29D|tRNA:D:GTC:AE002690-f|tRNA:asp2:29D|tRNA[[Asp]]	3771797		GO:0005829|GO:0006412|GO:0030533	chr2L	8482084	8482155	-	FLYBASE:FBgn0051892	transfer RNA:CR31892
34179	1113.76	976.24	89.78	59.3	185.68	137.2	122.38	72.88	189.4	69.24	266.14	56.08	d	29C3-D1|29CD|AAF52683|CG10595|CG31610|D|Dmel\CG10595|Myo29D|anon-EST:Liang-1.78|clone 1.78|l(2)c00146	34179			chr2L	8482484	8488671	+	FLYBASE:FBgn0086896	dachs
34180	73.76	51.94	43.96	45.5	52	62	54.48	41	52.52	44	98.8	49.66	CG13088	Dmel\CG13088	34180			chr2L	8488959	8490546	+	FLYBASE:FBgn0032047	CG13088 gene product from transcript CG13088-RA
34181	107.24	33	531.78	447.38	318.38	502.84	88.14	448.82	206.96	158.64	103.8	228.9	Dh31	CG13094|DH-II|DH31|DH[[31]|Dh[[31]]|Dmel\CG13094|Drm-DH[[31]]|Drome-DH[[31]]|anon-EST:Posey114|anon-WO02059370.45|dh31|drome-DH31	34181		GO:0005184|GO:0007218|GO:0007589|GO:0008613	chr2L	8491868	8506845	-	FLYBASE:FBgn0032048	Diuretic hormone 31
34182	315.68	57	333.9	241.1	92.48	214.78	1117.36	92.94	253.04	83	32	47	Bace	CG13095|Dmel\CG13095|anon-WO0140519.142|dBACE	34182		GO:0004190|GO:0006508	chr2L	8495108	8496304	-	FLYBASE:FBgn0032049	beta-site APP-cleaving enzyme
34183	2183.76	2306.94	557.68	573.88	830.9	604.86	380	593.76	614.74	558.94	392.96	865.5	CG13096	Dmel\CG13096	34183		GO:0003723|GO:0003735|GO:0005840|GO:0006396|GO:0006412	chr2L	8509251	8511844	-	FLYBASE:FBgn0032050	CG13096 gene product from transcript CG13096-RA
34184	653.58	955.82	332	296.94	382.82	334	142.36	287.82	295	346.94	178	469.14	CG13097	Dmel\CG13097	34184		GO:0005634|GO:0006364|GO:0030529	chr2L	8512169	8514864	-	FLYBASE:FBgn0032051	CG13097 gene product from transcript CG13097-RA
34185	384.892	389.456	237.175	212.739	326.72	244.14	203.32	198.973	288.318	150	272.4	253.38	CG13089	Dmel\CG13089	34185		GO:0005789|GO:0006506|GO:0016021	chr2L	8515098	8516756	+	FLYBASE:FBgn0032052	CG13089 gene product from transcript CG13089-RA
34186	331.643	296.257	303.752	326.52	410.12	238.258	255.88	208.328	280.697	124	87.12	290.88	mRpL51	CG13098|Dmel\CG13098|MRP-L51	34186		GO:0003735|GO:0005762|GO:0006412	chr2L	8516754	8517377	-	FLYBASE:FBgn0032053	mitochondrial ribosomal protein L51
34187	179.2	301.82	105.86	106.92	178.06	132.76	97.78	91.68	129.54	87.74	102.9	121.28	CG13090	Dmel\CG13090	34187		GO:0005488|GO:0006777|GO:0008265	chr2L	8517446	8519180	+	FLYBASE:FBgn0032054	CG13090 gene product from transcript CG13090-RA
34188	10.98	3.76	1	1	2	2	0	1	1	1	2	1.66	CG13091	CT32316|Dmel\CG13091	34188		GO:0003824|GO:0005488|GO:0008152	chr2L	8519690	8521733	+	FLYBASE:FBgn0032055	CG13091 gene product from transcript CG13091-RA
34189	1528.18	1586.08	759.52	644.28	812.56	996.4	393.04	483.86	786.42	305.78	732.04	356.22	Acer	ACE|ACER|CG10593|Dmel\CG10593|l(2)k07704	34189		GO:0006508|GO:0007507|GO:0008237|GO:0008241|GO:0016020	chr2L	8521899	8524991	+	FLYBASE:FBgn0016122	Angiotensin-converting enzyme-related
5740853	393.7	786.84	160.04	122.31	153.13	125	88.64	111.69	102.09	88.85	107.25	113.77	lmg	CG18042|CG34440|Dmel\CG34440|Dmel_CG18042|Dromel_CG18042_FBtr0079695_lmg_uORF|l(2)03424	5740853		GO:0000090|GO:0005515|GO:0005680|GO:0008270	chr2L	8525663	8528618	-	FLYBASE:FBgn0250903	lemming
44128	393.7	786.84	160.04	122.31	153.13	125	88.64	111.69	102.09	88.85	107.25	113.77	CG34441	CG18042|Dmel\CG34441|Dmel_CG18042|Dromel_CG18042_FBtr0079695_lmg_mORF	44128			chr2L	8525663	8528618	-	FLYBASE:FBgn0085470	CG34441 gene product from transcript CG34441-RA
34191	242.66	280.52	328.84	305.9	358.12	279.72	281.1	339.24	323.8	259.72	252.8	336.88	CG17834	BcDNA:LP07538|Dmel\CG17834|anon-29Da	34191			chr2L	8529143	8541462	+	FLYBASE:FBgn0028394	CG17834 gene product from transcript CG17834-RA
3772683	0	0	0	0	0	0	0	0	0	0	0	0	tRNA:CR31604	CR31604|Dmel\CR31604|tRNA:D2:29E|tRNA:asp2:29E|tRNA[[Asp]]	3772683		GO:0005829|GO:0006412|GO:0030533	chr2L	8541552	8541623	-	FLYBASE:FBgn0051604	transfer RNA:CR31604
3771974	0	0	0	0	0	0	0	0	0	0	0	0	tRNA:CR31603	CR31603|Dmel\CR31603|tRNA:D2:29E|tRNA:asp2:29E|tRNA[[Asp]]	3771974		GO:0005829|GO:0006412|GO:0030533	chr2L	8541761	8541832	+	FLYBASE:FBgn0051603	transfer RNA:CR31603
34192	1757.26	2143.08	618.28	332.84	320.76	484.36	250.56	296.04	257.3	189.02	181.62	242.84	Sema-1a	BcDNA:RE36155|CG18405|CT26404|D-Sema 1a|D-Sema I|D-Sema-I|D-SemaI|D-semaI|Dmel\CG18405|Dsema-I|Fas-IV|FasIV|Sema 1a|Sema-I|Sema1A|Sema1a|SemaI|d-sema I|d-semaI|l(2)k13702|sema|sema 1a|sema-1a|sema-I|sema1a	34192		GO:0001964|GO:0004872|GO:0005515|GO:0005886|GO:0007411|GO:0007416|GO:0008039|GO:0016021|GO:0016199|GO:0030215|GO:0031987|GO:0048813|GO:0048854	chr2L	8543333	8667428	+	FLYBASE:FBgn0011259	CG18405 gene product from transcript CG18405-RA
3771750	0	0	0	0	0	0	0	0	0	0	0	0	tRNA:CR31895	AE002690.trna5-PheGAA|CR31895|Dmel\CR31895|Phe-tRNA|tRNA:F:GAA:AE002690	3771750			chr2L	8570888	8570960	+	FLYBASE:FBgn0051895	transfer RNA:CR31895
3772028	0	0	0	0	0	0	0	0	0	0	0	0	tRNA:CR31602	AE002690.trna6-AspGTC|Asp-tRNA|CR31602|Dmel\CR31602|tRNA:D2:29E|tRNA:D:GTC:AE002690-b|tRNA:asp2:29E|tRNA[[Asp]]	3772028		GO:0005829|GO:0006412|GO:0030533	chr2L	8620028	8620099	+	FLYBASE:FBgn0051602	transfer RNA:CR31602
34193	6085.74	3441.9	5372.62	3580.84	5679.1	5224.44	4862.7	3123.65	5799.02	3752.92	5172.46	2948.64	Glt	CG9280|CT26441|Dmel\CG9280	34193		GO:0005509|GO:0005604	chr2L	8672043	8676811	+	FLYBASE:FBgn0001114	Glutactin
34194	2	0	19.2	27	354.184	19	7	64.7659	188.372	23.96	5	34.46	CG9287	Dmel\CG9287	34194		GO:0004091	chr2L	8676848	8679782	-	FLYBASE:FBgn0032057	CG9287 gene product from transcript CG9287-RA
3771858	0	0	0	0	0	0	0	0	0	0	0	0	tRNA:CR31889	AE002690.trna7-AspGTC|CR31889|Dmel\CR31889|tRNA:D2:29E|tRNA:D:GTC:AE002690-c|tRNA:asp2:29E|tRNA[[Asp]]	3771858		GO:0005829|GO:0006412|GO:0030533	chr2L	8679116	8679187	+	FLYBASE:FBgn0051889	transfer RNA:CR31889
34195	7	12	1	3	3346.14	5	7	456.82	1072.34	1	3	10	CG9289	CT26467|Dmel\CG9289	34195		GO:0004091	chr2L	8681403	8684350	-	FLYBASE:FBgn0032058	CG9289 gene product from transcript CG9289-RA
3772428	0	0	0	0	0	0	0	0	0	0	0	0	tRNA:CR31890	AE002690.trna8-AspGTC|CR31890|Dmel\CR31890|tRNA:D2:29E|tRNA:D:GTC:AE002690-d|tRNA:asp2:29E|tRNA[[Asp]]	3772428		GO:0005829|GO:0006412|GO:0030533	chr2L	8683451	8683522	+	FLYBASE:FBgn0051890	transfer RNA:CR31890
3771894	0	0	0	0	0	0	0	0	0	0	0	0	tRNA:CR31888	AE002690.trna21-AspGTC|CR31888|Dmel\CR31888|tRNA:D2:29E|tRNA:D:GTC:AE002690-e|tRNA:asp2:29E|tRNA[[Asp]]	3771894		GO:0005829|GO:0006412|GO:0030533	chr2L	8683806	8683877	-	FLYBASE:FBgn0051888	transfer RNA:CR31888
34196	459	595	196	208	273	178.94	467	155.96	231	170	319	221	PrBP	CG9296|DmPrBP|DmPrBP/delta|Dmel\CG9296	34196		GO:0005515|GO:0005634|GO:0007601|GO:0016319|GO:0047555	chr2L	8684816	8685954	-	FLYBASE:FBgn0032059	Prenyl-binding protein
34197	157.86	124.74	102.82	88.94	133.98	101.84	126.86	82.92	95.76	61.6	91.26	118.58	Trs23	CG9298|Dmel\CG9298|TRS23|Trs23p	34197		GO:0005801|GO:0006888|GO:0016192|GO:0030008	chr2L	8686231	8687052	+	FLYBASE:FBgn0260861	CG9298 gene product from transcript CG9298-RA
44544	395.76	488.9	663.82	534	500.68	668.74	429.36	441.651	551.52	348.36	570.26	374.82	Hnf4	CG9310|DmHNF4|Dmel\CG9310|HNF-4|HNF-4(D)|HNF4|HNF4alpha|Hnf-4|Hnf-4h|NR2A4|dHNF-4|dHNF4	44544		GO:0003700|GO:0003707|GO:0004879|GO:0005634|GO:0006355|GO:0007492|GO:0007498|GO:0008270|GO:0008610|GO:0016042|GO:0034440|GO:0043565	chr2L	8687281	8709038	-	FLYBASE:FBgn0004914	Hepatocyte nuclear factor 4
34198	2	5	1	1	1	3	45	6	0	7	191.5	6	CG9314	CT26521|Dmel\CG9314|anon-WO0140519.249	34198		GO:0004096|GO:0006979|GO:0020037|GO:0055114	chr2L	8705572	8707442	+	FLYBASE:FBgn0032061	CG9314 gene product from transcript CG9314-RA
44851	1036.82	787.86	1206.08	907.82	950.02	1046.24	544.7	785.74	743.4	723.5	601.88	695.92	raw	CG12437|CG9321|Dmel\CG12437|cyr|l(2)06825|l(2)k03514	44851		GO:0002009|GO:0007390|GO:0007391|GO:0007394|GO:0007417|GO:0007422|GO:0007435|GO:0007442|GO:0007443|GO:0008104|GO:0008360|GO:0035071|GO:0035297|GO:0046328|GO:0048102|GO:0048567	chr2L	8709870	8740633	-	FLYBASE:FBgn0003209	CG12437 gene product from transcript CG12437-RB
34202	0	0	0	0	0	0	0	0	0	0	9	0	CG12438	Dmel\CG12438	34202			chr2L	8752400	8753125	+	FLYBASE:FBgn0032065	CG12438 gene product from transcript CG12438-RA
34203	35.5448	25	80	44	56	107.484	1842.43	63.94	50	6	16.4831	5	CG9463	Dmel\CG9463	34203		GO:0004559|GO:0005764|GO:0006013|GO:0008270|GO:0030246	chr2L	8765359	8768708	-	FLYBASE:FBgn0032066	CG9463 gene product from transcript CG9463-RA
34204	2	15	5.02	1	2	5	112.734	2	2	0	0	2	CG9465	Dmel\CG9465	34204		GO:0004559|GO:0005764|GO:0006013|GO:0008270|GO:0030246	chr2L	8769175	8772173	-	FLYBASE:FBgn0032067	CG9465 gene product from transcript CG9465-RA
34205	607.7	427.244	798.781	571.212	1440.64	2199.06	4256.1	1181.57	1957.63	93.629	2682.49	234.565	CG9466	Dmel\CG9466	34205		GO:0004559|GO:0005764|GO:0006013|GO:0008270|GO:0030246	chr2L	8772948	8776261	-	FLYBASE:FBgn0032068	CG9466 gene product from transcript CG9466-RA
34206	1028.74	40.5964	3433.8	2063.52	2205.9	4896.45	6237.88	1942.31	2587.47	137.331	2324.76	247.995	CG9468	Dmel\CG9468	34206		GO:0004559|GO:0005764|GO:0006013|GO:0008270|GO:0030246	chr2L	8777660	8781251	-	FLYBASE:FBgn0032069	CG9468 gene product from transcript CG9468-RA
44275	1296.28	1132.2	351.9	236.6	313.62	318.08	122.72	214.86	196.58	86	141	119.64	SoxN	CG18024|DM64|Dmel\CG18024|SOX29F|SOXB1|Sox B1|Sry-rDM64|soxN	44275		GO:0003700|GO:0005515|GO:0005634|GO:0007399|GO:0007411|GO:0007417|GO:0030111|GO:0031490|GO:0045449	chr2L	8825625	8829670	+	FLYBASE:FBgn0029123	SoxNeuro
34208	0	1	0	0	0	0	5.94	0	0	0	3.16	0	CG32986	CG15866|Dmel\CG32986	34208			chr2L	8862807	8863679	+	FLYBASE:FBgn0052986	CG32986 gene product from transcript CG32986-RA
318273	0	0	0	0	0	0	1	0	0	0	1	0	CG32987	CG15866|Dmel\CG32987	318273			chr2L	8863842	8864628	+	FLYBASE:FBgn0052987	CG32987 gene product from transcript CG32987-RA
318274	1	0	0	0	0	0	0	0	0	0	8.7	0	CG32988	CG18663|Dmel\CG32988	318274			chr2L	8864904	8865671	+	FLYBASE:FBgn0052988	CG32988 gene product from transcript CG32988-RA
50434	0	1	0	0	0	0	0	0	0	0	6	0	CG32983	CG18663|Dmel\CG32983	50434			chr2L	8865850	8866659	+	FLYBASE:FBgn0052983	CG32983 gene product from transcript CG32983-RA
34209	0	0	0	0	0	0	2	0	0	0	20	0	CG9483	Dmel\CG9483|anon-WO0140519.161	34209			chr2L	8866767	8867687	+	FLYBASE:FBgn0032072	CG9483 gene product from transcript CG9483-RA
5740462	518.38	575.6	409.54	278.12	755.2	493.52	406.16	514.06	747.2	383.3	520.56	541.86	CG34398	CG15867|CG9487|Dmel\CG34398|Dmel_CG15867|Dmel_CG9487	5740462			chr2L	8898804	8933382	+	FLYBASE:FBgn0085427	CG34398 gene product from transcript CG34398-RD
34211	498.06	324.06	1581.3	1304.96	1507.14	1439.88	1425.8	1274.58	1457.54	895.44	1628.4	1217.02	Tsp29Fa	CG9494|Dm.Tsp29Fa|Dmel\CG9494	34211		GO:0016021	chr2L	8933964	8936096	+	FLYBASE:FBgn0032074	Tetraspanin 29Fa
34212	992.88	682.98	2908.46	2837.22	3259.68	3489.26	1822.4	3154.14	3300.02	3015.16	3364.78	3771.2	Tsp29Fb	CG9496|Dm.Tsp29Fb|Dmel\CG9496|anon-EST:ParkEST130	34212		GO:0016021	chr2L	8937390	8939746	+	FLYBASE:FBgn0032075	Tetraspanin 29Fb
3771738	178.84	93.89	250.36	281.75	426.68	208.85	890.8	232.83	384.57	86	884.98	113.27	CG9510	BEST:GH06087|CG33085|Dmel\CG9510|gh06087	3771738		GO:0004056|GO:0042450	chr2L	8939780	8943264	-	FLYBASE:FBgn0032076	CG9510 gene product from transcript CG9510-RC
3771965	178.84	93.89	250.36	281.75	426.68	208.85	890.8	232.83	384.57	86	884.98	113.27	CG9515	BEST:GH06087|CG33085|Dmel\CG9515|gh06087	3771965		GO:0005737	chr2L	8939780	8943264	-	FLYBASE:FBgn0032077	CG9515 gene product from transcript CG9515-RA
34215	600.26	442.7	348.14	257.6	278.76	318.1	209.66	230.22	209.82	182.82	155.1	176.2	C1GalTA	CG9520|Dmel\CG9520|anon-WO0144478.18|dC1beta3GalT1	34215		GO:0006486|GO:0009247|GO:0016021|GO:0016263|GO:0016267|GO:0021551|GO:0048531	chr2L	8943454	8951200	-	FLYBASE:FBgn0032078	Core 1 Galactosyltransferase A
326170	496.26	437.42	301.98	239.46	470	356.54	108.62	601.56	386.84	197	150.74	246.5	CG31886	CG9524|Dmel\CG31886|anon-WO0172774.159|anon-WO0172774.161	326170			chr2L	8953481	8958977	-	FLYBASE:FBgn0032079	CG31886 gene product from transcript CG31886-RA
34217	2	1	0	0	0	0	0	0	0	1	0	0	CG9525	Dmel\CG9525	34217			chr2L	8960318	8962354	-	FLYBASE:FBgn0032080	CG9525 gene product from transcript CG9525-RA
326244	3	1	0	0	0	0	1	0	0	1	0	0	CG32985	CG17789|Dmel\CG32985	326244		GO:0003824|GO:0008152	chr2L	8962617	8964628	+	FLYBASE:FBgn0052985	CG32985 gene product from transcript CG32985-RA
34218	5.1	11	0	0	0	1	0	1	0	1	0	0	CG32984	CG17789|Dmel\CG32984	34218		GO:0003824|GO:0008152	chr2L	8965134	8967028	+	FLYBASE:FBgn0052984	CG32984 gene product from transcript CG32984-RA
34219	401.5	175.96	60.92	17.92	31	28	21	50.92	57	17	20	16	CG18088	Dmel\CG18088	34219		GO:0003824|GO:0008152	chr2L	8967537	8970264	+	FLYBASE:FBgn0032082	CG18088 gene product from transcript CG18088-RA
34220	37	7.44	17.48	16	6	13.3	2	8.82	2.16	2.42	6	0	CG9541	Dmel\CG9541	34220		GO:0004017|GO:0005524|GO:0006139	chr2L	8970801	8973396	-	FLYBASE:FBgn0032083	CG9541 gene product from transcript CG9541-RA
34221	231.44	211.8	137.92	129.08	323.02	113.72	130.44	370.82	110.02	55.14	83.68	62.68	CG13101	Dmel\CG13101	34221			chr2L	8977882	8984870	-	FLYBASE:FBgn0032084	CG13101 gene product from transcript CG13101-RA
50437	0.7	0	0.7	0	0.94	0	21	1	0	0	102.96	0	CG18662	Dmel\CG18662	50437			chr2L	8980680	8981437	+	FLYBASE:FBgn0040963	CG18662 gene product from transcript CG18662-RA
34222	278.9	348	391.46	354.76	311.16	312.44	159.14	358.8	162.76	155.98	85.98	183.6	rost	CG9552|Dmel\CG9552	34222		GO:0005886|GO:0007519|GO:0007520|GO:0016020|GO:0016021	chr2L	8985932	8989287	-	FLYBASE:FBgn0011705	rolling stone
34223	233.92	18.24	1145.36	757.3	1062.16	530.88	708.92	737.275	1125.24	407.44	725.72	483.16	CG9555	Dmel\CG9555	34223			chr2L	8991989	8993632	+	FLYBASE:FBgn0032085	CG9555 gene product from transcript CG9555-RA
34224	1.49868	2.09637	3.1961	2.25065	2.65943	5.01457	2.34079	11.8724	1.78005	1.18489	1.03079	10.0504	CG17906	Dmel\CG17906	34224			chr2L	8994463	8995546	+	FLYBASE:FBgn0032086	CG17906 gene product from transcript CG17906-RA
34225	687.856	1169.51	438.808	410.781	554.478	499.32	526.183	323.44	513.851	372.594	531.182	488.249	alien	Alien|BcDNA:LD10463|CG9556|CH2|CSN2|Csn2|DCH2|Dch2|Dmel\CG9556	34225		GO:0003714|GO:0004871|GO:0005515|GO:0006911|GO:0007165|GO:0008180|GO:0042803|GO:0045892|GO:0050821	chr2L	8994669	8997375	-	FLYBASE:FBgn0013746	CG9556 gene product from transcript CG9556-RB
50438	67.1636	45.0543	29	21	19	27	13	11.64	11.5688	3	22	5	CG18661	BcDNA:SD17344|Dmel\CG18661	50438		GO:0003674|GO:0005575|GO:0008150	chr2L	8997637	8998544	+	FLYBASE:FBgn0040964	CG18661 gene product from transcript CG18661-RA
34226	957.081	367.797	7	4	4	3	26	8	3.06037	4	8	4	Try29F	CG9564|Dmel\CG9564|SP106|try29F|try29F.2	34226		GO:0004252|GO:0006508	chr2L	8998537	8999468	+	FLYBASE:FBgn0015316	Trypsin 29F
34227	677.44	868.86	1551.74	1127.46	1212.78	1590.9	1830.1	1772.86	1197	813.38	1716.02	1357.28	CG9568	Dmel\CG9568|anon-WO0140519.183	34227			chr2L	9010599	9011344	+	FLYBASE:FBgn0032087	CG9568 gene product from transcript CG9568-RA
34228	249.48	225.26	865.56	1203.76	775.52	1171.9	469.88	1311	525.76	984.88	429.96	1649.44	CG13102	BcDNA:RE57454|Dmel\CG13102	34228			chr2L	9012193	9014151	+	FLYBASE:FBgn0032088	CG13102 gene product from transcript CG13102-RA
34229	0	0	0	0	0	0	0	0	0	0	0	0	CG9573	Dmel\CG9573	34229			chr2L	9012885	9014070	-	FLYBASE:FBgn0032089	CG9573 gene product from transcript CG9573-RA
34230	0	0	0	0	0	0	1	0	0	0	8	0	CG9582	Dmel\CG9582	34230		GO:0005488|GO:0005740|GO:0005743|GO:0017077|GO:0022857|GO:0055085	chr2L	9024450	9025404	-	FLYBASE:FBgn0032090	CG9582 gene product from transcript CG9582-RA
34231	110.44	82	145.7	112.62	41.94	99.8	8	49.98	17	10.96	11	22	CG31708	CG13103|CG13104|CG13105|CT32337|CT32338|Dmel\CG31708	34231			chr2L	9051625	9071162	-	FLYBASE:FBgn0051708	CG31708 gene product from transcript CG31708-RA
34234	0	0	0	0	0	0	0	0	0	0	10.38	0	CG12439	BcDNA:AT16114|Dmel\CG12439	34234			chr2L	9077121	9077988	+	FLYBASE:FBgn0032094	CG12439 gene product from transcript CG12439-RA
34235	0	0	5	3	6	7	0	5	2	1	4	5	Toll-4	CG18241|CT29238|Dmel\CG18241|TL4|Tl-4|dTLR4|dToll4|toll	34235		GO:0000910|GO:0004888|GO:0005515|GO:0005886|GO:0006952|GO:0007165|GO:0016021|GO:0031224|GO:0045087	chr2L	9084107	9089440	+	FLYBASE:FBgn0032095	CG18241 gene product from transcript CG18241-RA
318845	0	0	0	0	0	0	6	0	0	0	11.64	0	CG31609	Dmel\CG31609|anon-AE003623.1	318845		GO:0004867|GO:0005576	chr2L	9097627	9098175	+	FLYBASE:FBgn0051609	CG31609 gene product from transcript CG31609-RB
34236	0	1	1	1.56	1	0	0	0	0	2	1	0	Or30a	30A.1|30a|CG13106|DOR56|Dmel\CG13106	34236		GO:0004984|GO:0005549|GO:0007608|GO:0016020|GO:0016021|GO:0050911	chr2L	9111814	9113285	+	FLYBASE:FBgn0032096	Odorant receptor 30a
34237	791.3	529.3	424.72	292.44	293.82	353.8	330.36	415.12	249.02	220.8	202.3	299.26	CG32982	CG18566|CG9584|CG9585|Dmel\CG32982	34237			chr2L	9125751	9163721	+	FLYBASE:FBgn0052982	CG32982 gene product from transcript CG32982-RA
34240	40	47	43.76	44	21.0202	31	9.02223	19.98	4	4.9	4	9	CG13108	Dmel\CG13108	34240			chr2L	9164235	9165426	+	FLYBASE:FBgn0032100	CG13108 gene product from transcript CG13108-RA
34241	344.3	530.16	263.6	260.86	413.409	260.06	367.771	209.68	272.78	190.84	276.08	354.68	CG9586	Dmel\CG9586	34241			chr2L	9165421	9166543	-	FLYBASE:FBgn0032101	CG9586 gene product from transcript CG9586-RB
34242	1773.06	1667.6	1361.16	871.54	1329.12	1508.02	484.52	1135.1	1150.44	906.202	1004.78	811.34	tai	58/2|CG13109|CG18494|DAIB1|DmTaiman|Dmel\CG13109|EP(2)2630|NEST:bs13g05|TAI|Tai|bs13g05.y1|l(2)01351|l(2)k05802|l(2)k05809	34242		GO:0003713|GO:0004871|GO:0005634|GO:0007165|GO:0007298|GO:0008230|GO:0030374|GO:0035258|GO:0045449|GO:0048676	chr2L	9166802	9246386	+	FLYBASE:FBgn0041092	taiman
3772669	0	0	0	0	0	0	0	0	0	0	0	0	tRNA:CR31885	AE002690.trna20-ThrAGT|CR31885|Dmel\CR31885|tRNA:T:AGT:AE002690|tRNA[[Thr]]	3772669			chr2L	9236521	9236594	-	FLYBASE:FBgn0051885	transfer RNA:CR31885
34244	0	0	0	1	1	2	3.56	0	0	0	14.78	1	aust	CG17009|Dmel\CG17009	34244		GO:0007060|GO:0007065|GO:0007112|GO:0032133	chr2L	9250292	9251008	-	FLYBASE:FBgn0032104	australin
34245	1025.36	1442.66	14	13	18	32	43	9	21	17	100.84	13.88	borr	Bor|Borr|CG4454|Dmel\CG4454|dBor	34245		GO:0000236|GO:0000785|GO:0000910|GO:0003674|GO:0005938|GO:0007052|GO:0007067|GO:0007423|GO:0008104|GO:0016572|GO:0032133|GO:0045448|GO:0051233	chr2L	9251455	9253116	-	FLYBASE:FBgn0032105	borealin-related
53541	0	0	1	0	0	0	0	0	0	0	0	0	lectin-30A	AC 005889A|AC005889a|CG17011|Dmel\CG17011|Lectin-30A	53541		GO:0005488|GO:0005534	chr2L	9254160	9254831	-	FLYBASE:FBgn0040097	CG17011 gene product from transcript CG17011-RA
45234	1454.92	873.32	2917.62	1877.18	1208.94	2087.2	400.36	1304.12	671.22	507.56	320	648.2	Ggamma30A	CG18511|CG3694|Dmel\CG3694|G-gamma30A|G[[gamma]]|Galpha30A|Ggamma|Ggamma[[e]]|Ggammae	45234		GO:0003924|GO:0004871|GO:0005737|GO:0005834|GO:0005886|GO:0007186|GO:0007602|GO:0016028	chr2L	9256561	9291798	+	FLYBASE:FBgn0028433	G protein gamma30A
34249	0	0	0	0	0	0	9	0	0	0	23.64	0	CG17005	Dmel\CG17005	34249			chr2L	9327744	9330072	+	FLYBASE:FBgn0032109	CG17005 gene product from transcript CG17005-RB
34250	394.56	505.86	16.18	18	25	13.94	78.82	17	21.72	16	95	25.58	Cks30A	CDI2|CG3738|Cdi2|Cks|DmCks1|Dmel\CG3738|U40077|cdi2|cks|cks30A|fs(2)rem|rem	34250		GO:0004674|GO:0004693|GO:0005515|GO:0006468|GO:0007049|GO:0007057|GO:0007143|GO:0007144|GO:0007488|GO:0008054|GO:0016538|GO:0035186|GO:0045842|GO:0051225	chr2L	9330767	9331981	+	FLYBASE:FBgn0010314	Cyclin-dependent kinase subunit 30A
34251	766.98	327.26	1178.04	1242.02	929.56	1066.02	275.36	1080.68	803.58	375.08	1175.38	468.22	Eaat1	AF001784|CG3747|Dglt-1|Dglut-1|Dmel\CG3747|EAAT|dEAAT|dEAAT1|dEaat1	34251		GO:0005313|GO:0005886|GO:0006835|GO:0008340|GO:0014853|GO:0015183|GO:0015501|GO:0015810|GO:0015813|GO:0016021|GO:0017153|GO:0031594|GO:0043005|GO:0043195	chr2L	9333568	9341625	+	FLYBASE:FBgn0026439	Excitatory amino acid transporter 1
34252	0	0	0	0	0	0	1	0	0	0	15	0	CG3748	BcDNA:AT30262|Dmel\CG3748|anon-WO0140519.143	34252		GO:0005635	chr2L	9342832	9344491	+	FLYBASE:FBgn0032110	CG3748 gene product from transcript CG3748-RB
34253	0	0	0	0	0	0	3	0	0	1	33.8	0	CG13110	BcDNA:AT19071|Dmel\CG13110	34253			chr2L	9350477	9351000	+	FLYBASE:FBgn0032111	CG13110 gene product from transcript CG13110-RA
5740634	0	1	0	0	0	0	1	0	0	0	7	0	CG34181	Dmel\CG34181	5740634			chr2L	9367706	9368317	+	FLYBASE:FBgn0085210	CG34181 gene product from transcript CG34181-RA
5740840	32.9	15.04	58.76	48.52	31.94	60.02	3	29.12	14.78	17	5.28	13	CG34366	CG13111|CG4450|Dmel\CG34366|Dmel_CG13111|Dmel_CG4450	5740840		GO:0005249|GO:0005515|GO:0006813|GO:0008076|GO:0055085	chr2L	9373025	9384845	-	FLYBASE:FBgn0085395	CG34366 gene product from transcript CG34366-RB
34256	2156.44	908.58	8955.26	15452.6	15392.7	11280.7	8757.68	12797.6	14236.8	8025.34	9414.46	11864.3	Aldh	146084_at|ACDH|ALDH|CG3752|Dmel\CG3752	34256		GO:0004029|GO:0005737|GO:0005739|GO:0005759|GO:0005811|GO:0006090|GO:0006117|GO:0008774|GO:0045471|GO:0055114	chr2L	9387389	9391679	+	FLYBASE:FBgn0012036	Aldehyde dehydrogenase
34257	0	1	0	0	0	0	16	0	1	5	48.48	1	CG4438	Dmel\CG4438	34257			chr2L	9397110	9397988	-	FLYBASE:FBgn0032115	CG4438 gene product from transcript CG4438-RA
34258	238.9	130.56	421.46	249.98	354.1	262.78	103.14	358.1	194	86	121.82	136.94	CG3759	Dmel\CG3759	34258		GO:0004322|GO:0005381|GO:0005507|GO:0055114	chr2L	9416593	9426344	+	FLYBASE:FBgn0032116	CG3759 gene product from transcript CG3759-RA
34259	1	2	0	1	0	2.44	9774.19	4	18	5	16255	6.34	Fbp2	CG3763|Dmel\CG3763|P6|T19	34259		GO:0004022|GO:0005488|GO:0005811|GO:0045735|GO:0055114	chr2L	9426860	9427836	+	FLYBASE:FBgn0000640	Fat body protein 2
34260	52.64	91.06	31	32.54	29.34	28.8	102.3	18.92	29	18	212.38	25.1	FucTB	CG4435|CT14430|Dmel\CG4435	34260		GO:0000139|GO:0005886|GO:0006486|GO:0008417|GO:0046920	chr2L	9428830	9431029	-	FLYBASE:FBgn0032117	CG4435 gene product from transcript CG4435-RA
47942	518	523	372	294.06	460	358.94	266.2	270	341	262	364.94	324	scat	CG3766|Dmel\CG3766|ms(2)05289|ms(2)30B	47942		GO:0005515|GO:0005739|GO:0005794|GO:0006896|GO:0007286|GO:0007291|GO:0008270|GO:0042147	chr2L	9431407	9435341	+	FLYBASE:FBgn0011232	scattered
34262	38.08	27.56	11	12	6	5	1	4	2	2	1	3	CG3769	Dmel\CG3769	34262			chr2L	9435510	9436727	+	FLYBASE:FBgn0032119	CG3769 gene product from transcript CG3769-RA
5740688	1	2	0	0	1	0	1	0	0	0	5.5	0	CG34182	Dmel\CG34182	5740688			chr2L	9436953	9437183	+	FLYBASE:FBgn0085211	CG34182 gene product from transcript CG34182-RA
34263	1567.82	1417.84	954.96	736.72	735.88	845.96	590	705.58	687.86	486.54	643.84	499.32	numb	CG3779|Dmel\CG3779|N7-1|Nb|Numb|d-numb|dNumb|l(2)03235|l(2)3235|l(2)s2201|nb	34263		GO:0001709|GO:0003676|GO:0005112|GO:0005515|GO:0005634|GO:0005737|GO:0005938|GO:0007219|GO:0007400|GO:0007405|GO:0007417|GO:0007419|GO:0007422|GO:0007507|GO:0007513|GO:0007622|GO:0008104|GO:0008347|GO:0008356|GO:0008593|GO:0009786|GO:0016360|GO:0042694|GO:0045035|GO:0045165|GO:0045178|GO:0045180|GO:0045746|GO:0045807|GO:0050767|GO:0051960|GO:0055059	chr2L	9437513	9463293	+	FLYBASE:FBgn0002973	CG3779 gene product from transcript CG3779-RB
3772451	0	0	3.52	1	0	0	0	2.22	0	0	4	0	CG33723	Dmel\CG33723	3772451			chr2L	9440011	9440740	-	FLYBASE:FBgn0053723	CG33723 gene product from transcript CG33723-RA
34264	2213.04	2382.48	2207.56	2113.88	3203.4	2363.88	2282.36	1867.98	2458.96	1582.86	2838.2	1838.22	Gdi	CG4422|Dmel\CG4422|GDI|GdI|N7-3|dGDI|l(2)N7-3|rab GDI	34264		GO:0005092|GO:0005093|GO:0005875|GO:0007269|GO:0008021|GO:0015031|GO:0016192|GO:0043087	chr2L	9491918	9494927	-	FLYBASE:FBgn0004868	GDP dissociation inhibitor
2768929	1268.02	1517.6	610.66	401.36	792.891	585.1	496.54	661.14	622.68	295.28	510.68	411.5	CG33298	CG13112|CG18419|Dmel\CG33298	2768929		GO:0000287|GO:0004012|GO:0005524|GO:0006754|GO:0015662|GO:0015914|GO:0016021	chr2L	9495472	9520696	+	FLYBASE:FBgn0032120	CG33298 gene product from transcript CG33298-RC
34268	1206.06	2569.12	661.96	532.94	833.569	771.28	384.9	737.52	716.8	659.9	516.02	585.94	Oatp30B	CG3811|Dmel\CG3811|oatp 30B	34268		GO:0005215|GO:0008514|GO:0015711|GO:0016021	chr2L	9521214	9540060	+	FLYBASE:FBgn0032123	Organic anion transporting polypeptide 30B
326169	2	4	1	2	0	0	0	1	1	2	2	1	CG31883	CG17022|Dmel\CG31883|anon-WO0140519.218	326169			chr2L	9528515	9529648	+	FLYBASE:FBgn0032122	CG31883 gene product from transcript CG31883-RA
34269	73.58	41.92	205.82	138.9	142.52	143.72	181.92	141.66	128.16	115.92	195.94	130.18	CG17855	Dmel\CG17855	34269		GO:0003674|GO:0005575|GO:0008150	chr2L	9540631	9542480	+	FLYBASE:FBgn0032124	CG17855 gene product from transcript CG17855-RA
34270	3	0	0	0	2.02	0	0.8	0	0	0	0	1	Cpr30B	CG3818|DmelCpr30B|Dmel\CG3818	34270		GO:0005214|GO:0008011	chr2L	9542947	9543478	+	FLYBASE:FBgn0032125	Cuticular protein 30B
34271	0	0	0	0	1	0	0	0	0	0	0	0	CG13113	Dmel\CG13113	34271			chr2L	9544175	9544792	+	FLYBASE:FBgn0032126	CG13113 gene product from transcript CG13113-RA
34272	0	1	0	1	0	0	0	0	0	1	0	0	CG13114	Dmel\CG13114	34272			chr2L	9545811	9547424	+	FLYBASE:FBgn0032127	CG13114 gene product from transcript CG13114-RB
34274	1210.54	1236	2709.38	1944.74	1952.98	2433.02	1873.14	1753.78	1838.76	1243.58	1805.36	2185.66	jp	CG13115|CG4405|Dmel\CG4405|JP	34274			chr2L	9547717	9566750	-	FLYBASE:FBgn0032129	junctophilin
34275	465.121	550.072	356.938	357.915	215.942	324.5	282.491	291.262	210.718	174.84	142.464	207.952	CG3838	Dmel\CG3838|NEST:bs09e08|anon-WO0118547.445|bs09e08.y1	34275		GO:0003677	chr2L	9568892	9573572	+	FLYBASE:FBgn0032130	CG3838 gene product from transcript CG3838-RA
34276	1086.02	1212.13	2906.45	3203.02	3804.12	3162.4	1611.29	1713.45	3448.1	1595.04	4279.91	1777.72	CG4389	BcDNA:GH12558|Dmel\CG4389	34276		GO:0003857|GO:0004300|GO:0005811|GO:0005875|GO:0006635|GO:0016507|GO:0016508|GO:0016509|GO:0050662|GO:0055114	chr2L	9573563	9576768	-	FLYBASE:FBgn0028479	CG4389 gene product from transcript CG4389-RA
261620	0	0	0	0	0	0	57.7622	0	0	6.87179	246.562	1.69387	CG31709	BEST:LP04712|Dmel\CG31709	261620		GO:0003674|GO:0005575|GO:0008150	chr2L	9578536	9579638	-	FLYBASE:FBgn0051709	CG31709 gene product from transcript CG31709-RA
34277	387.6	252	5	4	7	3	6.23785	0	2	2.12821	4.21885	1.30613	gcm	CG12245|Dmel\CG12245|GCM|GCM1|Gcm|N7-4|glide|glide/gcm|l(2)N7-4|ucc	34277		GO:0003677|GO:0003700|GO:0005634|GO:0006355|GO:0006952|GO:0007403|GO:0007516|GO:0008283|GO:0010001|GO:0021782|GO:0030097|GO:0030182|GO:0031290|GO:0035164|GO:0035165|GO:0035169|GO:0042063|GO:0042387|GO:0042688|GO:0042690|GO:0045449|GO:0045610|GO:0048813|GO:0060857	chr2L	9579449	9581742	-	FLYBASE:FBgn0014179	glial cells missing
34278	87.84	17	349.88	147	378.96	292.76	478.38	310.6	464.8	133.98	321.28	140.9	CG3841	Dmel\CG3841	34278		GO:0004091	chr2L	9589630	9591547	+	FLYBASE:FBgn0032131	CG3841 gene product from transcript CG3841-RA
34279	2.64	20	0	0	0	0	2	0	0	0	2	0	CG4382	Dmel\CG4382	34279		GO:0004091	chr2L	9598942	9600853	-	FLYBASE:FBgn0032132	CG4382 gene product from transcript CG4382-RB
34280	54.96	44.82	8	6	5	5	1	4	0	0	1	3	gcm2	CG3858|Dmel\CG3858|Gcm2|dGCM2	34280		GO:0003677|GO:0003700|GO:0005634|GO:0006355|GO:0008283|GO:0010001|GO:0021782|GO:0030182|GO:0035164|GO:0035165|GO:0042063|GO:0042387|GO:0042688|GO:0042690|GO:0048813	chr2L	9608479	9612708	+	FLYBASE:FBgn0019809	CG3858 gene product from transcript CG3858-RA
34281	2222.2	1921.02	4070.84	5054.34	5034.6	4086.44	3466.84	4356.8	3749.34	3520.06	2423.26	5860.06	Trx-2	31884|CG31884|CG3864|DmTrx-2|DmelTrx-2|Dmel\CG31884|anon-WO0118547.188|dmtrx-2	34281		GO:0005634|GO:0006662|GO:0006974|GO:0006979|GO:0008340|GO:0009055|GO:0015035|GO:0015036|GO:0045454	chr2L	9613165	9616048	+	FLYBASE:FBgn0040070	thioredoxin-2
34282	202.18	329.86	185.78	175	228.78	200.88	168.96	148.78	121.86	135	204.82	152.94	GlcAT-S	CG3881|DGlcAT-S|DmGlcAT-BSI|Dmel\CG3881	34282		GO:0006688|GO:0009101|GO:0015018|GO:0015020|GO:0016020|GO:0030166|GO:0046987|GO:0046988|GO:0046989	chr2L	9616469	9623109	+	FLYBASE:FBgn0032135	CG3881 gene product from transcript CG3881-RA
319000	0	1	1	0	1	0	3	0	0	4	10	3	CG31882	Dmel\CG31882|NEST:bs35a07|bs35a07.y1	319000		GO:0003674|GO:0005575|GO:0008150	chr2L	9624452	9625285	-	FLYBASE:FBgn0051882	CG31882 gene product from transcript CG31882-RA
34283	2019.26	1761.06	4252.56	1839.5	3709.04	4453.38	1662.32	2512.6	4546.62	8170.8	2789.12	5266.8	CG15828	CT39214|Dmel\CG15828	34283		GO:0005319|GO:0005615|GO:0005875|GO:0006869|GO:0008289	chr2L	9641350	9656028	+	FLYBASE:FBgn0032136	CG15828 gene product from transcript CG15828-RA
2768912	0	0	0	0	0	1	0	0	0	2	0	1.08	CG33299	Dmel\CG33299	2768912		GO:0003674|GO:0005575|GO:0008150	chr2L	9656645	9657225	+	FLYBASE:FBgn0053299	CG33299 gene product from transcript CG33299-RB
34284	3155.72	4410.36	5254.18	3051.42	3801.96	4447.52	2980.08	3262.88	3060.7	1928.22	3478.24	2474.18	Pka-C1	6353|C|CG4379|CdkA|Cos|Cos-1|Cos1|DC0|DCO|Dc0|Dco|Dcpk|Dmel\CG4379|PKA|PKA CI|PKA Cl|PKA-C1|PKAC1|PKAc|PKAcA|Pka|Pka-C|PkaC1|cos1|dPKA|dcO|dco|l(2)01272|l(2)cos[[1]]|l(2)s4402|pKA|pkA|pka|pka C1|pka-C1|pka-c1	34284		GO:0004674|GO:0004691|GO:0005515|GO:0005524|GO:0005886|GO:0005952|GO:0006468|GO:0007228|GO:0007314|GO:0007317|GO:0007448|GO:0007476|GO:0007480|GO:0007611|GO:0007612|GO:0007613|GO:0007615|GO:0007622|GO:0008103|GO:0008355|GO:0008359|GO:0019933|GO:0045187|GO:0045475|GO:0045879|GO:0048149|GO:0048477|GO:0048749|GO:0050804	chr2L	9684659	9699293	-	FLYBASE:FBgn0000273	cAMP-dependent protein kinase 1
44173	1252.28	782.2	485.02	597.58	1002.98	484.66	521.08	621.44	533.36	622.98	204.26	1320.2	hoip	CG3949|Dmel\CG3949	44173		GO:0000398|GO:0003729|GO:0005634|GO:0005681|GO:0007399|GO:0007422|GO:0030532|GO:0042254|GO:0071011	chr2L	9699834	9700465	+	FLYBASE:FBgn0015393	hoi-polloi
34286	507.76	467.44	505.46	433.84	535.68	475.48	500.62	409	484.52	313.78	408.12	476.52	pelo	CG3959|Dmel\CG3959|ms(2)01559	34286		GO:0000212|GO:0001745|GO:0005634|GO:0005737|GO:0006412|GO:0007054|GO:0007067|GO:0007126|GO:0007140|GO:0007141|GO:0007283|GO:0008315|GO:0030718|GO:0048132|GO:0048137|GO:0048749|GO:0051078	chr2L	9700796	9708861	+	FLYBASE:FBgn0011207	pelota
318907	134.9	205.6	95.78	92.3	141.72	121.08	58.06	109.4	72.9	55.78	66.88	116.26	CG31710	Dmel\CG31710|EP2160	318907		GO:0003674|GO:0005575|GO:0008150	chr2L	9703082	9705944	-	FLYBASE:FBgn0051710	CG31710 gene product from transcript CG31710-RA
34287	4401.54	5115.96	6035.26	5659.52	3220.04	5000.78	1318.48	4167.12	2401.22	2686.12	1272.94	4131.36	CG4364	Dmel\CG4364	34287		GO:0005730|GO:0008283	chr2L	9708920	9711269	-	FLYBASE:FBgn0032138	CG4364 gene product from transcript CG4364-RA
45248	1136.26	732.6	2081.26	1285.4	715.06	1371.56	112	732.46	331.38	238	92.84	252.58	Nckx30C	CG18660|CG4106|Dmel\CG18660|potassium-dependent sodium/calcium	45248		GO:0006814|GO:0006816|GO:0008273|GO:0016021|GO:0048749|GO:0055085	chr2L	9716190	9746483	-	FLYBASE:FBgn0028704	CG18660 gene product from transcript CG18660-RB
34288	17	26.28	5	4	54	7.66	7	38	35.26	27	22	34	CG13116	Dmel\CG13116	34288			chr2L	9729940	9730945	+	FLYBASE:FBgn0032139	CG13116 gene product from transcript CG13116-RA
34289	18	5	17	14	39	24	174	26	36	64	125	58	CG13117	BcDNA:SD27505|Dmel\CG13117	34289			chr2L	9736645	9737329	+	FLYBASE:FBgn0032140	CG13117 gene product from transcript CG13117-RA
34291	10.314	3	200.682	103.44	60.8868	118.593	62.1559	60.6133	626.774	94.8465	4522.55	16.1734	Cyp4e3	4e3|CG4105|Dmel\CG4105|P-450|P450|cyp4e3	34291		GO:0004497|GO:0005792|GO:0005811|GO:0009055|GO:0016020|GO:0020037|GO:0055114	chr2L	9747839	9750071	-	FLYBASE:FBgn0015035	Cytochrome P450-4e3
34292	1437.8	1968.32	330.3	298.9	348.86	388.98	174.98	243.86	322.502	222.94	307.9	270	zf30C	CG3998|Dmel\CG3998|Zf30c|anon-EST:Liang-1.52|clone 1.52|l(2)k02506|zf30c	34292		GO:0003700|GO:0005634|GO:0008270|GO:0048666	chr2L	9758338	9762377	+	FLYBASE:FBgn0022720	Zinc finger protein 30C
34293	206	297.88	80.42	77.88	91	78.98	89.98	63.94	75.1375	53	57.52	103.9	Taf11	CG4079|Dmel\CG4079|TAF|TAF11|TAF30b|TAF30beta|TAF[II]30beta|TAF[[II]]|TAF[[II]]30beta|TFIID|TFIID 28 beta|TFIID-p28beta|Taf30beta|Taf[[II]]30beta|d30beta|dTAFII30|dTAFII30 beta|dTAFII30beta|dTAF[[II]]30|dTAF[[II]]30beta	34293		GO:0003677|GO:0005634|GO:0005669|GO:0006355|GO:0006367|GO:0016251	chr2L	9762362	9763244	-	FLYBASE:FBgn0011291	TBP-associated factor 11
34294	1619.94	1451.3	1819.62	1759.54	1922.66	1822.86	959.68	1359.62	1340.24	1110.1	950.52	1939.94	und	CG4008|DMAP2|Dmel\CG4008|MAP2	34294		GO:0004177|GO:0006508|GO:0008235|GO:0009987	chr2L	9763345	9765358	+	FLYBASE:FBgn0025117	uninitiated
34295	3.00263	2	0	2.84	3	4.88	0	1.8	1	2	2	1	CG13120	Dmel\CG13120	34295		GO:0005272|GO:0006814|GO:0016020	chr2L	9765357	9766912	-	FLYBASE:FBgn0032142	CG13120 gene product from transcript CG13120-RA
34296	51	36	1	1	135	0	11	75	33	2	2	2	CG4017	Dmel\CG4017	34296		GO:0004181|GO:0006508|GO:0008270	chr2L	9767059	9768729	+	FLYBASE:FBgn0032143	CG4017 gene product from transcript CG4017-RA
34297	701.922	212.6	4114.91	3954.96	5339.93	5257.78	5123.62	3311.92	5612.89	1332	16889	1683.98	CG17633	Dmel\CG17633	34297		GO:0004181|GO:0005615|GO:0006508|GO:0008270	chr2L	9769067	9770415	+	FLYBASE:FBgn0032144	CG17633 gene product from transcript CG17633-RA
34298	1.01946	0	1.08754	1.00936	2.01719	0.503991	2.04162	0.302909	0.402039	0	1.00722	1.00476	CG13121	Dmel\CG13121	34298		GO:0005272|GO:0006814|GO:0016020	chr2L	9770395	9770996	-	FLYBASE:FBgn0032145	CG13121 gene product from transcript CG13121-RA
3885612	0	2	1	2	3	5	0	1.96	0	0	0	0	ppk16	CG34059|CG4110|Dmel\CG34059|PPK16	3885612		GO:0005272|GO:0006814|GO:0016020	chr2L	9771155	9773044	-	FLYBASE:FBgn0065108	pickpocket 16
34299	0	0	4	1.46	0	0	4	0	0	0	0	1	ppk11	CG34058|CG4110|Dmel\CG34058|PPK11	34299		GO:0005272|GO:0006814|GO:0035002|GO:0050914	chr2L	9773108	9775030	-	FLYBASE:FBgn0065109	pickpocket 11
34300	89.3666	106.707	246.035	243.288	396.139	256.281	134.028	198.963	182.99	162.33	145.362	210.243	IP3K1	CG4026|D-IP3K1|Dmel\CG4026|IP3KI|UY530|anon-WO0118547.189|dmIP3Kalpha|dmIP[[3]]Kalpha	34300		GO:0005516|GO:0006979|GO:0008440	chr2L	9782390	9788499	+	FLYBASE:FBgn0032147	Inositol 1,4,5-triphosphate kinase 1
59212	2680.75	2533.88	2765.79	1774.73	3018.38	2758.39	2633.17	2098.38	2680.63	2230.43	3065.36	3312.88	CG18854	CG13122|Dmel\CG18854	59212		GO:0008440	chr2L	9787279	9790745	-	FLYBASE:FBgn0042174	CG18854 gene product from transcript CG18854-RC
34302	132.6	93.6493	101.3	108.459	130.74	87.415	92.72	79.9919	89.36	87.98	68.64	152.705	CG4036	Dmel\CG4036	34302		GO:0016491	chr2L	9790952	9791958	+	FLYBASE:FBgn0032149	CG4036 gene product from transcript CG4036-RA
34303	186.66	137.36	163.38	100.92	43.06	96.78	46.56	55	33.58	28.76	32.52	33.5789	CG13123	Dmel\CG13123	34303		GO:0005634|GO:0008270	chr2L	9791961	9793097	-	FLYBASE:FBgn0032150	CG13123 gene product from transcript CG13123-RA
34304	302.6	152.82	497.54	260.42	134.04	337.28	28.28	135.12	61	41.04	25.08	42.84	nAcRalpha-30D	BcDNA:GH01410|CG4128|CT13662|Dalpha6|Dmel\CG4128|nAChR|nAChR alpha 6|rsn	34304		GO:0004889|GO:0005892|GO:0006811|GO:0016021|GO:0017085|GO:0045211	chr2L	9796948	9886214	-	FLYBASE:FBgn0032151	nicotinic Acetylcholine Receptor alpha 30D
47762	573.126	589.423	912.366	891.66	1490.33	895.962	1160.17	690.03	1124.98	639.969	981.917	1121.05	FKBP59	CG4535|Dmel\CG4535|FKBP59-bp1|anon-WO0118547.161|dFKBP59|l(2)k00424|l(2)k09010	47762		GO:0003755|GO:0005515|GO:0005528|GO:0006457|GO:0007422|GO:0016027|GO:0050908|GO:0051924	chr2L	9888034	9890120	+	FLYBASE:FBgn0029174	FK506-binding protein FKBP59
5740752	45.5029	53.9723	51.0823	45.8543	67.5635	36.0959	36.6103	30.9413	35.1182	26.8124	22.8329	55.5789	CG34183	Dmel\CG34183	5740752			chr2L	9890061	9890787	-	FLYBASE:FBgn0085212	CG34183 gene product from transcript CG34183-RA
34306	32.2313	30.5077	18.3311	24.5382	23.8016	22.5906	18.7157	10.0124	22.8768	9.02223	18.5472	13.6293	CG4537	Dmel\CG4537	34306			chr2L	9890885	9891336	+	FLYBASE:FBgn0032153	CG4537 gene product from transcript CG4537-RB
34307	162.193	168.589	130.554	139.879	184.435	139.459	76.3157	116.735	103.653	70.711	45.8789	162.717	CG5924	Dmel\CG5924	34307		GO:0000002|GO:0003678|GO:0005524|GO:0005739|GO:0006260|GO:0051260	chr2L	9891255	9893419	-	FLYBASE:FBgn0032154	CG5924 gene product from transcript CG5924-RA
3772246	233.216	134.06	138.62	139.56	146.32	136	150.49	176.28	105.16	54.2	45	197.12	Uhg2	CR32873|Dmel\CR32873|Dros-UHG2|dUHG2|dUhg2	3772246			chr2L	9893806	9895003	-	FLYBASE:FBgn0063449	U snoRNA host gene 2
3772579	1.91207	0.2	0	1	0.8	1.8	1	3.43778	0	0	0	2	snoRNA:U14:30Eb	CR32876|Dm-396|Dmel\CR32876|U14snoRNA|snoRNA:U14:b	3772579		GO:0005730|GO:0030556	chr2L	9893946	9894026	-	FLYBASE:FBgn0063391	ncRNA
3771871	5.67334	1.86	0.4	1.96	2.74	0	5.78	0.982222	0.82	0.8	0	2.3	snoRNA:U14:30Ea	CR32875|Dm-396|DmU14a(U14)|Dmel\CR32875|U14snoRNA|snoRNA:U14:a	3771871		GO:0005730|GO:0030556	chr2L	9894205	9894285	-	FLYBASE:FBgn0063392	ncRNA
3772137	7.12	0.72	0	0.86	1.24	0.48	2.36164	0.72	1.14	0.72	0	3.06	snoRNA:Me18S-G1620	CR32874|Dmel\CR32874|Me18S-G1620(U25)|U25snoRNA|snoRNA:U25|snoRNA:U25:30E	3772137			chr2L	9894478	9894544	-	FLYBASE:FBgn0063389	ncRNA
3772422	9.48	4.56	1.42	2.8	2.68	0	5.74	2.8	2.68	1.58	1.06	5.4	snoRNA:Me18S-A1576	CR31877|Dmel\CR31877|Me18S-A1576(Z5)|U15snoRNA|Z5 snoRNA|snoRNA:U15|snoRNA:Z5	3772422		GO:0005730	chr2L	9894795	9894907	-	FLYBASE:FBgn0025881	ncRNA
46032	239.26	294.98	107.82	109.64	123.92	135.06	65	123.42	109.92	83	47.86	141	Bka	BcDNA:RE14949|CG4539|Dmel\CG4539|l(2)02695|mip	46032		GO:0005634|GO:0016563|GO:0048096	chr2L	9895289	9896104	+	FLYBASE:FBgn0010520	Bekka
34309	22551.8	14213.9	21641.9	23106.4	27828	20612.7	16230	13705.9	17226.8	7353.2	9573.92	16502.6	sop	CG5920|Dm01335|Dmel\CG5920|RpS2|S2|anon-EST:Posey202|dS2|l(2)03848|l(2)k04603	34309		GO:0003723|GO:0003735|GO:0005811|GO:0005840|GO:0006412|GO:0022627	chr2L	9896265	9897542	-	FLYBASE:FBgn0004867	string of pearls
2768931	1458.72	1770.09	9	3.6	11	10	11	1	1	6	3	3.77778	Muc30E	CG33300|Dmel\CG33300	2768931		GO:0003674|GO:0005575|GO:0008150	chr2L	9897953	9903058	-	FLYBASE:FBgn0053300	Mucin 30E
34310	877.76	601.32	1913.42	1439.32	1475.93	2239.88	1803.44	1609.82	1739.5	1092.36	2004	1647.28	CG13124	Dmel\CG13124	34310		GO:0005515|GO:0016070	chr2L	9903379	9908649	-	FLYBASE:FBgn0032156	CG13124 gene product from transcript CG13124-RA
34311	733.78	597.52	347.62	310.22	343.76	366.026	156.84	225.56	313.58	266.94	292.72	303.68	CG5899	Dmel\CG5899|Etl1	34311		GO:0003677|GO:0004003|GO:0005524	chr2L	9908830	9912585	-	FLYBASE:FBgn0032157	CG5899 gene product from transcript CG5899-RA
34312	1821	2386	747	567	694	579.154	343	447	499	568	443	749	Srp54	CG4602|Dmel\CG4602|SRp54|anon-EST:Liang-2.16|clone 2.16|dSRp54|p75	34312		GO:0000166|GO:0000381|GO:0000398|GO:0003729|GO:0005634|GO:0005681|GO:0006376|GO:0008187|GO:0071011|GO:0071013	chr2L	9912907	9915044	+	FLYBASE:FBgn0024285	CG4602 gene product from transcript CG4602-RA
34313	763.96	1013.56	1448.3	1995.65	1409.34	2264.3	1132.61	1229.96	1459.77	957.157	2775.88	1079.18	yip2	CG4600|Dmel\CG4600|Yip2	34313		GO:0003988|GO:0005739|GO:0005811|GO:0005875|GO:0006635	chr2L	9915255	9917221	+	FLYBASE:FBgn0040064	yippee interacting protein 2
34314	2337.38	2220.01	1353.8	1034.47	3257.56	1196.18	2212.15	938.72	2016.81	639.701	1527.24	984.958	CG5885	AI945207|BEST:CK01296|CK01296|Dmel\CG5885	34314		GO:0005784|GO:0005786|GO:0005811|GO:0006613|GO:0016021|GO:0030176	chr2L	9917221	9918165	-	FLYBASE:FBgn0025700	CG5885 gene product from transcript CG5885-RA
34315	348.78	338.86	696.569	831.96	841.758	746.46	581.628	517.34	685.436	311.24	661.04	436.61	CG4598	Dmel\CG4598	34315		GO:0004165|GO:0005739|GO:0008152	chr2L	9918635	9919967	+	FLYBASE:FBgn0032160	CG4598 gene product from transcript CG4598-RA
34316	37.98	44.66	98.84	115.24	170.623	139.42	222.728	127.4	223.464	95.24	218.6	116.37	CG4594	Dmel\CG4594	34316		GO:0004165|GO:0005739|GO:0008152	chr2L	9920351	9921469	+	FLYBASE:FBgn0032161	CG4594 gene product from transcript CG4594-RA
34317	65.1424	52.98	312.046	269.82	391.068	303.316	446.392	253.229	410.484	168.814	309.56	224.624	CG4592	Dmel\CG4592	34317		GO:0004165|GO:0005739|GO:0008152	chr2L	9921638	9922752	+	FLYBASE:FBgn0032162	CG4592 gene product from transcript CG4592-RA
34318	25.3217	15.48	5.03972	4.01577	7.04307	5.64952	14.0781	4.24153	4.01923	4.05577	5.0209	4.02268	CG13125	CT32363|Dmel\CG13125|mel CG13125	34318		GO:0000164|GO:0005515|GO:0008599	chr2L	9922737	9924860	-	FLYBASE:FBgn0032163	CG13125 gene product from transcript CG13125-RA
34319	14	14	15	4.36	8	8.4	1	4	2.64	1	0	4	CG42366	CG31711|CG31878|CG4588|Dmel\CG42366|Dmel_CG31711|Dmel_CG31878|IME2|MAK	34319		GO:0004672|GO:0004674|GO:0005575|GO:0006468	chr2L	9926613	9929949	+	FLYBASE:FBgn0259712	CG42366 gene product from transcript CG42366-RA
318998	3.94	5.96	0	0	0	0	0.94	0	0	0	0	0	CG42367	CG31878|CG4588|Dmel\CG42367|Dmel_CG31711|Dmel_CG31878	318998		GO:0005575|GO:0008150	chr2L	9930446	9930998	+	FLYBASE:FBgn0259713	CG42367 gene product from transcript CG42367-RB
318997	0	0	0	1	812.679	0	103.62	525.84	63	2	3	3	Cpr30F	CG31876|CG5879|DmelCpr30F|Dmel\CG31876	318997		GO:0005214|GO:0008011	chr2L	9932587	9933092	-	FLYBASE:FBgn0051876	Cuticular protein 30F
34320	554.7	886.809	287.3	265.64	236.38	406.12	174.32	222.2	184.502	315.76	156.96	423.304	CG31712	CG5879|Dmel\CG31712	34320		GO:0003674|GO:0005575|GO:0008150	chr2L	9934767	9938142	-	FLYBASE:FBgn0051712	CG31712 gene product from transcript CG31712-RA
318908	70.04	58.435	52.94	54.6	85.78	60.82	105.24	66.68	76.6338	36.62	68.92	75.6065	Apf	CG31713|Dmel\CG31713|IP04585	318908		GO:0004081	chr2L	9938171	9938787	-	FLYBASE:FBgn0051713	diadenosine tetraphosphate hydrolase
34321	453.859	509.732	412.429	402.051	605.922	411.941	315.29	382.928	374.128	307.371	165.562	463.155	CG4619	CG31879|Dmel\CG4619	34321			chr2L	9938865	9941089	+	FLYBASE:FBgn0032166	CG4619 gene product from transcript CG4619-RA
34322	1402.82	487.044	2588.95	2454.75	2516.02	2183.32	1024.78	1779.01	2514.29	1013.15	2434.97	1272.03	CG5853	Dmel\CG5853	34322		GO:0005215|GO:0005524|GO:0006911|GO:0016021|GO:0042626|GO:0043190	chr2L	9940769	9947442	-	FLYBASE:FBgn0032167	CG5853 gene product from transcript CG5853-RA
3771996	0	0	0	0	0	0	0	0	0	0	0	0	mir-87	CR32981|Dmel\CR32981|miR-87	3771996			chr2L	9950437	9950455	-	FLYBASE:FBgn0046814	ncRNA
34323	221.64	275.4	162.72	183.44	251.76	190.7	112.86	174.18	166.56	147.22	81.4	256.72	CG13126	Dmel\CG13126|anon-WO0118547.208	34323		GO:0005507|GO:0006412|GO:0008168	chr2L	9952422	9954143	-	FLYBASE:FBgn0032168	CG13126 gene product from transcript CG13126-RA
34324	148.035	206.18	67.06	74.86	69.1067	79.5883	87.8063	53.5194	60.4627	66.7948	60.3606	84.96	CG4709	Dmel\CG4709	34324		GO:0003676|GO:0005622|GO:0008270	chr2L	9954449	9956179	+	FLYBASE:FBgn0032169	CG4709 gene product from transcript CG4709-RA
34326	97.9369	68.5829	87.1075	82.9537	83.2769	67.3216	49.6384	50.2049	58.5404	53.6556	45.9962	63.5103	CG5846	Dmel\CG5846	34326			chr2L	9956148	9957807	-	FLYBASE:FBgn0032171	CG5846 gene product from transcript CG5846-RA
34325	572.596	529.156	685.925	675.636	718.965	686.15	488.766	610.034	568.518	448.403	773.005	492.486	CG4658	Dmel\CG4658	34325			chr2L	9957287	9960170	+	FLYBASE:FBgn0032170	CG4658 gene product from transcript CG4658-RB
34327	538.54	1036.2	320.84	270.62	622.46	403.04	374.44	297.32	482.8	248.92	477.3	358.34	CG5850	Dmel\CG5850	34327			chr2L	9960449	9963769	-	FLYBASE:FBgn0032172	CG5850 gene product from transcript CG5850-RA
34328	1630.07	1940.21	398.925	358.428	608.529	416.887	214.05	280.349	422.846	221.074	363.029	277.445	Dref	CG5838|DREF|DmDREF|Dmel\CG5838|Dmel_DREF|dDREF|dref|p80|p80/DREF	34328		GO:0003677|GO:0003700|GO:0005667|GO:0006260|GO:0006264|GO:0006355|GO:0006357|GO:0007052|GO:0051726	chr2L	9964147	9967455	-	FLYBASE:FBgn0015664	DNA replication-related element factor
34329	13975.3	11746.2	15467.7	15776.6	17101.1	15332.6	11781.3	11408.6	11548.1	8107.97	6863.62	14949.9	RpL13	Bbc1|CG4651|Dmbbc1|Dmel\CG4651|L13|Rpl13|anon-EST:fe1D1|bbc1|rpL13	34329		GO:0000022|GO:0003735|GO:0005811|GO:0005840|GO:0006412|GO:0007052|GO:0022625	chr2L	9967312	9968495	+	FLYBASE:FBgn0011272	Ribosomal protein L13
50439	1	0	0	1	1	0	0	0	2	1	1	0	CG13130	Dmel\CG13130	50439			chr2L	9983661	9984657	-	FLYBASE:FBgn0040965	CG13130 gene product from transcript CG13130-RA
34330	1676.91	975.3	20	15	13	31	27	13	17	4.74	66	3	bib	BIB_DROME|Bib|CG4722|Dmel\CG4722|EP(2)2278|l(2)neo66|l(2)neo91|m-bib	34330		GO:0005216|GO:0005261|GO:0005372|GO:0005887|GO:0007032|GO:0007219|GO:0007398|GO:0007399|GO:0007498|GO:0015267|GO:0016021|GO:0016337|GO:0030707|GO:0048388|GO:0055085	chr2L	9984647	9995544	+	FLYBASE:FBgn0000180	big brain
318996	93.1891	153.6	14	17	24	30	29	33	19	23	25.7	24	CG31875	BcDNA:AT29184|CG5831|Dmel\CG31875	318996		GO:0003677	chr2L	9995561	9996572	-	FLYBASE:FBgn0051875	CG31875 gene product from transcript CG31875-RA
34331	56.2	533.16	33.96	26	18	20	25	15	26	9	38	14	CG31755	CG5831|Dmel\CG31755	34331		GO:0003676|GO:0004004|GO:0005524	chr2L	9996932	10002221	-	FLYBASE:FBgn0051755	CG31755 gene product from transcript CG31755-RA
192507	5869.22	7329.42	1749.74	1268.14	2405.1	1687.34	1286.54	1231.72	1858.02	1034.7	1412.42	1454.08	CG4747	BEST:GH19401|BEST:LD22483|BEST:LD29743|Dm_AI388468|Dmel\CG4747|LD29743	192507		GO:0004616|GO:0005575|GO:0006098|GO:0008442|GO:0050662|GO:0055114	chr2L	10003811	10007941	+	FLYBASE:FBgn0043456	CG4747 gene product from transcript CG4747-RA
34333	2724.6	3487.94	1440.48	1099.38	2281.78	1281.88	1376.4	1362.38	1481.5	823.18	1154.48	859.42	Trp1	CG4758|Dmel\CG4758|Dtrp1|Tp1|sec62	34333		GO:0005784|GO:0006614|GO:0008565|GO:0016021	chr2L	10009386	10013171	+	FLYBASE:FBgn0011584	Translocation protein 1
34334	0	0	1	0	1	0	4	0	0	0	40.6	0	CG13131	Dmel\CG13131	34334			chr2L	10013271	10017463	-	FLYBASE:FBgn0032175	CG13131 gene product from transcript CG13131-RA
34335	0	0	1	0	0	0	4	0	0	0	20.2	0	CG13127	Dmel\CG13127	34335			chr2L	10026740	10029299	+	FLYBASE:FBgn0032176	CG13127 gene product from transcript CG13127-RA
34336	606.94	718.84	218.62	302.18	1220.3	156.52	1002.12	726.64	491.98	102.88	743.58	266.56	obst-B	BEST:CK00178|BcDNA:GH02976|CG4778|CK00178|Dmel\CG4778	34336		GO:0005576|GO:0006030|GO:0008061|GO:0016490	chr2L	10032694	10038954	+	FLYBASE:FBgn0027600	obstructor-B
2768917	76	4	239.12	374.82	295.12	562.38	181	634.58	593.1	642.64	774.62	573.86	CG33301	CG4791|Dmel\CG33301	2768917		GO:0003674|GO:0005575|GO:0008150	chr2L	10049482	10050898	+	FLYBASE:FBgn0053301	CG33301 gene product from transcript CG33301-RA
2768918	808.92	168	656.72	598.135	1154.78	681.559	983.993	1954.14	996.94	393.14	105	962.94	Cpr31A	CG33302|CG4791|CG4791-PB|Dmel\CG33302	2768918		GO:0005214	chr2L	10054215	10055935	+	FLYBASE:FBgn0053302	Cuticular protein 31A
34338	1118.68	2218.14	78.96	62	177.92	74.54	483.94	64	168.12	104.9	1346.32	132.96	Pen	2.1|CG4799|DPend|Dalpha2|Dimp-alpha2|Dmel\CG4799|IMPalpha2|Imp-alpha2|Kap alpha2|Kap-alpha2|Kpna2|OHO31|Oho31|Rch1|alpha2|alpha2A-Kap|anon-WO0140519.258|bs29g06.y1|imp alpha2|imp-alpha2|importin alpha2/pendulin|l(2)144/1|l(2)k14401|oho-31|oho31|pen|pen-2	34338		GO:0000059|GO:0005488|GO:0005634|GO:0005643|GO:0005737|GO:0005811|GO:0005875|GO:0006606|GO:0006607|GO:0007291|GO:0007301|GO:0007303|GO:0008283|GO:0008320|GO:0008565|GO:0015629|GO:0016482|GO:0042332|GO:0048542	chr2L	10056906	10060097	+	FLYBASE:FBgn0011823	Pendulin
34339	100.9	46.72	140.5	140.865	142.8	127.38	129.307	89.52	100.54	61.94	50.72	103.8	CG4804	Dmel\CG4804	34339		GO:0004867	chr2L	10060897	10063837	+	FLYBASE:FBgn0032178	CG4804 gene product from transcript CG4804-RA
34341	74	46.18	110.96	81.42	53	111.6	10.2	53.4	25	18	12.38	30.72	CG31714	CG13132|CG5833|Dmel\CG31714	34341		GO:0004930|GO:0016020	chr2L	10064322	10087884	-	FLYBASE:FBgn0032180	CG31714 gene product from transcript CG31714-RB
34342	56	13	118	129	63	124	6	56	24	13	3	37	CG13133	Dmel\CG13133	34342			chr2L	10091208	10092419	-	FLYBASE:FBgn0032181	CG13133 gene product from transcript CG13133-RA
34343	9	2	6	4.48	3.94	6	0	1	1	3	0.58	1.54	CG13134	Dmel\CG13134	34343			chr2L	10096910	10098416	-	FLYBASE:FBgn0032182	CG13134 gene product from transcript CG13134-RA
4379890	0	2	0	2	0	0	0	4	0	1	8	0	CG34109	CG12441|CG13128|CG13129|Dmel\CG34109	4379890			chr2L	10101155	10125736	+	FLYBASE:FBgn0083945	CG34109 gene product from transcript CG34109-RC
34345	2	1	0	12	2	20	37	19.96	23	0	1	7	CG13135	Dmel\CG13135	34345			chr2L	10122201	10122771	-	FLYBASE:FBgn0032184	CG13135 gene product from transcript CG13135-RA
3885615	3	1	7.12	7.9	2	4	0	0	0	4	0	1	CG34048	BP1029|Dmel\CG34048	3885615			chr2L	10125858	10128625	-	FLYBASE:FBgn0054048	CG34048 gene product from transcript CG34048-RA
34347	9	3.7	8.04	7	6	14	0	3	4.52	1	0	1	CG13136	Dmel\CG13136	34347			chr2L	10136642	10137355	-	FLYBASE:FBgn0032186	CG13136 gene product from transcript CG13136-RA
34348	534.14	245.64	1264.02	822.22	1099.02	1190	1050.34	888.34	997.38	452.38	935.14	628.52	CG4839	Dmel\CG4839	34348		GO:0004674|GO:0004692|GO:0005524|GO:0006468	chr2L	10144850	10155510	+	FLYBASE:FBgn0032187	CG4839 gene product from transcript CG4839-RB
34349	0	0	0	0	0	0	3	0	0	0	13	1	CG13137	Dmel\CG13137	34349			chr2L	10172702	10174090	+	FLYBASE:FBgn0032188	CG13137 gene product from transcript CG13137-RB
34350	323.56	346.36	222.02	180.14	223.52	245.98	88.32	164.54	181.52	210.86	88.4	257.76	Sur	BEST:CK00325|CG5772|CK00325|CYO|Dme_CG5772|Dmel\CG5772|Dsur|SUR|dSUR|dSur|dsur|sur	34350		GO:0001666|GO:0005524|GO:0007507|GO:0008281|GO:0008282|GO:0016021|GO:0042626|GO:0055085	chr2L	10182557	10199112	-	FLYBASE:FBgn0028675	Sulfonylurea receptor
318995	5	7	2	3.64	2	6	12.98	3	5.64	6	47	3	CG31874	Dmel\CG31874|NEST:bs10e11	318995		GO:0004333|GO:0005739|GO:0006099|GO:0006106	chr2L	10189916	10191496	-	FLYBASE:FBgn0051874	CG31874 gene product from transcript CG31874-RA
34351	150.38	442.18	82.82	79	57	64	89.68	69.5	60.82	39	70.92	38.66	Ripalpha	CG18145|Dmel\CG18145|Tes83|dRIPalpha	34351		GO:0005575|GO:0008150	chr2L	10199396	10200972	-	FLYBASE:FBgn0032189	RPA-interacting protein alpha
34352	22018.2	19041.2	23691.9	22996.8	26673	24275	17595.6	16510.2	16999.7	12335.8	11210.4	20958.2	RpL7	BEST:GH04411|CG4897|Dmel\CG4897|L7|RPL7	34352		GO:0000022|GO:0003729|GO:0003735|GO:0005840|GO:0006412|GO:0007052|GO:0019843|GO:0022625|GO:0030528	chr2L	10201101	10202145	+	FLYBASE:FBgn0005593	Ribosomal protein L7
34353	593.82	796.42	247.44	237.78	313.02	229.48	295.16	227.5	208.58	88.7	223.1	148.44	CG34159	CG5739|Dmel\CG34159	34353			chr2L	10202520	10204320	-	FLYBASE:FBgn0085188	CG34159 gene product from transcript CG34159-RA
34354	317.14	375.62	248.74	279.44	329	278.42	364.82	227.04	275	234.68	349	315	CG5734	Dmel\CG5734	34354		GO:0005515|GO:0007154|GO:0035091	chr2L	10204757	10206961	-	FLYBASE:FBgn0032191	CG5734 gene product from transcript CG5734-RA
34355	219.02	124.82	184.84	143.88	90	85.56	125.2	165.34	98	49.32	91.98	63.86	CG5731	Dmel\CG5731	34355		GO:0005975|GO:0008456|GO:0043169	chr2L	10207083	10209721	-	FLYBASE:FBgn0032192	CG5731 gene product from transcript CG5731-RA
34356	197.44	214.48	120.58	100.24	72.22	58.94	87.14	48.98	60.66	39	61.98	49.98	CG5727	BcDNA:LD02427|Dmel\CG5727	34356			chr2L	10209853	10210669	-	FLYBASE:FBgn0032193	CG5727 gene product from transcript CG5727-RA
34357	359.04	315.88	348.92	321.76	331.78	249.86	191.34	251.42	237.78	256.86	159.98	345.92	CG4901	Dmel\CG4901|cg4901	34357		GO:0000390|GO:0003676|GO:0004004|GO:0004386|GO:0005524|GO:0005681	chr2L	10211183	10213723	+	FLYBASE:FBgn0032194	CG4901 gene product from transcript CG4901-RA
34358	1252.28	1706.34	792.98	600.14	903.26	818.16	595.4	889.84	745.74	406.82	1168.98	354.68	Npc1a	CG5722|DmNPC|Dmel\CG5722|NPC1|NPC1a|Npc1|Npc1_Dm|dNPC1|dNPC1a|dmNPC1|dncp1a|dnpc1a|npc1a	34358		GO:0005765|GO:0007591|GO:0008158|GO:0016021|GO:0016125|GO:0030301	chr2L	10213831	10220904	-	FLYBASE:FBgn0024320	Niemann-Pick type C-1a
34359	598.64	990.52	543.88	521.64	1226.98	658.74	969.021	549.32	814.26	720.98	855.92	1038.46	Pros35	143314_at|CG4904|Dmel\CG4904|PROS-35|PROS-Dm35|Pros-35|Pros-Dm35|Prosalpha6|alpha_dm|anon-SAGE:Wang-116|pros 35|pros35	34359		GO:0000502|GO:0004175|GO:0004298|GO:0005634|GO:0005737|GO:0005839|GO:0005875|GO:0006511|GO:0019773	chr2L	10221353	10222515	+	FLYBASE:FBgn0250843	Proteasome 35kD subunit
34360	201.34	189.98	261.84	284.4	359.96	184.96	155	156.82	216.82	94	82.6	165	CG4908	Dmel\CG4908	34360		GO:0005524|GO:0005743|GO:0006461|GO:0016887	chr2L	10222658	10224442	+	FLYBASE:FBgn0032195	CG4908 gene product from transcript CG4908-RB
34361	413.24	820.4	284.8	245.34	259.28	202.86	241.04	268.82	214.46	122.98	198.44	192.44	CG5708	Dmel\CG5708	34361		GO:0008270	chr2L	10224664	10226808	-	FLYBASE:FBgn0032196	CG5708 gene product from transcript CG5708-RA
34362	857.4	1810.4	356.58	317.82	328.86	315.78	242.36	313.88	259.9	160.88	255.72	254.98	CG5694	Dmel\CG5694	34362			chr2L	10227760	10231689	-	FLYBASE:FBgn0032197	CG5694 gene product from transcript CG5694-RA
34363	2192.5	2616.3	1659.88	1456.38	3240.44	1448.1	3108.52	1458.32	2260.36	1154.78	1591.96	2101	eEF1delta	CG4912|Dmel\CG4912|eEF1d	34363		GO:0003746|GO:0005085|GO:0005853|GO:0005875|GO:0006414	chr2L	10232493	10234450	+	FLYBASE:FBgn0032198	CG4912 gene product from transcript CG4912-RA
318914	108.62	89.66	298.14	169.2	119.88	171.08	122.46	127.96	94.72	53.52	64.9	97.94	CG31720	Dmel\CG31720	318914		GO:0004930|GO:0007186|GO:0016020	chr2L	10234585	10238317	-	FLYBASE:FBgn0051720	CG31720 gene product from transcript CG31720-RC
34364	2749.12	6628.62	1023.1	828.44	1389.48	1021.96	932.92	965.34	1228.84	655.06	1104.68	865.24	me31B	CG4916|Dhh1p/Me31b|DmRH3|Dmel\CG4916|ME31B|Mat31B|Me31B|Me31b|l(2)k06607	34364		GO:0000932|GO:0003723|GO:0004004|GO:0005524|GO:0005875|GO:0033962	chr2L	10239326	10242172	+	FLYBASE:FBgn0004419	maternal expression at 31B
64880	732.3	759.42	674.56	563.36	485.74	591.92	244.02	500.9	372	384.02	332.82	415.7	chico	BcDNA.GH11263|BcDNA:GH11263|CG5686|CHICO|Chico|Dmel\CG5686|IRS|IRS/chico|anon-WO0078940.1|anon-WO0078940.4|chic|dIRS|fs(2)4|fs(2)ry4	64880		GO:0000902|GO:0005158|GO:0005159|GO:0007285|GO:0007295|GO:0007296|GO:0007568|GO:0008152|GO:0008286|GO:0008340|GO:0008361|GO:0030307|GO:0035159|GO:0040014|GO:0040018|GO:0042594|GO:0045793|GO:0046620|GO:0046622|GO:0048133|GO:0060250	chr2L	10242512	10247064	-	FLYBASE:FBgn0024248	CG5686 gene product from transcript CG5686-RA
44801	1367.62	1350.76	728.06	644.42	741.54	584.86	514.6	500.12	597.54	341.98	500.46	446.82	bsk	Bsk|CG5680|D-JNK|D-junk|DBSK/JNK|DJNK|DJNK/bsk|Dmel\CG5680|JNK|JNK/SAPK|Junk|SAPKa|c-Jun|dJNK|jnk	44801		GO:0000165|GO:0001736|GO:0001752|GO:0004674|GO:0004689|GO:0004705|GO:0004707|GO:0005515|GO:0005516|GO:0005524|GO:0005634|GO:0005964|GO:0005978|GO:0006468|GO:0006950|GO:0006952|GO:0006979|GO:0007254|GO:0007258|GO:0007298|GO:0007391|GO:0007392|GO:0007411|GO:0009408|GO:0016055|GO:0019731|GO:0030424|GO:0030425|GO:0030707|GO:0035313|GO:0042060|GO:0043508|GO:0046529|GO:0046843|GO:0046844|GO:0048598|GO:…	chr2L	10247502	10250479	-	FLYBASE:FBgn0000229	basket
318911	159.56	178.52	175.7	159.96	225.36	137.98	328.88	164.64	181.2	135.22	261.8	144.14	CG31717	BcDNA:AT30094|Css2|Dmel\CG31717	318911		GO:0003824|GO:0016020	chr2L	10250737	10251594	+	FLYBASE:FBgn0051717	CG31717 gene product from transcript CG31717-RA
34367	262.142	228.119	99.0029	107.076	44.7006	87.2816	21.0005	39.9901	21.9352	22.8	32.68	30.9837	Ror	CG4926|DRor|DmHD-2|Dmel\CG4926|Dror|HD-2|ROR|ROR1	34367		GO:0004713|GO:0004714|GO:0005030|GO:0005515|GO:0005524|GO:0005886|GO:0005887|GO:0006468|GO:0007165|GO:0007169|GO:0007417|GO:0016021	chr2L	10251838	10254686	+	FLYBASE:FBgn0010407	CG4926 gene product from transcript CG4926-RA
34368	547.208	747.708	506.752	373.093	454.85	403.092	605.688	343.692	475.645	239.48	519.08	428.029	CG5676	BEST:LD31953|Dmel\CG5676|LD31953	34368			chr2L	10254610	10255884	-	FLYBASE:FBgn0032200	CG5676 gene product from transcript CG5676-RA
43991	620.38	873.16	321.46	248.42	241.3	241.52	219.42	296.54	247.46	152.76	271.2	162.78	Pten	CG5671|DPTEN|Dmel\CG5671|PTEN|PTEN3|dPTEN|dPten|pten	43991		GO:0000287|GO:0002164|GO:0003779|GO:0004721|GO:0004722|GO:0004725|GO:0004726|GO:0006470|GO:0006629|GO:0006914|GO:0006915|GO:0007010|GO:0007015|GO:0007155|GO:0007425|GO:0007436|GO:0007552|GO:0008138|GO:0008283|GO:0008285|GO:0008286|GO:0008360|GO:0008361|GO:0009887|GO:0009888|GO:0009987|GO:0016314|GO:0019915|GO:0030036|GO:0030165|GO:0030308|GO:0030336|GO:0031647|GO:0040014|GO:0040015|GO:0042594|GO:…	chr2L	10256319	10261017	-	FLYBASE:FBgn0026379	CG5671 gene product from transcript CG5671-RB
34370	1070.1	1174.12	347.3	333.9	328.44	340.22	267.76	197.4	218.46	155.26	208.26	234.88	Rsf1	CG5655|Dmel\CG5655|ROX21|RSF1|Rox21|rox21	34370		GO:0000166|GO:0003676|GO:0003729|GO:0005634|GO:0048025	chr2L	10262426	10263582	-	FLYBASE:FBgn0011305	Repressor splicing factor 1
34371	463.68	356.44	632.2	437.2	240.2	365.74	229.92	327.32	148.94	158.6	191.28	186.96	CG18619	BcDNA:RH73910|Dmel\CG18619	34371		GO:0003700|GO:0005634|GO:0006355|GO:0043565|GO:0046983	chr2L	10264131	10265229	+	FLYBASE:FBgn0032202	CG18619 gene product from transcript CG18619-RB
34372	163.94	217.12	128.88	128.26	95.9	98.9	135.82	112.74	88.76	70.6	99.84	92.56	Mob3	CG4946|DMob3|Dmel\CG4946|Dmob3|dmob3	34372		GO:0005515|GO:0005575|GO:0008150	chr2L	10265339	10266570	+	FLYBASE:FBgn0259482	CG4946 gene product from transcript CG4946-RA
34373	170.62	255.24	153.86	144	117	127.88	115.38	104.5	121.12	69.84	99.92	85.96	CG4953	Dmel\CG4953	34373		GO:0003674|GO:0005575|GO:0008150	chr2L	10266702	10268748	+	FLYBASE:FBgn0032204	CG4953 gene product from transcript CG4953-RA
34374	107.26	111.76	226.48	169.34	247.44	123.7	197.64	124.76	124.14	100.94	83.08	150.12	CG4957	Dmel\CG4957	34374			chr2L	10268875	10269904	+	FLYBASE:FBgn0032205	CG4957 gene product from transcript CG4957-RA
326168	320.523	272.37	403.876	432.589	634.148	350.109	303.92	316.889	377.405	253.605	170.952	428.656	CG31873	CG18162|Dmel\CG31873|anon-31BCb	326168		GO:0004143|GO:0007205	chr2L	10270067	10271462	+	FLYBASE:FBgn0260750	CG31873 gene product from transcript CG31873-RA
34376	5.10145	7.76292	5.06602	4.81547	6.71312	5.06247	0	5.04873	2.01899	6.01054	3.0045	7.0679	trk	CG5619|Dmel\CG5619|fs(2)trunk	34376		GO:0005122|GO:0005576|GO:0007362|GO:0008293|GO:0008358|GO:0008595|GO:0045596	chr2L	10271443	10272223	-	FLYBASE:FBgn0003751	trunk
34377	1714.48	2362.4	440.74	304.96	214.62	336.16	198.62	237.02	238.08	175.16	259.68	157.62	Utx	CG5640|Dmel\CG5640|anon-31BCa|dUTX	34377		GO:0005488|GO:0005705|GO:0016564|GO:0032452	chr2L	10272652	10278811	-	FLYBASE:FBgn0260749	CG5640 gene product from transcript CG5640-RA
3885606	41	6	201.58	185.46	100.32	167.1	59.86	311.3	96.82	73.68	56.42	103.28	CG34043	BP1017|Dmel\CG34043	3885606		GO:0003674|GO:0005575|GO:0008150	chr2L	10278951	10280846	-	FLYBASE:FBgn0054043	CG34043 gene product from transcript CG34043-RB
34378	3846.64	6676.1	3183.66	2059.88	2710.72	2941.94	1044.34	1862.24	2445.7	3083.68	2466.86	2591.54	CG5604	Dmel\CG5604	34378		GO:0004842|GO:0005838|GO:0016567|GO:0046872	chr2L	10281943	10292278	-	FLYBASE:FBgn0032208	CG5604 gene product from transcript CG5604-RA
34379	97.74	103.6	119.78	91.4	77.54	108.04	40.7	108.18	42.9	42.82	47.9	82.64	Hand	CG18144|Dhand|Dmel\CG18144|HAND|bHLHa28|dHAND|dHand|hand	34379		GO:0003700|GO:0005634|GO:0007508|GO:0016563|GO:0030097|GO:0035050|GO:0043066|GO:0045449	chr2L	10292781	10295299	-	FLYBASE:FBgn0032209	CG18144 gene product from transcript CG18144-RA
34380	405.64	406.44	394.5	288.06	294.62	297.34	297.34	232.84	260.22	130.88	297.72	178.38	CYLD	CG5603|Dmel\CG5603|dCYLD	34380		GO:0003700|GO:0003735|GO:0004221|GO:0004843|GO:0005634|GO:0005840|GO:0006412|GO:0006511|GO:0008017|GO:0016579|GO:0042742|GO:0055090	chr2L	10295857	10299827	-	FLYBASE:FBgn0032210	cylindromatosis
34381	1	1	0	0	0	0	1	1	2	0	1	0	CG13138	Dmel\CG13138	34381			chr2L	10300222	10301955	-	FLYBASE:FBgn0032211	CG13138 gene product from transcript CG13138-RB
44021	480.9	767.577	697.56	591.98	705.02	623.18	518.52	528.06	537.84	415.26	404.22	585.64	nmd	CG5395|DmCG5395|Dmel\CG5395|Msp|Msp1|anon-EST:Liang-1.79|clone 1.79|l(2)08774|ms(2)4|ms(2)ry4	44021		GO:0005524|GO:0005741|GO:0005783|GO:0007040|GO:0007286|GO:0010507|GO:0016887|GO:0048190	chr2L	10302592	10303945	-	FLYBASE:FBgn0005322	no mitochondrial derivative
34383	606.4	644	885.98	933.46	1048.18	1128.22	964.28	821.54	915.24	319.4	970.92	397.8	CG5390	BEST:GH06341|Dmel\CG5390|SPH35|c-SPH35|gh06341	34383		GO:0004252|GO:0006508	chr2L	10304067	10306594	-	FLYBASE:FBgn0032213	CG5390 gene product from transcript CG5390-RA
34384	425.7	753.64	194.6	184.68	220.72	155	311.78	159.8	187.84	125.62	273.88	178.7	CG4968	Dmel\CG4968	34384		GO:0003674|GO:0005575|GO:0008150	chr2L	10306903	10308050	+	FLYBASE:FBgn0032214	CG4968 gene product from transcript CG4968-RA
34385	687.16	664.423	532.92	450.8	238.38	385.16	40	160.94	76.32	67.74	44.64	89.94	Cdk5alpha	CG5387|Cdk5a|D-p35|Dmel\CG5387|Dmp35|Dp35|P35|dCdk5alpha|p25|p35|p35-21C|p35-31C	34385		GO:0004693|GO:0006468|GO:0007409|GO:0008045|GO:0008340|GO:0008344|GO:0016533|GO:0016534|GO:0030424|GO:0030425|GO:0030426|GO:0043025	chr2L	10308124	10310736	-	FLYBASE:FBgn0027491	Cdk5 activator-like protein
34386	262.8	334.04	208.5	201.64	211.16	159.9	165.96	176.26	160.06	89.84	145.7	131	CG5385	Dmel\CG5385	34386			chr2L	10311169	10312069	-	FLYBASE:FBgn0032215	CG5385 gene product from transcript CG5385-RA
34387	866.16	904.9	569.08	500.36	1204.82	591.24	789.24	596.5	819.08	561.46	896.48	884.98	CG5384	Dmel\CG5384	34387		GO:0004221|GO:0005875|GO:0006511	chr2L	10312316	10314396	-	FLYBASE:FBgn0032216	CG5384 gene product from transcript CG5384-RA
34388	1371.03	1381.66	847.302	721.192	1389.96	717.437	671.661	775.97	1074.98	594.877	606.465	816.911	CG4972	Dmel\CG4972	34388			chr2L	10314795	10317575	+	FLYBASE:FBgn0032217	CG4972 gene product from transcript CG4972-RA
34389	598.42	476.358	1336.39	950.354	1034.45	1224.33	957.279	970.135	1034.68	519.587	811.247	656.959	CG5381	Dmel\CG5381	34389			chr2L	10317494	10321800	-	FLYBASE:FBgn0032218	CG5381 gene product from transcript CG5381-RA
34390	52.28	12.48	144.6	157.68	135.54	129.438	113.14	90.68	92.94	25.98	132.46	32.1037	CG4995	CG18626|Dmel\CG4995	34390		GO:0005215|GO:0005488|GO:0005740|GO:0005743|GO:0022857|GO:0055085	chr2L	10322476	10324992	+	FLYBASE:FBgn0032219	CG4995 gene product from transcript CG4995-RA
34392	795.92	1110.46	270.96	212.04	640.98	503.6	324.62	523.58	652.82	1378.48	421.84	1548.64	RnrL	CG5371|DmRNR1|Dmel\CG5371|RNR1|RnrM1|RntL|l(2)k06709	34392		GO:0004748|GO:0005515|GO:0005524|GO:0005971|GO:0006260|GO:0006919|GO:0055114	chr2L	10325019	10327986	-	FLYBASE:FBgn0011703	Ribonucleoside diphosphate reductase large subunit
34393	93.96	58.32	178.9	144.6	69.12	119.84	26	76.42	27.9	13.68	16.78	29.94	CG5375	Dmel\CG5375	34393			chr2L	10328347	10331116	-	FLYBASE:FBgn0032221	CG5375 gene product from transcript CG5375-RB
34394	660.48	667.3	1086.18	1110.82	1331.88	973.22	725.44	776.92	984	482.42	505.84	927.3	CG5037	Dmel\CG5037	34394		GO:0006783|GO:0008495|GO:0008535|GO:0016021|GO:0031966|GO:0048034	chr2L	10331463	10333131	+	FLYBASE:FBgn0032222	CG5037 gene product from transcript CG5037-RA
34395	639.92	873.02	458.8	285.5	305.1	403.14	163.62	334.1	262.2	161.42	226.7	196.06	GATAd	CG5034|Dmel\CG5034|dGATA-D|dGATAd	34395		GO:0003700|GO:0005634|GO:0006355|GO:0008270|GO:0016251|GO:0043565	chr2L	10333914	10338441	+	FLYBASE:FBgn0032223	CG5034 gene product from transcript CG5034-RA
34396	316.74	428.78	447.7	413.32	350.18	525.98	233.9	612.78	320.42	225.72	252.48	303.2	SamDC	CG5029|Dmel\CG5029|l(2)31Dc|l(2)31Dd|l(2)31De	34396		GO:0004014|GO:0006597|GO:0008295	chr2L	10339471	10341503	+	FLYBASE:FBgn0019932	S-adenosylmethionine decarboxylase
318909	244.44	366.34	290.26	239.48	367.24	225.56	650.34	293.58	310.92	185.9	373.28	337.2	CG31715	BcDNA:RE44624|Dmel\CG31715	318909		GO:0003674|GO:0005575|GO:0008150	chr2L	10341621	10342525	+	FLYBASE:FBgn0051715	CG31715 gene product from transcript CG31715-RA
34397	331.12	434.34	491.7	450.02	450.64	530.402	344.78	432.52	369.76	291.52	281.22	399.616	Sps2	CG5025|Dmel\CG5025|Dsps2|SPS2|dsps2	34397		GO:0004756|GO:0005524|GO:0005575|GO:0016260|GO:0017076	chr2L	10342594	10344226	+	FLYBASE:FBgn0032224	Selenophosphate synthetase 2
34398	127.08	152.04	69.66	47.74	39.84	64.38	15	23	15.08	16.22	14.42	31.32	CG5022	Dmel\CG5022	34398		GO:0005737|GO:0005856|GO:0008092|GO:0019898	chr2L	10344459	10347706	+	FLYBASE:FBgn0032225	CG5022 gene product from transcript CG5022-RA
5740879	16.3	17.68	12.56	19.34	11	10.92	7	3	5	2	16.98	9.94	CG34367	CG13141|CG5369|Dmel\CG34367|Dmel_CG13141|Dmel_CG5369	5740879		GO:0003700|GO:0005634|GO:0006355|GO:0007275|GO:0043565	chr2L	10347851	10353631	-	FLYBASE:FBgn0085396	CG34367 gene product from transcript CG34367-RC
34401	9	5	3.94	0.96	2	1	4	0	2	1	2	3	CG5367	Dmel\CG5367	34401		GO:0004197|GO:0006508	chr2L	10354743	10356597	-	FLYBASE:FBgn0032228	CG5367 gene product from transcript CG5367-RA
34402	307.76	369.5	406.68	369.3	526.46	396.12	372.08	294.06	408.38	232.72	375.3	379.6	CG5045	Dmel\CG5045	34402		GO:0004252|GO:0005739|GO:0006508	chr2L	10356743	10357876	+	FLYBASE:FBgn0032229	CG5045 gene product from transcript CG5045-RA
34403	717.84	816.24	587.8	547.02	592.78	588.82	331.4	418.92	621.04	1140.46	876.7	979.68	CG5366	BcDNA:GH07774|Dmel\CG5366	34403		GO:0008134	chr2L	10358162	10362703	-	FLYBASE:FBgn0027568	CG5366 gene product from transcript CG5366-RA
34404	365.1	1327.8	29	19	16	19	39	13	14	8	42	15	pim	CG5052|Dmel\CG5052|PIM|l(2)31Df	34404		GO:0000070|GO:0000090|GO:0000093|GO:0000910|GO:0002064|GO:0005634|GO:0005737|GO:0006259|GO:0007399|GO:0007443|GO:0051298|GO:0051306	chr2L	10362977	10364105	+	FLYBASE:FBgn0003087	pimples
34405	215.1	213.84	74.14	72.74	175.42	95.92	206.5	115.28	168.08	269.92	186.7	327.72	CG13139	Dmel\CG13139	34405		GO:0005737|GO:0007476|GO:0035003	chr2L	10365118	10366149	+	FLYBASE:FBgn0032230	CG13139 gene product from transcript CG13139-RA
34406	253.3	308.96	190.72	192.62	142.1	145.4	111.64	122.04	91.22	93.28	132.48	122.92	CG5056	Dmel\CG5056	34406			chr2L	10366698	10367829	+	FLYBASE:FBgn0032231	CG5056 gene product from transcript CG5056-RA
2768944	286.66	374.08	234.74	251.52	114.86	246.3	9	80.36	53.48	35	25.52	40	rho-5	CG33304|CG5364|CT17046|Dmel\CG33304|Rho-related[31D10]	2768944		GO:0004252|GO:0007165|GO:0016021	chr2L	10368176	10372898	-	FLYBASE:FBgn0041723	rhomboid-5
2768916	1326.9	1235.88	840.52	644.68	1853.8	1008.64	1100.02	563.96	1570.7	748.88	1058.68	992.5	CG33303	CG5364|Dmel\CG33303	2768916		GO:0004579|GO:0006486|GO:0008250|GO:0016021	chr2L	10372955	10375752	-	FLYBASE:FBgn0053303	CG33303 gene product from transcript CG33303-RA
34408	212.98	160.8	231.98	207.7	76.9	148.58	24	86.06	31	22	15	36.88	dpr19	BcDNA:LP09705|CG13140|Dmel\CG13140|Dpr-19	34408			chr2L	10376492	10379907	+	FLYBASE:FBgn0032233	CG13140 gene product from transcript CG13140-RA
34409	128.352	168.211	135.72	110.579	147.258	103.032	87.3183	114.94	104.458	81.3831	80.7105	78.8099	CG5091	Dmel\CG5091	34409		GO:0005783|GO:0005789|GO:0006487|GO:0046527	chr2L	10380118	10382865	+	FLYBASE:FBgn0032234	CG5091 gene product from transcript CG5091-RA
34410	735.087	600.489	2159.28	1798.34	1857.85	1799.81	1330.36	1821.52	1983.46	1426.61	2061.69	1640.81	CG5096	CT16355|Dmel\CG5096	34410		GO:0005515	chr2L	10382253	10384729	+	FLYBASE:FBgn0032235	CG5096 gene product from transcript CG5096-RA
34411	940.08	1442.84	48.56	49	75	55.2	84.94	34.8825	42.96	39.0044	143.851	34.98	cdc2	5363|CDC2|CDCDm|CDK1|CDK1/CDC2|CG5363|Cdc2|Cdk1|Dcdc2|Dm cdc2|DmCdc2|DmCdk1|Dmcdc2|Dmel\CG5363|cdc|cdc2Dm|cdk1|group 4|l(2)31Eh	34411		GO:0000082|GO:0000086|GO:0004674|GO:0004693|GO:0005515|GO:0005524|GO:0005634|GO:0005875|GO:0006468|GO:0006974|GO:0007049|GO:0007140|GO:0007141|GO:0007283|GO:0007284|GO:0008315|GO:0009987|GO:0048142|GO:0051726|GO:0055059|GO:0070816	chr2L	10384739	10386263	-	FLYBASE:FBgn0004106	CG5363 gene product from transcript CG5363-RA
34412	640.331	837.86	816.68	674.64	845.08	552.8	544.9	525.22	526.8	282.86	304.72	535.42	mRpS7	CG5108|Dmel\CG5108|MRP-S7|RpS7|mRPS7	34412		GO:0003723|GO:0003735|GO:0005763|GO:0006412|GO:0022627	chr2L	10386664	10387524	+	FLYBASE:FBgn0032236	mitochondrial ribosomal protein S7
34413	1452.36	1439.24	572.2	505.18	550	681	313	460.96	417.38	311.98	505.12	348.16	da	5102|CG5102|Da|Dmel\CG5102|bHLHb22|l(2)31Ea	34413		GO:0003677|GO:0003700|GO:0003704|GO:0005634|GO:0006355|GO:0006974|GO:0007399|GO:0007422|GO:0007423|GO:0007530|GO:0007541|GO:0008407|GO:0016330|GO:0016563|GO:0030528|GO:0030707|GO:0042803|GO:0043565|GO:0045464|GO:0045941|GO:0046982|GO:0048477	chr2L	10388078	10392786	+	FLYBASE:FBgn0000413	daughterless
34414	956.049	845.08	4263.86	4042.06	5737.64	4260.7	7816.72	2631.56	5139	1772.68	6728.54	2601.1	CG5362	CT17038|Dmel\CG5362	34414		GO:0005488|GO:0005811|GO:0005829|GO:0006096|GO:0006108|GO:0030060|GO:0055114	chr2L	10393847	10396299	-	FLYBASE:FBgn0032237	CG5362 gene product from transcript CG5362-RA
34416	2213.44	2979.25	1255.08	996.5	1175.54	1103.24	739.96	908.26	946.84	591.18	812.06	668.38	CG31716	CG5244|CG5251|Dmel\CG31716|NOT4|cg5251	34416		GO:0000166|GO:0003676|GO:0003729|GO:0005515|GO:0008270|GO:0016481|GO:0016564	chr2L	10396711	10402884	+	FLYBASE:FBgn0051716	CG31716 gene product from transcript CG31716-RC
3772280	219.53	184.37	125.08	122.6	168.13	115.86	127.26	92.41	115.44	84.22	85.73	134.71	LSm-4	BcDNA:SD20015|CG31990|CG31990-ORFA|CG33677|Dmel\CG33677|LSM4|LSm4	3772280		GO:0000381	chr2L	10403195	10405168	-	FLYBASE:FBgn0067622	Like Sm protein 4
3772012	219.53	184.37	125.08	122.6	168.13	115.86	127.26	92.41	115.44	84.22	85.73	134.71	CG17768	BcDNA:RE35747|CG31990|CG5356|Dmel\CG17768	3772012		GO:0017070	chr2L	10403195	10405168	-	FLYBASE:FBgn0032240	CG17768 gene product from transcript CG17768-RA
318912	1	5	0	0	0	0	2	0	1.68	0	1	0	Ir31a	CG31718|Dmel\CG31718|IR31a	318912		GO:0004970|GO:0005234|GO:0008066|GO:0016020	chr2L	10406075	10408011	+	FLYBASE:FBgn0051718	Ionotropic receptor 31a
34420	18612.9	16164.7	24335.9	21270.1	23176.3	19990.3	20595.2	16764.5	15435.6	10691.3	10939.8	19645.1	RpS27A	CG5271|DUb80|Dmel\CG5271|Dub80|UB3-D|Ubi-f80|Ubi-m|Ubiq|l(2)04820|l(2)31Ei|mfs(2)31|mfs(2)48|mfs48	34420		GO:0003735|GO:0005515|GO:0005634|GO:0005737|GO:0005840|GO:0005875|GO:0006325|GO:0006355|GO:0006412|GO:0006464|GO:0006511|GO:0006950|GO:0022627|GO:0042254	chr2L	10408351	10410466	+	FLYBASE:FBgn0003942	Ribosomal protein S27A
34419	4421.32	4981.99	5936.12	5278.74	2757.29	4016.38	1640.55	2968.57	1691.79	1353.73	1137.48	2433.02	Ip259	CG5277|Dmel\CG5277|IP259	34419		GO:0006911	chr2L	10408353	10409604	+	FLYBASE:FBgn0025366	Intronic Protein 259
34421	1148.9	1547.8	944.62	769.98	1642.94	1027.98	854.1	827.9	1363.14	632.26	1549.66	710.44	CG5355	Dmel\CG5355	34421		GO:0004252|GO:0006508	chr2L	10410537	10413572	-	FLYBASE:FBgn0032242	CG5355 gene product from transcript CG5355-RA
34422	333.8	481.4	196.28	172.76	182.28	171.62	142	246.16	141.92	124.12	174.78	144.82	Klp31E	CG5300|DmCG5300|DmKlp31D|DmKlp31E|Dmel\CG5300|KIF21A	34422		GO:0003774|GO:0003777|GO:0005524|GO:0005737|GO:0005871|GO:0007018	chr2L	10414034	10418991	+	FLYBASE:FBgn0032243	CG5300 gene product from transcript CG5300-RA
34423	166.9	99.54	38.78	51.14	67.78	65.52	61.9	35.9	70.68	36	49.88	62.6	RfC3	CG5313|DRFC|DmRFC3|Dmel\CG5313|Rfc3	34423		GO:0003677|GO:0003689|GO:0005524|GO:0005663|GO:0005875|GO:0006260	chr2L	10419190	10420612	+	FLYBASE:FBgn0032244	Replication factor C subunit 3
44315	45	93	9	11	14	24	22	11	16.96	23.72	34	33	pie	CG5354|Dmel\CG5354|l(2)31Ek|l(2)54|mat(2)QM47|mat(2)ea-E|mat(2)earlyQM47	44315		GO:0005515|GO:0008270|GO:0048749	chr2L	10420711	10422781	-	FLYBASE:FBgn0005683	pineapple eye
34425	496.66	582.38	613.36	510.56	760.76	636.68	626.745	478.663	673.6	403	824.312	571.68	CG5168	Dmel\CG5168	34425		GO:0008270	chr2L	10423315	10425484	+	FLYBASE:FBgn0032246	CG5168 gene product from transcript CG5168-RA
34426	627.74	677.82	170.96	178.18	319.88	185.96	215.135	138.648	244.56	223	158.215	358.18	SmB	B|CG5352|Dmel\CG5352|SYM10|Sm B|snRNP B	34426		GO:0000398|GO:0005634|GO:0005681|GO:0007052|GO:0016070|GO:0030532|GO:0071011|GO:0071013	chr2L	10425483	10426791	-	FLYBASE:FBgn0010083	Small ribonucleoprotein particle protein B
34427	1483.42	1556.78	1216.52	975.96	2302.66	1151.56	1531.02	865.4	1837.68	631.84	1369.18	960.84	KdelR	BEST:CK00230|CG5183|CK00230|Dmel\CG5183|ERD2|Erd2|dmErd2|l(2)k00311	34427		GO:0005046|GO:0005783|GO:0006621|GO:0006890|GO:0006891|GO:0016021|GO:0030140	chr2L	10426867	10428159	+	FLYBASE:FBgn0022268	KDEL receptor
34428	95.1284	79.1494	129.052	131.923	140.789	143.933	109.505	86.9219	127.442	83.1764	79.8122	101.722	CG5188	Dmel\CG5188|MAP1B	34428		GO:0004177|GO:0006508|GO:0008235|GO:0009987	chr2L	10428833	10429989	+	FLYBASE:FBgn0032247	CG5188 gene product from transcript CG5188-RA
34429	281.194	347.76	123.133	102.801	136.6	88.7539	115.335	93.7024	80.9045	73.8625	139.188	141.94	CG5343	Dmel\CG5343	34429		GO:0000398|GO:0003700|GO:0005634|GO:0007517|GO:0045449|GO:0048666|GO:0048813|GO:0071011|GO:0071013	chr2L	10429920	10430914	-	FLYBASE:FBgn0032248	CG5343 gene product from transcript CG5343-RA
34430	905.922	1304.6	391.024	362.607	355.619	287.039	231.403	249.966	255.516	195.707	286.93	256.358	TfIIB	CG5193|Dmel\CG5193|TFIIB|Tfiib|dTFIIB|dTfIIB|dmTFIIB	34430		GO:0003743|GO:0005634|GO:0005667|GO:0006355|GO:0006357|GO:0006367|GO:0006413|GO:0008134|GO:0008270|GO:0016251|GO:0051101	chr2L	10431344	10432999	+	FLYBASE:FBgn0004915	Transcription factor IIB
34431	106.688	124.503	157.767	143.774	93.6147	116.936	26.4288	89.7836	38.3216	36.8209	26.5973	39.8417	CG5337	Dmel\CG5337	34431		GO:0005096|GO:0005097|GO:0005622|GO:0032313	chr2L	10432677	10435679	-	FLYBASE:FBgn0032249	CG5337 gene product from transcript CG5337-RA
34432	291.56	524.66	103.78	99.8	98.04	99.8	104.84	68.96	82.92	60	119	82.88	CG5198	Dmel\CG5198	34432		GO:0003674|GO:0005575|GO:0006911	chr2L	10435991	10437317	+	FLYBASE:FBgn0032250	CG5198 gene product from transcript CG5198-RA
34433	275.9	874.06	336.02	297.56	279.68	262.62	267	215.84	218.84	177.42	261.94	179.24	CHIP	CG5203|Chip|Dmel\CG5203|dCHIP	34433		GO:0000151|GO:0004842|GO:0005488|GO:0016567|GO:0030018	chr2L	10437551	10439243	+	FLYBASE:FBgn0027052	CG5203 gene product from transcript CG5203-RA
34434	138.58	405.54	67.4	81.64	29.88	43.96	38.28	56.74	21	21	52.68	31.38	CG13142	Dmel\CG13142	34434			chr2L	10439440	10440886	+	FLYBASE:FBgn0032251	CG13142 gene product from transcript CG13142-RB
34435	952.16	750.16	904.66	635.22	604.28	620.94	167.94	555.12	524.9	288.14	121.92	437.1	CG6232	CT19510|Dmel\CG6232	34435		GO:0004222|GO:0005578|GO:0008270	chr2L	10442727	10450080	+	FLYBASE:FBgn0032252	CG6232 gene product from transcript CG6232-RB
3885617	2.96	1.44	6.12	2.22	0	2	1.54	0.76	2	1	4	0	ppk10	BP1007|CG34042|Dmel\CG34042|PPK10	3885617		GO:0005272|GO:0006814|GO:0016020	chr2L	10450134	10452201	-	FLYBASE:FBgn0065110	pickpocket 10
34436	272.44	125.26	641.2	282.24	421.98	493.5	359.2	319.18	533.56	157.1	504.94	209.84	CG5322	Dmel\CG5322	34436		GO:0004559|GO:0005764|GO:0006013|GO:0008270|GO:0030246	chr2L	10452710	10455822	-	FLYBASE:FBgn0032253	CG5322 gene product from transcript CG5322-RA
34437	1843.84	1292.6	3809.44	1775.36	3800.06	4179.48	2704.52	2723.74	5347.94	1481.2	4701.6	1986.26	CG6206	BcDNA:GH02419|Dmel\CG6206	34437		GO:0004559|GO:0005764|GO:0006013|GO:0008270|GO:0030246	chr2L	10457656	10462474	+	FLYBASE:FBgn0027611	CG6206 gene product from transcript CG6206-RA
34438	703.34	665	713.44	615.02	401.2	530.8	201.72	418.56	243.84	197.24	135.72	276.94	RluA-1	CG13143|CG31719|CG7475|Dmel\CG31719	34438		GO:0001522|GO:0003723|GO:0008835|GO:0009231|GO:0009982	chr2L	10463338	10474347	-	FLYBASE:FBgn0051719	CG31719 gene product from transcript CG31719-RA
34440	189.34	371.86	114.26	105.9	96.48	112.68	91.48	111.36	83.88	82.66	51.9	128	RluA-2	CG6187|Dmel\CG6187|yumo	34440		GO:0001522|GO:0003723|GO:0009982|GO:0043723	chr2L	10477114	10482982	+	FLYBASE:FBgn0032256	CG6187 gene product from transcript CG6187-RA
34441	259.391	536.102	87.1225	116.259	76.9378	122.98	63.5122	97.0637	84.0729	120.082	86.3235	123.415	Grip75	75p|CG6176|Dgrip75|Dgrip75/d75p|Dgrip75s|Dmel\CG6176|d75p	34441		GO:0000922|GO:0005200|GO:0005815|GO:0007020|GO:0007052|GO:0007058|GO:0007067|GO:0007112|GO:0008274|GO:0015631	chr2L	10483299	10485863	+	FLYBASE:FBgn0026431	CG6176 gene product from transcript CG6176-RA
34442	539.439	890.641	342.223	368.293	605.623	318.964	364.163	319.56	539.281	282.353	392.139	404.354	CG7456	Dmel\CG7456	34442			chr2L	10485536	10488623	-	FLYBASE:FBgn0032258	CG7456 gene product from transcript CG7456-RA
34443	86	127	97	97	78	93	86.92	61	68.96	55	60.2	69	CG6144	Dmel\CG6144	34443		GO:0016491	chr2L	10488745	10490463	+	FLYBASE:FBgn0032259	CG6144 gene product from transcript CG6144-RB
34444	2	1	2	1	0	0	1	0	1	1	1	1	CG13144	Dmel\CG13144	34444		GO:0005198|GO:0019028	chr2L	10490489	10491364	-	FLYBASE:FBgn0032260	CG13144 gene product from transcript CG13144-RA
34445	1311.56	1288.82	2141.36	1413.3	2145.84	2437.52	1249.86	1772.07	2433.78	1438.42	2565.9	1777.48	Myo31DF	CG7438|Dm IA|DmIA|Dmel\CG7438|DroMIA|IA|MYOIA|Myo-IA|Myo1A|souther	34445		GO:0003774|GO:0003779|GO:0005524|GO:0005737|GO:0007368|GO:0007498|GO:0016459|GO:0042623	chr2L	10491682	10506780	-	FLYBASE:FBgn0086347	Myosin 31DF
34446	149.792	105.634	147.14	169.35	190.455	140.004	136.954	85.2123	132.739	63.6001	71.2502	128.799	CG6094	Dmel\CG6094	34446		GO:0003747|GO:0006415	chr2L	10507117	10507918	+	FLYBASE:FBgn0032261	CG6094 gene product from transcript CG6094-RA
34447	64.1716	610.823	6.14116	2.03258	8.40168	3.0201	17.8878	4.05362	8.17382	5.09358	25.4346	4.0555	CG7384	Dmel\CG7384	34447			chr2L	10507857	10510461	-	FLYBASE:FBgn0032262	CG7384 gene product from transcript CG7384-RA
44227	1252.64	826	956.38	740.9	1104.68	896.84	1335.46	1072.17	817.76	369.66	900.68	452.54	Fatp	CG7400|Dmel\CG7400|Dromel_CG7400_FBtr0080133_fatp_mORF|anon-WO0121795.74|fatp|l(2)k10307	44227		GO:0003824|GO:0005324|GO:0005886|GO:0008152|GO:0015909	chr2L	10511252	10517216	-	FLYBASE:FBgn0021953	Fatty acid (long chain) transport protein
34449	129.84	114.92	51	71.32	42.94	51	28	36.82	43	26.48	54	29.94	Lrr47	CG6098|CT19173|Dmel\CG6098|LRR47|Lrr-47	34449		GO:0000300|GO:0005515|GO:0005576|GO:0005634|GO:0005737|GO:0007265	chr2L	10517337	10518991	+	FLYBASE:FBgn0010398	Leucine-rich repeat 47
34450	385.74	293.28	1203.02	1262.12	413.56	1046.56	316.48	231.554	356.76	308.78	718.72	332.54	Lip4	CG6113|Dmel\CG6113|dLip4	34450		GO:0004806|GO:0006629	chr2L	10529417	10531561	+	FLYBASE:FBgn0032264	Lipase 4
34451	0.14	1	2.12	0	0	2	4	0	0	3.56	0	0	CG18301	Dmel\CG18301	34451		GO:0006629	chr2L	10531852	10533576	+	FLYBASE:FBgn0032265	CG18301 gene product from transcript CG18301-RA
34452	0	1	0	0	0	0	0	0	0	0	0	0	CG18302	Dmel\CG18302	34452		GO:0006629	chr2L	10534973	10536315	+	FLYBASE:FBgn0032266	CG18302 gene product from transcript CG18302-RA
34453	665.54	800.28	223.16	144.84	102.92	174.28	45.8	121.94	52.96	71.08	66.9	91.98	Trim9	CG13145|CG31721|CG6256|Dmel\CG31721	34453		GO:0005515|GO:0005622|GO:0008270	chr2L	10544881	10627374	+	FLYBASE:FBgn0051721	CG31721 gene product from transcript CG31721-RA
34454	0	0	0	0	0	0	4	0	1	1	22	0	CG6138	BcDNA:AT25107|Dmel\CG6138	34454			chr2L	10567290	10568013	+	FLYBASE:FBgn0032268	CG6138 gene product from transcript CG6138-RA
34455	3	0	0	1	0	2	54	0	1.04	4	260	2	w-cup	BcDNA:AT31112|CG7363|Dmel\CG7363	34455		GO:0007140	chr2L	10575856	10577792	-	FLYBASE:FBgn0032269	world cup
5740175	0	0	0.8	0	0	1	1	0	0	0	26	0	CG34160	Dmel\CG34160|NEST:bs34b09	5740175			chr2L	10579809	10580324	+	FLYBASE:FBgn0250826	CG34160 gene product from transcript CG34160-RA
5740441	0	0	0	0	0	0	2.34	0	0	0	9.08	0	CG34161	Dmel\CG34161	5740441			chr2L	10580966	10581661	-	FLYBASE:FBgn0085190	CG34161 gene product from transcript CG34161-RB
34457	16	4	23	32	15	16	1	13	6	13	10	12	CG7329	Dmel\CG7329	34457		GO:0004806|GO:0006629	chr2L	10629352	10631053	-	FLYBASE:FBgn0032271	CG7329 gene product from transcript CG7329-RA
34458	0	1	0	0	0	0	0	0	0	0	0	0	CG31872	CG17093|CG17101|Dmel\CG31872	34458		GO:0004806|GO:0006629	chr2L	10639946	10643492	+	FLYBASE:FBgn0051872	CG31872 gene product from transcript CG31872-RA
34460	0	0	0	0	0	0	0	0	0	0	0	0	CG18284	Acp|BEST:GH10507|Dmel\CG18284	34460		GO:0006629|GO:0016298	chr2L	10643985	10645812	+	FLYBASE:FBgn0043825	CG18284 gene product from transcript CG18284-RB
34461	0	1	0	0	0	0	0	0	0	0	0	0	CG17097	Dmel\CG17097	34461		GO:0004806|GO:0006629|GO:0016298	chr2L	10646435	10650152	+	FLYBASE:FBgn0032275	CG17097 gene product from transcript CG17097-RB
34462	0	0	0	0	1	0	36.84	0	2	4	191.42	4	CG17098	Dmel\CG17098	34462		GO:0003676|GO:0005622|GO:0008270	chr2L	10651978	10654499	+	FLYBASE:FBgn0032276	CG17098 gene product from transcript CG17098-RA
34463	210.94	307.76	32.62	31.98	380.9	23	37	223.98	20	1	6	8	CG31871	CG17087|CG17099|Dmel\CG31871	34463		GO:0004806|GO:0006629	chr2L	10662087	10671489	+	FLYBASE:FBgn0051871	CG31871 gene product from transcript CG31871-RA
34465	420.78	219.74	399.6	300.76	1134.64	368.98	317.46	831.84	484.84	257.3	135.88	398.88	CG17104	BEST:LD16579|Dmel\CG17104	34465			chr2L	10677370	10679509	+	FLYBASE:FBgn0040496	CG17104 gene product from transcript CG17104-RA
34466	0	0	0.72	0	1	0	1578.38	1	1	2	1979.16	3	CG17105	Dmel\CG17105	34466			chr2L	10681047	10681358	+	FLYBASE:FBgn0032280	CG17105 gene product from transcript CG17105-RA
34467	9	1	23	61	5	36	420	8	8	1	547	6	CG17107	Dmel\CG17107	34467			chr2L	10681973	10682405	+	FLYBASE:FBgn0032281	CG17107 gene product from transcript CG17107-RA
34468	1764	20	9182	8693	15000.5	6816.68	13699	4366.88	15408.2	1819.16	11327.9	4729.7	CG7299	BcDNA:RE24635|CT22515|Dmel\CG7299	34468			chr2L	10683761	10684407	-	FLYBASE:FBgn0032282	CG7299 gene product from transcript CG7299-RA
34469	670.4	161	1301.12	1496	1130.66	734.44	4582.38	477.08	1581.96	281.24	2023.64	668.82	CG7296	BcDNA:RH68528|Dmel\CG7296	34469			chr2L	10686376	10686988	-	FLYBASE:FBgn0032283	CG7296 gene product from transcript CG7296-RA
34470	388	69	381	525	303	365	651.94	481	254	96	255.54	293.36	CG7294	BcDNA:RE28280|Dmel\CG7294	34470			chr2L	10688730	10689269	-	FLYBASE:FBgn0032284	CG7294 gene product from transcript CG7294-RA
34471	0	0	45	22	43	79.06	581	49	470	233	1345.98	812	CG17108	ACC|BEST:GH23489|CT33647|Dmel\CG17108|gh23489	34471		GO:0003989	chr2L	10692940	10694103	-	FLYBASE:FBgn0032285	CG17108 gene product from transcript CG17108-RA
34472	126	67	324	213	256	182.5	732.82	242.84	627.84	491.66	471.92	1218.94	CG7300	Dmel\CG7300	34472			chr2L	10695209	10698024	-	FLYBASE:FBgn0032286	CG7300 gene product from transcript CG7300-RB
43973	280.38	423.82	13	27.58	664.12	47.94	13	409.62	103.76	11.64	3	11	Lip1	CG7279|Dmel\CG7279|Dmlip1|LIP1Dm|Lip|dLip1|lip1	43973		GO:0004806|GO:0006629|GO:0016298	chr2L	10699408	10701458	-	FLYBASE:FBgn0023496	Lipase 1
43980	10.94	12	0	2	2	3.18	16.98	3	1	3	12.32	1	Lip2	CG17116|Dmel\CG17116|Dmlip2|lip2	43980		GO:0004806|GO:0006629	chr2L	10702235	10706190	-	FLYBASE:FBgn0024740	Lipase 2
34474	349.96	315.86	114	228.92	399.94	238.94	1080.78	231	311.92	72.92	652.82	103.92	CG6415	151967_at|Dmel\CG6415|anon-32Aa	34474		GO:0004047|GO:0005811|GO:0005960|GO:0006546	chr2L	10703621	10704935	+	FLYBASE:FBgn0032287	CG6415 gene product from transcript CG6415-RA
34476	5	2.86	0	1	1	1	1	2	0	0	0	0	CG6431	Dmel\CG6431	34476		GO:0004806|GO:0006629	chr2L	10725540	10728676	+	FLYBASE:FBgn0032289	CG6431 gene product from transcript CG6431-RB
34477	272.332	409.019	127.971	117.801	83.9429	114.883	68.3231	78.7575	81.7511	78.95	80.2452	87.5271	CG6443	Dmel\CG6443	34477			chr2L	10728975	10730303	+	FLYBASE:FBgn0032290	CG6443 gene product from transcript CG6443-RA
34478	7.14677	17.4007	1.01203	1.01666	2.01142	0.26688	7.15863	3.05201	1.01933	2.00899	32.8875	5.19942	CG17118	Dmel\CG17118	34478		GO:0003700|GO:0005634|GO:0048813	chr2L	10730255	10731363	+	FLYBASE:FBgn0032291	CG17118 gene product from transcript CG17118-RA
34479	430.86	468.92	341.24	313.96	574.8	338.46	378.02	226.74	385.66	197.92	248.1	296.98	CG6750	Dmel\CG6750	34479		GO:0003674|GO:0005575|GO:0008150	chr2L	10731428	10732406	-	FLYBASE:FBgn0032292	CG6750 gene product from transcript CG6750-RA
34480	144.94	225.594	68.828	69.54	81.66	73.46	62.98	45.12	71.7	36.58	57.48	60.08	Dpy-30L1	CG6444|Dmel\CG6444|dpy-30L1	34480			chr2L	10732748	10733258	+	FLYBASE:FBgn0032293	Dpy-30-like 1
34481	617.9	514.085	242.048	269.44	509.74	359.94	216	216.9	440	300	265.96	456	Nup107	BcDNA:LD18761|CG6743|Dmel\CG6743|Nup170|nup107	34481		GO:0005635|GO:0005643|GO:0006810	chr2L	10733294	10736053	-	FLYBASE:FBgn0027868	CG6743 gene product from transcript CG6743-RA
34482	2	1	0	0	0	0	4	0	1	0	19.96	0	CG6737	Dmel\CG6737	34482		GO:0000220|GO:0008553|GO:0015986	chr2L	10736376	10736957	-	FLYBASE:FBgn0032294	CG6737 gene product from transcript CG6737-RA
34483	338.045	1609.62	192.257	149.94	95	219	104	127	120.72	108	118.462	118	CG12299	Dmel\CG12299	34483		GO:0003676|GO:0005622|GO:0008270	chr2L	10737347	10740758	+	FLYBASE:FBgn0032295	CG12299 gene product from transcript CG12299-RA
34484	292.508	197	184.074	137	151	184.86	90	124	150.4	118.96	140.682	133	CG6729	Dmel\CG6729	34484		GO:0003674|GO:0005575|GO:0008150	chr2L	10740786	10743934	-	FLYBASE:FBgn0032296	CG6729 gene product from transcript CG6729-RA
34485	1190.86	1586.56	594.82	540.68	423.28	491.42	364.6	590.64	327.84	359.7	450.76	319.74	CG17124	Dmel\CG17124|anon-WO0118547.153	34485		GO:0004864|GO:0005515|GO:0005737|GO:0042325	chr2L	10744075	10756316	-	FLYBASE:FBgn0032297	CG17124 gene product from transcript CG17124-RB
34486	154.84	177.3	120.6	156.48	82.24	155.92	10	48.94	33.54	16	12	41.9	CG6495	BcDNA:GH10711|Dmel\CG6495|GH10711	34486			chr2L	10761147	10764972	+	FLYBASE:FBgn0027550	CG6495 gene product from transcript CG6495-RA
34487	889.2	1977.9	373.06	244.42	415.68	356.3	553.62	360.3	374.7	363.66	489.98	436.78	UbcD2	CG6720|Dmel\CG6720|l(2)k13206|ubcD2	34487		GO:0004842|GO:0019915|GO:0043687|GO:0051246	chr2L	10765562	10768005	-	FLYBASE:FBgn0015320	Ubiquitin conjugating enzyme 2
34488	610.46	498.88	252.86	284.94	435.82	290.86	190.92	262.88	279.9	220	127	423.92	CG6724	Dmel\CG6724	34488			chr2L	10768234	10769964	-	FLYBASE:FBgn0032298	CG6724 gene product from transcript CG6724-RA
34489	298.36	657.44	3	1	1125.82	0	99.18	806.38	44	1	1	5	CG17127	Dmel\CG17127	34489			chr2L	10770867	10771370	+	FLYBASE:FBgn0032299	CG17127 gene product from transcript CG17127-RB
34490	137.72	141.9	65	44.92	147.96	64.98	89	156.88	87.48	73	58	57	CG31869	CG17130|CG18499|Dmel\CG31869	34490			chr2L	10772038	10801107	-	FLYBASE:FBgn0051869	CG31869 gene product from transcript CG31869-RA
318993	0	0	0	0	0	0	6	0	0	1	39.98	0	CG31870	BcDNA:AT11120|Dmel\CG31870|NEST:bs19e04|NEST:bs28a02|bs19e04.y1|bs28a02.y1	318993		GO:0003674|GO:0005575|GO:0008150	chr2L	10790242	10790776	+	FLYBASE:FBgn0051870	CG31870 gene product from transcript CG31870-RA
34491	0	0	0	0	0	0	0	0	0	0	0	0	CG18561	Dmel\CG18561	34491			chr2L	10792334	10792612	-	FLYBASE:FBgn0032301	CG18561 gene product from transcript CG18561-RA
34495	89.0253	47.7797	114.734	79.7397	56.1593	88.0086	18.3456	32.3125	27.0873	29.4455	11.8393	30.1389	Nos	CG6713|DNOS|DNOS1|Dmel\CG6713|NOS|dNOS|drNOSoxy	34495		GO:0004517|GO:0005516|GO:0005575|GO:0006809|GO:0006952|GO:0007399|GO:0007416|GO:0007444|GO:0008156|GO:0008285|GO:0010181|GO:0020037|GO:0046620|GO:0050660|GO:0050661|GO:0055114	chr2L	10804269	10838448	-	FLYBASE:FBgn0011676	Nitric oxide synthase
34493	0	0	0	0	4	0	2	1	2	0	0	0	CG6508	Dmel\CG6508	34493		GO:0004190|GO:0006508	chr2L	10819123	10820394	+	FLYBASE:FBgn0032303	CG6508 gene product from transcript CG6508-RA
34494	193	5	580	1774	2491	903	1121	481	3142	471	3047	1071	CG17134	Dmel\CG17134	34494		GO:0004190|GO:0006508	chr2L	10820710	10821968	+	FLYBASE:FBgn0032304	CG17134 gene product from transcript CG17134-RA
34496	1913.94	2090.94	1190.96	809.255	515.718	1149.99	612.36	762.323	358.255	1225.31	396.905	1042.86	CG6700	Dmel\CG6700	34496			chr2L	10837732	10842603	-	FLYBASE:FBgn0032305	CG6700 gene product from transcript CG6700-RA
3885616	0.5	0.55	0	0.5	0	0	5.5	0	0.5	1	35.5	0	CG17140	CG31722|CG31722-B|Dmel\CG17140	3885616		GO:0005741|GO:0006820|GO:0008308|GO:0015267|GO:0055085	chr2L	10843014	10845664	-	FLYBASE:FBgn0260453	CG17140 gene product from transcript CG17140-RA
34497	0.5	0.55	0	0.5	0	0	5.5	0	0.5	1	35.5	0	CG17139	CG31722|CG31722-A|Dmel\CG17139	34497		GO:0005741|GO:0006820|GO:0008308|GO:0015267|GO:0055085	chr2L	10843014	10845664	-	FLYBASE:FBgn0260454	CG17139 gene product from transcript CG17139-RA
34499	6	5	1	1	5	0	31.98	1	4	4	97.48	4.64	Porin2	BEST:LP07660|CG17137|DmPorin2|Dmel\CG17137|LP07660.3prime	34499		GO:0005261|GO:0005739|GO:0005741|GO:0006811|GO:0006820|GO:0006839|GO:0008308|GO:0015288|GO:0055085	chr2L	10845783	10847044	-	FLYBASE:FBgn0069354	CG17137 gene product from transcript CG17137-RA
34500	8584.55	7355.22	15362.3	14782	22813.4	13144.4	14782.3	10257.5	15710	6788.44	9051.62	12082.5	porin	CG6647|DVDAC|DmPorin1|DmVDAC|Dmel\CG6647|POR-1|VDAC|Vdac|anon-WO02059370.56|l(2)k05123	34500		GO:0005741|GO:0005811|GO:0005875|GO:0006811|GO:0006820|GO:0006839|GO:0007602|GO:0008308|GO:0016006|GO:0055085	chr2L	10847227	10850868	-	FLYBASE:FBgn0004363	CG6647 gene product from transcript CG6647-RA
34501	2	2	3.82	3.22	5.52	6	2.86	7.02	2.36	2	1	4	CG17085	Dmel\CG17085	34501			chr2L	10851332	10851898	+	FLYBASE:FBgn0032309	CG17085 gene product from transcript CG17085-RA
34502	29.396	27.6764	94.8612	86.4494	161.611	85.5673	103.441	32.838	119.639	49.932	29.2516	100.877	CG17086	Dmel\CG17086	34502			chr2L	10852512	10854602	+	FLYBASE:FBgn0032310	CG17086 gene product from transcript CG17086-RA
34503	436.095	665.914	192.801	209.053	224.257	247.85	216.109	163.052	175.095	131.839	193.539	205.6	Dnz1	CG6627|DNZ1|Dmel\CG6627	34503		GO:0008270	chr2L	10854433	10856669	-	FLYBASE:FBgn0027453	DNZDHHC/NEW1 zinc finger protein 11
34504	497.44	494.6	9.96	13	25.94	23	40.92	12.9	22	15.9	76.92	25	ial	AurB|Aurora B|Aurora-B|CG6620|DmAIRK2|DmAurB|DmAuroraB|Dmel\CG6620|IAL|IAL1|Ial|aurB|aurora B	34504		GO:0000070|GO:0000775|GO:0000776|GO:0000910|GO:0004672|GO:0004674|GO:0005524|GO:0005819|GO:0006325|GO:0006468|GO:0007052|GO:0007076|GO:0008608|GO:0016572|GO:0030496|GO:0051233	chr2L	10856788	10858082	-	FLYBASE:FBgn0024227	IplI-aurora-like kinase
34505	656.18	1116.5	555.22	439.58	502.12	600.82	466.32	409.8	447.48	471.9	534.8	451.98	Stam	CG6521|Dmel\CG6521|Dstam|STAM|stam	34505		GO:0006886|GO:0007259|GO:0007269|GO:0007427|GO:0008268|GO:0008269|GO:0046425|GO:0048488	chr2L	10858528	10862015	+	FLYBASE:FBgn0027363	Signal transducing adaptor molecule
34506	0	0	0	0	0	1	0	0	0	0	0	0	CG12517	Dmel\CG12517	34506			chr2L	10870240	10870656	+	FLYBASE:FBgn0032311	CG12517 gene product from transcript CG12517-RA
34507	0	0	0	0	0	0	3	0	0	0	10	0	CG14071	Dmel\CG14071	34507			chr2L	10888269	10888903	-	FLYBASE:FBgn0032312	CG14071 gene product from transcript CG14071-RA
34508	0	0	0	0	0	0	6	0	0	0	26.7	0	CG14070	Dmel\CG14070	34508			chr2L	10900648	10901765	-	FLYBASE:FBgn0032313	CG14070 gene product from transcript CG14070-RA
34509	0	0	0	0	0	0	18	0	0	1	107.8	0	CG7309	Dmel\CG7309	34509		GO:0005310|GO:0006814|GO:0015142|GO:0015293|GO:0015354|GO:0016020|GO:0055085	chr2L	10906270	10908812	-	FLYBASE:FBgn0032314	CG7309 gene product from transcript CG7309-RC
34510	0	0	0	0	0	0	1	0	0	0	0	0	CG14069	Dmel\CG14069	34510			chr2L	10910230	10910535	-	FLYBASE:FBgn0032315	CG14069 gene product from transcript CG14069-RA
3346227	32.34	22.96	40.26	36.5	22.22	44.72	3	20.62	7.78	3.94	1.8	3	dpr2	CG14067|CG14068|CG33507|CT33638|Dmel\CG33507|Dpr-2	3346227			chr2L	10917659	10964128	-	FLYBASE:FBgn0053507	CG33507 gene product from transcript CG33507-RB
34513	3	1	1.98	9	10	5	3	7	7	1	3	6	CG14072	Dmel\CG14072	34513			chr2L	10937334	10937931	+	FLYBASE:FBgn0032318	CG14072 gene product from transcript CG14072-RA
34514	2332.04	2898.15	1351.46	1238.76	3558.38	1684.6	2655.88	1463.02	2734.26	1154.62	2450.82	1519.68	CG33129	CG6087|CG6089|Dmel\CG33129	34514		GO:0005811	chr2L	10964905	10970275	-	FLYBASE:FBgn0053129	CG33129 gene product from transcript CG33129-RE
34516	401.5	468.025	155.2	144.26	163.54	122.48	69.96	88.88	108.9	62.96	79.86	79.88	YL-1	CG4621|Dmel\CG4621|dYL-1	34516		GO:0003700|GO:0004402|GO:0010629|GO:0016573|GO:0035267|GO:0043486|GO:0045449	chr2L	10970438	10971870	+	FLYBASE:FBgn0032321	CG4621 gene product from transcript CG4621-RA
34517	272	35.94	716.24	536	493.98	529.98	419.8	471.02	468	276.62	312.98	286.88	CG16743	BcDNA:RH23514|Dmel\CG16743	34517			chr2L	10972580	10973339	+	FLYBASE:FBgn0032322	CG16743 gene product from transcript CG16743-RA
44793	88.26	120.34	83.94	78	100.14	96.06	92.68	76.16	113.84	71	124.46	97.14	abo	CG6093|Dmel\CG6093	44793		GO:0000122|GO:0003682|GO:0005634|GO:0005700|GO:0030528|GO:0048477	chr2L	10973442	10975273	-	FLYBASE:FBgn0000018	abnormal oocyte
46069	1627.09	1223.13	2759.04	3020.26	3649	2601.48	3125.65	1699.93	2536.94	991.151	2164.86	2234.5	l(2)06225	BcDNA:RE20862|BcDNA:RH28372|CG6105|Dmel\CG6105|I(2)06225|anon-EST:Posey10	46069		GO:0000276|GO:0005811|GO:0008553|GO:0015986|GO:0015992	chr2L	10975535	10977006	-	FLYBASE:FBgn0010612	lethal (2) 06225
34519	869.285	823.798	582.625	452.308	609.303	525.076	379.757	463.069	469.797	332.987	417.656	413.764	SCAR	BEST:SD02991|CG4636|D-SCAR|DWave|DmSCAR|Dmel\CG4636|Dscar|Scar|WAVE|Wave|dWAVE|l(2)k03107|l(2)k13811|scar|wave	34519		GO:0001745|GO:0003779|GO:0006911|GO:0007010|GO:0007015|GO:0007409|GO:0007413|GO:0007520|GO:0008335|GO:0008360|GO:0030029|GO:0030031|GO:0030037|GO:0030866|GO:0034314	chr2L	10976774	10982396	+	FLYBASE:FBgn0041781	CG4636 gene product from transcript CG4636-RA
34521	117.394	353.584	82.6564	66.5484	57.2832	68.4728	16.7575	37.1803	35.0682	22.7916	17.6683	19.8451	piwi	CG6122|Dmel\CG6122|PIWI|Piwi	34521		GO:0000335|GO:0000791|GO:0001709|GO:0003723|GO:0003729|GO:0005515|GO:0005634|GO:0005654|GO:0005700|GO:0005737|GO:0006342|GO:0007279|GO:0010369|GO:0016246|GO:0016441|GO:0017145|GO:0030718|GO:0031933|GO:0042078|GO:0048132|GO:0048133	chr2L	10982205	10987416	-	FLYBASE:FBgn0004872	CG6122 gene product from transcript CG6122-RA
47730	146	241.84	64	78.86	24	58	18	38.86	19.98	8	21.86	20	CG12253	BEST:LD08487|DPLG1|Dmel\CG12253|LD08487	47730			chr2L	10987817	10989241	+	FLYBASE:FBgn0026148	CG12253 gene product from transcript CG12253-RA
47729	815.14	824.52	562.72	443.5	544.22	531.38	229.46	501.9	403.4	409.74	463.94	536.36	CG16833	BEST:LD13681|Dmel\CG16833|LD13681	47729		GO:0004835|GO:0006464	chr2L	10989305	10997700	+	FLYBASE:FBgn0026147	CG16833 gene product from transcript CG16833-RD
34524	137.14	268.98	28	30	36.94	39	20	26.98	26.72	41.96	55.86	29.94	aub	AUB|Aub|CG6137|Dmel\CG6137|ms(2)32D|sti|sting	34524		GO:0000398|GO:0001556|GO:0003723|GO:0005737|GO:0005875|GO:0006342|GO:0006446|GO:0007279|GO:0007282|GO:0007317|GO:0007318|GO:0010529|GO:0016246|GO:0017145|GO:0030423|GO:0030717|GO:0043186|GO:0046011|GO:0046012|GO:0046594|GO:0046843|GO:0048477|GO:0071011|GO:0071013	chr2L	10997819	11001489	-	FLYBASE:FBgn0000146	aubergine
53516	2	1.1	2	3	10.9	4	3	9.32	1	3	0	5	lectin-33A	AC 007083A|AC007083a|CG16834|Dmel\CG16834	53516		GO:0005488|GO:0005534	chr2L	11002072	11002740	+	FLYBASE:FBgn0040096	CG16834 gene product from transcript CG16834-RB
34526	17356.2	17343.1	19483.9	21154.7	22961.1	18143.6	16550.3	15607.2	14662.6	11567.2	9275.54	18912.4	RpL9	CG6141|Dmel\CG6141|L9|M(2)32D|Rpl9|anon-EST:fe3A6|anon-WO0153538.25|anon-WO0153538.26|anon-WO0153538.27|rpL9	34526		GO:0000022|GO:0003735|GO:0005840|GO:0006412|GO:0007052|GO:0019843|GO:0022625	chr2L	11002833	11004189	-	FLYBASE:FBgn0015756	Ribosomal protein L9
34527	1214.49	1174.99	384.281	348.62	674.544	550.767	277.213	443.658	692.124	490.341	487.126	630.058	Nup154	BcDNA:LD21772|CG4579|Dmel\CG4579|Nup32D|l(2)01501|l(2)10432|ms(2)zk|nup154|nup32D|tip|tlp|zk	34527		GO:0005515|GO:0005634|GO:0005635|GO:0005643|GO:0006913|GO:0017056	chr2L	11004823	11009878	+	FLYBASE:FBgn0021761	CG4579 gene product from transcript CG4579-RB
34528	282.649	219.638	109.977	158.698	192.902	135.962	88.862	158.399	147.932	104.908	79.4689	220.74	Art8	CG16840|DART8|Dmel\CG16840	34528		GO:0005737|GO:0016274	chr2L	11009821	11011085	-	FLYBASE:FBgn0032329	Arginine methyltransferase 8
34529	1108.96	1791.8	104.9	94.88	322.82	196.9	216.94	114.82	275.84	123.86	233.22	219.6	dUTPase	BcDNA:LD08534|CG4584|Dmel\CG4584|LD08534|UTPase|anon-SAGE:Wang-077	34529		GO:0004170|GO:0046080	chr2L	11011332	11012137	+	FLYBASE:FBgn0250837	Deoxyuridine triphosphatase
34530	379.96	344.72	321.28	217.94	230.9	338.88	254	283.86	328.42	168.96	352.96	243.96	Samuel	78BP|CG12291|CG14917|CG14918|CG31868|Dmel\CG31868|Moses|moses	34530		GO:0005634|GO:0007283|GO:0040008	chr2L	11013221	11066997	-	FLYBASE:FBgn0032330	SAM-motif ubiquitously expressed punctatedly localized protein
34531	4	0	0	1	0	3.88	0	0	0.98	1	1	0	Acp32CD	CG4605|Dmel\CG4605	34531		GO:0005179|GO:0005576|GO:0045434	chr2L	11015642	11016573	+	FLYBASE:FBgn0023415	Accessory gland-specific peptide 32CD
34532	0	3	1	1	0	3	1	2.04	2	1	2	0	CG14913	Dmel\CG14913	34532			chr2L	11017172	11018739	+	FLYBASE:FBgn0032331	CG14913 gene product from transcript CG14913-RB
50441	0	1	1	0	0	0.2	3	0	2	0	3	0	CG18666	Dmel\CG18666	50441			chr2L	11034852	11035235	+	FLYBASE:FBgn0040967	CG18666 gene product from transcript CG18666-RA
34536	143.7	102	0	1	0	0	0	0	0	0	0	0	CG14915	Dmel\CG14915	34536			chr2L	11071027	11071532	+	FLYBASE:FBgn0032335	CG14915 gene product from transcript CG14915-RA
34537	137.72	50.02	463.9	334.46	240.88	383.88	70	291.2	148	93.32	77	162.48	Ast-C	AST-C|ASTC|Ast2|AstC|BEST:GH06087|BcDNA:RH36507|CG14919|DAP-C|Dmel\CG14919|Drm-AST-C|FLT|M-ASH|ast2|flt|gh06087	34537		GO:0005179|GO:0005184|GO:0007218|GO:0008016	chr2L	11076165	11081397	-	FLYBASE:FBgn0032336	Allatostatin C
34538	0	0	8.6	4	11.36	9.98	1	6	2.86	1	1.54	2	Ast-CC	ASTCC|CG14920|Dmel\CG14920	34538			chr2L	11083459	11085170	-	FLYBASE:FBgn0032337	Allatostatin double C
34539	45	34	25	38	13	29.08	8	23	6	3	47.82	9	CG16854	Dmel\CG16854	34539		GO:0003824|GO:0008152	chr2L	11088331	11090782	+	FLYBASE:FBgn0032338	CG16854 gene product from transcript CG16854-RA
34540	264.6	239.5	179.36	145.66	129.42	152.22	79	135.94	119.98	117.56	198.2	92.44	CG4705	Dmel\CG4705	34540		GO:0003674|GO:0005575|GO:0008150	chr2L	11091446	11095001	+	FLYBASE:FBgn0032339	CG4705 gene product from transcript CG4705-RB
34541	783.66	1383.86	656.56	485.88	799.34	738	560.78	584.52	843	1468.56	854.68	1392.74	Ge-1	CG6181|Dmel\CG6181	34541		GO:0000932|GO:0033962	chr2L	11095353	11100866	-	FLYBASE:FBgn0032340	CG6181 gene product from transcript CG6181-RA
34542	372.16	672.86	432.18	298.58	422.26	405.6	349	358.74	459.8	350.02	535.76	317.8	Reps	CG6192|Dmel\CG6192|REPS	34542		GO:0005509	chr2L	11100959	11106638	-	FLYBASE:FBgn0032341	CG6192 gene product from transcript CG6192-RA
34543	236.29	242.957	497.065	383.341	348.3	458.973	326.018	309.521	364.955	276.737	440.84	272.092	l(2)gd1	CG4713|Dmel\CG4713|gd|l(2)gd|l(2)giant disc|l[[2]]gd|lgd	34543			chr2L	11106952	11110852	+	FLYBASE:FBgn0250747	lethal (2) giant discs 1
34544	126.469	167.762	74.7245	47.4813	45.7126	64.3602	34.9992	28.2225	26.6971	25.0702	16.9357	37.0383	CG6201	Dmel\CG6201	34544		GO:0003940|GO:0005975|GO:0043169	chr2L	11110557	11113063	-	FLYBASE:FBgn0032343	CG6201 gene product from transcript CG6201-RA
34545	6.13574	5.27809	7.04365	4.55494	0	5.70743	0	1.35948	1.00628	2.0119	0	3.06514	Gr32a	32D.1|32D1|CG14916|Dmel\CG14916|GR32D.1|GR32D1|Gr32D1|Gr32d	34545		GO:0008049|GO:0008527|GO:0016021|GO:0050909	chr2L	11114183	11115755	+	FLYBASE:FBgn0041246	Gustatory receptor 32a
34546	1543.06	1652.1	1038.28	714.742	1529.28	1017.11	635.8	783.542	1461.41	917.606	1147.52	922.249	CG6230	BcDNA:GH06032|Dmel\CG6230|dCOD1	34546		GO:0005524|GO:0006754|GO:0006812|GO:0015662|GO:0016021	chr2L	11115636	11120314	-	FLYBASE:FBgn0027582	CG6230 gene product from transcript CG6230-RA
34547	14.66	19	7	12	7.58	16	4.52	6	4	10	24.7	12.64	CG14921	Dmel\CG14921	34547			chr2L	11120641	11121683	-	FLYBASE:FBgn0032345	CG14921 gene product from transcript CG14921-RA
34548	250.7	324.94	130	165.52	161.535	115.96	128.26	146.92	119.92	109.96	44.3063	227.92	Csl4	CG6249|CSL4|Dmel\CG6249|dCsl4	34548		GO:0000175|GO:0000176|GO:0000177|GO:0005700|GO:0005737|GO:0006397	chr2L	11122564	11123792	-	FLYBASE:FBgn0032346	CG6249 gene product from transcript CG6249-RA
34549	1108.58	1415.09	348.865	301.768	485.079	389.153	245.621	332.688	452.822	328.754	378.586	420.531	Nup160	CG4738|Dmel\CG4738|Nup160[mel]	34549			chr2L	11123779	11129335	+	FLYBASE:FBgn0260937	nuclear pore protein 160
34550	208.884	201.664	50.0759	76.1746	111.101	117.269	75.1174	46.7005	97.242	61.088	101.184	100.104	RfC38	BcDNA:LD06837|CG6258|DmRFC5|Dmel\CG6258|Rfc38|l(2)k13807|l(2)rfc38|n(2)k13807	34550		GO:0000166|GO:0003689|GO:0005634|GO:0005663|GO:0005875|GO:0006260|GO:0016887	chr2L	11128930	11130645	-	FLYBASE:FBgn0028700	Replication factor C 38kD subunit
34551	834.78	809.9	289.96	213.7	247.9	282.94	109.44	145	206.96	142.94	247.82	150	CG4751	Dmel\CG4751	34551			chr2L	11130741	11136003	+	FLYBASE:FBgn0032348	CG4751 gene product from transcript CG4751-RA
34552	179.14	63.16	456.24	415.72	274.94	297.84	295.84	119	172.24	7.36	56.78	13	hgo	CG4779|Dmel\CG4779	34552		GO:0004411|GO:0006559|GO:0006570|GO:0006572|GO:0055114	chr2L	11136395	11138567	+	FLYBASE:FBgn0040211	homogentisate 1,2-dioxygenase
34553	12	63.96	24.78	7.9	10.72	15	4.08	2	5.96	3	2	3.1	Gyc32E	CG33114|CG6275|Cyg1|DMRGC|Dmel\CG33114|GC|GYC 32E|Gyc-r	34553		GO:0004383|GO:0004672|GO:0004872|GO:0005524|GO:0005886|GO:0006182|GO:0006468|GO:0007165|GO:0009190|GO:0023034	chr2L	11138801	11148875	-	FLYBASE:FBgn0010197	Guanyl cyclase at 32E
261614	0	0	1	0	0	0	0	0	0	0	1	0	CG31867	BcDNA:AT02643|CG6275|Dmel\CG31867	261614			chr2L	11144579	11145417	-	FLYBASE:FBgn0051867	CG31867 gene product from transcript CG31867-RA
34554	108.8	123.48	582.6	958.14	1633.12	1250.86	768.34	727.26	1175.36	364.98	515.82	472.64	CG6287	Dmel\CG6287|GH26	34554		GO:0004617|GO:0006564|GO:0051287|GO:0055114	chr2L	11151506	11155716	-	FLYBASE:FBgn0032350	CG6287 gene product from transcript CG6287-RA
34557	545.56	689.46	619.88	450.38	386.5	566.94	184.1	382.16	280.98	178.26	133.92	313.54	Ca-beta	CG14922|CG14923|CG33305|CG42403|CG6320|CaBeta|DmCa1beta|Dmel\CG42403|Dmel_CG33305|Dmel_CG6320|dmcab1	34557		GO:0005245|GO:0005886|GO:0005891|GO:0006816	chr2L	11159270	11170471	-	FLYBASE:FBgn0259822	Ca2+-channel-protein-beta-subunit
34558	0	0	0	0	0	0	0	0	0	0	0	0	Vm32E	CG16874|Dmel\CG16874|VM32E|VMP32E|Vm3|Vm32Ea|Vm32Ec	34558		GO:0007305|GO:0008316	chr2L	11171229	11171665	-	FLYBASE:FBgn0014076	Vitelline membrane 32E
34559	279	507	36	42	48	46	37	28	19	14	44	31	CG4788	Dmel\CG4788	34559			chr2L	11179041	11180436	+	FLYBASE:FBgn0032354	CG4788 gene product from transcript CG4788-RA
34560	3052.89	2596.8	1070.49	637.244	771.991	972.136	413.652	682.107	1046.28	466.133	467.379	523.317	ab	B2149|CG4807|Dmel\CG4807|clu|l(2)k02807|ptd	34560		GO:0003704|GO:0005515|GO:0005634|GO:0007040|GO:0007298|GO:0007517|GO:0008270|GO:0010507|GO:0016198|GO:0048666|GO:0048813	chr2L	11210681	11261080	+	FLYBASE:FBgn0259750	abrupt
5740292	0.9	0	0	0	0	0	0	0	0	0	0.7	0	snoRNA:Me18S-G642	CR34664|Dmel\CR34664|Me18S-Gm642	5740292			chr2L	11234835	11234912	+	FLYBASE:FBgn0086035	ncRNA
318236	4.28	2	0	0	0	1	0	0	0.86	0	0	3	CG32830	Dmel\CG32830	318236		GO:0005622|GO:0008150|GO:0008270	chr2L	11254574	11256577	+	FLYBASE:FBgn0052830	CG32830 gene product from transcript CG32830-RA
53561	731.331	915.755	17.5823	15.3722	33.5651	19.138	95.0338	16.3963	62.3401	41.997	288.499	37.5548	cmet	CENP-E meta|CENP-META|CENP-Meta|CENPmeta|CG6392|Cenp-E|Cenp-M|Cenp-meta|Cmet|DmCmeta|Dmel\CG6392|KIF10|l(2)04431	53561		GO:0000775|GO:0000776|GO:0000940|GO:0003777|GO:0005524|GO:0005871|GO:0005875|GO:0007018|GO:0007049|GO:0007052|GO:0007080|GO:0008574	chr2L	11260826	11269179	-	FLYBASE:FBgn0040232	CENP-meta
3771934	561.021	1028.8	516.5	438.381	513.003	458.129	259.13	417.31	405.477	242.344	461.626	256.28	cana	CENP-E ana|CENPana|CG32955|CG33694|CG4831|CP15516|Cana|Cenp-E|DmCana|Dmel\CG33694|KIF10|l(2)k07716	3771934		GO:0000090|GO:0003777|GO:0005524|GO:0005871|GO:0007018|GO:0008574	chr2L	11269727	11279847	+	FLYBASE:FBgn0040233	CENP-ana
3772186	562.091	1029.07	516.5	438.381	513.343	458.129	259.13	417.31	406.477	242.344	461.626	256.28	CG33695	CG16917|CG32831|CG32955|CG32955-ORFB|CG4831|Dmel\CG33695|l(2)k07716	3772186		GO:0003677	chr2L	11269727	11279847	+	FLYBASE:FBgn0052831	CG33695 gene product from transcript CG33695-RA
34564	228.06	144.74	58.9	80.16	57.5	70.84	144.92	58.92	55	39.32	114.42	51.96	Ppt2	CG4851|Dmel\CG4851|PPT-2	34564		GO:0006464|GO:0008474	chr2L	11280314	11281929	+	FLYBASE:FBgn0032358	Palmitoyl-protein Thioesterase 2
34565	206.2	424.52	134.84	267.76	85.48	358.3	62.92	294.72	93.96	1030.54	75.14	1177.94	mre11	16928|CG16928|Dmel\CG16928|MRE11|Mre11	34565		GO:0000723|GO:0004519|GO:0004527|GO:0005634|GO:0006289|GO:0006302|GO:0006974|GO:0016233|GO:0030145|GO:0031572|GO:0051276	chr2L	11282093	11284337	+	FLYBASE:FBgn0020270	meiotic recombination 11
34566	1	0.18	0	0	0	0	0	0	0	0	0	0	Osi21	CG14925|Dmel\CG14925	34566			chr2L	11284586	11285603	-	FLYBASE:FBgn0032359	Osiris 21
34567	0	0	0	0	0	0	26.9	0	0	2	145.56	0	CG14926	Dmel\CG14926|bs34f02.y1	34567			chr2L	11342313	11343263	-	FLYBASE:FBgn0032360	CG14926 gene product from transcript CG14926-RA
34568	300.08	368.92	185.06	172.62	107	225.46	45.86	92.4	80.92	57	96.68	77.88	salr	32F|CG4881|Cf3|Dmel\CG4881|Sal-r|Spalt|sal|sal-r|salR|spalt	34568		GO:0003676|GO:0003704|GO:0005634|GO:0008270|GO:0008586|GO:0045449|GO:0048098	chr2L	11365305	11373397	+	FLYBASE:FBgn0000287	spalt-related
34569	1059.54	955.74	278.44	170	192.96	268.94	66	157	98	85	121	84	salm	3602|CG6464|Dmel\CG6464|SAL|SPALT|Sal|SalM|Salm|Spalt|l(2)03602|sal|salII|salM|slam|spalt	34569			chr2L	11434311	11445603	-	FLYBASE:FBgn0004579	spalt major
34570	3226.94	1549.2	7.76	9.74	8.74	6.5	28.86	12.36	3.26	12	37.94	5.18	sala	BcDNA:RE40068|CG4922|Dmel\CG4922|nsal|sal	34570			chr2L	11486189	11486955	+	FLYBASE:FBgn0003313	spalt-adjacent
34571	213.38	211.06	166.82	136.04	189.14	205.08	110	128.18	172.86	61.98	127.84	126.8	CG6488	Dmel\CG6488	34571			chr2L	11496794	11499119	-	FLYBASE:FBgn0032361	CG6488 gene product from transcript CG6488-RA
34572	174.36	405.18	1.68	6	436.9	6	0.52	191.46	59.3	14.34	2	12	spz4	CG14928|CT34755|Dmel\CG14928|Spz4	34572			chr2L	11505884	11507897	+	FLYBASE:FBgn0032362	spatzle 4
34573	1131.36	2106.58	1102.12	627.12	864.8	1041.52	360.4	676.06	762.62	710.94	637.88	784.96	CG6509	Dlg5|Dmel\CG6509|LD32687	34573		GO:0005515|GO:0019730	chr2L	11508399	11517057	-	FLYBASE:FBgn0032363	CG6509 gene product from transcript CG6509-RB
3772412	0	0	0	0	0	0	23.2878	0	0.666667	4	88.0134	0.333333	CG4970	CG32953|Dmel\CG4970|anon-WO0140519.184	3772412			chr2L	11517404	11521444	+	FLYBASE:FBgn0032364	CG4970 gene product from transcript CG4970-RB
3771749	0	0	0	0	0	0	0	0	0.666667	0	0	0.333333	CG14929	CG32953|Dmel\CG14929|anon-WO0140519.184	3771749			chr2L	11518454	11521444	+	FLYBASE:FBgn0032365	CG14929 gene product from transcript CG14929-RA
34576	0	0	0	0	0	0	6.71218	0	0.666667	0	5.7927	0.333333	CG14930	Dmel\CG14930	34576		GO:0003677	chr2L	11520358	11521285	-	FLYBASE:FBgn0032366	CG14930 gene product from transcript CG14930-RA
34577	845.88	772.54	1912.58	1641.68	1410.68	1841.24	912.76	1418.62	1110	1486.52	1370.02	1359.44	CG31705	BcDNA:GH07269|CG6528|Dmel\CG31705	34577			chr2L	11523300	11528201	-	FLYBASE:FBgn0028490	CG31705 gene product from transcript CG31705-RA
261621	41.92	10	150.88	145.76	104.6	128.8	12	78	45.84	37	21	57.1	CG31706	CG6528|Dmel\CG31706	261621			chr2L	11529522	11531049	-	FLYBASE:FBgn0051706	CG31706 gene product from transcript CG31706-RA
5740392	0	0	0	0	0	0	3.44	0	0	0	9.3	0	CG34162	Dmel\CG34162	5740392			chr2L	11531995	11533593	+	FLYBASE:FBgn0085191	CG34162 gene product from transcript CG34162-RA
34578	18.42	15.06	30.4	8.06	10.96	15.02	39	18.04	3.14	3.58	185	2.86	Mst33A	CG6541|Dmel\CG6541	34578			chr2L	11585431	11586833	-	FLYBASE:FBgn0028412	CG6541 gene product from transcript CG6541-RA
3771900	0.5	0.5	0	0	0	0	0	0	0	0	0	0	CG15841	CG32952|CG32952-B|Dmel\CG15841	3771900			chr2L	11591338	11591678	-	FLYBASE:FBgn0046212	CG15841 gene product from transcript CG15841-RA
3772154	0.5	0.5	0	0	0	0	0	0	0	0	0	0	CG6555	CG32952|CG32952-A|Dmel\CG6555	3772154			chr2L	11591338	11591678	-	FLYBASE:FBgn0032367	CG6555 gene product from transcript CG6555-RA
34581	0	1	0	0	0	0	0	0	0	1	8	0	giac	CG6589|Dmel\CG6589|dspag	34581		GO:0005634|GO:0005879|GO:0005932|GO:0007286|GO:0030317	chr2L	11610510	11611772	-	FLYBASE:FBgn0032368	giacomo
34582	338.86	408.7	314.94	218.14	119.36	294.96	27	138.04	63	55.72	24	65	kek2	CG4977|CT15962|Dmel\CG4977|Kek2|NB7	34582		GO:0005515|GO:0005886	chr2L	11621819	11626133	+	FLYBASE:FBgn0015400	kekkon-2
34583	0	0	1	0	0	1	9	0	1	0	56.78	0	CG6614	Dmel\CG6614	34583		GO:0005488	chr2L	11645133	11648839	-	FLYBASE:FBgn0032369	CG6614 gene product from transcript CG6614-RA
34584	0	0	0	0	0	0	4.82	0	0	2	35.74	0	CG12307	Dmel\CG12307	34584			chr2L	11651391	11652001	-	FLYBASE:FBgn0032370	CG12307 gene product from transcript CG12307-RA
34585	0	0	0	0	0	0	21.92	0	0	2	79.84	0	CG4983	Dmel\CG4983|anon-WO0140519.134	34585			chr2L	11652448	11653845	+	FLYBASE:FBgn0032371	CG4983 gene product from transcript CG4983-RA
34586	0	0	0	0	0	0	10	0	0	1	58	1	CG4988	Dmel\CG4988	34586		GO:0003978|GO:0019318|GO:0030246	chr2L	11694856	11696072	+	FLYBASE:FBgn0032372	CG4988 gene product from transcript CG4988-RA
34587	873.64	711.08	2959.2	2506.94	2753.08	2571.26	1172.92	1820.34	2686.62	1245.56	2514.96	1313.6	CG12602	Dmel\CG12602	34587		GO:0000220|GO:0008553|GO:0015986	chr2L	11738952	11744161	+	FLYBASE:FBgn0032373	CG12602 gene product from transcript CG12602-RA
8673979	0	0	0	0	0	0	0	0	0	0	0	0	CG42470	Dmel\CG42470	8673979			chr2L	11753200	11753530	-	FLYBASE:FBgn0259960	CG42470 gene product from transcript CG42470-RA
8674020	0	0	0	0	0	0	0	0	0	0	0	0	CG42471	Dmel\CG42471	8674020			chr2L	11753720	11754022	-	FLYBASE:FBgn0259961	CG42471 gene product from transcript CG42471-RA
8674085	0	0	0	0	0	0	0	0	0	0	0	0	Sfp33A1	CG42472|Dmel\CG42472	8674085			chr2L	11754121	11754502	-	FLYBASE:FBgn0259962	Seminal fluid protein 33A1
34588	6	27	4	4	4	2	2.68	2	1	1	15.68	1	CG14931	Dmel\CG14931	34588			chr2L	11788461	11789475	+	FLYBASE:FBgn0032374	CG14931 gene product from transcript CG14931-RB
34589	5	1	4	4	8	3	14	3	4	8	34.94	10	CG14932	Dmel\CG14932	34589			chr2L	11789604	11791015	+	FLYBASE:FBgn0032375	CG14932 gene product from transcript CG14932-RC
34590	0	0	0	0	0	0	2.34	0	0	0	34.84	0	Tsp33B	CG14936|Dm.Tsp33B|Dmel\CG14936	34590		GO:0016021	chr2L	11791025	11792365	-	FLYBASE:FBgn0032376	Tetraspanin 33B
34591	99.84	81.74	19.32	10	5	3	12	8	9.54	12	13	9	CG14937	Dmel\CG14937	34591			chr2L	11792412	11794083	-	FLYBASE:FBgn0032377	CG14937 gene product from transcript CG14937-RA
34592	3620.66	3567.86	2500.48	1488.56	1508.54	2375.18	1513.08	1499.44	1599.3	1971.52	1906.9	2248.32	crol	CG14938|Dmel\CG14938|anon-EST:Liang-1.74|anon-EST:Liang-2.48|clone 1.74|clone 2.48|crol alpha|crol beta|crol gamma|l(2)04418|l(2)s2346	34592		GO:0003676|GO:0003702|GO:0005634|GO:0006357|GO:0007155|GO:0007476|GO:0008270|GO:0016481|GO:0030178|GO:0045931	chr2L	11794327	11809433	-	FLYBASE:FBgn0020309	crooked legs
5740806	0.16	0.06	0	0	0	0	1	0	1	0	0	0	snoRNA:Me18S-A934	CR34665|Dmel\CR34665|Me18S-Am934	5740806			chr2L	11798105	11798195	-	FLYBASE:FBgn0086036	ncRNA
34593	1098.56	1444.78	689.84	546.76	775.22	672.88	673.8	500.32	674.24	373.92	584.28	581.88	CG14939	Dmel\CG14939|anon-WO0118547.165|i182	34593		GO:0048589	chr2L	11810092	11813800	-	FLYBASE:FBgn0032378	CG14939 gene product from transcript CG14939-RA
34594	755.92	469.58	1683.62	1690.7	1380.72	2161.48	1797.8	1967.68	1366.34	1322.08	2006.2	2090.62	Pde1c	CG14940|CG14942|CG14943|CG14944|CG31757|CG31758|CG42325|Dmel\CG42325|Dmel_CG14940|Dmel_CG14943|Dmel_CG14944|Dmel_CG31757|Dmel_CG31758|PDE1C|PDE1c	34594		GO:0004114|GO:0004115|GO:0004117|GO:0004867|GO:0007165|GO:0009187|GO:0030162|GO:0047555|GO:0048101	chr2L	11814826	11928570	-	FLYBASE:FBgn0259225	Phosphodiesterase 1c
34595	200.84	249.7	45.94	37	67.34	54.58	32.68	24	55	37	52.48	39	esc	CG14941|Dmel\CG14941|ESC|Esc|L41867|dESC|sc	34595		GO:0000790|GO:0003677|GO:0005515|GO:0005634|GO:0006342|GO:0007517|GO:0016458|GO:0016571|GO:0035098|GO:0042054|GO:0046974|GO:0046976|GO:0048666|GO:0048813|GO:0070734	chr2L	11827180	11829402	-	FLYBASE:FBgn0000588	extra sexcombs
8674007	0	0	0	0	0	0	0	0	0	0	0	0	Sfp33A4	CG42604|Dmel\CG42604	8674007			chr2L	11837259	11837411	+	FLYBASE:FBgn0261056	Seminal fluid protein 33A4
8674051	0	0	0	0	0	0	1.92	0	0	0	0	0	Sfp33A2	CG42473|Dmel\CG42473	8674051			chr2L	11837713	11838049	+	FLYBASE:FBgn0259963	Seminal fluid protein 33A2
8674115	0	0	1	1	0	0	0	1	0	1	0.76	0	Sfp33A3	CG42474|Dmel\CG42474	8674115			chr2L	11839912	11840331	+	FLYBASE:FBgn0259964	Seminal fluid protein 33A3
318906	4	1.14	20.32	38	73.56	22.38	141.7	108.1	23.48	9	30.14	15	CG31704	Dmel\CG31704	318906		GO:0004867|GO:0006508	chr2L	11840691	11841011	+	FLYBASE:FBgn0051704	CG31704 gene product from transcript CG31704-RA
8673962	88.29	27.48	210.01	208.22	275.91	222.37	400	346.45	275.5	123	236.72	201.34	CG42486	CG42501|Dmel\CG42486	8673962			chr2L	11843137	11844058	+	FLYBASE:FBgn0259989	CG42486 gene product from transcript CG42486-RA
50442	88.29	27.48	210.01	208.22	275.91	222.37	400	346.45	275.5	123	236.72	201.34	CG14933	Dmel\CG14933	50442			chr2L	11843137	11844058	+	FLYBASE:FBgn0040968	CG14933 gene product from transcript CG14933-RA
34597	53.86	77.84	39.9	39.18	133.94	43.28	12.52	105.72	48.26	15.98	3	48.82	CG14934	Dmel\CG14934	34597		GO:0004558|GO:0005975|GO:0043169	chr2L	11847231	11849115	+	FLYBASE:FBgn0032381	CG14934 gene product from transcript CG14934-RA
34598	73	63	136	139.5	95.94	285.38	199.3	160.8	131.98	94.82	243.9	77	CG14935	Dmel\CG14935|FBgn0032382	34598		GO:0004558|GO:0005975|GO:0043169	chr2L	11849962	11852572	+	FLYBASE:FBgn0032382	CG14935 gene product from transcript CG14935-RA
34601	0	0	0	0	0	0	0	0	0	1	1	0	Or33a	33B.1|33a|AN3|CG16960|DOR33B.1|DOR73|Dmel\CG16960|Or33B.1|Or73|dor73	34601		GO:0004984|GO:0005549|GO:0007608|GO:0016020|GO:0016021	chr2L	11934505	11935716	+	FLYBASE:FBgn0026392	Odorant receptor 33a
34602	0	0	0	0	0	0	1	0	0	0	0	0	Or33b	33B.2|33b|AN1|CG16961|DOR33B.2|DOR72|Dmel\CG16961|Or33B.2|Or72|dor72	34602		GO:0004984|GO:0005549|GO:0007608|GO:0016020|GO:0016021	chr2L	11936181	11937501	+	FLYBASE:FBgn0026391	Odorant receptor 33b
34603	0	0	0	0	0	0	0	1	0	0	0	0	Or33c	33B.3|33c|AN2|CG5006|DOR33B.3|DOR71|Dmel\CG5006|Or33B.3|Or71|dor71	34603		GO:0004984|GO:0005549|GO:0007608|GO:0016020|GO:0016021|GO:0050911	chr2L	11937969	11939202	+	FLYBASE:FBgn0026390	Odorant receptor 33c
34604	98	7	32	6	3	4	0	0	1	0	0	0	Cry	CG16963|DmelCry|Dmel\CG16963|dcy	34604		GO:0005212|GO:0005214	chr2L	11944141	11946805	+	FLYBASE:FBgn0005664	Crystallin
34605	0	0	0	0	0	0	3	0	0	0	13	0	CG16964	BcDNA:GH05159|Dmel\CG16964	34605			chr2L	11947965	11948636	+	FLYBASE:FBgn0032385	CG16964 gene product from transcript CG16964-RA
3772193	0	0	0	0	0	0	0	0	0	0	0	0	mir-263a	CR33580|Dmel\CR33580|dme-mir-263a|miR-263|miR-263a	3772193			chr2L	11953466	11953489	-	FLYBASE:FBgn0067722	ncRNA
3772171	6	12	13	11	11	9	6	13	6	97	6	54	bft	CR31863|Dmel\CR31863	3772171		GO:0008407	chr2L	11956228	11971094	-	FLYBASE:FBgn0041606	bereft
34607	93	30.08	21	4.88	45.96	68.8	64.92	106.84	42.96	7.84	36	18	CG16965	Dmel\CG16965	34607		GO:0004555|GO:0005975	chr2L	11981714	11984249	+	FLYBASE:FBgn0032387	CG16965 gene product from transcript CG16965-RA
34608	1263.34	1927.92	574.58	488.02	679.32	652	420.86	489.16	560.42	931.52	551.72	1048.1	CG6686	Dmel\CG6686|SART1	34608		GO:0000398|GO:0071011	chr2L	11984327	11988035	-	FLYBASE:FBgn0032388	CG6686 gene product from transcript CG6686-RA
5740407	211.278	177.202	121.966	107.58	148.282	95.7456	148.573	112.623	113.971	74.52	50.8542	125.5	CG34163	Dmel\CG34163	5740407			chr2L	11988285	11988801	+	FLYBASE:FBgn0085192	CG34163 gene product from transcript CG34163-RA
34609	99.2094	253.831	5.02087	9	7.08416	4.02618	2.02624	8.09212	4.02892	0	8.10564	8.24	zuc	CG12314|Dmel\CG12314	34609		GO:0030717|GO:0031047|GO:0043186|GO:0046843|GO:0048477	chr2L	11988735	11989861	-	FLYBASE:FBgn0261266	zucchini
34610	204.14	154.7	46.6	61.24	54.84	62.64	48.58	50.8	41.82	208.14	60.48	236.02	dgt2	CG16969|Dgt2|Dmel\CG16969	34610		GO:0005515|GO:0005819|GO:0005875|GO:0007052|GO:0008017|GO:0031122|GO:0043234	chr2L	11989964	11990834	+	FLYBASE:FBgn0032390	dim gamma-tubulin 2
34611	64.684	69.8457	77.4026	83.2892	55.0972	61.528	31.8103	58.4781	47.6469	52.7195	60.1222	70.1616	escl	CG5202|CG5202-PA|Dmel\CG5202|ESC|ESC-LIKE|ESC1|ESCL	34611		GO:0005515|GO:0005700|GO:0035098|GO:0042054|GO:0070734	chr2L	11990927	11992848	+	FLYBASE:FBgn0032391	CG5202 gene product from transcript CG5202-RA
318992	181.609	245.781	96.1579	83.1945	98.7173	66.674	68.9194	42.5224	66.5398	56.5759	71.92	64.3155	Ada1-2	Ada1|CG31866|Dmel\CG31866	318992		GO:0003677|GO:0005575|GO:0008150	chr2L	11992906	11994049	+	FLYBASE:FBgn0051866	CG31866 gene product from transcript CG31866-RA
317813	7.96743	57.2183	4.51238	20.2625	2	52.6987	0.5	4.9344	1	63.017	5.0805	63.7721	CG18789	Dmel\CG18789	317813			chr2L	11994066	11995428	-	FLYBASE:FBgn0042127	CG18789 gene product from transcript CG18789-RA
318990	79.039	125.053	49.1797	32.2061	42.8825	52.6009	49.6261	49.518	35.4166	190.984	32.5095	298.612	CG31864	CG17749|CG31864-PA|Dmel\CG31864	318990		GO:0003824|GO:0008152|GO:0030170	chr2L	11995792	11996471	+	FLYBASE:FBgn0051864	CG31864 gene product from transcript CG31864-RA
[truncated: 13,033 more rows]
