# Supplementary material for: The ribonuclease Dis3 is an essential regulator of the developmental transcriptome
Source: BMC Genomics. 2012 Aug 1;13:359. doi: 10.1186/1471-2164-13-359 (PMC3434026; doi:10.1186/1471-2164-13-359)
Supplement: Additional file 3 — Table S2. Filtered RNA-seq data. [file 1471-2164-13-359-S3.xlsx]

## Sheet: all gene RPKM filtered
Symbol	wtday1	wtday2	wtday3	wtday4	wtday5	wtday6	Dis3KDday1	Dis3KDday2	Dis3KDday3	Dis3KDday4	Dis3KDday5	Dis3KDday6
CG11023	0.388439	0.535463	0	0.188102	0.0711898	0.289965	0.461186	0.193643	0	0.322953	2.10883	0.0361518
l(2)gl	98.8581	136.752	48.4646	39.8417	44.9987	51.8785	19.1546	49.3414	35.0878	34.8592	40.0306	30.335
Ir21a	1.20059	1.19722	1.04368	0.942457	1.3299	0.987234	0.283867	0.891339	0.305494	0.819754	0.418168	0.529426
Cda5	11.4369	14.5768	5.65841	3.72336	10.6912	4.67383	4.2464	12.0287	5.6182	2.70878	3.63882	2.58827
dbr	22.3754	30.6678	11.497	11.7134	7.24157	9.57962	5.2713	7.66893	6.1754	10.6573	4.7958	8.05892
galectin	17.9907	24.2354	29.8564	32.8938	17.5918	29.4355	20.3221	22.0393	16.8206	16.7045	24.2767	13.9997
net	5.19448	3.08802	3.48591	2.7109	0.49002	3.7231	1.24016	1.23294	0.883975	0.817272	1.94041	0.839847
CG11376	23.4433	34.573	8.15222	6.89179	4.64028	7.65798	2.94081	5.12159	5.88931	4.70739	6.34126	4.01504
CG11377	17.8478	15.9582	15.8998	16.4282	26.2291	16.9919	10.6401	9.59705	19.4841	10.3779	13.1733	13.9281
Nhe1	14.3253	12.7081	16.6398	11.7714	12.3734	12.864	6.63267	9.47501	13.8706	6.87248	14.7529	7.51037
M(2)21AB	154.019	198.203	233.859	247.871	131.596	203.602	86.8187	190.82	137.922	79.1611	72.9071	93.4953
CG13694	7.87307	2.13225	6.36995	3.90006	6.0573	3.83016	9.36486	2.69417	5.08396	0.695111	4.53384	1.75932
CG4822	9.20941	10.3175	4.16778	3.97682	2.8064	5.61967	2.01153	3.11932	3.41153	6.56468	2.41707	5.04465
CG3164	98.0551	83.8961	116.867	158.369	80.8622	141.828	27.717	113.286	87.7523	71.746	80.2922	56.2387
Gs1	87.1886	115.739	149.575	174.842	226.43	207.13	59.4543	187.819	174.634	104.065	115.911	95.2586
CG31976	0.922145	0.0802706	5.12882	5.49196	4.18622	4.92703	1.2534	4.92381	4.12129	3.62446	1.1417	3.11137
CG31975	0.922314	0.080393	5.13591	5.50033	4.19158	4.93454	1.25531	4.93132	4.12639	3.62998	1.14344	3.11612
CG31974	7.40943	2.70568	65.5799	80.0365	67.4095	72.7604	27.4246	73.7816	69.5281	74.8517	20.0774	68.6376
CG11454	13.6853	17.3846	7.93485	17.8932	8.30108	14.6601	3.648	8.79424	5.46448	9.50148	6.8767	13.5324
CG42399	2.04377	2.71628	0.957902	1.08568	1.38919	1.22766	0.390078	1.80835	0.874624	1.3058	0.392952	1.09017
CG3709	6.12137	11.2731	4.04354	4.22708	4.79861	4.04145	2.76371	4.78805	4.77522	3.16837	2.24114	5.30566
CG11455	106.347	96.4047	126.612	202.758	152.332	139.315	127.441	101.207	114.346	50.8089	115.506	102.61
CG3436	33.3418	37.8987	11.775	14.3487	16.7028	13.8126	12.7255	10.0574	15.084	9.52581	12.761	11.9718
CG33635	5.06469	7.46913	5.9443	4.84231	5.6563	5.76629	5.97412	4.44434	6.62482	5.73905	6.7617	6.53493
spen	17.7483	27.9149	12.0184	5.30033	5.62201	13.1061	2.67609	5.33727	7.97814	9.10202	7.23859	6.09056
mRpL10	24.2767	24.2373	30.1649	45.8274	36.049	30.6253	20.1807	23.8736	29.3162	15.0035	16.0761	22.8579
CG11617	6.23178	5.95311	6.65486	6.50749	4.08957	4.5076	2.62275	3.66276	3.69757	1.69825	2.43601	2.36718
CG11490	7.25551	13.1223	7.95475	8.88393	4.84324	7.9156	3.85479	6.06858	6.71352	5.83934	6.34689	4.46203
kis	32.3255	36.7276	13.8432	9.35665	11.6759	18.474	5.20876	9.26551	15.4708	15.3809	13.3604	11.219
CG13693	0.116749	0	0.0308596	0	0	0.0560262	0.243683	0.067048	0	0.0611764	2.42751	0.048896
Rpp30	10.9363	8.96143	6.03148	9.37932	8.15563	7.55873	5.62384	5.2448	7.36227	6.35907	4.27838	7.40888
CG3645	13.6347	13.9137	7.55403	7.97752	7.25993	8.90054	3.6049	6.84606	8.12	6.97377	6.61013	8.11681
CG17075	2.66114	3.51841	2.20155	1.48654	1.14638	2.21386	0.0198837	0.979315	0.534198	0.571582	0.110074	0.280559
CG3345	0.369296	0.320875	0.152626	0.182887	0.0553731	0.224897	0.406551	0.15062	0.0492261	0.211093	5.85292	0.0562395
mbm	26.2782	41.8128	8.75427	9.45003	8.89955	9.3345	3.58638	9.47265	8.76894	10.3711	4.12194	13.1471
CG11555	31.2253	46.588	17.8948	23.2655	17.0991	15.5683	17.2312	19.3922	17.3183	14.7402	11.2488	19.071
CG17078	24.1867	21.2093	6.73402	6.64335	5.34282	8.07425	3.1999	4.46194	5.09841	4.41205	6.30339	4.21797
smo	17.1017	27.2209	3.79681	4.15803	2.75153	4.24529	2.39154	3.29228	3.67189	2.52524	5.29249	3.1066
CG11601	11.6709	12.5279	14.1847	19.8876	15.5482	18.5488	9.02977	11.9656	14.3689	12.4033	9.34139	13.265
CG3625	82.2953	69.6269	43.2409	48.9232	47.7612	50.2599	34.8932	29.1457	43.8483	18.517	60.7784	21.9365
CG11592	8.6978	5.80737	3.90031	3.10593	6.83948	3.83406	1.35148	2.79367	4.02972	2.33184	6.95409	2.5157
CG11562	16.5383	14.418	19.0222	24.5474	27.1015	18.3815	20.8648	15.1603	22.9772	12.2494	17.4006	19.4046
U2af38	43.5652	82.9522	10.3733	12.6891	15.1115	13.705	7.08221	7.65332	12.1785	9.33587	10.4277	9.00875
Hop	49.4227	48.041	33.0226	32.7489	54.3083	33.0437	29.216	33.4205	52.4344	37.0915	39.5133	59.2679
Pi3K21B	9.88924	10.6508	11.7444	11.1804	9.46806	11.66	6.73347	10.3728	10.2397	18.5913	11.2916	18.7839
Plc21C	9.36141	12.2735	9.28961	10.3232	6.78497	11.0379	3.48091	6.67949	6.36854	6.41566	4.58783	5.77824
CG11912	3.16249	0.259094	14.8078	26.6799	20.1947	14.7427	49.1123	16.1349	35.5324	10.8898	88.0117	18.1645
CG11911	82.3946	5.04752	377.152	612.85	333.717	515.096	608.734	512.155	536.681	322.254	1008.07	441.765
CG33127	34.508	11.0737	110.033	128.345	98.6339	124.784	77.6034	86.2427	122.115	63.298	90.6266	67.7142
CG31920	0.0494221	0	0.0894092	0	0.0328481	0.12497	0.339854	0.0451962	0.176544	0.163444	4.45124	0
CG33992	0.148882	0	0.131177	0	0.061393	0.0714462	0.241814	0	0	0.0140425	2.85784	0
CG31921	0.276812	0.0661455	0.0609736	0.0754011	0	0.0664191	0.419033	0.093147	0	0.181312	3.64059	0.0289831
Ent1	31.5798	29.475	14.9588	16.1743	11.8322	15.1085	8.93292	12.6612	10.9566	6.89596	16.3765	6.13894
al	7.72141	9.1371	3.52617	3.33614	4.53723	3.92753	1.51016	4.46153	6.04098	4.73592	4.39401	6.21721
CG4213	5.4718	5.32938	5.70541	5.38169	4.06477	5.19775	3.00847	3.72173	5.36707	3.65542	8.01083	3.36828
RpI135	14.6967	10.1727	7.04678	8.25054	7.16758	7.86611	1.46392	8.36785	7.44388	8.49558	4.17218	9.24247
alpha-Adaptin	25.2361	26.1628	18.8198	18.916	16.5727	20.9921	7.30776	12.1494	15.6382	11.5592	14.8402	9.84756
ebi	20.5437	53.7656	10.9465	11.9149	12.2406	12.9835	5.23177	8.79739	11.7691	8.71289	10.3028	8.7917
CG13690	19.3667	13.4419	1.31706	1.25361	2.7698	2.70751	2.41657	1.70969	2.04928	1.50263	1.96642	2.27956
RpLP1	2142.34	1408.7	2401.51	2521.04	2139.39	2316.21	1759.49	1925.12	1838.84	1673.96	1458.68	2486.53
CG11885	16.414	15.4418	6.88817	9.87077	10.9694	10.8241	11.1047	9.53457	11.3384	6.74668	11.0503	11.7798
BBS8	0.405211	1.18824	0.173313	0.747983	0.162226	0.344544	0.134521	0.264763	0.140472	0.103073	0.0484825	0.123573
ex	21.1508	19.2043	11.0579	8.0539	8.94367	14.3565	1.61892	7.07417	6.80901	4.73762	6.96992	4.71338
crq	19.2051	18.2832	19.7486	12.8803	13.7108	15.3981	14.5241	13.071	17.5645	7.94513	22.9543	6.34064
CG4164	53.4495	63.1135	35.4535	33.876	62.7073	29.0911	30.3022	20.9595	48.8066	18.2279	28.2561	21.6812
CG4133	8.09496	9.30045	3.73223	4.00015	2.35982	3.90376	2.05714	1.6585	1.60514	1.22902	1.53785	1.1014
CG4297	3.38513	4.47763	3.42173	3.19392	2.38222	4.14852	1.05899	1.75057	2.66456	1.33216	2.12284	1.08026
MED15	22.0527	35.4815	5.21529	6.43363	5.31988	7.38051	2.92	3.50668	5.57401	4.8887	5.80605	5.43093
cbt	24.7663	16.4273	25.6101	19.397	37.5003	20.5216	3.67568	49.2993	44.0162	36.3733	22.6041	71.0755
ush	15.2977	13.1431	3.07338	2.6328	3.23727	3.51547	1.8042	2.47338	4.02173	3.20653	5.07983	3.37011
lwr	114.281	144.405	33.8452	41.8509	44.9091	44.4173	24.8539	27.0075	39.3015	28.8486	36.6963	35.9984
Spp	94.6571	117.451	48.2883	48.8813	108.023	63.1595	50.947	37.0137	85.2665	38.429	68.4403	42.7099
nAcRbeta-21C	7.43573	4.35906	2.84391	2.71283	3.32299	3.55924	2.93184	1.87149	3.11685	3.18284	5.72506	2.03397
Ets21C	0.688687	0.661761	1.17937	1.07686	0.361933	1.35994	1.16543	1.00257	0.320199	2.15525	0.469503	1.72138
rempA	1.54692	2.3803	0.58372	0.920914	0.355652	1.11637	0.166539	0.290465	0.291093	0.710511	0.473381	0.626029
CG2789	16.3286	14.0524	58.3942	86.8193	72.2296	86.7575	81.8181	64.3688	68.8096	50.3317	102.287	65.7232
CG11835	0.41156	0.242077	0.30683	0.275951	1.3838	1.18501	18.6649	0.653386	7.61079	3.81547	17.0904	3.89071
CG2794	12.6579	8.22365	12.569	10.5113	17.7582	10.0727	7.78669	8.8367	15.2931	12.8191	12.3206	13.7987
Nle	18.1354	13.5648	10.8872	13.2826	11.8874	13.6094	4.35774	10.9039	9.08492	11.7859	4.82052	13.8762
CG2807	27.5665	36.4563	9.11235	10.5701	9.91574	11.3157	3.69629	6.42952	9.86081	9.18664	11.5874	8.1578
Ipk2	6.96051	5.09411	9.81697	9.43016	8.38599	8.80133	7.94295	5.88547	6.82458	10.183	6.39969	9.77342
CG2813	70.8728	69.6627	39.8237	38.1749	23.0116	27.553	18.0917	23.9097	22.0065	13.485	17.271	17.0217
Gsc	1.18608	1.29637	0.328628	0.406388	0.251678	0.488151	0.0478261	0.304262	0.0968567	0.07107	0.100288	0.0852053
CG13689	17.63	24.6565	4.39626	7.36775	2.05752	4.43998	3.48843	2.44974	2.37547	2.36555	2.45962	1.91855
ds	9.52636	9.71995	1.78533	1.44628	1.95706	2.99049	0.782497	1.41969	2.7341	1.69316	2.74208	1.5833
Hsp60B	0	0.0360221	0	0	0	0	0.724873	0	0	0.0394961	8.56809	0
Eaat2	3.35633	2.81705	5.44892	6.41716	2.60759	4.41163	0.753875	2.91642	1.64285	1.59748	0.782505	1.92083
GABA-B-R3	1.4858	0.831132	2.43205	2.65268	0.92262	2.21368	0.245966	0.908916	0.564947	0.581858	0.322435	0.56686
CG12506	10.8525	0	1.02267	3.21693	3.34242	1.47396	6.29029	4.94054	9.73964	1.17244	3.3606	1.06682
CG13946	12.7479	0.217242	3.45243	3.61833	4.34189	2.4516	9.65374	4.18434	9.63803	1.06489	2.61807	1.71329
CG13947	9.43935	1.50802	6.94659	29.3514	29.3958	16.3237	62.6541	18.6677	29.2556	15.4008	49.3398	25.7098
Pkg21D	5.08984	1.94971	4.68574	5.20647	4.64019	5.69946	2.1648	4.90818	4.64155	2.79627	5.17804	3.50364
Nnf1b	5.02676	11.2311	0.734677	1.00052	1.01411	0.886397	1.47747	1.02052	1.27384	1.33014	1.31116	1.21564
KH1	7.26749	17.4655	5.71297	8.73403	8.84974	6.75622	3.86746	5.83171	8.36558	8.00681	3.5859	9.33901
CG3883	6.14696	9.336	1.87143	3.38104	1.44239	2.74714	1.09112	1.15208	1.70759	1.86026	1.70384	1.50969
CG3639	7.33169	3.74939	5.67774	6.9144	6.79963	6.61688	4.17674	3.28378	4.74964	4.0406	6.38179	4.43372
CG3876	3.71958	11.0946	5.1266	6.86676	3.95141	3.93817	3.79557	2.98313	4.43846	3.16938	3.39009	4.25058
Clp	7.4889	5.72766	2.81146	4.2572	3.96677	3.25006	2.59784	1.75305	3.03829	4.57252	3.64155	5.45469
CG3662	54.2523	51.5324	49.4042	54.5862	29.0966	53.4815	25.3023	33.5676	31.2498	27.2159	50.4337	24.9851
CG3862	6.19337	5.80589	5.78362	6.51742	6.24284	5.99563	3.27689	4.03862	5.68585	5.49543	4.43082	6.07953
dock	33.2616	39.6544	10.9594	10.5121	9.13372	10.7392	6.7979	7.94997	6.69045	5.14844	7.33554	5.2459
drongo	27.8924	37.1869	10.7326	10.5709	11.7389	13.6893	6.60249	10.8275	8.11719	10.3035	11.9309	7.39497
CG4291	7.40739	4.74838	3.95306	4.90143	3.60616	4.05542	1.36382	2.84339	2.49199	3.12074	2.59856	3.3805
kraken	33.1908	25.3485	53.0358	76.1311	79.1988	71.2737	28.5492	66.025	51.7831	87.4247	54.2302	97.9957
CG13950	3.29326	2.2165	2.98423	2.77614	2.88079	1.62242	1.69136	1.42035	2.03977	1.04683	1.95293	0.9873
aru	25.6459	22.8517	17.1613	17.207	14.0927	19.5132	5.30072	11.3434	10.9182	9.52108	9.4499	9.86495
dbe	33.3155	41.0825	12.4154	15.7233	14.0653	12.7171	7.14931	10.7526	10.93	11.4801	6.9843	14.5051
PNUTS	30.8166	30.5513	18.7958	21.3293	11.4358	23.1205	12.0512	18.0725	10.0716	54.2338	10.4017	40.1239
CG15824	0	0	0.0118363	0	0	0	0.0723647	0.0122389	0	0.0416729	1.09213	0
Lsp1beta	0.060734	0.0290253	0.0535116	0	0.0250443	0.174872	1977.12	3.17902	152.552	7.50667	9918.48	1.7607
GluRIIC	7.59692	6.95777	10.1408	12.4926	9.89455	8.92515	5.07617	8.55808	7.53588	6.62368	8.81877	7.05934
CG4341	6.73279	7.88563	6.57059	7.19061	2.75243	6.90494	0.396653	3.01026	1.66256	1.40451	0.605744	1.38247
ia2	20.3152	7.37877	76.8066	52.65	33.8645	80.5169	5.53673	36.0703	25.5189	24.9655	10.6993	20.1128
CG4375	0.10258	0	0.0903811	0	0.0845997	0	0.876894	0	0	0	7.78723	0.0859234
CG4415	0.804278	0.849364	1.30841	2.51244	2.89033	2.67949	1.56311	1.94444	1.73975	1.58492	4.97311	1.93249
S	25.6358	25.781	6.18691	4.70785	4.5196	6.48737	1.98188	4.02598	4.64103	3.98942	5.09066	3.95039
ast	7.19237	6.55809	4.75451	5.74797	3.90863	5.50269	1.42642	3.33504	3.87008	3.90692	3.87988	4.17055
Atg4	25.2777	33.8004	11.2978	14.7232	11.1991	17.6712	8.63532	10.9511	11.2737	11.7581	13.9371	10.0903
CG4629	3.62695	2.82773	5.28746	5.53927	4.99827	5.732	1.39998	4.27287	4.80599	3.44906	2.49686	4.12294
CG4644	9.54691	12.1163	9.07631	10.4024	8.6506	9.16319	2.2296	6.92936	6.37368	6.25487	3.1738	7.20933
CG14339	0.0718497	0	0.0218295	0	0	0	0.0705978	0	0	0.0186948	0.781152	0.0207528
Pino	36.446	26.1219	44.8752	43.9908	46.7188	45.0726	15.8865	121.868	85.5445	55.6808	61.9037	72.1242
CG4552	13.2188	11.2408	11.0921	10.3835	11.8191	13.6393	4.54507	9.25498	11.8746	7.61963	12.2981	8.02247
Iris	0.0461917	0.087415	0.0404199	0.049958	0.0753487	0.176582	0.567464	0.292863	0.518413	0.0483104	3.16123	0.0767259
CG4577	6.78751	2.53243	27.3684	26.7566	14.6381	29.4029	3.36602	16.5942	9.68681	9.84704	4.09627	9.06525
CG4726	32.1328	28.9462	77.8167	89.0227	68.1835	93.3217	21.8815	40.5264	71.5048	35.2349	62.8847	42.7106
CG4749	4.96201	4.88614	3.04689	4.36633	7.1093	4.66585	2.92758	4.04749	5.67873	8.08859	2.2729	7.26252
Tfb4	8.93293	21.0078	3.04935	4.17249	3.29279	3.59405	2.21448	2.69872	3.1292	3.75351	3.21592	4.22957
CG4764	20.5132	29.7023	10.5952	16.607	15.2204	15.5528	12.8704	12.2574	17.1035	16.6378	14.3577	18.3326
capt	38.4325	54.4482	46.795	54.6478	52.8451	55.0139	39.4859	37.3427	57.0936	38.105	58.9869	35.2699
Tango14	16.51	15.6681	21.6252	21.4377	24.4703	22.9335	11.4185	12.8528	23.2591	9.73264	15.0176	15.0455
CG5080	75.9366	98.5313	8.35318	6.81115	11.8938	9.71126	4.94812	5.88328	11.4003	5.713	15.3727	6.9535
CG4785	8.3168	12.6515	3.37755	3.65048	4.24273	3.54838	2.18343	2.00199	3.51054	4.19596	3.13685	2.81352
CG14341	10.5808	15.4196	6.99697	8.80044	6.66085	7.84443	7.48229	4.88624	7.28631	3.81618	8.05146	5.59133
Plap	8.68701	6.57706	5.66892	6.97256	11.1193	7.92138	6.94921	5.25788	12.7883	9.30493	15.3276	10.1765
CG31922	6.81394	6.64203	4.56436	4.52782	2.84549	3.31895	3.22268	3.25108	1.40515	1.20708	1.8094	2.19123
CG5118	10.9616	7.56113	6.59923	7.16991	4.78394	6.51144	5.34808	5.94066	5.88847	4.87968	6.65227	5.43881
CG4887	18.3418	24.1165	7.40697	8.75792	7.80245	10.8981	5.02066	5.80026	6.7146	6.47463	7.45478	6.66142
CG4896	9.00418	6.90904	4.78027	6.09147	3.18416	6.09052	3.50231	2.52451	3.76707	2.56143	5.33341	2.94179
CG5126	7.12478	4.44769	9.47028	9.65609	9.87404	10.6264	6.11334	5.76076	9.80538	4.73048	7.10619	4.92627
Tgt	9.17419	5.98128	5.15869	7.04054	5.07418	6.35628	2.28061	5.40483	4.78377	5.98718	2.12562	7.44404
CG5001	28.6661	13.4209	53.7288	50.1538	49.0925	54.5211	33.5491	36.3206	41.7108	26.6778	44.2085	38.7967
CG5139	2.06626	0.303842	5.60168	5.36854	2.35951	0.610197	6.05873	2.85249	1.41049	0.916148	3.03844	1.25813
CG5011	26.8374	7.72561	94.9021	73.5815	58.846	89.0165	76.8766	67.4809	58.4266	52.6527	79.9814	70.3539
CG14342	4.24733	4.20959	2.94442	2.49729	0.34494	1.30463	0.183238	0.219556	0.089605	0	0	0.175169
CG42329	1.86775	0.371754	0.720823	0.0384549	14.3308	0.16937	0.889531	5.03494	1.52704	0.0369879	3.5478	0.146633
CG5397	4.62128	1.07567	6.25619	4.10707	7.33795	5.44388	6.73193	5.92801	11.728	7.44954	13.5932	6.63704
robo3	10.113	14.1661	5.47427	5.99604	2.2583	5.07852	0.291172	2.34762	1.02007	1.06779	0.685055	0.717985
CG5440	0	0	0	0	0	0	0.817401	0	0	0.171788	4.20181	0.274608
Cdlc2	0.122016	0.0956324	0	0	0	0	1.38725	0	0.11618	0.255745	8.79355	0.306611
CG5556	0	0	0	0	0	0	0	0	0	0	1.90179	0
CG5561	0	0	0	0	0	0	0.317884	0	0.0708152	0	2.24262	0
CG5565	0	0	0	0	0	0	0.73633	0	0.0820163	0.0902709	3.12681	0.0721501
NLaz	8.28095	13.2201	2.65473	3.29256	2.26673	3.31954	1.6822	3.65324	0.591702	2.63665	1.1378	2.22784
CG14346	0.769105	0.367562	0.0847056	0.209497	0.713585	0.369082	1.16426	0.172535	0.366158	0.604516	3.27567	0.805277
lea	65.3337	55.7637	3.65042	2.82129	1.66098	3.52792	1.49044	2.02886	1.60573	2.69749	4.58668	2.01639
NEWGENE5	0	0.0924381	0.170421	2.00208	0.0797597	5.84769	0.206682	4.96913	0.18417	23.6254	1.04882	15.9601
CG33128	10.5548	1.19142	180.462	336.691	233.295	349.227	96.4425	286.41	289.24	246.79	322.415	286.398
CG18131	0.16392	0.0783389	0.216641	0.0446504	0.439363	0.314652	0.759015	0.330954	0.390199	0.429471	3.87617	0.102978
CG7420	4.52213	3.41183	4.45566	5.91398	4.70054	6.13398	2.91552	3.05677	3.95276	4.29475	3.46667	5.31049
halo	20.5026	16.6275	0	0	0	0	0	0.111501	0	0	0.0147007	0
CG14351	22.001	19.0743	9.64244	6.73417	12.7988	10.1974	2.5296	10.5239	9.88579	5.02469	10.6431	4.88443
CG10869	0.327473	0.0347783	0.0961769	0.198224	0.0900248	0.314299	1.55365	0.163251	0.0346455	0.190662	11.4362	0.182867
CG31935	11.6104	13.7398	7.23433	6.50506	6.25292	6.74264	6.9269	8.45585	5.86672	4.52211	6.90389	4.51501
CG14352	3.94179	10.0101	1.54326	2.72064	1.47601	2.16162	1.91805	2.14508	2.53193	1.53746	1.39934	2.85441
RFeSP	150.115	105.512	222.933	265.327	299.623	243.215	197.597	139.849	257.315	106.584	188.04	161.94
chinmo	42.0465	34.2653	31.7455	18.5912	18.1905	35.9355	4.19381	21.3301	20.3833	14.9294	8.93832	12.181
cpb	50.9978	50.3604	33.3939	33.0886	41.5648	37.8082	30.9726	26.3774	42.0624	31.8196	42.7812	32.1138
CG17660	23.0465	18.4992	20.8685	17.4522	18.0768	21.2754	12.3658	14.889	22.5022	20.7774	21.9082	18.4793
mRpL48	23.4658	17.7382	18.4764	35.977	31.4577	19.8904	15.3641	12.701	20.6013	14.9248	9.45988	22.4306
frtz	4.96826	4.80707	2.24944	2.3908	1.94914	2.72875	0.685309	1.63063	2.21682	1.80279	1.5057	1.56844
CG18317	8.93986	7.59232	11.9219	14.1876	10.6981	13.6899	7.87232	13.5493	11.632	17.4106	11.1803	16.9204
Eno	78.6359	56.7096	346.478	402.036	367.053	324.577	212.81	175.967	356.977	162.765	336.186	175.475
Rrp40	14.6562	6.59991	6.18103	9.29895	11.2407	6.44898	5.22771	3.98232	8.92386	5.06204	3.64299	6.72896
CG31937	18.8549	23.399	33.364	40.8908	55.7927	48.8953	47.1766	34.4336	69.0788	26.7472	64.0623	40.8457
CG17652	18.4755	15.4489	9.48306	10.3031	7.81864	5.88756	5.42928	8.00659	7.65337	6.12292	4.94088	8.09045
CG17646	15.9336	13.1436	19.626	16.8889	13.2721	17.7525	5.82352	11.0793	13.0076	6.97437	5.82761	6.09984
CG17712	15.8128	15.4026	5.99929	8.28437	8.04893	6.40547	2.86989	4.91543	5.19529	4.69775	4.64313	4.89541
CG17650	0.31268	0.747163	1.10199	0.68137	0.515749	0.450152	3.00704	0.982022	1.63748	1.4746	6.44901	1.67884
CG31933	0	0	0	0	0	0	0.168192	0	0	0.164957	2.5411	0.0329609
CG31664	2.85903	0.123169	7.21273	9.25169	5.83384	10.7353	2.45406	6.65118	4.27074	6.17889	2.40623	4.76873
c-cup	0.343331	0.109387	0.300486	0.0224449	0.0509675	0.639267	0.661991	0.205388	0	1.1394	4.76591	0.444795
CG31665	7.24611	4.68972	11.8792	10.3282	4.27542	9.0035	0.465492	3.99741	2.08514	1.60394	0.504177	1.38596
CG31663	4.69593	2.44778	7.7297	8.35102	5.54304	6.45584	2.29276	3.89822	4.71303	3.21177	6.43519	2.74841
CG7295	0	0	0.196766	0	0.061393	0.214339	0.371205	0	0	0	4.32125	0
CG7337	18.0785	23.817	15.2025	11.538	9.77797	14.4276	4.01228	11.2672	9.05462	8.50725	8.52274	7.42654
CG31670	1.55394	1.06091	0.451367	0.421728	0.11736	0.464363	0.14192	0.102154	0.0812971	0.0596529	0.465779	0
CG10908	44.095	41.3581	25.1913	25.3009	39.7925	25.9671	27.1854	18.2408	33.9244	15.7811	27.1957	20.3564
CG15356	9.32084	8.96298	4.0548	4.28725	2.92829	4.49112	1.95606	2.18039	3.38585	2.151	2.49906	2.64562
CG15362	5.16395	5.30836	7.02794	7.58336	11.1629	5.03201	4.49349	5.52304	6.45001	3.88999	4.26729	4.79279
CG7289	13.6021	15.4354	9.12287	10.1681	11.3416	10.6238	7.57476	7.51913	11.7847	7.73252	11.1426	9.24786
Got2	25.5833	13.9428	79.8777	92.5095	125.79	79.2056	129.339	54.348	107.31	52.4976	87.1598	63.8076
Npc2a	36.1156	54.7243	14.6455	18.245	16.1457	19.4797	27.4537	9.50175	18.8752	15.8715	36.638	18.5641
CG33543	2.29251	1.31261	4.11237	4.89251	2.18178	4.33157	0.318878	3.01518	1.05609	0.857395	0.60494	1.07296
CG15353	0	0.359887	9.62066	12.7176	13.0421	0.903438	711.625	12.224	27.7847	2.36757	930.576	7.88462
Nplp4	32.3147	1.19316	652.632	727.718	183.089	717.803	1044.19	294.907	1020.66	542.393	900.25	1055.72
tRNA:CR31943	9.37834	0.225452	213.19	262.283	63.7437	235.693	411.254	110.256	345.161	186.019	275.256	347.754
CG4238	2.63225	2.56317	4.11041	3.22163	1.58053	2.34747	0.536242	1.43097	0.994428	0.733744	1.17499	0.633222
CG42296	3.5915	7.22795	0.287978	0.474036	5.74144	0.755275	0.426154	4.63065	1.03617	0.284971	0.3217	0.159436
lectin-22C	0.307739	0.196095	15.8275	8.23724	18.6306	17.3002	42.3584	9.0299	21.2595	17.6048	59.7088	21.0804
Su(dx)	22.9133	26.3202	22.6659	20.0315	18.3747	23.9209	8.58836	17.7281	22.5535	15.4187	20.8182	13.4864
CG31672	3.73656	5.57806	0.16688	0.082547	0.0624822	0.145427	0.643323	0	0.144275	0.357291	1.18612	0.12692
dpr3	1.73324	0.524625	2.71372	3.08395	1.30489	3.25221	0.751926	1.34205	1.12513	0.794191	0.886948	0.709125
CG12674	0.209666	0.200402	0	0	0	0.067077	0.796581	0	0.0665455	0.219729	4.08593	0.234162
CG4259	3.95897	0.829471	12.5076	8.93911	14.2368	7.87592	16.7249	9.68723	15.9857	21.9291	15.1625	16.0486
GlyP	94.7697	76.9474	389.329	403.788	427.606	388.945	157.707	228.102	444.675	203.068	424.328	213.182
tho2	20.4588	30.7193	8.39362	9.19526	9.1154	11.6742	3.56138	6.00358	9.89499	8.98515	9.27136	7.13763
CG11723	11.135	11.8404	5.03227	6.27443	4.86608	5.23072	3.66516	4.10853	4.0387	4.64899	6.28055	4.16728
CG7261	9.04606	8.81979	5.50314	5.90154	5.21857	6.89033	2.78289	4.22815	7.24408	6.43779	8.58121	5.00604
AIF	20.6151	20.0734	17.8404	22.8324	27.259	19.0034	9.17934	14.7433	22.7509	13.8858	11.4101	17.8667
CG15382	5.37463	4.68833	0.853442	0.902319	1.30928	0.0898444	1.85458	0.74369	0.539519	0.428207	0.334083	0.809588
aop	59.2695	47.0702	12.5385	10.6347	7.23741	12.3126	3.91564	8.38674	8.17553	6.47027	5.39691	5.1011
CG10874	21.5389	24.7378	9.72193	10.8229	7.18712	9.39774	7.5599	5.70236	6.88248	5.95246	10.319	7.12814
CG31668	1.63044	0.574486	2.98575	3.27127	2.40371	3.05828	3.03452	1.27813	3.49098	1.03782	0.494743	1.456
CG33124	2.74955	1.07036	4.18991	5.80077	4.09195	4.30494	1.3902	2.29694	2.5671	1.42042	1.08363	2.11231
CG15385	1.53112	1.57876	2.62	3.10785	1.92711	3.42573	2.29016	2.35797	2.16807	0.644294	2.6635	0.617024
Uch	6.61114	10.2941	11.4018	14.2652	23.7664	21.222	24.101	16.984	26.2075	26.3974	33.0101	27.5742
CG34174	11.7703	8.83105	5.42184	3.71856	3.82249	2.07326	4.49042	1.98757	2.69572	3.75603	3.61686	3.83702
CG10880	16.0081	30.0959	4.13044	4.50927	3.19664	3.96416	2.39561	2.06908	3.10955	2.61474	2.39301	2.49109
CG15386	18.852	15.3551	20.962	29.1105	21.1951	19.3493	17.5492	16.2896	16.4873	11.8206	13.6964	19.8708
CG42371	18.852	15.3551	20.962	29.1105	21.1951	19.3493	17.5492	16.2896	16.4873	11.8206	13.6964	19.8708
mio	10.6217	8.85258	7.09955	8.66231	5.42171	8.62664	3.03024	4.27566	4.72775	5.52743	6.22987	3.9808
CG7082	14.8549	10.7582	16.0193	17.4733	13.8807	19.0985	11.9545	14.2179	16.3308	12.8605	17.7702	17.1994
CG15387	38.3233	23.2213	6.77381	5.28158	4.84791	6.09993	3.71936	3.74812	4.48791	4.54845	6.06229	4.10233
l(2)s5379	59.0265	87.68	43.0665	40.8085	47.1391	44.8783	27.2742	36.987	43.8141	38.2001	41.801	32.678
CG10882	35.7961	39.6482	23.5807	19.8358	38.8158	27.3293	13.1653	17.0763	37.8914	18.6622	29.8352	16.3548
CG31679	0	0	0	0	0	0	0.423075	0	0	0.0808319	2.19001	0
CG31682	0.145674	0	0.0641755	0.0793607	0.120141	0.069907	0.259434	0.065359	0	0	2.59233	0
CG4267	5.75528	1.69297	13.5872	18.8577	10.1951	15.6471	14.7305	18.9317	15.2323	13.675	17.1698	12.8934
CG17237	0	0	0	0	0	0	0.725823	0	0	0.0970721	5.75314	0.0775861
CG31949	0.0829658	0.1586	0	0	0.136847	0.796282	0.713954	2.22152	0.157995	51.2455	3.82967	32.0146
CG16995	0.156945	0	2.07422	1.00207	1.4238	2.29562	7.44381	5.59665	3.83159	14.9708	5.8148	16.8034
CG9967	5.2243	7.80742	1.82801	1.95101	2.75192	2.31141	1.80982	1.93202	3.38615	3.01208	2.63248	2.76349
eys	2.64597	3.78775	2.7855	2.29104	1.28316	2.7926	0.111148	1.11756	0.744673	0.657141	0.337877	0.525604
Rab5	59.0375	57.5817	47.6046	48.1006	44.7704	47.8995	35.0289	46.5623	43.2691	31.1866	46.98	32.3922
CG4272	16.9904	41.0524	6.11368	5.95098	4.74291	5.71747	2.97792	3.70022	4.80751	3.54341	5.27482	3.58249
CG3597	0.989129	0.346105	0.469181	0.725248	0	0.249153	1.8967	0.0597292	0.0633793	0.199508	3.5004	0
CG3609	73.9475	53.823	170.674	206.41	167.375	118.169	165.25	85.7676	167.783	75.1963	134.726	87.4208
CG15390	5.52983	8.82276	3.15404	5.10202	3.93638	2.9449	2.24529	3.90053	3.9425	2.6118	1.34447	3.35543
CG9866	10.771	14.8269	3.90912	3.87202	4.32678	4.66746	1.86867	3.13063	4.96873	2.85392	5.2999	3.22063
CG9867	13.6714	12.2163	5.23828	6.86756	4.75677	7.91885	8.21559	3.58394	6.1275	5.11514	11.0717	5.19928
CG9870	0.881963	0.955395	0.984303	1.21721	1.97167	2.17602	1.59165	1.05522	1.79152	1.22007	1.56514	1.5124
CG3557	0.156135	0	0	0	0	0	0.650789	0	0	0	2.3745	0.0559016
VGlut	12.1826	9.39791	17.1959	13.5308	7.47841	11.4396	1.40064	7.4853	3.77113	3.28823	1.41872	2.91386
CG18641	4.17551	6.45484	1.34878	1.04695	13.5057	0.629536	1.2465	9.68646	1.70513	0.838301	0.818198	0.670022
CG31948	0	0.0602607	0	0	0	0	1.97613	0	0	0.0660724	13.0356	0
CG34447	0.331411	0.587078	0.0486668	0.0601823	1.17437	0	0.157391	1.3878	0.105186	0.0578864	0	0.0462664
CG9886	4.89769	4.18921	8.38736	10.4547	6.86664	8.04267	4.76669	4.69929	6.47593	3.7636	6.50494	3.60031
dpp	6.32523	5.29573	3.46597	2.71112	2.93423	4.23741	1.59784	2.84894	2.69089	2.61768	2.51077	2.664
Slh	18.8393	17.0025	13.6141	16.7001	22.0366	15.837	10.4994	9.78635	16.9704	10.226	14.6463	10.8763
oaf	18.8282	19.2645	7.16335	7.5949	4.54414	6.76024	3.88813	5.72901	4.83261	5.98914	6.66526	6.04835
CG3515	0	0	0	0	0	0	0.377544	0	0	0	1.09727	0
Cyp309a1	11.3515	7.57639	10.7529	16.0621	13.2459	10.8577	22.9597	8.7116	12.0346	8.00388	21.1646	10.9538
Cyp309a2	5.57241	9.45777	0	0	0.0360164	0	0.0933293	0.0391873	0.041582	0	0.982514	0
CG34314	1.55728	1.2303	0.418716	0.812678	1.01059	0.639169	0.66569	0.492411	0.786291	0.697925	0.524728	0.89252
Rad1	1.55728	1.2303	0.418716	0.812678	1.01059	0.639169	0.66569	0.492411	0.786291	0.697925	0.524728	0.89252
CG3227	24.6889	41.9387	0.686593	1.16745	0.441035	0.794657	0.728596	0.437034	0.741987	0.918748	1.63257	0.652729
CG9883	12.1808	39.0911	0.781198	0.175645	0.336808	1.28934	0.344515	0.530404	0.6938	0.732091	0.773472	0.451002
CG3214	65.4647	45.9499	96.9446	150.752	120.982	96.0832	91.7308	70.3714	91.3852	47.8939	84.3182	73.7333
p16-ARC	41.6266	38.1752	29.623	35.0058	37.5498	38.4435	33.3977	23.668	37.5104	20.808	36.6701	29.7032
Drp1	22.2278	22.5803	20.1145	21.429	26.3737	24.1069	13.4689	13.6781	22.1856	20.0347	24.5521	18.3014
CG15394	0.638902	0.0732808	0.562925	1.1138	3.78115	1.10376	4.64236	5.49686	5.92525	0.803482	1.44623	1.6012
CG15395	0	0	0	0	0	0	0.479905	0	0	0.00156892	3.47584	0.125397
CG33125	0	0.0201338	0	0	0	0	0.10504	0	0	0.0220756	0.957378	0.0176442
Prosbeta4R2	0	0	0	0	0	0	0.310525	0	0	0	2.44259	0
CG9879	0	0.0753698	0	0	0	0	0.337037	0	0	0	1.78806	0
CG31690	2.79212	3.25784	1.3907	1.24698	0.667011	0.993321	0.107239	0.607875	0.354762	0.216927	0.166968	0.318391
CG31689	11.3348	9.46735	11.4127	11.7734	15.7507	14.0976	5.80818	13.3997	15.0954	8.4908	11.4523	8.09778
Hrs	7.78105	15.7835	6.94967	6.70922	5.85052	7.16311	4.43054	4.39985	6.68275	6.35738	8.70272	6.09987
CG9961	0.839965	0.0802853	0	0	0.18473	0.10749	0.4388	0.0502484	0.106638	0.176251	3.02504	0.0938101
Cwc25	19.3162	27.0449	5.66355	5.8878	5.64186	5.96791	2.98766	4.39665	4.93292	4.64353	3.97151	4.66155
Pgk	74.3356	48.837	227.969	294.071	282.22	234.02	161.383	110.432	260.326	105.209	234.634	119.82
CG9894	985.603	677.132	375.417	414.715	196.097	324.639	147.2	201.845	180.075	107.235	122.315	104.981
CG9960	6.47734	6.70336	3.69595	3.89022	4.58631	3.72763	2.96753	2.40999	3.68908	2.94444	2.7413	3.83761
snapin	6.47734	6.70336	3.69595	3.89022	4.58631	3.72763	2.96753	2.40999	3.68908	2.94444	2.7413	3.83761
Trn-SR	8.28765	15.7639	3.15291	3.82879	2.99608	3.65372	2.38026	2.16439	3.10405	2.42932	2.83096	2.223
CG3077	6.61456	12.6724	2.99393	4.2854	3.19769	3.72243	2.28059	3.43224	2.69383	4.23408	3.67007	2.62994
aph-1	32.7861	57.9099	10.9952	11.9623	12.9422	11.4291	5.90238	10.0784	8.94271	7.88526	11.2255	7.32542
Taf10b	31.8645	37.0161	13.4652	14.7878	14.4733	12.0461	10.5997	8.40608	10.7994	5.55385	13.6523	9.52295
Taf10	31.8857	29.3888	15.6572	18.2024	15.4959	17.0542	10.5391	10.9956	14.1177	7.931	11.93	12.6871
colt	40.9315	32.6259	53.5293	62.158	71.1543	65.1694	54.6826	38.4034	69.3192	28.4986	63.6383	36.9522
CG2862	45.8266	37.3451	47.0651	55.1805	98.2271	73.0562	75.4548	47.068	93.8674	56.4913	95.735	74.9215
CG15399	0.99552	0.63228	2.21652	2.70727	1.00781	1.72642	0.911135	1.02051	0.69037	0.529336	1.39913	0.824319
Syt1	24.749	18.531	34.7034	27.7968	12.232	24.739	4.65103	12.9605	7.51756	7.90391	10.8816	5.38695
daw	10.0131	3.93115	15.3176	17.1506	22.2851	23.9234	1.13053	24.0807	25.1977	18.3006	33.7432	18.6347
CG2964	0	0	0	0.0916143	0	0	0.299492	0	0	0.0440597	2.08957	0.0381398
CG15400	1.15799	1.9889	1.30888	0.656024	0.568302	1.05661	0.627398	0.548819	0.384356	0.356094	2.95459	0.276988
Duox	12.2415	17.6268	6.57469	5.24402	10.5101	6.80058	3.21037	7.2706	7.26563	3.71095	4.91246	4.80788
CG3119	4.23642	2.48593	5.92181	7.71255	1.63216	2.75723	2.81961	3.32944	1.58044	0.602137	7.64337	0.812804
Cpr23B	5.26689	6.56486	0.0672545	0.166336	51.2886	0	0.924396	31.1391	0.581444	0	0.075255	0.191812
CG2975	2.49021	1.72401	2.46501	2.23553	1.29006	2.5171	0.365097	2.18275	0.692218	1.30731	0.720984	1.2987
CG18557	0.0772767	0.0782942	0	0	0.0637318	0.0741679	1.07346	0	0	0.40493	5.01766	0.129458
CG3117	0	0	0	0	0.0642211	0	1.92377	0.0698752	0.260991	0.326431	9.56421	0
CG3104	4.04354	3.26535	5.00537	6.39159	3.99946	5.9466	1.92188	5.03158	2.55216	1.75803	1.54599	2.07714
oho23B	836.535	666.134	764.846	942.082	723.038	809.643	512.603	481.254	525.315	504.721	407.558	728.419
CG2991	27.8277	40.2927	15.8185	14.2058	11.8899	16.6363	6.80261	14.2395	12.0754	10.0852	13.0332	9.63591
CG31694	61.2806	60.0053	33.0324	39.8392	35.7261	39.6695	14.4691	44.6111	32.5984	87.5098	42.0087	72.9622
CG8813	0.868318	0.62635	0.919942	0.0885849	0.826086	0.468194	0.381099	0.218868	0.0774142	0.255617	3.84751	0.340508
CG8814	18.8065	20.3246	15.244	17.6959	17.5823	19.4776	11.7567	12.4571	18.1664	12.1613	35.4286	10.6247
Prx6005	12.1665	10.8663	9.51493	14.5468	16.5272	11.6285	8.15855	7.91485	12.4148	3.90459	9.31421	9.97369
CG31950	11.835	10.5008	4.71724	7.24278	10.0966	5.14831	7.47314	3.57043	7.59664	4.98114	4.51861	5.2268
betaggt-II	11.1918	8.24712	11.9669	14.8019	16.2947	14.5042	7.70226	9.37459	12.2386	7.00459	8.61078	8.61402
NTPase	42.5856	52.1602	53.9631	63.5488	59.7645	56.0421	34.7065	40.0153	58.4812	71.412	75.2398	70.376
lilli	9.83358	19.7354	5.12034	4.46792	4.94208	6.73813	1.29408	3.45733	4.44287	3.69594	6.1328	2.77541
Rbp9	4.52762	3.99172	15.626	11.7376	8.57596	16.2803	7.79448	13.2259	12.0016	10.8009	13.1588	11.5605
Ts	12.0809	10.2821	2.81438	2.55104	9.09893	7.2106	3.99546	2.96419	10.7244	6.68218	8.1669	9.71776
Rrp1	34.5965	20.9779	1.47243	2.17524	3.86399	3.26227	3.06123	2.19153	3.58024	3.59531	8.91166	2.8471
gammaTub23C	16.3288	16.5164	5.1352	5.69951	5.06962	6.68064	3.70893	3.80906	4.83319	4.31188	7.64095	4.14468
CG9641	7.82847	15.9752	4.10669	5.21661	2.54789	5.28044	2.9607	2.67573	2.47854	4.53345	10.6207	3.13091
CG3165	15.7807	18.9008	4.87812	6.90372	5.63607	5.26418	5.64466	4.91964	5.67936	4.8726	7.24867	4.37163
CG9643	17.4817	14.1334	7.83579	9.44415	11.8837	8.27161	6.18472	6.31965	8.38068	7.20637	7.42304	8.77229
Chd1	26.3799	28.7197	13.6391	14.3095	10.8867	15.5733	3.59562	8.38234	10.3103	7.54786	9.75553	8.11188
Bem46	13.6918	10.7133	6.67835	5.93623	8.48196	5.81684	8.51826	5.78911	7.45179	5.37436	8.53909	6.41425
okr	6.09178	5.65865	1.4897	2.19829	1.88953	1.72805	0.712661	1.28058	1.52442	1.12007	2.15424	1.43623
CG3558	18.4761	18.0652	12.7713	12.4439	14.0232	14.4726	6.28289	10.7689	10.0769	9.32537	12.6181	8.24442
CG17265	10.9203	10.2164	8.15925	6.44998	6.37448	7.48554	1.16388	5.31425	5.08869	4.04802	2.15296	3.458
CG17224	16.3615	20.1481	3.5168	5.09323	3.8317	2.46271	9.22312	1.56262	3.41288	2.56839	4.83349	2.38428
CG17264	1.4454	1.08615	0.410739	0.200291	0.15041	0.118606	0.540418	0.0282324	0.175303	0.195037	0.205841	0.052265
alpha4GT1	9.0216	14.4881	5.93258	6.31134	5.25513	7.14284	4.95125	5.4722	4.60251	3.84179	6.84472	4.28628
CG3542	18.2621	20.2319	6.86338	7.61949	8.3462	7.30161	4.04793	5.29198	7.75154	5.86822	7.70028	5.55172
CG3605	40.9619	47.0907	13.072	13.6011	13.874	14.3403	7.10077	8.64588	11.9574	11.023	11.6925	11.3023
CG17219	8.32748	6.4449	3.50603	4.88927	6.18948	2.54266	4.10719	5.74887	6.24765	5.79105	2.32022	7.14556
CG17257	8.31697	9.92559	8.31789	10.5547	11.4699	9.26734	6.55256	6.89709	11.4972	6.3496	8.1018	7.77053
CG17258	0.430019	0.378286	0.151328	0.0627099	0.0379951	0.0473798	0.410216	0.152822	0.13608	0.029907	1.17588	0.167524
CG17259	42.8835	36.9718	36.2867	43.7644	75.5747	46.0493	28.4926	33.4522	62.5813	39.2915	40.1864	46.9797
CG17260	2.02881	8.07071	1.39881	1.87811	2.129	1.35031	1.94512	0.947635	2.61442	0.553374	2.43054	1.71806
cnir	9.18745	9.17285	4.15866	4.33603	2.76946	3.51818	2.2743	2.64971	2.32283	1.2005	1.36778	2.58002
CG17221	6.20579	5.47186	9.08001	12.2363	11.4818	10.0161	7.96338	8.34995	9.95598	5.73104	6.61463	6.39082
CG17261	0.290653	0.967194	0.5762	1.472	1.77339	0.263462	3.67708	1.93194	1.15313	1.38482	12.282	1.23983
v(2)k05816	0.696376	0.408725	3.82136	3.04174	6.44497	5.03313	1.92825	5.55907	5.15429	6.30109	5.68615	4.71675
CG3523	27.3765	3.80307	133.014	131.569	230.006	267.27	83.4678	176.928	347.396	174.286	276.873	119.969
toc	10.2516	10.825	7.97613	7.05619	5.46148	7.62383	2.11792	5.20172	4.29004	3.79719	5.16056	4.34437
CG12400	104.307	76.1189	157.579	216.214	197.788	142.708	167.693	99.2616	157.234	65.4605	128.348	109.898
Mad	32.317	74.4316	11.1155	10.0817	8.33925	11.3153	7.47231	8.94082	9.74706	10.9723	10.6994	10.4152
gkt	4.06617	5.41666	1.53357	2.11159	2.98253	3.83486	1.87055	2.65581	3.70873	8.27972	4.70171	6.62686
Hydr2	22.1584	20.5734	51.82	47.373	42.6478	52.6915	19.0976	44.581	56.5268	62.1237	56.5926	63.4961
CG34406	4.94533	5.00261	1.22271	1.295	0.569531	1.40009	0.461163	1.08295	0.535516	0.498853	0.586975	0.333693
CG31698	0	0	0	0	0	0	14.4729	0	0	0	1.30873	0
CG15404	0	0	0	0	0	0	22.0016	0	0	0	1.24438	0
CG34393	1.39413	0.902386	1.19152	1.62173	0.685483	1.26271	0.181008	0.554308	0.40162	0.351502	0.124141	0.307429
CG3347	0	0	0	0	0.0305285	0	0.52739	0	0	0.0775869	1.24081	0.155031
CG3332	7.12513	0.944155	17.0679	20.5377	14.0159	20.6195	5.25264	15.7401	15.8093	11.5151	19.1696	11.2437
CG9664	2.32067	2.37552	0.243417	1.74347	0.956954	2.1186	2.12747	1.53702	1.65725	0.664763	2.76404	0.671092
CG9663	14.4256	11.0356	6.52462	7.63582	5.94636	7.11445	3.29703	4.46374	6.2065	3.4403	4.64139	3.81636
CG15406	2.56518	0.156241	8.04279	7.91057	15.038	15.5876	7.80256	15.8017	15.8391	32.8221	23.6553	37.6812
CG3277	3.42686	3.48154	8.63312	8.89128	7.23045	9.59258	1.33597	4.27607	6.00025	5.11521	4.68116	4.65594
CG3326	3.43258	5.08029	2.69089	3.47954	2.33867	2.72604	2.1205	2.34587	2.13539	1.2679	1.93154	1.91317
CG8837	3.11249	0.789488	14.276	8.13457	13.6826	13.0273	2.90671	6.85896	6.55363	7.86499	5.72714	6.55886
CG33281	2.79074	1.12612	35.1834	31.1629	40.2338	53.5066	14.5103	37.3813	43.834	44.1174	39.7112	42.1694
CG33282	0.920821	0.103545	5.89399	1.27949	5.83503	2.26039	2.73035	2.78214	8.24582	1.11147	9.79057	1.40105
CG3285	2.56945	2.63052	4.89728	7.57514	9.15331	12.4951	6.28102	17.4598	11.1238	28.7958	12.1597	27.8876
CG15408	0.231665	0.110715	5.203	3.6764	6.58813	6.32016	6.00251	8.00427	5.37011	7.28208	9.23892	6.36907
E23	5.30763	7.30738	3.50065	4.0423	5.14417	4.71533	0.737897	4.81816	6.09856	2.18559	0.492231	3.73578
CG8838	0.173563	0.248841	0.611692	0.189108	0.286282	0.16658	1.21291	0.155743	0.578413	0.727574	5.47567	0.290761
CG34394	13.8652	15.062	14.4246	9.91958	8.34621	11.245	7.92288	7.87002	7.36134	6.97689	7.7041	5.63871
CG15412	0.638998	0.625784	1.84516	3.37462	1.14758	3.64037	1.0951	1.99278	1.74135	2.02548	2.76006	1.88651
CG9662	20.9367	26.0986	6.25551	7.8607	9.97185	9.06394	8.43675	6.35248	13.3507	7.99245	13.3226	8.39956
Ptpa	7.67169	7.58957	7.08092	11.4323	9.04439	9.04559	5.42661	6.78296	7.31031	5.91619	7.80757	7.25259
CG42460	0	0.177519	0	0	0	0	13.0743	0	0	0.159541	4.3495	0
pgant2	24.2108	31.1003	11.3838	10.672	24.747	10.059	10.273	18.508	9.59351	5.60172	13.7729	4.49802
CG8840	0	0.132347	0	0	0	0	1.08502	0	0	0.145111	4.64141	0
CG2772	5.31577	0.379935	32.1096	12.9479	13.4117	11.3134	20.0553	6.81305	14.5421	3.18357	21.4725	4.12374
CG2774	15.3794	16.7298	12.3114	14.3461	13.7901	12.0987	12.9887	9.38367	14.3874	8.73028	19.3903	9.45407
CG12795	10.6899	11.9877	6.38339	7.29936	8.2898	7.97226	6.01688	6.79455	8.96475	5.95613	10.8064	9.13139
Cog3	6.81504	7.34621	6.26725	7.11315	7.30261	7.65902	3.90762	4.76025	7.6447	4.81264	6.80681	4.44123
sec5	8.22007	6.48479	6.16663	7.70446	6.15277	6.59898	2.95257	4.67586	6.25848	5.01157	7.51806	4.7058
CG3246	28.6029	21.0322	31.7365	39.448	37.9674	46.8676	27.3966	27.447	39.3368	14.6397	33.5825	15.6433
msl-2	13.5195	9.58348	5.59806	5.70373	5.13969	5.14584	3.23294	5.53083	4.64199	6.02148	6.70879	5.74629
Pdsw	108.726	81.4159	139.503	218.732	196.866	166.798	126.695	90.6852	150.667	88.1094	112.5	113.938
CG3238	19.4571	25.3729	1.54804	2.33202	3.0029	2.2762	1.45643	1.46193	2.88962	1.88216	1.29128	2.30119
CG31776	0.00495263	0.306909	0	0.0449684	0	0.0396116	0.264607	0	0.0392978	0.0865058	1.2329	0.138282
pgant4	5.92114	4.59608	12.6906	9.93717	13.6796	9.7444	5.0811	7.06416	12.6267	6.70124	5.86616	5.46542
Thor	141.647	86.0199	194.766	228.354	229.942	135.559	332.399	272.514	240.847	194.628	393.177	189.419
CG15414	0.647242	0.440925	0.466587	0.833431	4.07625	1.58125	30.1132	9.49011	5.92079	1.8376	6.77211	2.30757
tim	1.35465	1.8466	3.63739	1.25803	2.57723	1.64812	0.493506	1.46863	4.17492	0.0605017	1.87767	0.169249
CG31954	2.28208	1.53495	0.0744703	0.0920914	8.01487	0	0.361262	4.62646	1.52909	0	0	0
CG33123	20.9386	19.0393	17.9474	15.1443	34.6309	17.7244	12.8195	16.8049	28.6832	17.3736	19.5401	19.9031
CG17593	50.4765	46.5496	34.6507	38.0373	59.2533	30.7652	23.4904	27.0205	41.3489	22.6745	30.2527	24.3069
CG3213	0.06692	0	0	0	0	0	2.12139	0	0.0637191	0.246865	15.6918	0
CG8851	0	0	0.00767694	0	0	0	0.517243	0	0.034568	0.0380471	4.28364	0.0304096
Sr-CIV	0.996813	0.167688	1.77294	1.67113	2.24925	1.97338	2.18521	1.78894	1.80209	4.23156	4.91245	2.47704
CG8852	4.31333	2.3794	12.0853	13.3233	8.3778	11.3119	5.50346	8.82583	7.18119	8.37952	7.38056	9.29148
Spindly	8.82091	9.50361	0.623763	0.992358	0.952923	1.20293	0.852007	0.519201	1.08185	0.505199	2.81884	0.62826
drm	68.8416	69.0389	15.9142	15.5446	18.8502	16.8961	6.65633	18.2955	13.5195	14.2608	10.6026	13.5695
sob	8.10307	6.2924	2.16282	2.6082	2.12754	2.23783	1.11352	1.47852	2.10761	1.40096	2.02289	1.40201
odd	14.002	8.34857	2.13772	2.22511	2.68645	2.62804	1.23456	2.23935	1.58347	1.74357	1.64024	1.48066
Dot	6.43982	8.29258	7.11614	7.5388	5.53099	5.49682	4.08146	4.15963	6.32349	2.03012	5.51401	2.3261
for	20.6032	51.0358	14.1167	14.9599	18.5879	21.1153	9.14567	19.0197	15.8847	15.128	16.2369	14.9739
CG34340	0.855422	1.1474	0.54216	0.573561	0.183338	0.440375	0.0874155	0.159583	0.209976	0.0465946	0.350668	0.118427
CG16704	8.52267	0.670509	11.1999	7.69308	61.1675	19.5278	217.38	59.7534	39.8893	6.69499	261.144	5.46074
CG3513	0	0	0.338021	0	0.790998	1.84105	5.78566	1.20489	1.27487	3.21646	9.24021	0.482024
CG16713	61.3795	2.27879	77.1884	42.9937	63.1388	50.4197	235.988	81.9124	79.0246	23.1957	183.282	16.5382
CG16712	280.697	23.3524	403.275	328.594	587.178	284.406	1285.09	475.557	774.9	280.253	858.43	237.154
CG3604	29.6401	5.5309	8.6107	6.86526	42.1024	12.9588	68.6112	131.358	28.5284	14.2848	25.1018	19.9265
CG10031	30.5291	9.28782	29.1378	32.9595	22.7918	21.5079	20.042	45.0132	11.6587	15.0052	10.9078	8.71751
CG2816	2.79555	0.12536	4.39045	8.6914	9.92723	4.03061	11.4257	13.9196	5.73882	2.8553	3.31304	6.79874
CG31778	7.55898	3.27841	11.0322	9.46829	8.2661	9.87537	16.3038	14.4736	9.35831	3.70618	31.4063	3.09797
CG31777	41.2186	41.0885	19.0005	18.6841	21.914	11.834	13.2289	8.44445	14.3368	8.6657	7.62849	13.4109
cutlet	4.7121	3.58431	0.993565	1.33812	2.213	2.5311	0.86283	1.17195	2.32315	1.06845	1.78538	1.57398
CG31955	5.39987	1.99679	5.14882	2.30504	4.45003	1.04943	8.68262	2.37888	4.3874	1.64096	7.12637	2.69474
CG2818	24.7018	17.5361	14.666	11.5367	14.5842	9.53322	10.5813	7.21361	11.3152	6.33	12.3512	5.30953
lectin-24A	1.33801	0.0913493	6.88306	0.104132	8.25721	0.0917271	7.77637	0	6.74131	0.100159	4.97691	0
Shaw	8.11509	6.42918	11.6895	9.51931	4.36034	9.15155	0.786469	6.0676	3.65319	2.50091	1.28089	2.85876
CG10019	1.60107	1.1202	1.31241	1.58022	1.57923	1.5539	0.067329	1.3892	0.483715	0.44771	0.340111	0.437005
CG31959	1.01514	0.909851	1.46852	2.01309	0.470746	1.4429	0	0.271067	0.287632	0.0920294	0.173152	0
CG31772	2.96623	2.13132	3.68338	4.11323	2.73513	4.1008	0.726692	3.10753	1.78265	1.63505	0.419089	2.3147
bowl	36.3372	29.2036	14.673	14.6707	11.4394	17.615	6.58688	12.5088	14.5711	10.0104	11.2526	10.3341
CG3921	13.2245	16.6261	9.34233	7.14734	6.14738	9.2623	1.95261	5.29131	6.20184	5.55584	6.91742	3.85949
l(2)k16918	9.88379	11.6691	6.7608	4.59357	2.15736	4.88378	2.27354	2.78505	2.15182	2.07654	2.78307	2.53458
CG3407	5.7406	12.3916	2.0705	2.01176	1.46739	1.93322	0.765272	1.5062	1.11877	1.05546	0.860529	1.09667
slp1	26.0431	15.2446	2.06367	3.28111	2.11563	2.3015	0.397264	0.550453	1.00889	0.993538	0.549801	0.653963
slp2	14.3027	11.0418	2.30227	1.83559	1.27599	1.84197	0.489847	0.956402	0.752952	0.648574	0.847416	0.51838
CG3964	3.83994	1.66835	0.183521	0.126081	0.286302	0.355397	0.741896	0.0415345	0.374618	0.459859	6.03644	0.451681
Cep97	7.97422	7.16102	4.10539	4.34012	2.01042	3.84368	1.1568	1.86724	1.40184	1.7226	3.25425	1.45849
CG31957	16.0913	15.1486	6.23118	9.54438	10.7564	5.29237	7.92468	5.91742	7.30764	6.90597	6.61743	9.46287
capu	5.37944	6.18393	3.82311	3.40425	2.24515	4.51429	2.4926	1.938	3.23021	3.07081	6.19605	3.31067
fred	1.0784	0.657552	1.32957	0.990637	0.84246	1.37194	0	0.717422	0.318668	0.194856	0.160212	0.186889
CG31773	0.0610666	0.0310471	0.0286195	0.0353914	0	0.062351	0.161975	0.0582946	0.0309285	0	2.75407	0
CG34176	9.63901	2.92295	37.7432	56.3899	31.7106	42.0493	39.8398	34.4402	37.663	29.6811	50.096	39.2048
CG15422	23.9528	6.19553	62.781	92.1219	49.758	75.1708	60.9096	66.8931	52.0169	61.3499	50.3607	74.8909
CG15423	25.6991	2.0061	83.6982	100.051	73.6306	94.1162	77.1243	84.0657	67.9588	92.5604	76.7749	106.448
CG10039	9.39781	0.729789	27.144	28.894	19.8258	37.2142	26.7585	29.4422	18.2835	28.2284	18.5662	34.0347
ed	84.3954	110.872	13.4116	9.78929	12.6521	14.7142	3.45221	9.93513	9.44657	5.33059	10.124	4.38469
Sr-CIII	0.72462	0.161071	2.22418	1.80121	1.47318	0.320239	0.471779	0	0.622568	2.45834	0.162817	0.952786
Sr-CI	6.38503	5.26324	13.2878	13.6919	11.3537	11.7083	7.3908	7.69664	9.80647	13.3654	17.0307	8.14046
CG2955	0	0.0402886	0.0371384	0	0	0	1.5614	0	0	0.212036	9.01774	0
CG31961	10.6082	19.564	7.96342	8.57106	3.95159	6.92176	4.82009	5.0192	4.56328	4.62246	4.93535	4.56175
lectin-24Db	0.767452	0.133372	0.245886	0.284304	1.32341	0.334808	2.67887	0.813869	2.25866	0.292468	5.98423	0.254797
CG3714	18.4554	15.9473	31.1479	33.3926	26.1103	33.5335	9.02077	21.0096	26.7303	20.9575	17.7145	18.0672
ft	13.7128	13.4664	2.9363	1.8039	1.94479	4.68851	0.834189	1.2257	3.09416	3.03022	2.29232	2.29321
CG3702	53.8925	49.792	31.7761	41.1975	48.7919	34.2347	21.081	24.9527	43.5953	23.0065	37.0704	24.2943
RpL40	1532.09	1232.87	1500.01	1839.12	1519.8	1699.67	953.951	1217.86	1252.42	1061.4	805.83	1447.2
CG15425	0	0	0	0	0	0	0.797783	0	0	0.122002	5.66055	0
tutl	22.0976	19.5483	11.9278	9.71626	4.84576	9.75664	0.856186	4.2922	2.45496	2.02257	1.74672	1.78703
CG16857	6.31505	3.14047	6.10348	5.20555	5.19239	5.96011	0.871816	3.53304	4.20846	2.22087	2.70874	2.97427
Atet	19.6391	12.7205	13.8995	13.8971	8.50456	13.9912	4.4173	8.33076	8.35335	5.51859	4.95055	4.10521
Traf4	53.7673	30.7327	1.93337	1.91484	2.11653	2.09933	0.846643	2.08855	1.26931	3.19249	1.5401	5.13365
CG17612	9.43169	17.7133	3.34493	3.60065	1.29871	3.15561	1.4651	2.17874	1.61893	1.60193	2.23428	1.65759
CG3338	9.90927	9.87323	4.91833	5.35754	3.5276	5.74578	2.13935	3.40844	3.87574	3.41919	4.38805	2.53936
Psf2	5.14788	7.49799	2.73831	4.67593	2.71131	2.96945	3.34156	2.77627	3.32605	2.51026	4.13264	3.9007
Tps1	33.3901	12.8801	43.7555	53.8998	51.596	73.0938	25.8303	50.2602	69.9152	25.5477	64.4374	17.4279
CG3652	23.3837	18.6153	12.2926	16.7612	16.4894	14.3314	12.7268	10.6221	15.0878	11.8832	15.2908	11.5809
l(2)k05819	13.203	14.0037	9.30947	10.0171	8.84	14.0177	4.6579	8.18393	10.478	9.76541	12.9115	10.0238
CG33003	3.60688	6.74941	0	0.178511	11.0339	0	0.113795	6.10486	1.95001	0	0	0.0343086
Dim1	34.4915	25.6268	11.5194	15.4141	12.261	12.2895	13.1504	6.88913	9.62534	10.0291	10.3516	10.048
CG15431	2.7282	1.65938	2.96714	2.14023	1.48312	3.12262	0.128876	0.898815	1.28364	2.7113	0.421764	2.17051
CG15432	34.7549	29.9605	10.5849	11.6985	10.1573	10.4335	10.988	8.5906	10.0101	5.41456	9.83368	6.90278
morgue	11.3609	9.45855	4.2895	4.54506	3.89648	4.80848	3.16678	1.64631	4.60936	2.95398	6.10509	3.55934
Elp3	13.7272	10.98	7.44973	10.169	9.69401	8.32585	3.22794	6.21814	7.8769	7.5098	5.23579	9.16706
CG15438	20.1209	21.5493	12.9144	13.9837	19.0533	13.901	11.586	11.7622	15.3387	7.85865	12.3835	11.1933
CG15439	7.91384	14.1987	4.08455	3.9833	3.11503	3.9176	1.57308	2.49011	2.69508	2.64851	3.43497	2.50529
CG15440	20.8683	13.4934	5.78093	9.41579	7.45351	6.77461	3.75384	5.2068	6.0903	7.32824	6.70406	5.69141
Gs1l	14.9299	6.83923	36.1891	53.379	40.2838	36.5286	17.1813	20.5678	32.8242	12.801	20.9025	17.1878
RpL27A	2658.06	2348.78	2495.38	3182.11	2477.27	2704.09	1567.42	1865.29	1847.59	1425.8	1285.02	2287.42
mRpL27	33.9694	33.0797	37.2668	52.8821	52.1059	33.9179	33.2171	27.5421	29.605	16.5763	16.6086	31.106
CG15435	6.465	6.22704	1.80883	1.88883	1.95643	2.43034	0.742145	0.978805	2.01979	1.83407	2.61013	1.0656
CG15443	11.078	12.8556	5.68647	6.61678	5.58654	6.9565	3.52791	4.71113	5.82562	3.41821	5.11903	5.12688
CG15436	3.35146	7.77579	1.08791	1.53753	2.03665	1.97512	1.46599	1.16074	1.38619	1.23239	2.20279	1.57601
CG17840	4.18793	3.70457	3.8137	4.21877	3.36535	4.61163	1.65022	1.96812	2.54044	2.0109	2.64819	2.41338
ine	11.495	7.40634	16.8226	23.6119	14.68	18.4094	7.97162	14.6961	15.5462	6.75177	12.3821	8.2994
dp	2.30247	2.0647	1.88788	0.517742	2.14574	1.93251	3.28584	1.39595	3.2695	2.26406	2.59857	2.14297
HP6	1.38015	0.483212	0.881951	1.34402	2.08052	1.7225	2.19683	1.66488	1.42966	1.36162	5.7019	0.681771
CG3355	0	0.277182	0.0511019	0.0631936	322.879	0.166997	4.29693	62.5562	84.5932	0.0607828	0.743352	0.582977
CG11929	0.106905	0.0255453	0.0470958	0.0291198	0.0440833	0.153906	0.932903	0.0719466	0.101791	0.504161	5.74412	0.291024
Bsg25A	5.63783	5.67785	0.0528783	0	0	0	0	0	0.0491443	0	0	0
CG15634	3.3153	3.81333	0.0990187	0.122448	0.0463424	0.053931	0.320232	0.0504224	0.0535037	0.176666	0.276995	0.0941349
CG3251	0	0.146239	0.35948	0.611242	0.883272	0.636325	0.363306	0.5034	0.534163	0.481029	0.754205	0.128156
CG34351	3.57492	1.80474	5.09912	4.22426	1.97122	3.38181	0.520092	2.32685	0.886937	0.87014	0.347485	1.18091
Taf12L	0.827965	0.527589	0.0486337	0.150353	0.455227	0	5.40664	0.123826	0.525574	2.02465	10.0594	1.73381
CG15631	0	0	0	0	0	0	0.434601	0	0.0387265	0.127872	3.81736	0
CG15630	7.32272	6.79745	6.5173	5.81278	2.53277	3.49043	0.801168	2.77868	1.82376	2.03536	0.718405	1.45203
CG42523	0	0	0	0	0	0	0.913674	0	0	0.548979	8.10343	0.113087
CG3294	5.0482	3.25863	2.63531	2.19979	2.57232	2.2069	2.02616	1.88595	2.69133	2.0855	1.35735	2.95521
CG3244	452.275	304.952	345.334	308.41	505.122	405.209	690.893	611.482	594.047	192.806	291.723	312.041
CG15629	19.4352	29.1201	10.0535	11.6671	30.6621	7.71434	4.69135	18.0031	12.5792	8.29027	6.23693	6.99407
CG3225	4.73507	5.1764	1.10767	1.17942	0.731016	1.51545	0.216278	0.711541	0.678281	1.06427	1.43232	0.989113
CG15628	25.9465	11.6213	3.35475	3.03499	1.61206	3.20353	1.07267	1.88777	1.01588	1.06352	1.16408	1.05448
CG2976	33.0546	20.2202	29.3449	26.3331	31.2952	21.7283	17.8937	16.1806	28.1441	21.0508	31.5596	22.5496
Ir25a	1.98206	1.79741	1.28513	1.11834	0.578742	1.00223	0.0962083	0.266614	0.487115	0.956788	0.0798895	0.473314
CG15626	28.2303	21.3084	11.8303	12.7048	9.92203	15.3623	6.20923	8.42972	9.96385	9.19223	9.41126	8.15261
CG12194	6.33631	4.18265	13.4677	12.6101	7.23714	11.235	3.31474	6.43116	5.7361	2.47597	5.90773	3.31815
CG2950	14.2089	14.3075	22.0329	21.9397	20.3932	25.4293	13.3115	18.3032	21.4684	15.8612	25.2529	17.4021
CG11927	15.0379	20.7713	4.64077	5.0121	4.09876	4.55637	2.31032	2.73005	4.53195	3.17772	5.81186	3.04089
mRpS2	30.6544	26.721	26.064	36.0834	35.3175	22.5789	15.88	18.0575	23.7159	17.9742	9.1494	25.1626
CG11926	10.587	13.0865	6.82432	7.55314	8.49338	8.30846	4.63029	6.29551	8.61008	6.54103	8.4429	7.8622
CG31660	4.96327	3.474	5.35431	4.47293	2.35278	5.06096	0.576992	2.36701	1.23371	0.772284	1.00891	0.932059
Cf2	7.76123	7.20627	6.57147	5.24903	4.22558	6.77826	6.81498	4.74102	5.18103	9.25336	8.10352	7.06397
CG3008	15.5603	21.0811	15.6142	17.2546	13.8161	15.2448	6.3824	18.3605	13.0886	55.8932	11.6337	61.6714
CG15625	0.0613307	0.058621	0.00864599	0.133647	0	0.17659	0	0	0	0.128549	1.2202	0
CG3036	40.8766	24.3112	34.4029	31.3517	37.0023	34.0543	19.9709	32.6961	43.8385	19.4982	77.0109	17.6257
CG2837	26.6156	24.0308	5.02146	9.44422	42.4128	4.61257	3.38009	38.8003	2.87348	0.780139	2.2986	1.05378
hoe1	9.53574	18.3791	11.5919	11.4226	5.34333	8.24163	1.2818	2.95217	2.8173	2.1453	2.91159	2.85183
hoe2	2.34125	1.23216	3.43159	3.21664	1.5697	4.04338	0.859756	2.02518	1.47611	1.80207	2.54239	1.46193
Sgs1	0.0410734	0.157035	0	0	0	0.0733232	6.28433	0.0184282	0.0195544	0.0215225	20.5914	0.0172021
mRpL24	43.7606	38.1344	52.9196	64.8774	63.5855	40.1026	37.9876	35.7983	44.5731	25.1625	26.1021	34.9534
betaggt-I	19.2058	12.0002	18.8325	21.4763	15.1609	20.8538	11.8999	15.0103	13.0403	11.885	14.6601	13.0085
jet	4.60231	4.07589	4.05843	4.76858	2.63944	4.00806	1.57803	2.3826	2.90542	2.05975	3.01861	2.40298
Jon25Biii	178.767	7.68911	1174.16	1463.32	1447.93	1970.38	1264.17	996.707	1183.74	587.529	1235.62	484.396
Jon25Bii	59.7745	1.3145	746.774	578.822	981.618	1317.13	126.123	598.649	819.954	257.032	635.052	274.667
Jon25Bi	34.2144	0.42314	323.308	462.022	355.868	629.338	130.114	313.769	266.426	179.217	175.87	246.677
Marcal1	4.96373	4.95715	1.60432	2.42873	1.33781	2.10762	0.745816	1.21299	1.1893	1.5215	1.73253	1.21607
CG34124	0.234209	0.147251	0.0114643	0.085062	0.0321929	0.0499528	0.0648835	0.03853	0.0247785	0.122726	0.556227	0.0950382
CG34125	11.3439	13.5401	8.71939	13.5236	9.6633	12.7135	7.34071	7.34797	9.27304	6.5522	8.76715	6.50297
Trip1	251.011	257.142	195.667	225.178	204.125	207.313	99.929	144.153	151.706	108.726	108.684	159.425
CG8885	21.8425	21.074	29.0782	34.9134	43.5702	26.6528	28.3351	20.6747	33.14	18.9036	22.0166	27.2892
CG3756	18.747	10.2385	9.61576	16.1384	13.3437	12.5086	6.1934	11.2974	13.1259	12.9082	7.36683	16.1402
l(2)05714	26.1365	39.4648	10.919	9.22934	7.89786	7.12439	7.15173	6.47437	7.00483	5.5594	6.32427	6.92364
CG14043	11.2762	10.8859	13.9567	13.2041	12.556	13.3026	6.92458	8.18378	13.5889	7.48687	14.5557	8.9691
mRpL28	47.3642	41.2201	57.836	74.3046	64.7253	58.8427	36.6927	41.3831	54.7947	33.6915	38.1418	43.0767
Gmd	21.8777	16.4877	13.0795	11.464	15.3453	12.1786	14.3862	10.1019	13.9836	10.2749	15.5447	11.0378
CG3792	30.5261	22.0665	51.4297	51.5416	69.2537	47.2773	39.9783	33.8434	71.0886	36.2259	49.0638	45.3383
CG8891	12.7421	17.6033	16.6731	19.3647	30.3564	19.5279	17.3795	20.3798	20.5654	14.8515	13.0358	25.1083
CG8892	11.2885	9.21799	3.82862	4.82953	4.45243	4.14522	2.44996	2.39853	4.72162	2.67553	4.84944	3.3832
CG34126	6.96807	7.97124	7.73163	6.9535	6.10518	8.07099	4.57249	5.68643	6.45853	6.262	8.82671	5.14516
Rtnl1	135.851	167.861	91.7115	92.1936	150.699	93.5331	130.283	86.5592	157.103	123.219	170.915	125.403
CG31917	22.2327	21.6155	9.73378	11.511	15.2497	10.4617	13.5009	7.47672	12.164	6.85158	12.1227	12.25
Tfb5	22.2327	21.6155	9.73378	11.511	15.2497	10.4617	13.5009	7.47672	12.164	6.85158	12.1227	12.25
CG3887	83.6568	80.9581	39.0719	45.1453	58.4003	41.0458	38.6555	35.0897	55.0316	38.6853	43.2407	48.063
vkg	179.035	109.83	164.232	122.361	156.131	166.176	90.8979	73.1136	172.887	82.0016	100.286	69.9146
Cg25C	301.204	182.959	268.718	208.3	268.187	302.454	138.937	151.721	296.528	169.708	188.513	152.782
CG14042	7.99788	8.80411	3.51067	2.66174	1.44162	2.31463	0.396423	1.09188	0.658252	0.430538	0.680975	0.559152
SP555	7.99195	8.79758	3.50806	2.65977	1.44056	2.31291	0.39613	1.09107	0.657764	0.430219	0.680471	0.558737
CG31650	41.2428	51.2133	17.2153	19.6019	15.4099	16.501	6.16388	13.005	13.1782	11.0219	9.73247	12.5057
CG31919	14.7288	20.9269	14.7246	16.4156	17.6172	19.2712	8.11535	16.1713	16.103	20.6171	16.8401	20.7164
CG33995	16.1868	23.3452	16.4906	18.1982	19.6375	21.588	9.1446	18.1669	17.781	23.0518	18.0702	22.9063
CG9121	16.9891	19.4099	11.5022	11.8423	11.9123	11.404	16.6504	14.9312	10.8624	14.2635	9.33494	15.516
eIF-3p40	159.494	155.319	147.86	151.486	151.357	183.971	67.1922	134.269	117.734	73.6763	93.9877	109.075
CG14040	9.30118	8.57017	7.17354	6.31824	6.14603	4.77863	4.2447	4.3789	5.0869	3.84383	6.77148	3.15765
CG14036	2.52054	17.0897	1.07491	0.978129	0.474599	1.0494	2.48835	0.258191	0.53698	0.934784	3.81258	1.00743
His3.3A	299.878	253.512	54.4818	59.6476	77.0645	64.0091	49.3116	46.8753	67.0666	81.361	65.6662	100.057
CG31918	5.2684	11.2722	6.54083	4.07833	6.23089	5.87806	4.05793	4.58961	9.36875	16.3745	7.87014	12.5343
Rpn11	38.4693	32.993	26.1261	30.5341	55.5089	37.0483	30.783	26.3124	46.8321	40.2322	50.3331	44.2005
qtc	10.1144	9.84129	8.64414	9.74131	6.81855	9.15972	2.22526	5.03968	4.90285	4.01052	6.09983	3.58978
RpL37A	1017.37	878.182	923.008	1185.8	966.255	1042.98	612.445	782.311	835.587	634.829	620.829	1075.52
pgant5	26.8196	26.165	11.0929	9.54734	18.3499	12.5628	6.73278	11.9171	13.3411	6.47738	11.2237	6.44694
CG5828	13.1986	16.2632	9.42136	9.95725	14.9333	13.9398	9.27927	8.7259	15.7709	10.4271	20.7719	13.4053
CG4230	20.1628	23.3029	16.4567	19.1973	11.9004	13.7436	2.66138	8.204	9.92819	7.15866	8.91919	5.72499
CG8680	69.238	63.6848	89.2821	116.352	116.724	86.7425	71.1692	56.116	85.0076	37.7611	59.692	58.6165
CG14035	0.271146	0.480754	1.71173	0.221573	1.5933	0.964183	0.144867	0.243308	1.89373	0.781443	0.597464	1.1356
Msp-300	6.13183	4.96176	14.1144	5.03167	8.38622	15.3618	5.81856	6.07585	14.2746	10.7592	9.41161	10.08
snmRNA:158	37.9893	25.3147	46.8467	26.5445	19.2348	36.8836	109.847	29.8557	28.4326	30.9673	21.1507	45.8579
Cyp28d2	12.6186	1.09775	26.755	14.7907	31.8625	17.8539	7.83443	11.4562	30.561	2.43643	11.5543	4.50854
Cyp28d1	27.9886	4.84197	20.7613	32.1531	9.48761	23.3845	19.7128	12.2182	7.22674	5.25913	10.1494	4.59882
CG7742	1.05842	0.783779	0.466534	0.382325	0.136532	0.82191	0.644152	0.404737	0.0901289	0.423938	3.86287	0.279504
TpnC25D	38.2424	11.8782	57.5063	110.086	74.1896	92.9219	157.502	76.4604	88.9053	58.3609	93.5675	124.584
tkv	44.9583	51.2447	15.3157	13.6793	12.1629	16.7763	4.95629	12.023	11.1956	7.61289	14.234	6.14511
CG14033	10.0891	33.8999	1.28061	1.11295	3.93394	2.96348	3.02847	5.12258	5.07126	9.87909	6.21981	11.3421
Cyp4ac1	2.22675	0.325864	19.7025	24.687	15.6454	23.1602	24.3698	16.824	19.5001	11.4583	28.2696	10.7943
Cyp4ac2	0.246877	0.0907613	0.825108	0.866317	0.363073	0.741711	1.34002	0.817384	0.730828	1.11907	0.867665	0.894235
Cyp4ac3	2.18931	1.94891	9.19524	6.3306	2.1311	9.85747	2.1948	8.46177	3.46913	7.47903	4.20496	4.22953
Bsg25D	16.2489	37.995	4.52229	4.40436	4.30837	5.45357	2.60379	3.6209	3.96812	3.28909	4.59515	3.08938
Bub1	8.58906	13.4274	3.97595	3.99747	3.70475	4.48583	1.47156	2.47176	3.36847	3.46868	4.74597	3.61418
vri	9.89607	11.9661	1.92816	1.99082	8.78334	1.95541	3.03554	4.91	5.1867	6.02202	3.84073	4.03554
CG14024	2.2224	2.15951	3.10275	4.31427	1.86034	2.91836	0.361101	1.84218	0.874296	0.348337	0.142786	0.758204
CG14023	13.3158	16.4371	5.81787	4.02358	3.99717	6.48522	2.15347	3.38474	4.29345	3.25984	5.39988	3.12527
cype	282.624	191.047	416.425	513.325	486.661	411.011	451.58	253.603	435.212	179.109	408.951	301.866
CG14022	0.126782	0.487146	0.558527	0.522158	0.10456	0.243364	3.65526	1.72538	0.35491	0.797794	4.8786	0.212467
fusl	16.3691	28.5112	9.17041	11.8699	14.6388	14.1899	4.10187	14.3583	11.6547	5.72328	12.8225	4.52543
CG12512	10.9532	3.17246	60.2739	86.5774	39.9009	77.0218	16.2319	33.4547	49.3999	48.91	25.0878	30.0122
nompC	1.4551	0.933841	1.28866	1.31758	1.11113	1.3941	0.164291	0.863687	0.596427	0.269642	0.39041	0.303679
NEWGENE6	0	0	0	0	0	0	0.659961	0	0.148007	0.228064	5.90316	0
H15	1.34398	1.7818	1.57477	1.11626	0.757448	1.92024	0.0904923	0.608697	0.844864	0.798765	0.292432	0.319211
mid	10.8206	8.63666	2.54889	2.57616	1.00894	2.29598	0.35668	1.24803	0.688634	0.495577	0.74045	0.582494
CG14020	1.90238	1.26492	0.437257	0.0901201	0.341072	0.158769	0.294607	0.103908	0.315023	0.365799	1.46782	0.207845
CG7382	14.8613	14.166	15.3045	23.0703	19.6319	18.0769	14.959	12.0612	15.4308	10.9069	16.5622	14.7318
cl	65.7753	62.4349	79.9756	115.604	87.6625	98.0717	82.0884	70.7406	94.7956	109.293	81.0534	148.558
CG7371	11.6369	10.3675	8.39643	8.86426	7.0071	7.78147	3.2283	6.08001	5.85261	4.56438	8.36937	3.26807
CG6907	22.3649	26.1183	12.9609	16.7567	16.6227	16.3303	8.69969	9.23741	14.8416	12.768	14.9709	12.6104
Cap-D3	4.3188	3.42627	1.42837	1.6326	1.13916	1.2302	0.484968	0.615492	1.1476	0.680639	1.18264	0.583777
CG31648	9.63147	7.9032	12.5803	17.6222	15.4369	13.0567	10.227	7.90881	13.8427	5.71345	8.89542	11.6767
CG31915	19.3907	21.4982	10.7386	8.61723	7.73547	10.2149	7.52681	4.24397	8.25098	5.76699	9.18565	4.83338
CG7277	11.4695	11.38	14.2595	23.9385	17.5781	23.2069	10.0274	13.0817	16.4709	24.6669	14.02	26.736
CG14015	0.466562	0.515316	1.22709	2.66967	0.809121	1.84752	0.0545044	0.706062	0.353115	0.292552	0.150865	0.490966
Hel25E	209.134	300.031	34.2038	43.0192	71.8527	53.8704	35.7996	36.4164	62.4793	59.2121	43.43	66.8749
Lam	172.979	167.038	44.4407	40.8492	30.158	46.5351	11.9983	23.2946	24.7795	37.7135	20.6977	35.4181
Oscillin	38.1255	16.3892	14.0427	13.4593	11.6449	14.9913	10.8507	11.298	10.4384	6.55895	14.6774	6.44807
CG14014	2.87988	3.4408	0	0	0	0.0691006	0	0	0	0	0.141963	0
CG14013	0.0846979	0	0	0	0	0	0.181008	0	0	0	1.91055	0
CG14017	0.138253	0.0655007	0	0	0	0	0.0483294	0	0	0	1.41153	0
GluRIIA	8.98035	8.32916	9.72513	10.2473	7.50408	7.08097	3.16017	4.15628	6.83333	4.93314	4.95302	9.12338
GluRIIB	3.31716	3.39098	4.46646	4.88176	3.01348	3.28935	1.31598	1.59495	1.36651	1.14822	0.484479	2.31852
CG14011	0	0	0	0	0	0	0.429029	0	0	0.0573787	2.36965	0
CG7251	0	0	0	0	0.0550769	0	0.428162	0	0	0.0699878	3.97676	0
CG18266	0.0449781	0.0429909	0	0	0	0.0431687	0.512656	0	0	0.094274	6.29681	0
CG14010	1.10053	1.17764	1.41858	1.80345	0.767558	1.17498	0.0349679	0.442233	0.175738	0.411544	0.0967889	0.18009
Cyp6a16Psi	10.5637	7.1549	1.93684	2.97646	3.31289	3.77142	1.50891	4.91702	2.55889	1.73428	1.42499	1.85989
CG31646	2.9214	1.74641	3.12797	4.74513	1.50363	3.17448	0.400985	1.18294	0.669421	0.76688	0.148172	0.493651
Hsp60C	0	0.071678	0	0	0.0309235	0	1.76291	0	0.0357021	0.275068	16.8953	0
CG7236	1.54523	1.95176	0.620922	1.46994	0.416796	0.87598	0.114376	0.490234	0.307806	0.0734036	0.159355	0.315908
CG11149	2.03139	2.06766	12.2512	9.36697	5.63923	10.2817	4.74047	5.32954	6.83474	3.41346	5.70591	4.48694
sip1	5.24145	8.52371	2.12809	2.57966	1.66082	2.83257	0.767603	1.30496	2.12102	2.20721	2.56574	1.93905
CG11030	30.5153	40.5226	12.4993	16.4673	15.3685	12.0561	4.78856	10.6225	11.333	13.1666	8.71501	15.3843
CG14006	0	0.114982	0	0	0	0.0577289	0.171392	0	0	0.126071	1.80747	0
CG11147	7.6406	13.961	2.87334	2.93759	24.2236	2.80766	3.39753	20.3993	3.31323	1.62549	3.16341	1.92681
CG11029	0.514373	0	1.11386	1.71027	0.872329	1.09977	0.75435	2.11821	1.09911	0.350517	3.22365	0.588629
obst-E	69.7319	34.1667	54.5521	85.7231	104.945	76.0051	203.491	117.169	60.8509	64.0908	180.765	107.638
CG9171	18.0621	17.3891	12.1559	10.5891	15.8537	10.5759	6.53567	15.1972	11.9066	8.54286	8.58649	8.8193
CG14005	6.4317	22.2802	2.14269	1.89027	2.45528	2.3531	1.99604	1.38496	2.39004	1.90259	2.18694	2.18663
CG7239	10.6338	8.6743	4.98733	5.06761	3.77892	5.86272	2.10538	2.60284	3.71133	2.96063	4.08693	3.33217
CG11034	14.2948	17.8636	33.0493	32.4796	33.6011	37.3572	19.4465	18.6839	43.1786	25.2322	36.7326	22.4766
CG31644	0	0	0	0.207044	0	0	0.850108	0	0	0.199146	4.51125	0
CG34381	0.548674	0.168517	0.824567	0.864707	0.344978	1.13094	0.105542	0.398837	0.327753	0.279483	0.119288	0.392983
CG8965	13.4528	13.5091	2.91478	3.1899	2.76171	2.57327	0.550494	1.87622	1.67833	0.925553	0.399073	1.10964
CG9021	0.0684153	0.120322	0.0602795	0.596343	0.62066	0.459641	2.1376	5.20597	1.16606	0.71269	0.737906	0.458451
bchs	5.42795	6.1575	4.2511	3.19123	2.35848	4.61538	0.662879	1.52876	2.03511	2.2663	1.93077	1.36596
CG9016	4.11048	4.19965	4.32999	1.97432	1.29076	2.45429	2.2245	1.81114	0.559851	1.67942	5.34466	1.5375
Gpdh	88.6128	24.7289	366.549	377.444	393.97	311.353	197.268	240.781	440.157	95.7076	364.672	90.4837
CG9044	10.9497	9.30451	8.21639	8.57854	8.85051	9.45904	4.26493	7.92115	8.10813	7.20222	10.8578	5.49573
CG13999	1.9736	1.92869	1.69575	2.14176	0.641166	2.12169	0.168847	0.937242	0.225685	0.413998	0.883306	0.529429
Fcp26Aa	0.0656477	3.28921	0	0.214582	0	0	0	0	0.125015	0.343994	0	0.659858
Ucp4C	0	0	0	0	0	0	0.248077	0.0624978	0.132634	0.145983	1.71528	0.0583394
Ucp4B	0.294521	0.422263	0.259497	0.0802249	0.660682	0.212005	0.786778	0.264283	0.8413	1.14358	2.8093	0.123349
chic	319.881	400.026	167.561	172.519	246.69	182.474	263.415	178.788	227.812	164.786	204.459	203.473
eIF-4a	1008.39	979.61	934.261	974.484	774.203	1077.98	410.288	702.611	682.027	459.41	525.374	643.066
ifc	36.301	65.353	36.9933	39.4088	39.7965	45.5027	43.3674	35.3908	51.5915	56.0772	56.1412	56.3183
lid	35.8024	73.402	13.3025	10.816	10.9358	15.5427	4.12385	8.86178	10.3707	8.44793	11.5549	8.05462
Tsp26A	9.93483	8.57165	5.74632	5.84362	3.22525	5.0782	4.10829	5.68805	4.24814	6.13776	3.37236	5.00565
Gal	6.70122	4.31294	2.60738	5.94173	5.02761	8.19223	5.98573	6.74942	4.33983	0.204676	8.01278	1.06175
CG9098	5.56773	5.71868	4.80338	5.19515	2.17665	4.41551	0.915508	2.61216	1.59129	1.27736	1.41627	1.55626
H2.0	3.03446	4.15156	1.55386	2.01953	0.698209	2.11111	0.278564	0.732486	0.605043	0.973294	0.530094	0.978538
CG9107	29.3464	23.1033	7.69611	12.6731	9.81189	10.2606	5.44826	7.31245	7.74124	10.1001	4.0322	11.1179
CG9109	0.441782	0.387074	0.570245	0.762136	0.180352	0.732829	0	0.165177	0.105163	0.115747	0.108888	0.0616746
mtm	21.4852	17.2233	7.88305	11.9084	9.30266	10.8606	3.5591	6.85489	8.38326	7.18878	10.2747	7.21989
CG9117	2.39956	2.63332	1.56608	1.45248	1.68579	1.70594	2.08923	0.877228	1.77705	2.23532	1.66476	1.56328
CG31643	6.76053	10.9934	5.20266	5.89164	5.34207	6.13446	1.83447	4.50735	4.48577	4.67108	2.01399	4.31457
ade2	7.99958	9.08756	10.3493	10.0573	9.17844	12.6196	5.17994	8.26454	10.7305	8.37173	9.96181	10.161
slmo	16.9381	13.6599	53.5998	61.4085	64.2718	55.5199	18.2814	42.0413	28.417	15.1554	22.3429	41.9693
CG34179	16.9656	13.6856	0	0	0	0	18.3056	0	28.4768	15.1795	22.3782	0
CG12393	12.001	12.7473	5.73202	6.96081	6.49761	7.29531	3.59914	4.02638	5.82894	4.16306	6.34753	4.83544
CG9135	74.1853	57.4377	9.35081	12.6569	10.9281	14.8499	5.47338	7.5034	11.2148	7.54969	15.6964	7.06268
CG13995	3.17444	1.60904	7.64243	7.28434	2.37963	7.13166	0.496816	2.37247	1.23652	1.08172	0.308224	1.02814
CG9140	88.4534	64.3308	156.894	194.822	177.8	166.598	80.0508	114.222	152.439	79.6253	108.987	100.582
CG13994	14.1478	20.6139	8.78455	14.9181	12.7665	14.1443	11.9461	8.58368	11.3245	10.3591	12.3637	12.6732
Fbw5	7.42015	15.6338	4.22224	4.9064	6.92439	4.89817	3.1035	6.34062	5.07811	3.57189	4.78682	4.14401
CG9147	8.47105	9.36219	4.39078	15.3464	6.42124	10.2046	5.21554	5.39292	6.45793	6.43818	5.96421	7.31499
CG13993	58.356	58.6991	40.4453	53.8495	65.8591	42.73	51.7915	34.584	47.6958	32.8967	34.2907	56.8518
CG9154	8.30937	6.88693	7.19843	9.50238	9.58231	11.1554	7.35404	7.26318	9.82666	5.35646	5.83741	8.59038
Kr-h2	80.468	69.8499	57.9448	58.6926	82.8307	54.5346	37.3013	45.1627	66.5425	35.5602	55.0767	39.5873
Kr-h1	26.3816	27.7989	5.93347	4.69739	3.96285	5.91431	2.47479	4.1923	5.73058	4.75366	5.39344	5.01646
CG9175	17.8642	15.1998	8.66981	7.79588	16.9119	8.91268	6.72483	6.26067	11	6.90348	9.46787	6.44265
stai	20.1658	37.7381	18.8423	17.7985	9.28131	14.7094	4.55056	8.82584	5.79684	4.67746	10.7747	4.19638
CG31642	0.374111	0.126346	0	0.181163	0.0829624	0	0.977184	0	0.158318	0.392068	4.79403	0.158772
Arc-p20	58.9396	62.1712	41.4504	47.754	46.701	47.8201	33.3673	26.808	38.3387	25.5978	39.2484	34.7895
CG9226	8.83959	7.25889	3.86742	4.73541	4.21152	5.45973	1.87665	2.44658	3.13132	2.20512	3.10858	3.16562
tectonic	2.18069	2.03936	0.376533	0.341871	0.207017	0.54146	0.347348	0.140777	0.0896281	0.131532	1.37596	0.164526
CG9222	0.0628997	0	0	0	0	0	0.537692	0	0	0.0659188	3.77656	0
CG13991	0	0.0100594	0	0	0	0	0.197845	0	0	0.0306378	2.89663	0
Muc26B	123.382	12.9259	554.646	341.357	440.27	460.124	123.414	279.688	415.079	239.283	244.264	202.022
CG31639	0	0	0	0	0	0.0402809	1.1959	0	0	0.146612	10.2036	0
CG13989	0	0	0	0	0	0	0.57604	0	0	0.291216	4.17514	0
CG34380	33.3014	38.1631	6.35396	4.81876	2.47035	4.87728	0.632597	2.44124	1.42858	0.963815	1.29312	0.756961
Ugt37b1	7.60611	10.1081	7.10966	18.0051	15.0062	14.5312	5.05251	7.83398	16.0378	1.95708	8.97171	2.54186
Ddr	1.62031	1.02956	1.14754	1.2468	0.596245	1.36093	0.0445773	0.654728	0.250646	0.233027	0.287492	0.186599
CG9486	12.608	3.30414	33.7829	39.0647	42.7343	31.8288	29.9804	17.8794	36.0221	4.0837	23.3626	7.05392
CG13983	0.928382	3.72693	1.14517	0.303459	41.8692	3.56413	0.330675	12.4127	22.6952	5.64307	0	1.08869
Gef26	17.9575	24.3655	7.25531	4.75724	4.71069	6.75155	2.2151	3.81901	4.04472	2.75135	5.67779	2.65884
Pez	10.0943	23.8783	4.18494	3.72848	4.38791	4.62682	1.55645	2.88055	3.75255	3.36121	3.65752	2.62583
Cpr	80.7914	106.75	78.6094	94.6259	90.4375	86.3543	56.1829	67.9217	76.3034	49.4499	92.8743	52.9424
CG9497	0.812577	0.279782	2.47074	2.16491	0.675943	1.68226	0.76402	1.3732	0.61317	0.490824	0.404021	0.623752
CG9498	16.1829	15.3558	67.0522	78.3722	109.914	72.865	30.6151	53.8388	103.309	23.617	37.9079	25.1833
CG9500	1.78331	0.189391	3.31357	1.07946	1.48217	0.285261	0.352881	0.65609	1.65839	0.207656	0.351631	0.345221
CG9505	2.03553	0.335448	3.95801	5.92699	4.69818	6.56694	1.77506	7.97256	4.42504	15.4535	5.57066	13.8359
slam	13.8776	28.3036	0.117405	0.194445	0.147181	0.609004	0.12713	0.371879	0.169925	0.914357	0.175944	0.848073
CG42368	2.40858	3.53493	1.11812	1.381	0.555339	1.60177	1.31913	0.813389	0.369898	1.05527	0.637313	0.865566
CG42370	0.495263	0.157794	1.99056	2.03976	3.92729	8.40874	6.27883	2.85166	7.47208	4.1566	13.6189	4.77072
CG42369	5.92436	2.72027	2.91698	3.67047	6.70621	6.91243	5.29196	4.95128	10.01	1.52175	14.6593	2.3839
CG13982	0.57363	1.03102	0.612486	0.856082	0.463972	0.539876	1.33003	0.612554	0.448236	0.133287	0.183557	0.218483
Tig	66.4067	67.057	74.1497	53.1445	96.7342	74.1413	33.8915	37.9486	82.3611	32.2924	118.831	20.7459
CG9523	6.19949	5.97408	7.66773	6.40001	7.80424	7.48733	4.76753	5.29437	7.64461	4.00317	6.95495	4.91943
CG9527	38.4661	25.3359	68.2531	67.916	68.0664	82.5333	39.1565	53.8407	69.358	55.8821	113.199	50.6474
retm	22.9598	21.7869	11.3113	12.3388	7.77787	10.2969	3.40736	9.15961	8.21409	4.6729	9.88075	5.24149
CG9526	9.73164	8.28592	12.7638	15.1567	12.3588	14.0486	5.9765	9.74574	12.6722	7.40781	13.8655	6.8128
CG16947	8.59582	13.1871	6.14241	6.01173	10.0149	4.04582	3.92106	6.58763	6.06086	3.64237	6.66184	3.72876
CG9531	7.92585	5.9397	4.48243	7.27768	5.85036	4.81004	6.19842	3.92781	5.06497	4.69771	6.5271	3.57029
mmy	46.3912	33.9488	22.9634	27.1021	49.9118	24.0359	45.7996	39.502	29.1094	13.8144	68.9312	14.7622
CG9536	13.7367	14.8749	13.1989	13.7294	14.2075	16.3432	9.97894	9.77894	15.4598	9.35694	14.6834	9.32067
Sec61alpha	351.552	365.257	181.276	147.043	381.316	163.437	208.821	133.859	283.148	81.5132	199.754	99.3092
DLP	14.574	22.231	7.35007	7.1807	4.40915	9.30208	3.30055	5.12679	5.16764	5.36681	8.46816	4.43743
CG9542	4.00165	5.34601	5.0476	6.60377	2.89993	5.60852	12.5533	4.16766	2.65539	0.989889	22.2368	1.59224
epsilonCOP	43.151	42.3613	29.8668	35.1028	51.6538	31.1006	19.6016	18.3115	35.1018	14.8446	30.125	22.1511
CG9548	52.8428	67.6742	13.3483	14.8222	21.6671	12.6208	12.5569	9.75949	15.4097	5.59884	11.142	13.3882
CG31638	16.4853	13.0241	5.24982	5.16016	3.41201	5.34772	2.64211	3.10754	3.61296	2.83217	4.03105	3.02078
CG9547	17.2788	10.4576	24.0068	30.0488	28.9089	23.3997	20.3344	16.0648	23.7387	7.20375	24.2525	9.87531
CG9550	0.126093	0	0.0555489	0	0.0519956	0	0.359297	0	0	0	2.1755	0
CG31637	16.2087	26.4848	9.8459	10.7589	14.744	8.83025	6.8002	10.4583	9.34443	5.23616	7.91892	6.49645
eya	8.83636	6.52269	1.00768	1.32329	0.723693	1.12582	0.723127	0.420221	0.600119	0.260047	1.88681	0.374499
osm-6	1.38196	0.943498	0.173945	0.0717014	0.217091	0.568441	0.0937582	0.118102	0.187979	0.137932	0.195935	0.125678
CG11015	222.352	161.833	374.923	431.109	467.006	338.564	371.91	275.643	390.065	160.309	321.169	257.178
CG11043	0.852791	1.12882	0.0400235	0.409928	0.621313	0.601827	1.25074	0.562673	0.46525	0.161521	5.79137	0.814814
CG9596	18.0982	13.4606	11.8374	11.5471	9.87118	9.37589	6.21194	7.20472	9.7442	6.68388	7.29216	9.38996
Ent2	88.7613	69.9328	24.8498	30.2509	33.7923	29.7385	14.2529	21.8113	32.8083	17.8742	20.3696	19.6531
CG13766	3.80906	2.54903	3.5536	3.17871	2.38322	3.15167	2.79641	2.48948	2.6425	2.10199	1.65385	2.08775
CG11319	3.84593	1.51877	6.73015	4.67324	2.96519	5.55693	0.446268	2.39254	1.75034	1.41725	0.711554	1.1611
CG11050	47.4449	40.8762	35.9813	46.5622	28.0199	43.897	21.0212	33.8707	35.7563	22.9938	42.9454	24.3202
Oatp26F	4.50759	4.85957	0.351559	0.326058	0.331279	0.257018	0.0476914	0.180223	0.122391	0.175403	0.0660034	0.19627
CG31635	9.745	11.1569	8.33994	5.95521	5.15525	9.20244	2.41715	5.25318	5.08257	5.8614	5.90087	3.35402
Tango1	31.3615	33.5999	19.572	20.2196	26.0578	23.1614	10.1244	15.0024	24.0059	15.4399	24.1207	13.6487
CG31633	3.99496	9.58388	6.25227	8.8125	6.08036	6.11205	3.43837	7.45416	6.55362	19.0756	6.14935	16.877
CG31636	0.766792	0.666285	0.429932	0.227855	0.34494	0.401424	3.23572	0.0625515	0.742062	0.422254	2.60056	0.603748
CG11070	12.7974	12.5803	9.78367	12.0441	8.93557	11.364	3.60618	8.07776	9.12652	6.98471	9.4498	6.83935
cup	4.82814	30.0424	1.51338	2.2179	2.59246	2.0592	2.99143	1.7304	1.74133	1.37397	8.23235	1.95499
CG9232	23.6906	14.3305	25.5999	31.1121	38.2654	30.8289	34.7787	21.6563	35.9762	21.0878	34.4458	19.787
Spn27A	50.7597	35.9161	50.7722	55.3296	37.8347	50.7324	18.6324	34.3726	40.8385	23.6058	30.2637	29.7087
CG34310	36.667	29.8676	46.3976	61.0797	69.1152	43.0414	50.2286	41.9318	61.8626	32.6557	34.7334	54.4429
cort	1.98772	1.7745	0.259471	0	0.442045	0.0783169	0.136331	0.0947469	0.224367	0.252304	0.403523	0.516156
CG11329	6.54485	5.63205	0.926621	1.10761	1.52434	1.24176	0.658336	0.331708	0.652921	0.96851	0.54667	0.928912
Nhe3	10.0274	9.5152	9.65655	11.2251	6.95702	10.3486	5.45253	8.10317	6.2623	5.42206	9.67159	4.41249
CG11327	0.880034	0.11057	0	0	0.0313893	0.181519	0.813314	0.034493	0.288763	0.513927	5.91528	0.25415
Tsp	24.0484	24.4083	13.0954	11.9968	6.93657	13.0546	2.23225	7.14558	6.99643	6.32521	3.24681	5.57771
GRHR	1.60797	0.47272	5.85386	6.20168	9.39305	10.9858	2.48735	7.15618	12.6323	5.81479	21.9278	4.77544
CG11188	25.6988	28.5556	10.2568	11.164	12.7432	10.2947	6.04728	8.85876	10.9417	11.448	6.43072	16.6417
homer	23.3056	38.7689	9.67579	8.20794	7.75392	9.33994	6.71734	6.11369	9.10698	4.70885	10.6188	5.72832
Liprin-alpha	18.9119	22.6098	10.2204	9.49002	7.90153	10.1225	4.6361	7.41335	8.15286	6.64237	6.28996	6.79542
TTLL3B	0.0250348	0.0797623	0.0245086	0	0	0.0266974	0.419693	0.0474251	0.0794577	0.116606	4.62535	0.093199
CG11221	2.0786	0.867835	4.59081	5.92573	4.56772	6.70649	2.86832	3.68368	4.65919	3.11151	3.19686	2.96198
CG11322	0.045972	0	0.0810102	0.100179	0.0379141	0	0.196494	0.0412521	0.043773	0.0481786	1.31438	0.115522
CG11321	4.19109	5.70918	7.70331	5.59974	4.13816	8.3481	2.98765	3.64831	4.99444	4.46548	3.33143	4.59923
CG17378	0.407193	0.237318	0.93674	0.99337	0.367764	0.773044	0.282996	0.667499	0.330977	0.338267	2.10271	0.187175
nrv1	82.6767	92.8507	94.1227	98.4211	92.1085	86.5846	54.8699	77.1419	94.4342	53.4259	80.708	55.4537
nrv2	101.963	80.8171	46.8983	47.0875	28.4784	32.0913	12.3532	22.2227	20.8522	14.062	15.9497	16.9467
CG17376	0	0	0	0	0	0	4.25331	0	0	0.139174	26.9368	0
CG17377	0	0	0	0	0	0	1.99317	0	0	0.409151	12.698	0.109006
CG11236	2.45032	1.73981	4.31046	6.84989	8.48403	5.97074	7.57559	4.25803	8.38854	2.92891	6.94358	5.37859
CG17375	0.0827121	0.316231	0	0	0	0	0.176764	0.0742201	0	0.0866822	2.691	0
sens-2	5.6808	6.55747	4.58224	3.61764	2.1819	4.82417	1.13203	2.68684	2.73915	2.58537	2.01723	1.93611
Rca1	28.2137	18.0231	2.48586	2.7325	2.02522	2.20641	2.19595	1.59404	1.29346	1.20462	4.17236	1.18163
l(2)k09022	17.5806	24.9364	7.8292	7.36225	7.1794	9.18143	2.14688	8.08067	8.63812	9.97725	4.12799	11.1779
Nha1	11.5837	3.47586	16.8501	18.6388	17.3115	21.7452	5.98697	13.6607	20.9949	11.2457	20.0238	10.7299
neuroligin	4.65437	5.00478	5.87791	5.91381	2.75096	5.49499	0.180424	2.18762	1.16845	0.916204	0.44363	0.856668
CG13773	16.8048	12.2619	7.53781	9.24203	10.4216	8.09448	5.73983	7.69316	9.11699	9.31994	4.57035	11.8609
Rat1	32.1324	39.3973	9.27521	8.36536	8.45924	11.5791	3.53859	7.0692	8.55911	7.71666	6.80851	8.87685
wee	11.3439	30.5855	5.13722	5.42873	3.62864	5.66203	2.23555	2.94673	3.96281	2.47044	5.28974	2.84334
xl6	82.2622	110.393	8.9928	11.1216	12.5403	12.3156	7.92748	7.84004	12.1387	9.22623	11.7489	12.6191
nop5	161.912	119.317	66.7954	89.7561	81.8599	65.8754	26.2033	63.4874	59.1685	53.4168	22.7894	86.2136
Hrb27C	152.125	181.967	76.0723	59.3983	84.3013	80.0788	45.7067	68.753	81.2548	58.8019	66.6362	58.2523
CG18304	9.07828	9.00549	10.1163	10.1614	7.16981	10.1805	3.86312	4.58617	6.3707	4.7215	5.1137	6.45612
CG10158	17.6779	32.901	7.04846	8.18261	7.22234	8.00387	4.15662	4.71922	5.90612	6.03972	8.73357	6.79198
iHog	16.7281	10.9968	2.55013	2.63701	1.94788	2.95844	1.74188	1.65054	2.92217	2.40567	4.69842	2.02391
Gas41	20.2513	23.9089	8.25689	9.40254	8.05983	6.15913	5.1239	7.15206	7.33763	5.00689	5.67055	7.26026
SA	17.4353	15.8317	7.51224	7.50703	5.40333	6.92861	2.3767	5.88676	6.04967	4.29342	5.04405	4.18868
CG13775	2.4811	1.42185	1.40179	2.07323	1.1728	1.69665	0.509228	1.7449	1.09409	1.10747	0.700948	1.91601
CG3430	10.7496	9.61909	2.4614	3.22951	3.6817	5.17595	2.16897	2.29032	4.97815	1.81201	2.79398	3.03034
Atac1	8.95486	10.2985	3.73418	6.9609	3.15819	5.21975	3.26262	3.43501	2.73369	2.14773	2.41269	2.56745
CG10399	7.36374	4.75106	13.8547	14.186	11.5613	13.293	10.0685	4.70698	11.4952	5.02125	8.3607	7.5273
sip2	25.3021	26.9964	0.890695	0.622965	1.4112	0.804226	3.18033	0.968798	1.83024	1.76181	13.2761	1.32935
Coprox	15.6026	16.8186	7.82904	10.5529	21.5614	17.0228	12.9513	8.9701	19.3148	16.6027	20.633	18.6484
smt3	592.296	604.638	107.954	121.993	190.654	145.236	140.91	99.0908	164.667	114.731	148.099	173.927
snRNP70K	27.774	27.331	8.38954	11.653	9.37753	13.5894	7.26885	8.23734	8.24083	13.9544	7.24702	15.1852
SP1070	37.6615	45.9618	11.8494	6.74618	35.1687	13.6516	5.94629	12.7852	27.8683	9.38552	13.9172	7.87286
CG13776	0.865052	0.801194	0.918754	1.14711	0.46087	1.01368	1.11464	0.55159	0.798134	0.409949	2.22358	0.936163
ade3	11.2779	11.7848	10.9498	11.099	12.5166	15.1614	6.83338	10.7259	14.7947	5.37654	7.73446	6.63289
Pcp	0.225078	0.223739	1.09072	1.22618	0.905858	0.753921	21.8541	1.71674	1.17871	0.259469	83.0672	2.52066
CG31908	33.8312	30.0755	16.0935	18.5046	18.6985	18.085	10.6533	13.0366	18.3713	11.6535	12.8918	16.4228
CG3476	10.458	9.93001	8.3263	12.2614	9.71767	11.1276	3.69697	9.59953	9.10834	8.51363	4.48848	10.1134
Rab30	10.4193	18.1639	9.02593	9.44764	6.76601	6.73894	3.98965	7.22861	5.50393	4.70773	7.32837	5.51785
CG11266	39.9394	44.767	14.4033	16.4515	16.3937	19.2394	10.979	11.683	14.9516	11.2168	16.6817	13.2985
milt	29.2741	44.6994	26.8264	22.2208	24.4813	29.3546	12.1651	21.6393	26.8239	22.4756	32.6632	24.4
CG31630	4.39297	5.23742	5.27567	4.87814	5.49361	6.34681	0.980578	4.00629	6.92143	4.05326	9.72709	3.32841
Mnn1	8.58952	12.9021	9.35576	8.34532	6.72832	9.64859	2.94915	7.29154	6.5289	5.43084	4.46551	4.99829
CG31907	0.551977	0.211036	0.243168	0.120283	0.273136	0.158931	2.36634	0.199113	0	0.528722	10.2188	0.138705
CG13779	75.1569	64.5223	57.8269	70.353	103.462	76.8553	103.837	59.2678	91.7536	54.1114	87.225	94.0202
Nuf2	17.511	29.7428	0.446291	0.551707	0.627012	1.09284	1.71661	0.454851	0.603666	0.367455	3.17555	0.742087
CG11289	1.55524	1.07645	1.14207	1.04009	1.11325	0.693836	0.534849	0.529352	0.612765	0.394504	0.687342	0.449832
Pvf2	1.9365	1.695	0.867156	0.644059	0.719176	0.892609	0.641745	0.495065	0.787978	3.69887	0.649604	2.15377
Pvf3	13.3509	12.301	3.693	3.37524	1.58942	2.98273	0.372666	1.51305	0.941648	0.694636	0.704037	0.613824
CG4495	23.3602	37.3133	27.3466	29.3036	24.3035	27.7631	14.7043	19.365	22.601	16.7502	18.7986	16.874
CG4496	0.291686	0.417413	0.19207	0.357313	0.120552	0.208141	0.899647	0.32801	0.209868	0.421433	0.41449	0.338607
CG4497	12.1676	27.293	3.14866	3.28322	2.30517	3.21489	1.60745	2.28995	2.12547	1.53819	2.56692	1.22942
CG4502	11.3401	33.57	7.75543	8.06033	5.03454	6.81991	3.30305	4.10869	2.71917	3.15364	8.36466	2.71862
CG13784	35.9758	27.3563	18.2171	18.3722	20.0524	23.9611	8.96417	20.117	19.3204	14.7983	19.4746	14.1504
CG4567	19.5631	22.2045	20.262	26.0616	29.1932	17.1046	7.09731	16.6078	20.9736	8.99383	7.69292	13.4675
Ndae1	17.9117	8.74549	20.1179	17.0568	15.5122	21.0233	9.21196	14.9244	17.8803	16.12	22.2017	12.6851
Wnt4	25.4346	27.1895	4.53948	4.56592	2.87932	4.75414	0.539577	3.04562	1.99949	1.15155	1.27589	1.36953
CG31909	0.934075	0.472661	1.47036	1.06089	0.946342	1.61149	2.61246	0.143327	0.365005	0.599933	15.7195	0.160548
wg	13.3974	9.46502	1.65035	1.62849	1.08641	1.9694	0.812078	2.22772	1.49357	1.69805	1.22279	1.52482
Wnt6	3.72584	2.37316	3.14508	2.66576	2.17314	2.43662	2.80162	1.94098	1.77184	2.55539	2.29581	2.27129
ninaC	0.315022	0.143382	0.380918	0.261513	0.185575	0.502475	0.042745	0.188452	0.028567	0.0157211	0.0591577	0.0376957
CG5149	34.0121	40.4121	13.9423	18.208	16.9039	15.5861	8.25028	11.6025	12.8185	8.73597	12.9823	9.92592
CG5155	0.0390099	0.111859	0.0687418	0.212519	0	0.0748811	0.305683	0.0350048	0	0.0817646	3.15061	0.0326757
CG5160	2.62265	1.58909	2.43387	2.11452	0.805558	2.42733	1.85733	4.43876	0.97276	1.44815	1.10705	1.7598
CG5171	168.754	105.213	26.9231	33.8281	17.1144	21.2243	4.85196	14.5987	13.4288	12.7434	14.6226	12.5645
CG5177	244.367	204.867	265.456	380.343	493.958	340.966	425.867	196.513	450.945	232.448	571.562	333.173
CG5181	11.4698	15.0797	4.88633	7.19956	4.91768	5.96492	4.98199	5.02443	4.4046	12.7743	5.37282	11.5619
CG15818	6.86873	4.79716	15.895	17.7861	16.3931	41.0908	17.3101	54.4288	28.1839	29.9302	17.2206	31.1326
chm	13.9693	15.5318	2.98065	4.26683	2.5534	3.47842	1.95921	2.07629	3.06391	2.00775	3.01403	2.07598
CG5261	61.7833	38.4139	228.21	245.879	193.526	169.396	112.347	136.16	189.989	72.9193	114.016	82.5351
CG5958	101.582	58.5323	182.859	277.422	165.483	206.944	87.6661	120.458	162.314	100.153	141.455	102.482
CG5973	16.2766	15.6759	3.54524	2.53219	16.9658	2.3659	12.8455	16.9207	6.32623	3.04782	14.5219	2.66406
santa-maria	4.0385	5.31323	4.47262	5.01941	4.07504	5.76557	1.49824	5.52025	3.52701	9.75943	4.40641	7.33162
Gr28b	0.114149	0.0727368	0.28496	0.351973	0.259201	0.485335	0.0271052	0.239001	0.175713	0.179441	0.0491418	0.0796781
CG6055	37.7753	25.6592	6.38675	8.90838	72.8163	2.72855	8.21171	67.6646	7.12725	1.33358	2.72902	2.40941
CG42533	10.0845	9.41497	8.58873	7.11869	6.27728	9.20671	1.07412	5.51314	3.73883	3.22015	2.56939	2.58118
CG6441	0.437796	0.217614	0.245093	0.380127	0.196626	0.267724	0.404217	0.131928	0.06886	0.369791	3.29073	0.0332837
Pbprp5	25.9622	7.02594	71.1926	103.289	23.0344	66.0864	9.35908	29.0326	18.3054	10.2042	8.64069	21.1806
Rapgap1	28.7044	30.9013	7.00647	6.36159	9.12228	6.57662	2.51532	7.14026	6.05896	3.13718	4.88337	2.91056
CG6739	8.77889	6.70353	7.76239	6.65002	7.2263	9.26288	5.98219	9.12935	13.7297	4.64662	5.55096	7.28312
CG13792	3.5203	2.33177	5.71034	4.58219	2.36496	5.09829	0.780603	3.12839	1.61773	1.20534	0.544949	1.60849
Slob	1.63807	1.04947	4.40913	3.41607	1.95911	4.62963	0.348152	2.11881	1.40137	1.03396	0.399103	1.11692
Myo28B1	2.9188	1.49085	11.0803	11.7982	7.74999	12.2141	1.76355	6.80885	7.1934	5.28095	5.933	5.71904
CG18585	9.94472	9.98729	53.5913	84.6894	53.5806	71.2329	15.2207	55.6911	48.4288	21.9097	19.5925	28.4792
CG7025	3.59663	0.738788	41.4036	39.7075	35.1128	42.3301	16.4791	32.5239	44.9501	11.6328	33.5545	14.6906
TepII	11.8231	13.5168	9.22515	7.36369	12.0991	13.1042	17.4425	7.45396	22.557	15.4088	38.223	7.11681
TepIII	11.7235	7.76593	13.0406	13.342	13.1577	13.4201	7.62592	16.9114	13.0027	8.92137	16.9463	6.91227
Ntl	0.629397	0.308277	0.509028	0.509208	0.0968428	0.262969	0.223066	0.210738	0.0745387	0.0820407	2.28759	0.131144
CG13795	5.53306	5.04047	2.04743	2.83385	3.70704	6.81162	8.91384	5.34144	5.52782	3.2296	16.4696	2.4987
CG13796	5.10116	4.19304	6.13666	4.57327	3.43241	3.97141	3.78634	2.15381	3.23876	3.54508	2.56854	1.34802
Acp1	0	1.06728	0	0	0.153483	0	27.027	5.48329	0.579445	0.469059	15.0571	4.98829
CG7214	1.00748	0.37037	0	0.337757	1.08655	0	47.847	17.3854	4.33892	2.6542	30.3734	19.2056
CG7211	0	0	0	0	0	0	1.10536	0	0.183874	0.53258	4.03487	0
CG7203	70.7171	4.64008	27.9041	61.4522	26.9771	14.8631	78.4509	107.219	28.1898	6.6938	19.2843	25.4144
CG7196	0.53685	0.276237	0.655885	0.477106	0.144454	0.701854	0.811036	0.117879	0	0.135836	3.91648	0.110036
CG7191	3.89295	1.30534	15.3685	9.81969	12.0643	15.557	3.63489	12.3166	11.1497	6.70635	7.10397	6.12443
CG7179	6.6401	5.71903	5.07898	4.6907	10.737	4.48209	0.727722	7.92266	5.10662	4.55	0.251786	4.27718
Uro	0.0642952	0	0.113299	0.140107	0.106051	0.0617087	54.8788	0.28847	0.367319	132.229	35.4632	78.5997
CG7164	0.152377	0	0	0	0	0	0.599186	0	0	0.0926205	5.00257	0
CG7154	28.7182	41.9815	7.11848	7.88769	6.61184	7.96781	2.90636	4.37781	6.0308	4.75408	6.54933	5.63941
CG7149	21.4691	17.5338	20.8923	22.641	13.0466	15.1856	4.93586	11.4922	12.0018	7.46588	6.14901	7.16251
LKR	21.7739	9.99642	15.6479	22.1575	15.5186	17.3595	11.109	14.1505	14.4877	6.90758	11.0852	4.41202
Herp	13.1598	12.4369	22.7701	19.516	19.7726	22.4575	13.0062	16.5681	21.6687	12.7493	21.1882	11.0042
r2d2	22.1084	30.1349	15.948	12.8429	13.7423	12.1388	13.9339	11.9328	14.5662	10.6378	10.9562	11.2202
cdc14	14.4228	13.5326	12.8544	12.1889	6.9598	11.9114	2.34334	7.216	6.73118	4.81927	6.48449	4.25294
LanB1	124.978	137.517	65.5385	50.9168	62.2611	58.8187	13.2132	31.4504	66.7202	44.4696	31.9354	37.8513
CG7115	16.6507	23.67	11.3434	11.4775	10.8802	12.9613	5.92551	9.31738	11.395	7.92198	12.3666	7.68139
Rack1	1464.06	1210.73	1432.37	1840.58	1521.64	1804.62	767.089	1136.53	1238.23	569.25	810.899	881.696
mts	202.088	254.562	112.791	108.485	116.114	121.869	73.5815	86.6986	106.507	96.4857	111.659	99.6938
CG14535	3.66961	3.72031	2.70545	2.68267	1.10932	1.95815	0.0199014	0.628193	0.571915	0.396544	0.303783	0.23504
lectin-28C	4.42991	1.93464	0.509441	0.104997	0.476853	0.739918	13.4739	0.34589	1.55987	10.4022	44.2378	2.90588
TwdlE	33.2714	57.7018	0	0.197192	38.954	0	6.63473	37.0589	3.73143	1.40608	2.58683	0.677127
Proct	6.22897	1.62005	19.4146	18.1772	7.15216	16.8795	2.97768	11.4363	6.19324	5.96964	3.47458	6.9359
spz3	10.6075	4.35588	6.15388	6.41737	6.31027	4.72267	3.5334	12.0956	3.57393	4.87402	1.08795	5.6883
CG7102	10.8326	8.31298	4.15523	4.14607	4.96618	3.61296	4.12631	3.21569	4.56698	2.40915	3.02162	4.60819
CG18591	59.249	65.6867	21.8179	25.1837	39.8178	30.1101	30.1881	16.6549	29.296	28.2303	28.1768	39.9235
CG34132	87.9465	82.4306	91.4265	129.154	158.497	74.4329	105.97	79.4768	106.618	48.1808	46.3215	96.2613
CG31902	0	1.28241	0	0	0	0.239148	0	0.0573307	0	0.0629394	0.062989	0.0535161
Snoo	1.8928	1.57334	2.9895	2.49972	1.6891	3.82021	0.956117	2.51603	2.13554	2.01943	2.98161	1.61493
CG7231	3.85833	2.72115	18.188	18.9562	14.0355	16.5534	10.5533	12.7109	19.8733	17.0222	25.9476	13.1833
pes	15.0398	16.4829	18.5981	18.5216	15.0744	19.6485	10.0071	17.5684	15.3654	24.8754	18.1912	19.7937
CG7227	20.6505	37.3336	0.501672	0.742266	0.429957	0.682752	0.134863	0.21621	0.307262	0.515547	0.282797	0.5406
CG7224	39.5507	15.2883	171.8	258.681	20.4195	157.834	32.912	73.2544	67.6709	112.387	144.487	78.885
Wwox	7.46399	11.6761	5.10315	8.6579	4.39765	8.11908	2.0095	2.86403	4.2424	4.84094	5.56194	3.52782
Spn28D	3.80012	0.718498	6.97227	6.59565	7.86318	9.20936	5.50048	6.98341	7.06829	9.49985	8.0214	6.66542
CG12560	8.72427	10.1108	3.13215	11.0945	2.21599	6.21575	4.27829	7.73904	2.87981	3.38398	1.70975	3.45259
CG34010	2.88668	3.16001	0.968755	1.33795	0.545319	0.453297	0.538318	1.18666	0.359764	0.395973	0.093127	0.395608
CG7356	16.9019	3.94224	20.078	24.1092	10.1297	19.487	5.75802	16.0174	10.1603	10.5207	6.29624	11.0122
CG7367	22.783	20.2566	12.7794	7.85061	6.55354	9.88747	8.08736	7.96641	7.24875	6.27302	6.67745	6.79901
baf	121.915	102.937	35.637	45.9633	37.8614	46.4246	43.2683	33.726	38.6833	47.3808	42.2035	63.1236
Cka	30.3622	32.3723	13.2903	11.5621	11.2201	16.9247	2.31075	7.32599	11.0051	9.42808	13.2132	7.13102
CG7429	1.63296	0.360197	1.56936	1.09489	1.86469	2.14589	2.56281	1.43827	1.82036	1.05318	3.88362	1.15736
RpL36A	2127.87	1428.21	2204.15	2648.77	2169.83	2314.47	1517.72	1549.16	1579.34	1359.11	1176.79	2154.87
CG7466	7.15943	7.66958	2.87987	2.11675	2.47404	3.56341	1.5179	1.78066	2.6925	1.85804	4.37336	1.58929
poe	8.62106	10.8232	12.9361	8.08175	8.81563	15.4974	4.81989	7.27433	14.1146	20.3333	14.6623	13.6492
MED20	11.8379	10.8653	3.1774	3.84382	4.07329	4.06311	3.29499	2.53252	4.10557	2.13615	4.09642	3.61169
Trf	11.5778	16.3483	2.40246	4.05127	3.20282	3.01355	1.48919	2.09977	3.47431	1.90507	2.80557	2.97054
Mcr	55.9528	56.6901	20.253	15.9907	12.6623	21.1962	4.77668	11.8549	16.2404	9.24236	14.3393	8.94127
Bsg	106.307	113.137	120.355	112.119	98.2971	108.486	40.3948	94.7174	92.3585	76.024	70.7324	72.4289
CG8683	13.1345	15.681	10.8608	10.0047	9.79772	11.8289	3.49546	7.1478	9.53333	7.59391	8.70279	6.60233
CG8673	0.0582515	0.166187	0	0.191637	0.191349	0.111519	0.378227	0.311474	0.111021	0.18229	2.06479	0.0978961
CG12375	11.7965	8.46687	17.274	22.1353	21.5811	20.8177	11.2339	12.8526	17.4282	10.6919	17.3603	10.3298
CG8668	18.083	19.11	14.8	14.5523	17.0771	15.239	8.64751	15.9847	15.3532	6.51986	15.6047	8.3033
CG8552	22.2678	39.725	26.8414	19.0207	20.9967	29.6976	7.63742	19.2096	24.3571	13.7167	19.3103	11.2235
CG31607	15.8056	9.28114	9.84191	9.49168	11.7204	7.58253	5.08043	16.1255	5.31769	3.36769	6.20635	3.24698
CG31900	8.42249	3.20654	3.85678	3.53243	3.94564	2.92606	1.44505	5.47245	1.90325	2.30614	0.853759	2.23968
Rbsn-5	6.00005	8.10179	5.5001	6.7821	6.7727	8.51132	4.78348	5.07144	5.96176	6.15325	6.74693	6.10136
CG8498	47.3442	43.3387	56.5952	67.5114	97.5357	65.3453	69.7796	49.3658	85.7755	40.4193	52.19	62.8489
CG8486	26.3845	23.6731	17.0915	12.9354	13.4345	21.2531	4.90152	11.7022	17.3344	21.0171	13.5701	14.4849
CG34134	4.62418	6.1149	5.5159	6.36901	3.65085	5.10612	3.02239	4.06835	4.17997	6.89399	1.59992	5.12333
CG8475	9.05137	12.2019	22.8317	23.7856	15.3029	20.932	7.31342	11.372	16.5332	17.1929	14.3564	12.5193
CG8460	9.38021	23.511	4.70639	4.91845	10.2491	7.46928	8.86211	4.64917	12.9015	8.83868	13.1123	9.07002
CG8455	4.4935	4.18568	2.74574	3.34328	3.06434	3.70474	3.15849	2.06631	3.44296	2.80265	5.27832	3.31285
CG8451	8.61166	7.84547	13.4347	16.7665	9.81828	13.3838	8.36641	8.22069	10.7911	7.2053	14.5709	7.71484
Su(var)205	190.869	195.434	33.3988	34.0041	44.9184	47.4928	32.7131	32.019	46.2127	28.928	47.301	34.071
Ssb-c31a	40.3886	22.8355	15.9842	21.9172	24.2055	17.4234	18.4362	14.7494	16.2014	13.5739	21.6736	21.2924
CG8372	25.4933	35.7216	12.7107	15.626	15.4793	13.9494	13.0167	9.49379	13.7087	13.6742	17.1664	11.742
CG8360	14.3315	11.9307	14.3509	20.3419	18.1131	24.1034	16.2821	15.3951	17.9237	22.9099	19.0764	27.6198
CG8353	28.6725	14.8729	14.0527	17.3001	18.199	10.4713	55.7977	12.3748	21.717	12.958	20.3899	20.5073
CG8349	0	0	0	0	0	0	0.652643	0	0	0	3.3619	0
CG8292	0.837106	1.08648	0.0646982	0.0960085	0.0605596	0.211429	0.683845	0.263565	0.139836	0	2.89579	0.246029
Snx6	26.5838	45.5108	19.6361	21.9658	19.8531	20.3786	15.5291	13.7493	20.1647	15.1125	25.4476	14.0026
Pvr	18.6339	17.1751	11.409	10.9725	12.1985	13.5088	5.57186	7.74024	10.8831	10.3991	11.9948	7.29226
CG14277	10.7442	3.32552	29.7564	34.1177	24.6728	36.016	5.92335	24.0431	15.5093	11.5653	8.31414	21.7153
CG8086	9.27869	3.81937	14.4753	13.7893	14.7021	22.0395	8.03722	14.7002	22.2108	13.7039	15.6515	13.9429
Btk29A	34.9674	47.0911	4.98569	5.35564	6.23738	5.25194	3.21613	6.90913	5.43373	7.10287	5.38026	6.11585
wol	36.2022	44.3783	33.0813	28.1618	38.9552	25.8084	30.7777	18.3964	39.4608	15.2898	33.7064	19.0497
Scgalpha	11.3076	10.5425	11.3236	11.7898	5.88947	9.18781	1.94841	4.62759	3.40166	1.83754	1.30665	2.67257
CG7840	21.0149	59.3393	9.14613	12.6062	23.8136	9.82354	4.7431	9.00479	11.1219	7.81036	8.11955	7.79803
CG7830	74.7666	71.7956	49.8345	49.0339	94.4147	49.5262	61.1448	32.8985	87.1836	36.1896	65.0242	42.4338
CG7818	15.6081	17.319	6.84534	7.35313	5.82591	5.75238	3.9196	4.00451	6.65949	6.40686	4.96081	6.35408
CG7810	9.76604	8.55518	4.08346	5.37861	3.89786	4.18362	4.07736	4.41958	4.17274	6.90332	4.15008	6.08292
CG7806	11.0024	15.3857	11.482	8.59368	10.5098	11.707	5.04429	9.27702	12.8379	11.93	16.4276	9.55426
CG7795	0.0658352	0.15593	0.25875	0.0808899	0.294465	0.216016	0.601872	0.323953	0.21598	0.378157	2.10159	0.463047
CG7787	17.729	20.3853	12.266	15.063	10.7985	12.7448	8.10005	10.5281	9.0346	10.5627	8.33363	10.5148
CG7781	38.4657	27.2376	62.7572	66.6443	26.3422	42.9638	10.8179	25.3945	14.3068	8.56436	5.25018	11.8441
CG14275	15.961	4.62461	4.75286	9.24826	2.89154	36.7862	1.18934	18.4062	3.95358	5.1616	1.64601	4.12547
CG14274	2.5598	1.85879	4.27955	4.03448	2.4417	2.83759	0.620741	2.52696	0.978066	0.590895	0.303207	1.15923
CG14273	4.6928	2.27127	14.9854	11.7973	17.0323	15.6376	9.01685	14.4485	20.5206	9.27473	12.1518	10.7597
CG7778	9.02918	1.75692	25.538	33.399	6.76222	28.3808	20.9836	22.9387	22.5877	13.0387	37.2202	11.8774
Mur29B	13.2694	6.79441	55.4662	44.2745	43.7311	62.6806	33.0697	56.0107	52.4022	30.6752	59.4382	32.865
CG7627	6.55577	11.9914	10.0512	11.4137	12.2403	14.273	3.52577	11.8782	10.8895	28.2717	8.68429	23.0195
RpS13	2007.29	1762.32	1803.05	2202.39	1793.59	1988.63	1128.4	1208.33	1375.45	1164.29	979.026	1717.05
CSN8	41.5378	49.7539	15.7463	23.2109	17.5094	16.0012	16.2397	14.8861	17.8741	10.6504	14.847	14.2976
Pp2A-29B	91.3809	138.162	60.9038	66.6131	64.1299	70.5917	32.5631	46.1734	59.5033	44.352	65.4913	40.4014
CG17292	20.7348	20.7996	17.5238	20.5817	32.4222	25.0161	14.6035	21.8226	22.0418	14.285	17.8807	18.0401
CG17293	23.2808	24.7341	11.1041	13.8391	12.6828	11.2213	6.58484	9.39993	9.21257	17.3996	9.50456	16.0974
CG13390	6.55854	5.19038	6.68957	7.82792	8.37357	9.14892	3.4117	5.37932	6.34664	6.82873	4.23424	8.78656
CG17294	4.42289	3.47057	6.85184	9.03567	7.04051	6.69206	5.30758	7.92738	8.30345	13.3858	7.08422	15.9821
Aats-ala	25.1929	28.5203	21.3858	25.4395	50.0423	29.5093	17.0745	25.7934	42.7995	36.6811	33.8317	38.3683
CG13392	9.28142	9.9512	13.5035	15.2654	14.8442	10.8815	9.52866	7.30877	12.6646	5.00016	5.90271	7.30026
Rcd4	10.004	28.2419	4.97711	6.86981	5.83577	4.1337	5.0644	4.63334	5.61179	4.61783	6.96501	5.27073
CG13393	80.1149	87.92	35.9484	38.1547	71.9779	40.4979	54.8508	33.3807	59.9911	32.0367	47.6533	43.6936
CG13384	15.5329	15.1881	7.9763	8.5765	8.80973	9.85401	4.47833	8.10812	7.20221	5.33076	7.3887	4.58639
CG13394	9.77517	2.11773	0.02421	0.119786	2.85139	0.0262865	4.74429	9.38427	1.80636	0.114564	3.41881	0.183929
Peritrophin-15b	10.8078	0	153.51	136.098	281.512	270.786	302.856	340.358	435.599	172.928	430.841	358.705
Peritrophin-15a	41.6046	0.878817	697.789	522.202	1201.76	933.885	1282.83	1066.03	1672.89	746.421	1656.33	1260.08
CG13385	0	0	0	0	0.0570003	0	0.0984701	0	0.131617	0.0434592	1.465	0
CG31898	2.55483	8.88842	0.655836	0.703106	0.589878	1.06784	0.716173	0.73436	0.378352	0.666289	0.880662	0.550456
fy	5.11178	4.34392	1.31831	2.72747	1.35261	2.15403	1.35402	1.4711	0.821908	1.35694	1.36164	1.44871
emb	50.0267	58.4703	20.2393	18.9803	25.1223	22.7194	12.5594	19.7086	24.7929	29.8199	24.6078	26.7166
CG13397	8.03348	11.496	7.54328	5.1618	6.35224	4.87047	2.94518	3.24309	6.7071	7.41815	6.52644	5.82086
CG13398	6.15183	5.58349	6.18098	6.71264	4.93534	6.40419	3.57276	5.6373	5.23647	6.2776	4.73807	6.68016
Akap200	189.207	242.969	33.0397	28.8189	25.3975	41.7065	13.7979	23.21	36.5318	30.5043	34.4873	26.3926
grk	10.7447	13.0716	5.75178	6.11136	6.45657	5.7895	7.58154	4.62712	5.0403	4.60022	7.70533	4.81217
D12	6.71267	5.29451	2.2549	2.27037	1.42698	2.45677	0.858444	1.17145	1.24303	1.28921	1.45933	1.47202
Chrac-14	3.62368	5.38352	1.25769	1.40538	0.964487	1.69189	0.704086	1.33212	1.24453	3.85362	1.3049	3.69474
mus201	3.57593	5.31258	1.24112	1.38686	0.951778	1.66959	0.694808	1.31457	1.22814	3.80284	1.2877	3.64633
CG31897	0.332237	0.241305	0.422632	0.165043	0.0416418	0.227765	0.143875	0.158578	0.120192	0.687901	0.199119	0.50752
U26	5.36568	8.95668	3.36556	3.72932	2.80912	4.07774	1.69025	2.08138	2.68384	1.8769	2.62908	2.04752
fu12	14.1397	11.0586	31.6034	37.3067	27.8645	30.9743	13.7012	24.3525	23.6399	7.08957	11.2844	8.34895
fu2	10.0668	18.1727	3.77657	5.11445	2.92928	4.01012	2.15634	2.97558	3.17769	2.66003	2.21987	3.31528
d	16.6093	13.9152	1.17966	0.963533	2.28366	1.96373	1.30009	0.97526	2.68938	1.08212	3.91291	0.700515
CG13088	4.05483	2.72916	2.12925	2.72531	2.35756	3.27123	2.1335	2.0225	2.74909	2.53492	5.35475	2.28669
Dh31	5.05021	1.48539	22.0649	22.9552	12.3653	22.7274	2.95686	18.9661	9.28009	7.82936	4.81926	9.02918
Bace	21.3989	3.69312	19.9424	17.8071	5.1701	13.9735	53.9562	5.65326	16.3323	5.89634	2.13857	2.66865
CG13096	78.892	79.6599	17.7513	22.5893	24.7562	20.9725	9.77949	19.2483	21.1462	21.1619	13.9961	26.1906
CG13097	21.0194	29.3814	9.40752	10.405	10.1537	10.3094	3.26147	8.30605	9.0335	11.6933	5.6438	12.6378
CG13089	21.1445	20.4499	11.48	12.7338	14.8027	12.8725	7.95686	9.80852	15.0814	8.63594	14.7535	11.6595
mRpL51	43.1245	36.8211	34.8007	46.261	43.9817	29.735	23.7025	24.3082	34.754	16.898	11.1687	31.6823
CG13090	8.79636	14.1608	4.5784	5.71843	7.2084	6.25461	3.41916	4.03824	6.05456	4.5136	4.97979	4.9866
Acer	49.9385	49.5406	21.8684	22.9397	21.899	31.2509	9.1496	14.1884	24.4697	10.472	23.5845	9.75056
lmg	10.8068	20.6441	3.8706	3.65804	3.46658	3.29315	1.73328	2.75106	2.66827	2.55595	2.90243	2.61584
CG34441	10.8068	20.6441	3.8706	3.65804	3.46658	3.29315	1.73328	2.75106	2.66827	2.55595	2.90243	2.61584
CG17834	7.44407	8.22529	8.88819	10.2246	9.06042	8.23575	6.14296	9.33839	9.45807	8.34985	7.64575	8.6564
Sema-1a	12.9529	15.0988	4.01542	2.67311	1.94992	3.42662	1.31567	1.95809	1.80585	1.46015	1.31985	1.49934
Glt	142.142	76.8389	110.563	91.1267	109.394	117.116	80.9077	65.4672	128.966	91.8625	119.107	57.6872
CG9287	0.0864117	0	0.730903	1.27104	12.6206	0.787886	0.215449	2.51097	7.74949	1.0849	0.212982	1.24712
CG9289	0.275453	0.451342	0.0346709	0.128624	108.593	0.188837	0.196224	16.1305	40.1786	0.0412392	0.116386	0.329609
PrBP	32.6984	40.5141	12.3023	16.1447	16.0393	12.2346	23.6993	9.96965	15.6689	12.6918	22.4045	13.1873
Trs23	16.7436	12.6461	9.60883	10.2784	11.7199	10.3672	9.5853	7.89203	9.67106	6.84728	9.54306	10.5351
Hnf4	7.94659	9.38305	11.744	11.6827	8.29119	12.8877	6.14151	7.95758	10.5444	7.33058	11.2889	6.30408
CG9314	0.0897573	0.214479	0.0395418	0.0488981	0.0370124	0.12922	1.43865	0.241626	0	0.329229	8.47303	0.225549
raw	20.9848	15.2414	21.5077	20.0195	15.8578	20.3236	7.85351	14.2703	14.3264	15.3462	12.01	11.7981
CG9463	0.927371	0.623437	1.83901	1.25079	1.20496	2.69147	34.2431	1.49693	1.24211	0.164055	0.423981	0.109269
CG9465	0.0573634	0.411217	0.12686	0.0312505	0.0473089	0.137639	2.30337	0.051474	0.0546196	0	0	0.0480491
CG9466	16.0616	10.7932	18.6013	16.4494	31.4024	55.7834	80.1337	28.0228	49.2655	2.59341	69.8986	5.19294
CG9468	26.4153	0.996353	77.6859	57.7315	46.7136	120.67	114.102	44.753	63.2615	3.69556	58.8519	5.33388
SoxN	25.9963	21.7025	6.21796	5.16987	5.18708	6.12232	1.7532	3.86652	3.75374	1.80747	2.7878	2.00973
CG9483	0	0	0	0	0	0	0.12552	0	0	0	1.73716	0
CG34398	5.92584	6.28923	4.12491	3.46407	7.11986	5.4147	3.30753	5.27313	8.13302	4.592	5.86683	5.18847
Tsp29Fa	37.076	23.0575	103.715	105.843	92.5279	102.874	75.6092	85.1395	103.311	69.8568	119.51	75.8855
Tsp29Fb	65.3389	42.9594	168.638	203.433	176.912	220.382	85.4325	186.255	206.778	207.944	218.304	207.876
CG9510	5.17886	2.59875	6.3878	8.88969	10.1901	5.80459	18.3761	6.05009	10.6037	2.60993	25.2659	2.74748
CG9515	5.17886	2.59875	6.3878	8.88969	10.1901	5.80459	18.3761	6.05009	10.6037	2.60993	25.2659	2.74748
C1GalTA	20.7081	14.5977	10.5821	9.68276	7.93119	10.5325	5.15253	7.12683	6.89225	6.60975	5.27525	5.09163
CG31886	14.4067	12.1375	7.72415	7.57429	11.2528	9.93418	2.24631	15.6707	10.693	5.99354	4.31435	5.99409
CG18088	14.3959	6.03035	1.92455	0.700074	0.91669	0.963561	0.536386	1.6383	1.94599	0.638797	0.706991	0.480533
CG9541	1.7775	0.34163	0.739888	0.837492	0.237721	0.613236	0.0684451	0.380215	0.0988042	0.121838	0.284178	0
CG13101	12.2022	10.6733	6.40683	7.41499	14.0455	5.75445	4.89908	17.5435	5.52312	3.04668	4.34962	2.76808
CG18662	0.0901562	0	0.079435	0	0.0998465	0	1.92673	0.115571	0	0	13.0736	0
rost	15.2186	18.1502	18.8205	21.0918	14.0029	16.3629	6.18601	17.5684	8.45645	8.91983	4.62546	8.39169
CG9555	15.0758	1.1236	65.0385	53.1781	56.456	32.838	32.5472	42.6378	69.0511	27.5193	46.1118	26.0827
alien	23.5101	38.2066	13.2144	15.2975	15.6296	16.3796	12.8115	9.91981	16.7228	13.3461	17.8991	13.9781
CG18661	6.38137	4.09158	2.4277	2.17396	1.48882	2.46213	0.879889	0.992398	1.0466	0.298718	2.06079	0.397924
Try29F	83.3241	30.6059	0.536953	0.379433	0.287203	0.250675	1.6125	0.624978	0.253694	0.364958	0.686662	0.291697
CG9568	89.5242	109.747	180.678	162.339	132.178	201.781	172.286	210.231	150.618	112.648	223.575	150.241
CG13102	11.0496	9.53612	33.7774	58.0905	28.3278	49.8162	14.8253	52.1036	22.1724	45.7148	18.7746	61.1927
CG31708	2.51295	1.78339	2.92101	2.79206	0.787032	2.17949	0.129673	1.02048	0.368315	0.261353	0.246763	0.419304
CG32982	18.282	11.6885	8.64575	7.36161	5.59851	7.84529	5.4372	8.60617	5.47811	5.34618	4.60797	5.79138
CG13108	3.17887	3.57014	3.06412	3.80993	1.37771	2.36451	0.510776	1.42482	0.302681	0.408102	0.313403	0.599107
CG9586	28.9499	42.6081	19.5287	23.8985	28.668	20.9871	22.0289	15.8205	21.8392	16.8167	22.8863	24.9803
tai	16.1703	14.5365	10.9375	8.66033	9.99691	13.1999	3.14782	9.28926	9.99014	8.66124	9.03433	6.19794
borr	63.365	85.2143	0.762285	0.875325	0.917388	1.89798	1.89298	0.499078	1.23568	1.10099	6.14379	0.718477
Ggamma30A	22.291	12.7891	39.3854	31.3364	15.2757	30.6918	4.36963	17.9292	9.79193	8.14963	4.8336	8.31858
CG17005	0	0	0	0	0	0	0.270665	0	0	0	0.983927	0
Cks30A	28.0095	34.3239	1.01201	1.39225	1.46366	0.949778	3.98596	1.08291	1.46813	1.19034	6.64884	1.52105
Eaat1	19.8258	8.08564	26.8301	34.9806	19.8167	26.4472	5.07051	25.0667	19.7783	10.1609	29.9541	10.1379
CG13110	0	0	0	0	0	0	0.330927	0	0	0.162281	5.16005	0
CG34366	0.889842	0.388812	1.40028	1.42985	0.712458	1.55805	0.0578019	0.706742	0.380631	0.481866	0.140793	0.294517
Aldh	80.1901	32.294	293.412	626.092	472.07	402.612	231.994	427.037	504.09	312.757	345.151	369.552
CG4438	0	0.0946954	0	0	0	0	1.12922	0	0.0943338	0.51914	4.7353	0.0829858
CG3759	5.87053	3.06652	9.12502	6.69297	7.1762	6.19756	1.80548	7.8962	4.53916	2.21473	2.95128	2.81865
Fbp2	0.0587124	0.112237	0	0.0639709	0	0.137495	408.804	0.210738	1.00627	0.307653	940.908	0.311795
FucTB	2.16046	3.57218	1.12101	1.45513	0.993113	1.13447	2.99096	0.696795	1.13329	0.77422	8.59361	0.862889
scat	11.8197	11.4065	7.47886	7.3108	8.65648	7.86078	4.32702	5.52831	7.40873	6.26525	8.20972	6.19257
CG3769	2.79118	1.93083	0.710394	0.95835	0.362701	0.351745	0.0522149	0.263089	0.139583	0.153632	0.0722638	0.184188
numb	32.1572	27.7961	17.2577	16.4641	12.4479	16.6533	8.62061	12.9862	13.4337	10.4583	13.0194	8.57849
Gdi	70.4185	72.4606	61.8909	73.2876	84.0652	72.1923	51.7352	53.3363	74.5011	52.7839	89.0372	48.9943
CG33298	15.9146	18.2055	6.75282	5.48853	8.20711	7.04802	4.43944	7.44587	7.44128	3.88387	6.31901	4.32603
Oatp30B	17.2806	35.1844	8.35679	8.31998	9.8501	10.6065	3.92865	9.48239	9.77919	9.90901	7.28935	7.03225
CG17855	3.4691	1.88909	8.5499	7.13529	5.54167	6.50342	6.11001	5.99318	5.75338	5.72765	9.10774	5.14104
jp	14.5366	14.1866	28.6662	25.4447	19.3415	28.0412	16.0235	18.8978	21.0243	15.6502	21.3736	21.9845
CG3838	11.259	12.7271	7.61277	9.43989	4.31101	7.53904	4.87128	6.32661	4.85679	4.43543	3.39993	4.21644
CG4389	30.5442	32.5849	72.023	98.1533	88.2377	85.3644	32.2827	43.2432	92.3392	47.0137	118.675	41.8798
CG31709	0	0	0	0	0	0	3.41038	0	0	0.596879	20.1471	0.117594
gcm	14.1731	8.80757	0.161089	0.159365	0.211099	0.105286	0.162488	0	0.0696344	0.0815559	0.152092	0.0400052
CG3841	3.29058	0.6087	11.5482	5.99997	11.7079	10.5259	12.7661	10.4408	16.579	5.25993	11.8657	4.4212
CG4382	0.123039	0.890931	0	0	0	0	0.0664008	0	0	0	0.0918967	0
gcm2	1.3304	1.037	0.170624	0.158248	0.0998186	0.116164	0.017244	0.0868854	0	0	0.0238652	0.0608282
Trx-2	173.877	143.67	280.646	430.9	324.887	306.882	193.24	305.9	279.336	288.649	186.935	384.071
GlcAT-S	6.12127	9.5457	4.95585	5.7729	5.71253	5.83724	3.64411	4.04204	3.513	4.28349	6.11373	3.87859
CG15828	12.3749	10.3157	22.9624	12.2829	18.7464	26.1943	7.2572	13.8174	26.5309	52.4777	16.8519	27.0363
Pka-C1	48.0768	64.2223	70.5274	50.6514	47.7696	65.0313	32.3422	44.6057	44.3988	30.7861	52.2429	31.5732
hoip	178.264	106.428	60.833	92.6855	117.751	66.2168	52.8411	79.3807	72.2931	92.939	28.6667	157.417
pelo	20.2258	17.797	17.7399	18.8291	17.5979	18.178	14.2056	14.6192	18.3769	13.0988	16.0275	15.8993
CG31710	18.2431	26.5757	11.4124	13.6001	15.8061	15.7154	5.5933	13.2757	9.38701	7.90544	8.91689	13.1694
CG4364	168.226	186.892	203.236	235.678	101.498	183.44	35.8976	142.915	87.3843	107.591	47.9652	132.261
Nckx30C	12.8194	7.90006	20.6886	15.8008	6.65332	14.8515	0.900141	7.41523	3.55982	2.81401	1.03265	2.38692
CG13116	1.37116	2.026	0.355326	0.351522	3.59204	0.592975	0.4022	2.75028	2.70792	2.28226	1.74942	2.29704
CG13117	2.13216	0.566099	1.77424	1.80687	3.80995	2.72851	14.6825	2.76359	4.06035	7.94489	14.5978	5.75473
Cyp4e3	0.463649	0.128901	7.94851	5.06643	2.25731	5.11669	1.99043	2.44501	26.8278	4.46831	200.436	0.608993
zf30C	39.1227	51.1919	7.91873	8.86153	7.82869	10.1584	3.39174	5.9542	8.35556	6.35739	8.25982	6.15381
Taf11	20.3593	28.1392	7.00286	8.38636	7.41726	7.49169	6.33498	5.67048	7.07074	5.48948	5.6046	8.60122
und	73.3497	62.8105	72.5934	86.8064	71.7976	79.2174	30.955	55.2421	57.7824	52.6772	42.4318	73.5763
CG4017	2.55916	1.72665	0.0442124	0.054674	5.58688	0	0.39321	3.37708	1.57672	0.105176	0.0989438	0.0840636
CG17633	42.2197	12.2226	218.074	259.192	264.892	303.526	219.537	178.755	321.459	83.9636	1001.52	84.8422
IP3K1	3.53892	4.03892	8.58437	10.4971	12.9375	9.74047	3.7809	7.07003	6.89982	6.73683	5.67515	6.97376
CG18854	86.5224	78.169	78.6518	62.4104	80.3442	85.4469	60.5418	60.7728	82.3801	75.4435	97.5404	89.5629
CG4036	11.3614	7.66951	7.6474	10.1252	9.23855	7.18856	5.65934	6.15017	7.29028	7.9001	5.79824	10.9595
CG13123	6.40681	4.50636	4.9409	3.77416	1.21891	3.18819	1.13843	1.69397	1.09745	1.03452	1.10045	0.965399
nAcRalpha-30D	4.04566	1.95288	5.86091	3.79357	1.47796	4.32792	0.269342	1.62104	0.77654	0.575028	0.330582	0.479756
FKBP59	29.8292	29.322	41.8386	50.5643	63.971	44.7558	43.015	32.2265	55.7507	34.9069	50.3845	48.8727
CG34183	6.73747	7.63842	6.66414	7.39758	8.25043	5.1296	3.86158	4.11101	4.95111	4.16058	3.3331	6.89314
CG4537	6.65462	6.02046	3.33466	5.52001	4.05284	4.47653	2.75268	1.85498	4.49732	1.95218	3.77533	2.35705
CG5924	6.79075	6.74663	4.81603	6.38099	6.36849	5.60402	2.27616	4.3857	4.13217	3.10264	1.89377	5.70648
Uhg2	49.6675	27.289	26.0109	32.3837	25.6995	27.7984	22.8311	33.6875	21.3244	12.0969	9.44835	35.1636
Bka	25.6795	30.261	10.196	12.8215	10.969	13.9127	4.96974	11.8865	11.2333	9.33588	5.0643	12.6761
sop	1952.9	1176.48	1651.24	2180.14	1987.41	1713.17	1001.2	1065.02	1420.42	667.322	817.37	1197.02
Muc30E	23.1809	26.8861	0.126013	0.0623322	0.144164	0.152519	0.124524	0.0142597	0.0151311	0.0999239	0.0470012	0.0502856
CG13124	21.8539	14.3098	41.974	39.0449	30.306	53.5237	31.986	35.9653	41.2374	28.5023	49.1906	34.3535
CG5899	18.7881	14.6232	7.84218	8.65442	7.25903	8.99488	2.86073	5.18239	7.645	7.16292	7.38922	6.51301
Srp54	69.1099	86.5517	24.9785	23.4458	21.7219	21.0956	9.27318	15.2227	18.032	22.5912	16.5754	23.8101
yip2	44.5958	56.5522	74.49	126.929	67.8495	126.86	47.0985	64.4268	81.1376	58.5554	159.755	52.7673
CG5885	215.764	195.875	110.108	104.045	247.998	105.977	145.468	77.7567	177.267	61.8852	138.991	76.1582
CG4598	27.0556	25.1247	47.6087	70.3172	53.8519	55.5751	32.1408	36.011	50.6275	25.3024	50.5551	28.3694
CG4594	3.03917	3.41581	6.96866	10.0474	11.2602	10.7076	12.6964	9.14791	17.0263	7.98693	17.2457	7.79996
CG4592	5.32832	4.14203	22.4885	24.0465	26.3807	23.8117	26.0104	18.5863	31.9695	14.4709	24.9633	15.3898
CG13125	1.11001	0.648601	0.19465	0.191802	0.254625	0.23769	0.439623	0.166843	0.16776	0.186323	0.216992	0.147706
Cpr30F	0	0	0	0.104132	64.0556	0	7.05469	45.0958	5.73303	0.200319	0.282672	0.24016
CG31712	30.0258	45.8819	13.7021	15.6669	10.5525	21.0988	6.72184	10.7928	9.50934	17.9124	8.37637	19.1928
Apf	10.1665	8.10726	6.77059	8.63518	10.2688	8.47306	10.8821	8.68509	10.5916	5.57064	9.86284	9.19253
CG4619	17.0099	18.2598	13.619	16.4177	18.7286	14.8178	8.41771	12.878	13.351	12.0727	6.11745	14.5397
CG5853	47.0158	15.6022	76.4509	89.6403	69.5449	70.2309	24.4668	53.5026	80.2366	35.5859	80.4578	35.71
CG13126	9.59658	11.3974	6.20763	8.65396	8.99006	7.92477	3.48107	6.76736	6.86677	6.6803	3.47475	9.31061
CG4709	7.46067	9.93195	2.97778	4.11069	2.87236	3.84972	3.15241	2.42034	2.90144	3.5279	2.99914	3.58655
CG5846	4.78714	3.20421	3.75147	4.41793	3.35708	3.15829	1.72843	2.20206	2.72458	2.74856	2.21658	2.6003
CG4658	19.9146	17.5906	21.0192	25.6029	20.6224	22.9039	12.1096	19.0384	18.827	16.3438	26.5055	14.3472
CG5850	15.8381	29.1276	8.31364	8.67159	15.0975	11.3763	7.84464	7.84627	13.5197	7.67197	13.8391	8.82737
Dref	42.6935	48.5713	9.20587	10.2285	13.1445	10.4795	3.99371	6.58883	10.5451	6.06814	9.37408	6.08671
RpL13	1424.58	1144.45	1389.21	1752.23	1437.66	1500.06	855.503	1043.55	1120.86	866.159	689.777	1276.48
bib	41.4835	23.061	0.435924	0.404304	0.265225	0.736026	0.475809	0.288576	0.40043	0.122886	1.60968	0.0621635
CG31875	7.47175	11.7713	0.989013	1.48511	1.587	2.30859	1.65638	2.37424	1.45052	1.93262	2.03152	1.61183
CG31755	1.02016	9.25045	0.543143	0.514229	0.26947	0.34844	0.323277	0.244329	0.449383	0.171212	0.680056	0.212867
CG4747	147.167	175.66	38.6562	34.6457	49.7359	40.6069	22.9804	27.7137	44.3602	27.1897	34.916	30.5399
Trp1	98.7385	120.817	45.9947	43.4094	68.197	44.586	35.5331	44.3032	51.1209	31.2636	41.2478	26.0879
CG13131	0	0	0.0174967	0	0.0163775	0	0.0565853	0	0	0	0.79487	0
CG13127	0	0	0.0279264	0	0	0	0.0903155	0	0	0	0.631219	0
obst-B	43.0109	48.69	13.6502	23.3319	71.3192	10.6456	50.5891	46.2067	33.1966	7.64054	51.9507	15.8226
CG33301	3.50579	0.176363	9.71862	18.8386	11.2274	24.8983	5.94778	26.267	26.0503	31.0671	35.2283	22.1732
Cpr31A	53.4933	10.6189	38.264	43.0968	62.9796	43.2578	46.3543	115.958	62.7734	27.2459	6.84563	53.3387
Pen	35.278	66.8593	2.19392	2.13031	4.62733	2.25608	10.8716	1.81105	5.04813	3.46685	41.8579	3.51212
CG4804	6.50285	2.87799	7.9782	9.89165	7.59011	7.87921	5.93662	5.17708	6.16971	4.18354	3.22272	5.6035
CG31714	1.23573	0.737089	1.63258	1.48141	0.729919	1.78864	0.121338	0.800175	0.397507	0.31501	0.203818	0.429697
CG13133	3.74907	0.831866	6.96039	9.40974	3.47843	7.96755	0.286148	3.36416	1.52989	0.912094	0.19801	2.07485
CG13135	0.284205	0.135824	0	1.85796	0.23439	2.72772	3.74548	2.54516	3.11202	0	0.140098	0.833201
CG4839	7.82177	3.43814	16.3087	13.1187	13.2728	16.7249	10.9568	11.673	13.9067	6.94247	13.5007	7.70937
Sur	3.63023	3.71435	2.19476	2.20213	2.06825	2.64879	0.7059	1.65655	1.93918	2.47933	0.977828	2.4224
CG31874	0.265686	0.355526	0.0936365	0.210743	0.0876469	0.305997	0.491335	0.143045	0.285359	0.334127	2.46222	0.133527
Ripalpha	9.66871	27.1739	4.6917	5.53424	3.02246	3.94936	4.10751	4.00974	3.72339	2.62787	4.4955	2.08205
RpL7	1998.4	1651.84	1894.59	2274.16	1996.55	2114.59	1137.65	1344.64	1469.11	1173.35	1003.12	1593.32
CG34159	51.313	65.7793	18.839	22.3872	22.3076	19.032	18.1691	17.6403	17.1616	8.03261	19.0065	10.7442
CG5734	11.6703	13.2115	8.06476	11.2039	9.98465	9.83326	9.5634	7.49695	9.63552	9.05037	12.6615	9.70934
CG5731	10.2135	5.5635	7.59453	7.31041	3.4613	3.82937	4.15908	6.91862	4.35139	2.41031	4.22876	2.49441
CG5727	21.0795	21.887	11.3427	11.6605	6.35901	6.03952	6.62745	4.69241	6.16652	4.36365	6.52389	4.46962
CG4901	13.0348	10.9612	11.161	12.7276	9.93386	8.70612	4.94847	8.19055	8.21957	9.77277	5.72607	10.5193
Npc1a	23.9874	31.2408	13.3832	12.5253	14.2693	15.0414	8.12447	15.2949	13.6014	8.16667	22.076	5.69074
Pros35	46.8409	74.0794	37.4955	44.4716	79.1779	49.4699	54.0128	38.5689	60.6646	59.1212	66.0272	68.0611
CG4908	9.58735	8.64672	10.9855	14.7554	14.1361	8.45306	5.2578	6.70074	9.83062	4.69091	3.87774	6.58116
CG5708	29.9647	56.8602	18.1955	19.3834	15.5055	14.118	12.4509	17.4913	14.807	9.34551	14.1863	11.6883
CG5694	29.1698	58.8707	10.6887	11.781	9.22716	10.311	5.87374	9.58222	8.41917	5.73604	8.57719	7.26617
eEF1delta	188.854	215.402	125.974	136.683	230.196	119.716	190.741	112.718	185.386	104.243	135.192	151.587
CG31720	3.10772	2.45192	7.51568	5.27454	2.82869	4.69785	2.49592	3.28518	2.5804	1.60475	1.83066	2.34715
me31B	119.927	276.39	39.3242	39.3766	49.9902	42.7884	28.9917	37.7884	51.0427	29.9479	47.5108	31.6163
chico	18.4819	18.3195	15.0001	15.4916	10.1104	14.338	4.38719	11.3439	8.9395	10.1571	8.28127	8.78794
bsk	49.1015	46.3535	23.031	25.2087	21.9569	20.1534	13.1614	16.1123	20.4272	12.8674	17.7145	13.4373
CG31717	14.1033	15.0819	13.6831	15.4049	16.4278	11.7052	20.708	13.0582	15.2499	12.5256	22.8137	10.6716
Ror	9.34549	7.77325	3.10978	4.15919	1.31428	2.98646	0.533334	1.27929	0.744597	0.851846	1.14863	0.925227
CG5676	58.2687	76.1009	47.5439	43.2866	39.9447	41.1959	45.9448	32.8402	48.2258	26.7247	54.4939	38.1774
Pten	16.1702	21.7534	7.38248	7.05502	5.18709	6.04198	4.07417	6.93577	6.14154	4.17282	6.96914	3.55394
Rsf1	75.0463	78.7031	21.4598	25.5137	18.9963	22.8998	13.3769	12.4224	14.5878	11.411	14.3993	13.7975
CG18619	59.9097	44.019	71.9696	61.5476	25.5952	45.3543	21.1621	37.9493	18.3233	21.4755	24.3657	20.2338
Mob3	14.6339	18.5246	10.1362	12.4743	7.05993	8.47302	8.63659	9.03035	7.54405	6.60449	8.78637	6.92066
CG4953	7.92456	11.331	6.29633	7.28719	4.48166	5.70053	3.81751	4.35526	5.35642	3.39946	4.57539	3.34419
CG4957	10.1435	10.1021	18.8711	17.4487	19.2987	11.2276	13.3147	10.5871	11.1783	10.004	7.74601	11.8916
CG31873	20.3024	16.4901	22.5399	29.855	33.1273	21.2843	13.7136	18.0114	22.7619	16.8348	10.6756	22.743
Utx	35.416	46.6439	8.02168	6.86376	3.65632	6.66469	2.92276	4.39343	4.68277	3.79195	5.28854	2.72727
CG34043	2.76999	0.387455	11.9994	13.652	5.58972	10.8353	2.88095	18.8724	6.22835	5.21681	3.75802	5.84469
CG5604	37.4063	62.0528	27.2776	21.8252	21.7398	27.4578	7.23452	16.2499	22.6454	31.4263	23.6504	21.1092
Hand	12.8121	12.9802	13.834	13.0541	8.38264	13.5925	3.80055	12.7247	5.35449	5.8824	6.19033	9.07377
CYLD	14.0178	13.4249	12.0117	10.8461	8.39672	9.86191	7.31977	7.22022	8.56237	4.73995	10.1433	5.1634
nmd	30.062	45.8628	38.4203	40.3202	36.3473	37.389	23.0905	29.621	32.0133	27.2047	24.9122	30.6651
CG5390	35.0703	35.5993	45.1461	58.8205	49.9947	62.6241	39.7272	42.6346	50.3998	19.3587	55.3598	19.2706
CG4968	34.1995	57.8703	13.7745	16.1655	14.624	11.9513	17.8431	11.5198	14.3687	10.5764	21.6924	12.0252
Cdk5alpha	30.5181	28.2045	20.8534	21.814	8.73126	16.4175	1.2655	6.41381	3.22739	3.15286	1.95458	3.34582
CG5385	27.095	32.9182	18.9402	22.6513	17.9549	15.8227	12.1891	16.3068	15.713	9.7072	14.8099	11.3132
CG5384	44.4533	44.3896	25.7333	27.9796	50.9959	29.1231	28.8549	27.4707	40.0263	30.1985	45.3605	38.0443
CG4972	53.4068	51.443	29.0806	30.6092	44.6538	26.8225	18.6382	27.1236	39.8715	24.2849	23.2908	26.6547
CG5381	21.9215	16.6791	43.1333	37.9317	31.2523	43.0459	24.9809	31.8896	36.0897	19.9473	29.2987	20.1582
CG4995	2.91548	0.665219	7.10493	9.58085	6.23376	6.92795	4.49465	4.53774	4.93504	1.51836	7.28266	1.49962
RnrL	24.5837	32.7835	7.37394	7.13589	16.3279	14.929	7.14262	14.5115	19.1993	44.621	12.8457	40.0662
CG5375	3.85633	2.28783	6.46931	6.46624	2.3396	4.72064	0.760167	2.81443	1.09031	0.588407	0.678975	1.02928
CG5037	36.1374	34.8974	52.3619	66.2206	60.0993	51.1064	28.275	38.144	51.2631	27.662	27.286	42.4979
GATAd	15.1646	19.7744	9.57953	7.37162	5.96285	9.16912	2.76214	7.1045	5.9163	4.00887	5.29647	3.89173
SamDC	20.3487	26.3296	25.3418	28.9317	18.5538	32.4318	10.7046	35.3258	19.6005	15.1973	15.9916	16.316
CG31715	34.3744	49.2404	35.9638	36.693	42.5912	30.4433	65.1489	37.046	41.6317	27.397	51.752	39.7191
Sps2	18.3645	23.0249	24.0276	27.1943	20.6125	28.2336	13.622	21.5255	19.5266	16.9443	15.377	18.5647
CG5022	4.98373	5.69915	2.40701	2.03992	1.28856	2.42324	0.419057	0.80939	0.563109	0.666636	0.557537	1.02884
CG5045	24.3627	27.9578	28.365	31.8527	34.3706	30.096	20.9824	20.8883	30.7816	19.3067	29.2903	25.1704
CG5366	14.248	15.4853	10.2795	11.8299	9.7035	11.217	4.6858	7.46124	11.7371	23.7229	17.1557	16.2878
pim	29.5358	102.67	2.06705	1.67472	1.06749	1.47523	2.24753	0.943698	1.0784	0.678247	3.34978	1.01643
CG13139	14.9174	14.1748	4.53024	5.49639	10.0332	6.38453	10.2018	7.17396	11.0989	19.6177	12.7652	19.0373
CG5056	18.1563	21.1675	12.0449	15.0434	8.40027	10.0028	5.70054	7.84958	6.2258	7.00714	9.36208	7.38013
rho-5	5.42185	6.7627	3.91187	5.18329	1.79167	4.47108	0.121263	1.36387	0.963131	0.69376	0.475874	0.63371
CG33303	39.2653	34.956	21.9147	20.7858	45.2419	28.6467	23.1886	14.9752	44.2565	23.2243	30.8863	24.6009
dpr19	7.31639	5.27982	7.02142	7.77405	2.17867	4.89876	0.587318	2.65285	1.01399	0.79203	0.508019	1.0612
CG5091	4.09537	5.13003	3.81549	3.84431	3.87505	3.15524	1.98473	3.29091	3.17357	2.72136	2.53894	2.10631
CG5096	34.9621	27.2985	90.4866	93.193	72.8748	82.1588	45.0746	77.74	89.8245	71.1089	96.6747	65.3682
cdc2	70.4327	103.324	3.20556	3.99998	4.63424	3.96932	4.53342	2.34515	3.06469	3.06256	10.6256	2.19523
mRpS7	66.0189	82.5676	74.1876	75.7858	71.8569	54.7015	40.0207	48.5912	51.7157	30.563	30.9738	46.2389
da	31.8932	30.2087	11.071	12.0871	9.96079	14.3529	4.89635	9.08321	8.72707	7.17978	10.9358	6.40401
CG5362	65.5742	55.4021	257.675	302.071	324.559	280.48	381.929	161.964	335.618	127.422	454.993	149.438
CG31716	48.488	62.3805	24.2245	23.7846	21.2379	23.1955	11.5473	17.8538	19.7495	13.5721	17.5382	12.2642
LSm-4	11.5293	9.25496	5.7878	7.0154	7.28219	5.83997	4.76108	4.35493	5.7727	4.63538	4.43888	5.92597
CG17768	11.5293	9.25496	5.7878	7.0154	7.28219	5.83997	4.76108	4.35493	5.7727	4.63538	4.43888	5.92597
RpS27A	2504.57	2079.05	2885.25	3118.48	2572	2581.71	1974.2	2024.25	1977.68	1507.68	1451.32	2214.25
Ip259	398.609	429.313	471.536	518.535	205.015	347.534	105.363	240.157	145.229	127.905	101.104	183.734
CG5355	37.0961	47.7678	26.8732	27.088	43.7496	31.8565	19.6453	23.987	41.9082	21.3945	49.3301	19.2142
Klp31E	6.92704	9.54866	3.58884	3.90622	3.11966	3.41819	2.0992	4.58386	2.80426	2.69938	3.57589	2.51733
RfC3	11.9421	6.80766	2.44483	3.98693	3.99976	4.49952	3.15515	2.30501	4.81543	2.69953	3.5187	3.75188
pie	1.82202	3.59914	0.32107	0.485272	0.467494	0.932651	0.634552	0.399655	0.653852	1.0065	1.35722	1.11919
CG5168	24.5129	27.4737	26.6728	27.4559	30.9664	30.1596	22.0359	21.1991	31.6557	20.845	40.1105	23.6341
SmB	54.1864	55.9242	13.0023	16.758	22.7722	15.4063	13.229	10.7393	20.1006	20.1732	13.4645	25.8977
KdelR	93.0901	93.3774	67.2628	66.7304	119.173	69.3575	68.4423	48.7314	109.805	41.5535	84.7092	50.5057
CG5188	7.37228	5.86292	8.81194	11.1394	8.99847	10.7058	6.04548	6.04468	9.40407	6.75542	6.09805	6.60321
CG5343	24.2984	28.7228	9.37485	9.6788	9.73489	7.36084	7.09967	7.26567	6.65669	6.68894	11.8578	10.2737
TfIIB	49.6334	68.3178	18.8757	21.6457	16.0685	15.0936	9.03141	12.289	13.3295	11.237	15.4985	11.7646
CG5337	2.95553	3.29664	3.85081	4.33961	2.1388	3.1091	0.521555	2.23187	1.01082	1.06899	0.72642	0.924499
CG5198	19.6653	33.824	6.1674	7.33425	5.4536	6.46056	5.03737	4.17371	5.32531	4.24116	7.91316	4.68244
CHIP	17.5307	53.0839	18.8117	20.6003	14.656	16.0156	12.0854	12.3064	13.24	11.8144	16.4089	9.53964
CG13142	8.34159	23.3323	3.57457	5.35431	1.48332	2.53965	1.64144	3.06472	1.2036	1.32473	3.12626	1.58216
CG6232	13.8805	10.4526	11.6197	10.0895	7.26508	8.68784	1.74403	7.26163	7.28592	4.40209	1.75227	5.33735
CG5322	7.14016	3.13779	14.8063	8.0595	9.12087	12.4134	6.70622	7.50629	13.3148	4.31493	13.0469	4.60654
CG6206	41.1356	27.5635	74.8811	43.1553	69.9186	89.492	42.9823	54.5272	113.604	34.6313	103.412	37.1177
RluA-1	17.7399	16.0318	15.8548	16.9016	8.34556	12.8495	3.62443	9.47321	5.85606	5.21366	3.3749	5.8509
RluA-2	7.76309	14.5729	4.12765	4.73087	3.2624	4.43411	2.67192	4.09708	3.27464	3.5518	2.09793	4.39594
Grip75	9.82134	19.4016	2.90645	4.79617	2.4025	4.46908	1.71308	3.29781	3.031	4.76489	3.22237	3.91413
CG7456	16.3995	25.8802	9.16675	12.1993	15.1845	9.30676	7.88659	8.71754	15.6105	8.99587	11.7533	10.2968
CG6144	4.21382	5.9478	4.18761	5.17847	3.15195	4.37349	3.0339	2.68201	3.21728	2.82424	2.90807	2.83189
Myo31DF	23.9094	22.4568	34.3943	28.0716	32.2615	42.6477	16.231	28.9877	42.245	27.4806	46.1159	27.1416
CG6094	16.4468	11.0859	14.2344	20.2597	17.2462	14.7537	10.712	8.39554	13.8773	7.31833	7.71277	11.8455
CG7384	2.29279	20.8599	0.193325	0.0791263	0.247568	0.103564	0.455283	0.129962	0.278073	0.190724	0.895935	0.121371
Fatp	35.9025	22.6284	24.1515	23.1372	26.1121	24.6707	27.2667	27.5748	22.3171	11.1035	25.4507	10.8644
Lrr47	6.60934	5.5914	2.28737	3.95561	1.80268	2.49165	1.01534	1.68185	2.08416	1.41263	2.71003	1.27659
Lip4	19.8221	14.405	54.4685	70.6658	17.5268	51.6164	11.5853	10.6773	17.456	16.629	36.4121	14.3136
Trim9	14.2599	16.3893	4.21284	3.3813	1.81865	3.58392	0.699057	2.34445	1.08045	1.59607	1.41319	1.65077
CG6138	0	0	0	0	0	0	0.319348	0	0.106712	0.117452	2.43082	0
w-cup	0.129687	0	0	0.0471006	0	0.0829796	1.66292	0	0.0428075	0.181215	11.081	0.0724192
CG34160	0	0	0.12969	0	0	0.17659	0.13107	0	0	0	4.71632	0
CG7329	0.822197	0.196468	1.04136	1.79167	0.635704	0.789121	0.0366067	0.599449	0.293576	0.7001	0.506625	0.51652
CG17098	0	0	0	0	0.0261094	0	0.830832	0	0.0602883	0.132712	5.97458	0.106072
CG31871	7.35214	10.2528	1.00174	1.21447	10.949	0.769397	0.918673	7.00514	0.66374	0.0365272	0.206175	0.233558
CG17104	17.5359	8.75299	14.6728	13.6567	38.9976	14.7585	9.42465	31.1075	19.2391	11.2376	5.58288	13.924
CG17105	0	0	0.0737448	0	0.0958716	0	130.707	0.104312	0.110687	0.243654	226.827	0.292115
CG17107	1.68652	0.179112	3.79747	12.4547	0.77273	6.47471	56.0665	1.34522	1.42743	0.196386	101.057	0.941784
CG7299	221.224	2.39739	1014.58	1187.83	1551.48	820.492	1223.85	491.425	1839.92	239.092	1400.6	496.841
CG7296	88.7384	20.3694	151.744	215.755	123.429	93.3042	432.089	56.6658	199.382	39.0135	264.084	74.1544
CG7294	58.301	9.90988	50.4412	85.952	37.5487	52.6386	69.7841	64.8548	36.3405	15.1174	37.8559	36.9228
CG17108	0	0	2.76385	1.67094	2.47207	5.28944	28.8513	3.06502	31.1958	17.0217	92.5027	47.4123
CG7300	3.63058	1.84525	8.22558	6.68709	6.08349	5.04703	15.042	6.27882	17.2253	14.8467	13.4062	29.4197
Lip1	14.2634	20.6079	0.582689	1.52871	27.8632	2.34069	0.471113	18.6987	5.02598	0.62057	0.150463	0.468727
CG6415	22.5544	19.4573	6.47342	16.0749	21.2576	14.7798	49.6197	13.3591	19.1412	4.92515	41.4798	5.60998
CG6443	18.6003	26.7018	7.70106	8.76643	4.72839	7.53086	3.32425	4.82688	5.31654	5.65112	5.40345	5.00742
CG17118	0.588127	1.36869	0.0733788	0.0911568	0.136512	0.0210788	0.419658	0.225372	0.0798708	0.173261	2.66823	0.358398
CG6750	38.0416	39.5727	26.546	30.2029	41.855	28.6812	23.7762	17.964	32.422	18.3136	21.5963	21.9634
Dpy-30L1	23.0147	34.2389	9.62938	12.0311	10.6938	11.1953	7.124	6.42893	10.8405	6.08726	8.99838	7.99092
Nup107	18.5967	14.7886	6.41854	8.83553	12.6524	10.3972	4.63102	5.85774	12.6091	9.46237	7.8916	11.4956
CG12299	8.3018	37.783	4.16004	4.01207	1.92411	5.1619	1.81943	2.79869	2.82287	2.7796	2.86819	2.42734
CG6729	7.9432	5.11327	4.40419	4.0535	3.38175	4.81801	1.74102	3.02156	3.88883	3.38547	3.76639	3.02523
CG17124	42.3431	53.9205	18.6348	20.9467	12.4125	16.7704	9.23514	18.8451	11.0994	13.4037	15.8015	9.5229
CG6495	4.92505	5.39028	3.3798	5.42299	2.15734	4.75989	0.226585	1.39683	1.01579	0.533345	0.376304	1.11633
UbcD2	32.3979	68.8806	11.976	9.70302	12.4906	12.4595	14.3692	11.7797	12.9991	13.8859	17.6006	13.33
CG6724	32.0188	25.0103	11.6854	16.2837	18.8522	14.642	7.13351	12.3725	13.9786	12.0929	6.56723	18.6244
CG17127	51.5087	108.485	0.456329	0.188102	160.294	0	12.1974	124.92	7.23279	0.180926	0.170204	0.723036
CG31869	2.8965	2.85255	1.2045	1.02936	2.56642	1.31167	1.33343	2.96071	1.75185	1.60901	1.20264	1.00415
CG31870	0	0	0	0	0	0	0.712139	0	0	0.17461	6.56723	0
Nos	1.14225	0.585956	1.29705	1.11474	0.594258	1.08377	0.16768	0.372022	0.330921	0.395936	0.149763	0.32391
CG17134	12.4385	0.308005	32.9349	124.571	132.402	55.8557	51.4662	27.817	192.811	31.8122	193.604	57.8165
CG6700	34.3808	35.9008	18.8495	15.8389	7.64026	19.8266	7.83608	12.288	6.12765	23.0672	7.02918	15.6914
CG17140	0.0169184	0.017788	0	0.0184336	0	0	0.132573	0	0.0161091	0.0354609	1.18426	0
CG17139	0.0169184	0.017788	0	0.0184336	0	0	0.132573	0	0.0161091	0.0354609	1.18426	0
Porin2	0.429694	0.342258	0.0630993	0.0780298	0.295315	0	1.63151	0.064263	0.27276	0.300213	6.88263	0.27834
porin	199.3	163.215	314.24	373.917	436.806	292.886	244.476	213.691	347.28	165.166	207.18	234.963
CG17086	1.40307	1.26262	3.98928	4.49576	6.3616	3.9198	3.5171	1.40643	5.43718	2.49763	1.37648	4.03303
Dnz1	17.9074	26.1363	6.97552	9.35319	7.59461	9.76803	6.32161	6.008	6.84601	5.67358	7.8352	7.07172
ial	34.2056	32.5076	0.603437	0.973984	1.47107	1.51793	2.00445	0.795973	1.44043	1.14581	5.21466	1.43995
Stam	18.545	30.1605	13.8257	13.5362	11.7036	16.2973	9.38843	10.3927	12.0418	13.9771	14.9014	10.6998
CG14070	0	0	0	0	0	0	0.326565	0	0	0	2.0112	0
CG7309	0	0	0	0	0	0	0.517115	0	0	0.042264	4.28607	0
dpr2	1.44977	0.983799	1.59019	1.78281	0.821506	1.9241	0.0958043	0.82947	0.332087	0.185104	0.0795541	0.11265
CG33129	59.8807	71.1291	30.5753	34.657	75.3547	41.516	48.5807	33.7096	66.8504	31.0707	62.043	32.6853
YL-1	26.315	29.3198	8.96242	10.3019	8.83993	7.7046	3.26642	5.22726	6.79608	4.32457	5.16033	4.38536
CG16743	29.0398	3.66756	67.3751	62.3508	43.4952	54.3065	31.928	45.1249	47.5755	30.9506	32.9436	25.6552
abo	4.03463	5.25805	3.38084	3.88496	3.77533	4.21454	3.01808	3.12406	4.95505	3.40141	5.60919	3.71953
l(2)06225	114.405	82.2012	170.925	231.382	211.599	175.558	156.559	107.255	169.846	73.0353	150.069	131.602
SCAR	24.9062	22.5601	14.7079	14.1199	14.3975	14.4389	7.75095	11.9054	12.8165	9.99846	11.7976	9.92995
piwi	3.10376	8.9353	1.92546	1.91704	1.24904	1.73751	0.315612	0.882078	0.882812	0.631504	0.46054	0.439485
CG12253	9.63916	15.2612	3.72291	5.67277	1.30679	3.67521	0.84657	2.30219	1.25602	0.553524	1.42288	1.10603
CG16833	15.8802	15.3532	9.65899	9.41389	8.7439	9.93564	3.18445	8.7739	7.48294	8.36551	8.91077	8.75244
aub	3.80561	7.13437	0.684597	0.907057	0.845405	1.03871	0.395362	0.671824	0.706009	1.22027	1.52824	0.695925
RpL9	1686.58	1610.84	1668.19	2239.81	1840.15	1692.17	1145.67	1360.91	1356.67	1177.99	888.63	1539.39
Nup154	22.5297	20.8338	6.28093	7.04634	10.3199	9.80607	3.66334	7.38516	12.2252	9.53276	8.90904	9.79015
Art8	18.9696	14.0894	6.50323	11.6047	10.6772	8.75786	4.24847	9.53933	9.45341	7.37871	5.25823	12.4092
dUTPase	111.64	172.412	9.30454	10.4071	26.8022	19.0246	15.5578	10.3723	26.4407	13.0676	23.1472	18.5176
Samuel	6.94217	6.02003	5.17199	4.33857	3.47927	5.94252	3.30594	4.65387	5.71347	3.23521	6.3579	3.73358
CG14915	23.0433	15.6337	0	0.174719	0	0	0	0	0	0	0	0
Ast-C	6.85984	2.38142	20.3591	18.1515	9.89521	18.3519	2.48382	13.0155	7.01927	4.87138	3.78127	6.77902
CG16854	1.48912	1.0754	0.72891	1.3701	0.354788	0.923591	0.188587	0.682964	0.189052	0.10404	1.56012	0.249465
CG4705	6.69884	5.79549	4.00085	4.01793	2.70221	3.6987	1.42476	3.08823	2.89223	3.11911	4.94703	1.96029
Ge-1	12.7377	21.4996	9.40273	8.60488	10.7153	11.513	6.49322	8.52541	13.0468	25.0159	13.6961	18.962
Reps	6.2689	10.8333	6.4142	5.47992	5.86609	6.55733	4.18785	5.42243	7.37469	6.17895	8.89738	4.484
l(2)gd1	6.43164	6.32093	11.9208	11.3688	7.81875	11.9903	6.32152	7.55995	9.45863	7.89413	11.8301	6.20357
CG6201	4.44233	5.63241	2.31263	1.81719	1.32425	2.16975	0.875766	0.889557	0.892903	0.922877	0.586489	1.08975
CG6230	28.9759	29.6528	17.1784	14.6236	23.6836	18.3311	8.50508	13.2029	26.1299	18.0581	21.2444	14.5061
CG14921	1.28875	1.59648	0.542189	1.1494	0.549557	1.34997	0.28306	0.473304	0.334819	0.921292	2.14074	0.93075
Csl4	18.2439	22.6017	8.33533	13.124	9.69477	8.09914	6.64904	9.59393	8.30937	8.38607	3.17877	13.893
Nup160	18.957	23.1292	5.25624	5.62247	6.84104	6.38689	2.99207	5.10496	7.37297	5.89161	6.38259	6.02351
RfC38	10.5535	9.73859	2.22914	4.19329	4.62933	5.68648	2.70357	2.11722	4.67799	3.23452	5.04007	4.23635
CG4751	13.8829	12.874	4.24875	3.87226	3.4001	4.51616	1.29654	2.16385	3.27723	2.49127	4.06326	2.08953
hgo	10.0592	3.3899	22.5725	25.4345	12.7326	16.0517	11.834	5.99611	9.20911	0.43312	3.14337	0.611453
Gyc32E	0.272208	1.38676	0.495264	0.195253	0.200549	0.326571	0.0659301	0.0407101	0.12873	0.0713183	0.044728	0.0589021
CG6287	6.90234	7.48754	32.5652	66.2291	85.4462	76.1629	34.7236	41.4009	70.9989	24.2659	32.2624	25.1158
Ca-beta	6.07313	7.33591	6.07987	5.46263	3.54835	6.05724	1.45992	3.8174	2.97823	2.07962	1.46976	2.92357
CG4788	16.2165	28.1667	1.84362	2.65983	2.30092	2.56613	1.532	1.46037	1.05152	0.852788	2.52137	1.50926
ab	46.069	37.4551	14.233	10.4775	9.60766	14.0797	4.44669	9.23641	15.0335	7.37171	6.95341	6.61473
cmet	7.91314	9.47085	0.167621	0.181227	0.299523	0.198746	0.732516	0.159196	0.642267	0.476227	3.07758	0.340369
cana	5.69946	9.98987	4.62318	4.85242	4.29815	4.46694	1.87532	3.80422	3.92223	2.58017	4.62355	2.18082
CG33695	5.54712	9.70689	4.49104	4.71373	4.17807	4.33926	1.82172	3.69549	3.81953	2.50642	4.4914	2.11848
Ppt2	15.6292	9.48091	3.55646	5.98545	3.24984	4.65943	7.07488	3.62328	3.58891	2.82397	7.7307	2.98267
mre11	8.3157	16.3638	4.79121	11.7654	2.84303	13.8683	1.8076	10.6653	3.608	43.5547	2.98753	39.7908
CG14926	0	0	0	0	0	0	1.97821	0	0	0.216375	14.8145	0
salr	5.2623	6.18366	2.85935	3.29824	1.5475	3.79468	0.572897	1.454	1.35116	1.04755	1.6715	1.14397
salm	14.0776	12.1374	3.25955	2.461	2.11439	3.42952	0.624681	1.87181	1.23979	1.18356	1.58499	0.934844
sala	210.31	96.5053	0.445602	0.69164	0.469772	0.406583	1.33989	0.722836	0.202302	0.819616	2.43779	0.28278
CG6488	7.93118	7.49834	5.46322	5.50939	5.79796	7.31603	2.9126	4.27521	6.11775	2.41433	4.6847	3.94778
spz4	8.0066	17.7838	0.0679715	0.300196	16.5459	0.264436	0.0170102	7.88919	2.5928	0.690099	0.0905445	0.461565
CG6509	12.6829	22.5721	10.8859	7.65989	7.99545	11.2061	2.87812	6.80076	8.14031	8.35244	7.05	7.37084
CG4970	0	0	0	0	0	0	0.359722	0	0.0137644	0.0908981	1.88154	0.00605429
CG31705	25.0219	21.8428	49.848	52.9119	34.415	52.2745	19.2342	37.6557	31.2643	46.0833	39.9549	33.6839
CG31706	2.98894	0.681508	9.47859	11.3237	6.15085	8.81413	0.609511	4.99049	3.1121	2.76476	1.4762	3.41021
Mst33A	0.874041	0.683033	1.27096	0.416706	0.428904	0.684037	1.31829	0.768123	0.141868	0.178027	8.65455	0.113673
kek2	5.69615	6.5666	4.6645	3.99529	1.65473	4.75873	0.323317	2.08218	1.00836	0.981595	0.397743	0.915217
CG6614	0	0	0.0215921	0	0	0.0235205	0.157118	0	0.0233342	0	1.37184	0
CG12307	0	0	0	0	0	0	0.455982	0	0	0.278348	4.67931	0
CG4983	0	0	0	0	0	0	0.946949	0	0	0.127108	4.77346	0
CG4988	0	0	0	0	0	0	0.511069	0	0	0.0751858	4.10236	0.0600932
CG12602	25.7867	20.0612	76.958	80.6231	67.0177	72.8411	24.6625	48.2135	75.5062	38.529	73.1854	32.477
CG14931	0.548247	2.35811	0.322034	0.398233	0.301434	0.175397	0.174447	0.163986	0.0870038	0.0957604	1.41254	0.0765376
CG14932	0.430226	0.0822434	0.303251	0.375007	0.567706	0.247751	0.858141	0.231633	0.327717	0.721401	2.96401	0.720736
Tsp33B	0	0	0	0	0	0	0.121743	0	0	0	2.50861	0
CG14937	5.08542	3.97953	0.867053	0.554977	0.210039	0.14666	0.435419	0.365649	0.462683	0.640566	0.652824	0.383985
crol	39.0512	36.7815	23.7622	17.4931	13.4187	24.5873	11.6255	14.512	16.4244	22.2848	20.2771	20.3121
CG14939	34.6435	43.5487	19.1674	18.7866	20.1619	20.3659	15.1368	14.1579	20.2454	12.3577	18.1656	15.3703
Pde1c	7.86054	4.66725	15.4254	19.1556	11.841	21.5722	13.3175	18.3605	13.5285	14.4077	20.5675	18.2096
esc	9.44711	11.2264	1.90395	1.89628	2.61234	2.46405	1.09505	1.01301	2.46334	1.82394	2.43374	1.53661
CG31704	1.0111	0.275431	4.52557	10.4657	15.3349	5.42951	25.5157	24.5195	5.65125	2.38416	7.51116	3.17595
CG42486	7.76996	2.31153	16.2841	19.9656	20.0254	18.7824	25.0768	27.359	23.0856	11.3442	20.5387	14.8418
CG14933	7.76996	2.31153	16.2841	19.9656	20.0254	18.7824	25.0768	27.359	23.0856	11.3442	20.5387	14.8418
CG14934	2.49016	3.43984	1.62536	1.97368	5.10715	1.92051	0.412353	4.38602	2.12452	0.774281	0.136745	1.89064
CG14935	2.93958	2.42481	4.82523	6.12054	3.18618	11.0295	5.71708	5.81034	5.06039	4.00151	9.6829	2.59719
Cry	4.13509	0.282314	1.18967	0.275843	0.104397	0.161989	0	0	0.0401765	0	0	0
bft	0.0741123	0.141676	0.141481	0.148042	0.112057	0.106696	0.0527952	0.14409	0.0705673	1.25566	0.0730669	0.558705
CG16965	3.58654	1.10878	0.713556	0.205052	1.46177	2.54653	1.78351	3.69725	1.5775	0.316861	1.36875	0.581453
CG6686	31.9738	46.6378	12.8127	13.4575	14.1794	15.8376	7.58781	11.1091	13.5052	24.7074	13.7665	22.2191
CG34163	37.0263	29.6825	18.8327	20.5419	21.4315	16.1044	18.5482	17.7107	19.018	13.6864	8.78648	18.4226
zuc	7.14278	17.4676	0.3185	0.706007	0.420639	0.278211	0.103922	0.522792	0.276195	0	0.57535	0.496925
dgt2	20.3489	14.7394	4.09276	6.65122	4.50836	5.99284	3.44965	4.54391	3.96927	21.7435	5.94369	19.7066
escl	2.81572	2.90607	2.96868	3.95033	1.97801	2.57059	0.986426	2.28422	1.97488	2.40505	2.58022	2.55824
Ada1-2	13.6443	17.6497	6.36525	6.81023	6.11667	4.80771	3.68859	2.86671	4.76002	4.45457	5.32715	4.04743
CG18789	0.494252	3.39266	0.246634	1.36954	0.102322	3.1376	0.0220955	0.274674	0.0590668	4.09684	0.310719	3.31368
CG31864	9.18807	13.8948	5.03715	4.07918	4.11121	5.86872	4.10958	5.16534	3.92015	23.267	3.72584	29.0763
Ada1-1	0.191218	2.91243	0.0689432	0.262981	0.0663019	2.24159	0	1.55168	0.169477	0.802385	0	1.05616
CG18787	16.6797	27.2568	5.57975	7.80446	6.22208	3.29014	4.41791	5.03212	5.23476	4.19771	9.70593	6.61683
CG12264	25.7436	24.494	32.5524	41.1075	36.7501	36.0916	16.065	28.6678	32.5171	83.013	25.0206	91.8333
CG6746	46.6574	66.22	25.2531	32.1406	89.7909	32.5361	24.8148	45.5478	34.2985	12.72	30.1972	15.6536
Rh5	2.20068	0.341654	5.34979	5.81077	2.70228	3.83092	0.594146	1.87103	1.1345	0.624341	0.704811	1.65872
CG6734	4.24075	4.4503	3.00468	2.59136	2.30395	3.07979	0.806789	1.74956	2.16801	1.92252	2.7418	1.5073
l(2)01810	34.079	11.4942	64.3936	61.6703	56.3295	83.2908	19.9673	47.9243	81.9332	33.3247	62.9313	32.8549
CG18788	0.435737	0.262036	0.693502	0.671263	0.150793	0.9168	0.572881	0.380494	0.520146	0.294032	1.29862	0.660006
Tom70	15.7035	21.0438	14.1996	16.7966	18.8768	14.0771	7.4844	9.57231	15.2382	11.9429	13.5923	11.8672
CG6766	36.7914	39.335	27.2786	32.5488	33.2471	29.4342	18.0465	19.7214	32.5249	17.5317	28.9372	18.1851
CG6785	1.59064	1.76091	0.179401	0.377147	5.0193	0.214966	0.377127	2.08289	1.27686	0.128033	0.266185	0.221719
CG6770	409.11	287.639	605.221	684.943	332.815	432.635	723.693	561.851	597.337	605.105	551	663.171
CG6792	3.2432	3.26599	1.95818	1.90464	1.22573	1.38068	1.21016	1.30536	1.72449	1.91075	1.31707	1.66867
CG14945	4.70034	2.41991	5.04451	4.94895	5.22877	4.5093	1.11305	3.9682	3.29883	2.65004	2.6008	1.91
JhI-21	17.3504	41.8458	13.2281	16.0415	18.4364	18.399	10.3234	19.628	17.0224	6.34867	11.581	8.88204
CG5317	29.1035	33.6518	23.9323	28.2373	13.1824	20.5637	6.1869	15.8628	12.3331	16.1065	6.36626	21.1283
CG34164	29.8771	34.5608	24.5506	29.001	13.5361	21.1198	6.35292	16.277	12.6498	16.532	6.52515	21.6735
rab3-GAP	8.17203	10.7931	4.20846	4.41864	3.93896	4.45449	2.21521	3.26079	3.95752	3.73105	8.39297	2.35264
CG14946	6.1063	6.42964	0.113434	0.140274	0.159266	0.0926732	0.365934	0.944999	0.183878	0.101192	0.760296	0.134798
prd	2.91166	1.31068	0.0537934	0.066522	0.0251762	0.0878966	0.0217464	0	0.0290667	0	0.539928	0.0255701
CG5325	58.8808	52.7305	72.9834	89.051	82.5949	58.8432	44.9069	40.5358	60.3142	23.2015	39.4311	35.8461
CG6712	35.9043	41.9266	12.9848	18.3978	14.6194	14.6197	6.18595	12.81	13.039	12.897	4.98699	18.4163
Mt2	4.0841	2.36233	1.53168	2.86986	1.38785	2.45918	1.40726	1.59145	1.88098	1.6869	1.02862	3.37069
Ced-12	20.0489	33.3508	5.95812	6.89707	5.01658	6.17231	2.31971	4.16394	4.50666	3.78886	5.72959	4.18267
Patsas	1.85402	1.33845	1.96382	3.27028	0.516405	1.90224	0.120024	0.626876	0.474484	0.103449	0.162198	0.276055
Aats-thr	38.2736	45.3193	38.2568	43.4496	62.5561	37.8762	23.1572	28.5049	51.8133	26.4683	46.1647	33.6203
Rab6	62.1807	62.5533	42.9431	42.81	54.241	47.5164	28.6727	35.0518	44.7407	28.8935	38.1222	36.0476
CG16996	2.00427	0.247189	16.2921	28.3328	17.7464	40.9512	17.3747	31.1569	29.6602	23.9183	52.7706	24.63
CG16997	6.75974	1.30391	48.1863	38.1358	49.4805	55.8568	54.4139	37.0091	48.4384	21.8236	62.0563	26.566
CG17211	6.4106	8.34357	0.438974	0.543713	5.78313	0.70424	0.48346	1.5565	3.01397	0.37654	1.87189	0.220031
CG31760	3.31616	1.3606	7.06237	7.33835	2.66603	5.94136	0.47953	2.69622	1.41212	1.1309	0.816527	0.91977
CG31860	0.071301	0	0.062822	0.373745	0.0294018	0.479124	0.0507926	0.159952	0.0339453	0.186808	0.854088	0.0597236
CG6583	50.4637	47.0631	19.905	17.1112	13.964	14.6207	10.1456	11.0196	13.2631	8.06786	11.5812	7.99206
CG17218	57.7547	59.1365	16.8664	18.9484	13.8112	14.7345	9.31677	9.90639	12.3015	6.85235	9.98475	8.6415
CG6579	69.478	29.9684	73.5421	107.494	42.5172	63.7449	24.8327	59.4359	28.5324	16.2503	37.068	22.0839
aret	2.37974	11.8478	2.71799	2.64383	1.58469	2.62318	1.64768	1.77482	1.80111	1.67468	4.71967	1.41443
CG31759	2.18857	2.27921	2.59027	2.77609	3.82545	3.03479	0.977327	2.87253	4.26109	2.22653	2.09329	2.16154
bru-2	16.4487	16.1932	11.573	9.16303	8.34399	10.5629	6.04393	8.9307	8.38932	12.1294	9.14683	10.0086
CG17010	0.0574243	0.164661	0.0505955	0	0	0.0308639	0.409072	0	0.164033	0.300903	2.40611	0.0481001
CG31763	7.52103	6.54914	3.19152	4.06457	4.40505	7.03771	0.142721	3.236	5.98999	4.27486	3.73315	3.50064
Pkd2	0.10252	0.0956001	0.0286407	0.108977	0.061866	0.0239989	0.399359	0	0.0476175	0.26205	5.40325	0.0624151
vir-1	18.2902	9.91135	44.8556	48.2843	33.0417	62.6087	36.278	53.3981	45.3783	51.8262	69.6535	39.8066
CG6405	1.18712	1.51953	0.528368	0.929415	0.302798	1.14054	0.733204	0.477712	0.23306	0.718246	1.68076	0.280883
CG5446	39.426	53.8727	28.6568	31.2034	27.2016	33.1527	27.5357	22.5518	32.2103	19.4294	36.4562	22.1752
CG6388	16.0313	11.983	12.5653	17.286	17.6948	16.2524	6.32924	11.2945	12.9953	12.7222	6.37106	16.5269
SC35	107.314	71.9757	19.0567	29.4938	43.6626	32.5142	26.2288	19.6246	30.9918	23.5012	27.3647	30.8204
Elf	66.376	66.9934	45.448	36.4378	71.0952	48.8958	39.0035	38.8406	71.2191	48.4887	49.1871	47.3406
Oatp33Ea	15.1817	7.40874	20.5808	22.3845	18.5387	26.437	9.58152	14.1078	22.7726	18.7219	24.1764	16.9961
CG5421	0.111151	0.10624	0	0	0	0	0.0791807	0	0	0	1.63718	0
Oatp33Eb	16.9246	13.4337	24.5039	26.0531	19.2697	23.3521	7.94287	14.5418	17.5736	13.0856	19.5112	11.684
CG5418	2.43118	3.48564	0.267758	0.745009	3.2582	0.583343	1.61932	0.816726	2.02263	0.477726	10.3366	1.01821
CG17024	1.81542	2.28097	1.40937	2.64181	1.31584	1.33858	0.415512	0.452304	0.323865	0.0715785	0	0.11442
bun	29.1466	23.9712	39.2121	33.7722	24.014	34.4974	13.1652	30.0063	24.6344	19.2862	19.2408	17.9931
nub	12.1393	8.30961	6.93186	6.21188	3.6297	4.97761	2.03163	3.57915	3.9273	2.59362	4.97191	2.14187
ref2	0	0.0873373	0	0	0	0	0.339782	0	0	0.191521	3.42326	0
pdm2	9.69472	7.83383	1.67083	1.73557	1.21179	1.90425	0.436128	1.28473	1.36678	1.02749	1.19026	1.14586
CG15485	0.690698	0.157186	1.72252	2.61604	1.25048	1.51523	0.468601	1.12152	0.908197	0.517036	0.713382	0.909144
CG5525	54.6403	60.6598	47.44	66.1294	91.1638	62.4699	34.6956	47.8102	77.0822	57.356	45.1446	80.1155
CG6153	7.75764	5.59258	5.36818	6.5734	5.26574	4.74791	5.53412	5.39014	5.72904	5.87215	8.47847	8.25725
CG5780	5.3335	8.63567	1.23032	2.1242	0.862444	1.08218	1.63229	1.33612	0.535659	0.990679	1.6659	1.17503
PICK1	3.68945	5.48813	2.62954	4.32437	1.4251	2.81865	0.886258	1.10628	0.956503	1.19633	2.56008	0.458967
CG5781	0	0.142441	0	0	0.0568509	0.636032	0.0460117	0	0	0	1.93926	0.0503821
CG17036	3.25163	0.956295	9.56276	11.8397	12.8935	14.4316	4.95058	9.32434	11.3365	5.50055	3.20477	7.30775
CG5776	4.32263	4.89296	2.63035	4.19225	2.83018	3.85632	0.962631	3.2569	3.30928	4.77458	2.1336	4.44
spict	13.0734	10.5948	9.36377	16.5685	10.3529	15.0483	7.65925	13.5577	10.7931	11.5341	16.0036	11.3567
CG6180	22.1156	19.7767	44.1935	68.2052	74.1722	69.4347	51.4798	44.4397	69.5636	45.4556	50.3881	58.4078
CG5787	50.1181	54.6454	9.41606	9.1765	11.6822	11.4476	6.04127	5.88135	12.3797	10.9553	14.1599	10.0849
CG5792	16.6656	21.337	8.16937	6.72119	6.69006	6.40028	3.96	4.01352	6.00266	3.66881	6.43983	3.74255
MRP	40.1707	28.6032	67.5737	66.5103	51.2764	67.368	37.5997	54.6122	71.3457	139.712	50.8556	135.886
CG15483	0	0	0	0	0	0	0.136325	0	0	0	1.85651	0
kek1	6.13697	6.34617	6.10991	4.79266	2.52864	6.10909	1.17422	2.95929	2.21551	3.43898	2.27871	2.7461
ACXC	0.0227667	0.00435216	0.0401187	0	0	0	0.419729	0	0	0.047719	2.95519	0.01907
ACXA	0	0	0	0	0	0	0.194191	0	0	0.0239266	1.30866	0
Vha68-2	242.869	156.893	518.336	495.962	507.418	436.076	250.139	310.62	518.818	218.164	402.58	196.663
CG5075	0.0244778	0.34146	0.10492	1.65862	0.0272802	1.20462	0.569301	0.951699	0.0957475	0.988389	3.4803	0.546954
CG12404	19.3464	17.9012	20.3588	21.3712	28.9258	24.3339	16.4872	16.4018	25.4248	17.8806	23.2999	18.7856
Vha68-1	37.5252	28.724	36.8641	44.9991	25.3005	36.7264	7.88266	19.2788	16.8792	10.6937	10.7433	13.0848
Tor	10.4171	11.6955	6.23831	5.44396	6.40328	7.79916	2.30526	4.79397	8.18603	5.56627	6.64952	5.51361
CG9934	22.1879	24.6969	10.1903	9.98531	11.9641	11.818	4.3923	8.85909	10.9952	10.8806	13.771	8.1146
A16	21.3815	18.2304	5.78551	9.22403	8.10888	9.03846	6.56419	5.02768	7.51477	6.62287	11.9824	7.69043
CG9932	13.4983	9.20713	8.71637	7.91585	3.68783	8.61107	4.37088	7.35072	4.22202	5.76911	7.26089	3.89269
CG5142	0.999376	0.911502	0.386441	0.580283	0.205148	0.270613	0.307533	0.14056	0.11932	0.0998097	0.0259447	0.131207
CG5122	0.0203564	0	0	0	0	0	0.145012	0	0	0.0213335	1.48513	0
CG9928	1.73049	0.183781	0.508233	1.46648	3.01291	0.922706	10.9577	2.76057	2.19695	1.81355	7.01387	1.12739
Pk34A	0.0650165	0.412635	0	0	0	0.0624009	0.503914	0	0.0619066	0.0681372	2.13451	0
CG5204	0	0.295262	0.0302417	0.0747951	0.0283073	0	0.513469	0.171245	0.0326816	0.215825	2.63202	0.230001
DnaJ-H	5.59722	9.40715	5.53494	5.53227	7.5197	6.99758	5.99324	4.63795	7.4323	5.91175	14.7444	6.69193
Sir2	39.667	45.4672	14.9531	11.8022	9.34201	12.1458	4.77315	10.9435	11.8443	6.38665	9.63347	9.18706
Sfmbt	18.3702	39.726	5.5327	4.44737	4.58908	6.95813	2.3588	3.92783	5.08032	3.8194	4.91819	3.56755
CG5439	15.8509	30.387	6.0928	7.33878	6.11042	6.42146	2.86739	4.51285	6.24232	3.62353	5.84365	4.70154
CG5287	11.3966	13.2082	12.1968	13.1717	15.1098	13.4237	7.62267	8.80699	14.1541	6.90753	9.62471	7.47483
CG31849	1.44037	3.60067	0.553247	0.724411	0.426426	0.567147	0.289404	0.298266	0.457156	0.348346	0.436938	0.525904
CG5458	0.864643	0.722526	0.0575024	0.28667	0.530466	0.399943	0.505959	0.650497	0.660375	1.22707	3.72096	0.739991
CG16974	71.404	78.2578	33.0989	32.6058	36.8295	35.3968	20.0059	24.8252	36.4298	17.3527	33.1427	18.9971
Edem2	19.2553	17.5334	11.1279	11.6389	15.5052	14.8216	6.77693	8.92684	13.4134	6.77781	13.6637	6.32277
CG16972	5.20736	7.40751	2.8741	2.5848	2.18267	2.8877	1.25328	1.98435	2.71301	2.02136	6.52428	1.89929
Pect	48.4622	41.3028	88.1242	88.5893	49.8911	78.8882	23.1433	44.7709	45.2391	19.9668	52.7186	16.5022
CG15482	0.474934	0.37824	0.897634	1.02348	0.195728	0.423682	0.235985	0.0712398	0.303218	0.167303	2.06736	0.0994077
snRNA:U2:34ABa	9.29736	2.54242	5.08632	5.24	1.84723	6.57082	5.11788	17.3758	3.62153	80.1513	0.319429	99.4151
kek4	1.07234	0.465892	2.69131	2.64763	1.08592	1.92679	0.32408	1.6329	0.642952	0.306495	0.0961106	0.46272
snRNA:U2:34ABb	0.845214	0	0.558527	0.230229	0.348533	1.41962	0.451578	3.22336	0.201196	19.7197	0.319429	0
CG9426	9.65964	12.0379	5.99597	7.47065	4.52254	6.72653	3.03596	4.16571	4.18323	3.91364	7.59887	3.70256
CG5705	6.77607	8.17919	6.88099	7.44552	6.72499	5.89722	3.47712	3.04019	4.38569	3.18957	2.83072	4.23281
Ski6	12.9384	9.80215	6.13228	7.19933	7.62913	5.91894	3.7656	5.45482	6.48926	5.90907	5.73262	7.89609
CG16812	24.9156	40.0123	10.0006	10.8081	8.65922	10.1582	6.08094	7.56491	8.16944	7.47862	7.05557	6.50198
CG15480	17.7056	9.10457	0	0	0	0	0.0941399	0	0	0	0	0.110693
Prosalpha6T	0	0	0	0	0	0	0.226452	0	0	0.0832862	2.4226	0
CG15479	2.7778	3.24323	0.0855161	0	0	0	0	0	0	0	0	0
CG5867	0.46722	0.154813	0.747848	1.69349	0.449548	0.373687	17.5347	4.88427	2.6633	3.1827	40.1869	2.60251
snRNA:U2:34ABc	0.845214	2.58756	0.558527	0.230229	0.348533	1.41962	0.451578	3.22336	0.201196	0	0.319429	38.4406
CG16820	11.37	6.47001	3.34745	5.48722	25.9925	3.59999	4.9621	26.0629	6.26208	4.52407	7.77945	4.82697
CG31728	3.02591	0.911679	1.71151	1.38614	17.7232	4.03555	1.93626	4.25585	15.2665	2.64654	4.08379	2.23154
CG6043	17.6687	9.56085	33.0527	29.874	29.6206	51.5053	19.9367	32.1614	37.1371	27.409	24.7361	34.5249
CG31848	0	0.0768927	0.122208	0	0.343171	0	0.0988067	0	0.00264135	0.145359	2.78414	0
CG6108	9.11368	3.83463	26.5199	22.3845	22.3197	30.4371	5.53383	20.9254	28.7364	20.4233	7.0484	23.3973
Drep-4	6.62359	5.47702	5.58734	5.15962	1.98676	4.68369	2.27619	2.75473	2.17515	1.76531	3.01603	2.00119
CG6116	11.2963	9.68781	5.06049	7.42541	4.89296	6.44969	2.82863	4.2039	4.82017	4.06381	4.64493	3.81646
CG31729	26.4618	40.4156	19.9481	20.6435	23.5962	20.5818	9.37723	18.2821	20.3799	16.2992	23.0052	13.6462
CG15639	1.00242	0.687389	2.71869	2.24666	1.27239	2.72449	0.0854817	0.69587	0.568175	0.236114	0.853247	1.2629
CG16825	0	0	0	0.217396	0.0548511	0.340745	0.284272	0.179041	0.126655	0.139402	1.38899	0
CG16970	1.17875	1.22394	3.48995	2.99744	2.56769	5.13948	0.0222144	1.42038	1.35694	0.767343	0.914329	0.674952
CG9395	2.82566	4.04792	2.05262	2.98506	1.31734	2.1642	0.323174	1.30693	0.709651	0.563732	0.452374	0.43356
Nnp-1	48.3642	62.9212	18.6091	20.8396	18.461	17.9528	8.37558	17.6165	17.5699	17.9548	8.91614	21.5259
CG6523	84.1104	79.228	64.3983	71.5649	73.4483	53.1849	44.0454	42.0446	57.7386	29.6729	41.0796	40.6895
Tap42	6.19243	9.51681	10.057	11.5142	9.51483	11.657	7.92094	7.95568	9.94078	13.365	8.73969	12.6672
CG31855	22.3424	26.2323	9.15404	10.3422	5.47676	6.98398	4.16904	6.47252	5.92756	4.90036	5.8093	6.61063
CG9306	95.0201	69.5488	133.585	162.568	156.454	126.889	130.615	84.8389	133.846	59.7777	116.02	86.2968
CG9305	15.8292	14.3955	8.89089	9.20128	8.00072	8.51224	4.09283	9.02529	7.67254	7.66749	7.77223	9.04189
CG6565	13.1796	17.336	14.3447	17.0882	18.8047	14.8803	10.0111	12.6906	15.6809	10.7959	11.4638	14.6075
CG9302	32.8852	49.2396	7.04619	7.95136	16.6352	10.8695	7.30237	5.60923	18.182	8.09847	13.874	9.26602
beta'Cop	46.6589	44.6754	30.0603	29.5539	48.9684	34.1513	17.5317	24.5752	49.7642	28.6805	43.0389	26.1566
loqs	20.2512	23.0326	11.1612	15.0983	8.78576	9.75081	4.76423	7.68054	7.76755	5.02079	9.42126	5.85878
CG9293	21.8498	32.9942	5.80661	5.92127	5.31716	4.66353	4.26569	3.24117	4.08457	4.53027	6.2028	3.41671
CG7099	5.1453	6.34184	2.2257	1.67798	1.7095	2.40671	0.901985	1.25246	1.84769	1.37859	1.6842	1.27767
RpL24	882.399	679.304	864.756	1267.45	1004.33	987.068	517.811	605.902	674.08	493.083	431.57	763.034
CG16957	1.27858	0.470034	0.0866564	0.214322	0.162226	0	1.05094	0	0.187296	0.309219	4.50111	0.0823823
CG10859	3.04874	0.280871	0.614911	0.0800433	0.424109	0	1.25599	0	0.279799	0.654413	8.14663	0.24614
CG7110	11.1958	17.3894	3.63362	4.52037	1.6313	3.43715	1.11858	2.26432	1.39842	1.0778	2.10866	1.0795
CG16848	0	0	0	0	0	0	0.433514	0	0.0643828	0	2.6652	0
Tehao	1.76143	0.721705	5.33107	6.13053	5.44416	6.75449	1.62745	4.3811	4.01837	2.7574	3.58808	2.90187
CG9267	24.816	19.5447	12.3068	17.226	14.737	13.3652	11.392	9.87148	16.2112	7.38199	16.1749	8.43705
Hsp60D	0	0	0	0.045106	0	0.0397328	0.324399	0.0742959	0.0394181	0	2.6015	0
CG31846	0.433898	0.259766	1.26973	1.04536	0.424376	1.35757	0.139483	0.597379	0.287858	0.369361	0.0772163	0.131207
CG16850	0.962816	0.432926	1.049	1.72868	0.587003	1.26813	0	0.219475	0.308052	0.406867	0.127585	0.325193
CG31847	2.95118	1.41189	4.41901	4.12619	1.64404	4.81367	0.781547	1.82779	0.981478	1.1742	0.243015	1.03234
B4	10.3422	28.7179	4.09483	3.5661	3.39564	4.26266	1.73727	3.67644	4.83864	5.15054	4.25684	5.51579
CG16852	0.0970581	0	0	0	0.0448257	0	0.138282	0	0	0	2.10516	0.156093
kuz	25.7298	34.1486	7.47697	5.15412	4.39175	6.2838	1.36285	3.65375	5.04037	4.64063	5.51389	3.32751
CG9254	0	0.0460544	0	0	0	0	1.57891	0	0	0.100992	9.8209	0
ics	68.4313	78.5916	60.1914	68.3194	47.456	58.1018	36.0166	38.2406	47.9779	31.0766	43.7924	37.3458
CG18507	15.7217	17.0021	7.57271	8.49076	11.2038	9.29195	5.3392	8.50176	8.51731	5.17579	9.17799	5.21603
CG31814	2.09385	1.8151	2.72716	3.34154	1.06552	2.51538	0.138809	1.29237	0.408178	0.443932	0.208812	0.337077
CG7311	0	0.0667145	0	0.0380249	0	0	0.423135	0	0	0.146297	3.9912	0.0292324
CG9014	0	0	0	0	0	0	0.595458	0	0.0568502	0.0625719	4.0416	0.0500113
CG31813	654.801	1141.09	0.328445	0.270774	2.04957	0.954075	0	0	0	0	0	0
TM9SF4	28.2087	28.9091	17.2475	17.0706	19.1495	18.6594	9.7621	12.7889	19.1995	10.1925	17.9229	11.2352
CG9008	10.0629	3.78417	22.1123	20.2261	15.0654	20.2625	13.6107	21.6544	17.0899	18.6443	7.72592	20.8076
p38b	23.5583	19.9076	26.4038	27.6497	27.1974	28.3228	17.8958	19.9791	23.3592	16.896	17.386	17.7664
CG16890	7.28093	5.85844	3.97843	3.87255	4.32688	5.0186	5.06385	2.96326	3.97693	4.10472	6.79912	3.75859
CG31731	27.3291	36.3042	12.6408	11.9199	10.6054	15.2878	6.13527	9.82668	13.9485	9.40647	18.9443	7.10778
CG16863	2.36191	1.39412	0.896445	1.10856	0.269711	1.15088	0.362395	0.880371	0.588182	0.7601	1.00309	0.882668
sec71	12.49	12.8441	11.3834	9.77013	12.2999	14.0588	4.22398	9.98999	13.6008	10.2456	14.5508	9.51375
CAH1	34.057	8.74766	89.2354	97.571	82.1237	100.375	99.491	63.6384	82.8413	54.7845	148.594	53.8428
adat	4.00714	1.99932	2.04533	2.62729	1.5844	2.33845	2.60735	1.61717	1.08191	1.52268	1.13465	2.05511
CG16865	10.2848	16.1313	5.01641	7.87308	4.21549	5.09643	4.60647	3.73678	3.54464	3.99619	4.36263	4.60531
CG16888	1.22594	3.06567	0.407186	0.475143	0	0.344818	0.325339	0.409812	0.434856	0.319081	0.900519	0.510059
Sos	13.3806	12.2222	5.31337	5.81338	3.87782	6.41784	1.72532	3.09284	4.24192	2.99263	5.06172	3.64222
b	1.38036	1.16833	0.0675671	0.194117	0.223594	0.272846	0.792949	0.278033	0.229381	0.0405896	0.390243	0.086295
tam	4.27413	4.30077	2.70972	3.46463	4.086	3.60546	1.85903	2.43736	3.76566	3.16974	3.15357	4.14442
Sop2	41.3272	31.2722	50.7095	56.5456	60.9784	63.0271	43.3828	33.8046	61.6248	41.6768	81.0623	51.8751
Orc5	9.78619	7.02787	1.54129	1.97426	1.97947	2.83413	1.67694	1.1817	2.96766	1.34493	2.35661	1.58615
CG33649	6.70229	4.22426	7.59717	10.3054	10.931	6.91022	5.21562	5.5913	8.1302	4.47554	5.32458	7.07106
DNApol-gamma35	6.70229	4.22426	7.59717	10.3054	10.931	6.91022	5.21562	5.5913	8.1302	4.47554	5.32458	7.07106
RpII33	23.656	31.6981	8.36033	11.0185	12.9044	10.8882	6.1345	5.99739	10.2807	11.673	8.29318	12.0871
mRpS23	22.1689	29.8131	23.7926	30.8673	31.4081	24.4324	18.3663	16.6863	20.5219	15.1891	9.8093	22.5484
cenG1A	15.5875	16.4289	8.67298	9.27173	5.76094	6.59878	3.01019	5.79361	4.94781	3.91008	5.24109	3.0647
CG33307	10.872	0.133947	79.3618	51.7163	42.8671	80.066	128.676	31.6541	43.8364	6.67357	63.82	8.03142
CG33306	7.39214	0.288311	124.376	90.2592	62.1802	143.528	166.836	121.325	97.2186	13.5803	47.2284	11.7824
CG8997	7.91759	1.28821	149.007	212.213	131.369	409.362	423.218	349.897	282.184	35.8589	424.657	59.4442
CG7916	3.60232	1.18148	61.3753	73.8758	50.673	95.8972	172.245	100.784	129.663	19.5146	194.478	19.7462
CG7953	4.31746	0.35972	74.6018	130.804	87.4421	285.877	259.096	213.183	153.157	28.4718	275.231	35.2827
CG7968	3.23421	0.272763	35.4809	48.2232	57.5247	51.7526	122.998	43.1055	81.3062	11.9508	76.0141	15.3763
Smg5	30.9366	35.9092	19.0775	18.3293	15.1283	19.3329	6.12523	13.0443	12.7266	15.851	14.1964	9.79185
Ance	126.524	107.194	96.5609	115.046	136.746	107.576	53.3737	93.7996	149.332	65.6117	144.06	66.6502
Ance-2	1.19324	1.44889	0.0389387	0.140605	3.06163	0.127249	0.0314825	1.34833	1.04107	0.0926309	0.0871417	0.125862
Ance-3	1.10246	0.520477	0.901348	0.834204	0.48328	0.515169	5.18126	0.879222	1.12291	0.758483	3.72265	1.08151
CG16886	68.3771	85.6651	0.0292399	0.108476	55.1473	0.159256	6.39533	61.7845	1.23741	0.0695584	0.687083	0.194584
CG16885	233.468	46.3333	233.003	329.521	245.68	148.801	1467.48	181.758	706.502	84.3952	1080.67	255.472
CG16884	286.988	58.5333	274.257	374.637	258.919	187.371	1773.03	230.984	720.992	121.909	1063.58	325.043
nimA	1.18817	1.13567	0.570716	0.501131	0.0309778	0.147145	0.109215	0.171965	0.0364948	0.011247	0.340087	0.0545778
nimB1	4.62006	7.53999	2.59435	3.49722	1.30162	3.7213	3.27315	1.41899	2.32323	1.3186	4.53942	0.758858
nimB2	26.9231	15.5236	29.6977	38.1449	37.0954	45.7912	49.4116	24.1186	45.309	41.1326	74.4632	31.9845
nimB3	14.3376	23.2979	1.496	2.31603	15.6188	4.24951	54.1617	4.35395	21.1414	31.3279	55.8427	25.1048
nimB4	20.6878	14.5145	7.30985	10.7741	7.4974	9.02564	5.88273	4.62493	9.28787	2.87519	17.1128	1.79462
nimB5	6.58526	3.46304	10.3631	11.5136	11.1912	10.3821	7.71001	6.56717	8.48889	6.87254	11.9609	6.58089
He	1.45692	0.340095	13.612	6.74781	7.36995	7.18078	14.1568	6.77186	6.75304	4.83504	11.4175	7.0382
nimC1	0.652307	2.20501	0.245314	5.06698	0.52485	4.56646	0.283343	2.92667	0.34085	7.29469	0.771727	4.14389
Cyp28a5	17.2953	9.2066	36.1552	45.0925	11.1243	37.3251	36.7734	19.8684	24.5726	17.9204	65.0797	15.6855
nimC2	0.239607	0.0937416	0.086412	0.106859	0	0.0313765	0.820607	0	0.0979896	0.102782	0.128922	0.0273833
rk	0.864092	0.474151	0.599895	0.537337	0.729475	0.389799	0.0890404	0.57139	0.24467	0.167213	0.0715017	0.170096
bgm	35.2712	9.61872	129.846	121.125	100.13	128.986	50.8495	79.2755	109.703	60.234	67.2031	66.6996
nimC3	1.08878	1.40807	0.399597	0.242318	0.29059	0.482116	0.649995	0.215835	0.540243	0.558763	0.866403	0.537093
CG4500	67.0401	58.5543	0.910305	3.05548	3.23241	3.59457	1.05405	3.54686	3.6209	0.771079	2.72838	0.681199
CG18095	2.00413	0.548116	8.70139	8.10432	3.86477	8.69737	2.0243	5.10863	4.97706	3.60896	5.03388	2.27872
nAcRalpha-34E	3.89415	2.35561	6.21515	4.18875	1.90792	4.83109	0.151525	1.76853	1.06061	0.93865	0.253071	0.666572
nimC4	88.3836	54.5567	0.0558527	0	0	0	0	0.0568828	0	0	0	0.053098
CG16879	1.82393	2.14024	0.267329	0.141679	0.071494	0.249604	0.0135859	0.155577	0.123813	0.231666	0.07521	0.0965748
CG15293	0.135914	0	3.17341	5.55177	13.257	19.0073	38.1212	41.4895	24.5237	29.0544	57.2273	9.94663
CG31769	1.19544	0	5.52973	4.72159	10.1043	9.99628	22.613	13.4464	15.6511	10.1792	19.5232	6.07057
CG17341	4.48407	6.2039	3.78428	3.88832	0.667531	2.25245	0.439482	1.0049	0.637601	0.342782	0.380638	0.503803
CG32972	28.0192	53.202	0.27733	0.33673	37.8447	0.351648	0.376251	16.4825	7.08847	0.393448	0.175919	0.369869
smi35A	38.3452	54.651	6.98193	7.50748	7.26849	6.06604	2.42507	8.6296	4.66101	2.99248	4.09927	2.62392
wb	10.2035	11.7048	0.757534	0.703759	0.748733	0.903437	0.30675	0.689073	0.647404	0.314087	0.638497	0.524919
CG32971	0.519023	0.330727	0.609735	0.467487	0.856099	0.249071	3.14275	0.38656	0.576563	1.17853	4.1789	0.873841
CG32970	2.04088	3.53046	0.858162	0.571426	0.370739	0.578859	0.026686	0.469937	0.214015	0.0714515	0.424725	0.0941349
CG15287	0	0.144424	0	0	0	0.0483404	0.131558	0	0	0	1.50326	0
CG33090	17.3076	18.0532	19.798	21.3566	13.0877	18.2805	8.86547	12.4234	12.5444	8.1616	10.4969	9.2075
CG15286	0	0	0	0	0	0.126903	0.219779	0	0	0	3.34584	0.0369177
mTTF	12.72	16.5498	10.2879	13.9352	9.86658	9.77999	6.03428	6.70945	9.49157	5.34009	5.78593	7.46367
CG7532	128.269	42.633	63.6352	101.86	147.538	58.8855	219.089	149.989	93.187	44.4189	190.533	62.8675
CG7516	14.353	20.0419	5.51929	9.46681	5.77301	7.51191	3.4182	7.05464	6.45963	8.00271	3.29794	10.2412
Rab14	32.6031	39.7249	20.767	22.4598	14.2098	19.68	6.47909	14.3082	12.1492	9.25698	15.4266	8.73802
Pgant35A	8.42025	8.00223	2.85837	3.21699	5.83206	3.14864	3.89501	2.84567	3.29723	2.40666	2.73122	1.98461
spel1	8.30751	10.9838	2.39203	3.46642	2.10551	3.7981	0.874705	1.95629	2.07918	2.57312	3.45036	1.97305
ppk	3.16316	1.49436	5.89485	7.32778	3.18107	6.24087	0.398974	3.50849	2.01	1.9323	0.74663	2.23789
elB	9.44543	9.67142	9.01887	7.54576	5.64904	6.18479	2.42567	6.33809	4.90053	4.79101	4.97071	4.44069
Cpr35B	5.40937	1.8192	0.176522	0.654872	13.1276	0.961436	11.7031	16.696	4.95986	0.104982	0	0.167816
noc	53.1363	48.0361	22.1283	21.1083	14.3162	20.5298	9.35031	12.1095	9.25165	8.3749	11.7905	6.64138
CG4218	0.0745092	0.0427303	0	0	0	0	0.955404	0	0.136215	0.234257	8.06131	0.0624108
osp	17.6284	36.0671	7.48425	6.48767	10.0428	8.99509	1.17435	9.01115	6.04183	3.76652	3.26383	3.74674
Adh	77.165	37.4947	68.0506	224.322	275.333	177.187	283.793	143.153	278.912	87.5836	354.293	96.7926
Adhr	82.2656	39.9541	72.5511	239.199	293.558	188.933	302.395	152.613	297.29	93.392	377.044	103.212
CG15282	225.092	185.133	229.117	340.28	771.926	365.676	368.648	810.043	616.896	424.441	192.983	518.302
CG34165	42.1011	4.09493	27.7435	20.876	60.347	30.1745	48.9659	103.56	29.9148	42.733	11.3701	56.1847
CG12636	0	0	0	0	0	0	0.108634	0	0	0	0.905701	0
CG31775	424.818	292.912	169.31	258.309	452.522	279.598	662.53	219.832	444.821	286.135	1134.18	446.897
CG42586	419.874	264.681	179.813	220.732	488.514	245.493	681.615	170.832	477.63	252.182	1203.72	513.509
CG34166	155.263	15.1328	107.178	252.637	53.3313	356.492	827.744	131.705	83.875	22.8143	2834.37	6.8858
CG42587	44.6023	37.6572	0.629881	1.17617	0	0.349929	2.86718	0.320749	0	0.374604	9.19778	0
CG4691	0	0	0	0	0	0	1.33732	0	0	0.145733	10.7621	0
CG4701	0	0	0	0	0	0	0.658336	0	0	0	3.94817	0
HDC02577	0	0	0	0	0	0	0.568543	0	0	0.185869	3.75938	0
CG33309	0	0	0.0342065	0	0	0	0.248908	0	0	0.0406867	2.48485	0
CG15279	7.2134	4.84501	7.2426	8.49157	6.61154	9.10096	6.3128	11.3443	9.01617	8.37293	11.4383	7.38201
CG4480	0	0	0	0	0	0	0.159454	0	0	0	2.42305	0
Mst35Ba	0	0	0	0	0	0	1.31116	0	0	0.372417	7.37038	0
Mst35Bb	0	0	0	0	0	0	2.01334	0	0	0	11.3608	0
CG42313	1.82454	1.93449	2.71816	2.76981	1.10933	2.42107	0.139517	1.31139	0.681031	0.514768	0.365707	0.432104
CG3491	0	0	0	0	0	0.0231208	0.252366	0	0.0269855	0.20791	1.94975	0.0356088
mol	11.2944	31.3619	5.14957	6.00903	4.46567	4.42153	4.05901	8.86205	6.07753	2.42869	5.31606	3.36461
dyn-p25	10.0445	10.5336	7.98655	11.6638	7.96425	8.51246	4.15715	6.69356	5.901	7.61013	7.84542	5.9096
CG4140	9.02938	14.7426	4.34683	6.29033	6.41871	4.52751	4.14993	2.63736	5.39716	4.45837	5.03768	4.39621
NC2beta	18.7074	16.4741	7.86605	8.3177	7.31269	8.62697	4.7799	4.63354	5.07766	4.25412	6.09303	6.54545
CG4103	6.74381	5.34152	3.76804	5.13402	5.14829	3.48589	2.08382	2.8346	4.29997	2.30711	2.27631	3.45116
l(2)35Bd	15.6284	34.7659	3.86497	5.17995	5.08731	6.44948	4.12787	5.1652	6.26432	4.45536	5.22791	5.77878
GABA-B-R1	4.99266	3.94203	5.03904	6.20654	2.608	4.25792	0.277248	2.24638	1.23076	0.797205	0.571677	0.73267
CG33310	0	0.208483	0.137272	0.101852	0.0256983	0.0897193	0.177579	0	0.0890085	0	0.921614	0
CG31832	3.1219	2.8272	2.60107	1.81205	2.69335	1.49125	3.26929	4.94694	4.70132	2.15905	4.01399	1.26772
yellow-c	10.4734	8.11749	7.45322	7.97011	26.4539	5.60637	4.15706	5.78709	20.6773	1.60297	12.8449	1.68443
l(2)35Bg	22.2449	26.4035	13.1496	16.6371	23.6737	14.0922	13.6337	15.4075	19.4409	22.0421	17.2045	23.3967
Su(H)	10.3969	16.6511	2.45107	2.94392	1.88727	3.22619	1.07983	1.78128	2.75645	1.79143	2.29904	2.05305
ck	16.6301	28.266	7.94449	6.76288	15.0517	8.71241	2.08685	7.46556	11.1956	3.37317	7.13976	2.96727
TfIIS	37.5556	36.9182	11.9328	13.6728	13.9542	14.7441	8.10077	10.9474	12.4829	9.32551	13.6835	12.1362
vas	39.159	35.7021	29.877	23.0039	24.182	18.7161	32.1518	26.3809	21.7064	13.6176	9.85659	17.9146
vig	140.168	121.624	85.5624	88.6782	122.961	90.939	36.0502	67.2065	97.0382	54.9014	48.5791	65.5195
CG33678	0.229757	0.895761	0.0799085	0.0329388	0.0249323	0	0	0.0813822	0	0	0.0596096	0
CG15270	3.63674	3.71038	3.20647	2.83387	1.49991	3.11026	0.366608	1.49594	0.666424	0.751474	0.397597	0.516239
CG15269	1.63385	1.26182	0.452293	0.45106	0.531098	0.353181	0.0655351	0.45403	0.787485	0.241029	0.331049	0.269704
stc	21.7709	42.7899	11.4711	13.5005	13.4131	15.219	6.60984	11.6988	13.7519	23.0958	11.3643	27.3341
CG4168	1.34549	0.855131	2.30316	1.38733	0.738537	1.77266	0.0897081	0.891197	0.546238	0.322603	0.177953	0.304959
ZnT35C	8.93646	14.7448	3.80803	7.02519	3.82753	4.1362	3.80482	2.89017	3.43915	5.51745	5.02621	4.53612
CG15267	3.3534	2.1932	0.896511	1.13019	1.11063	1.40618	0.0205813	0.986727	0.499443	0.240527	0.0829341	0.29938
CG3975	4.32999	3.87984	2.84229	3.13292	1.95894	3.42179	1.40104	2.14701	1.49434	1.55443	1.34553	1.61163
l(2)35Cc	6.59148	14.8443	1.92198	3.66525	2.85924	2.63073	2.04646	2.48226	2.69527	2.16466	3.11261	3.35164
yuri	4.77945	6.74371	4.49621	6.44612	5.5192	6.35973	3.86212	5.73331	4.26055	3.75044	5.77202	2.5955
cul-3	26.2221	28.1031	12.8355	11.6184	11.9019	12.6432	6.73087	10.5028	11.6854	19.8045	15.4131	15.1796
UK114	22.8265	19.7869	44.3355	63.767	68.9108	69.2894	137.928	33.7921	67.653	19.1313	84.823	25.7602
CG15260	0	0	0	0	0	0	0.616365	0	0	0.104466	2.75171	0
ms(2)35Ci	0	0.0738624	0	0	0	0	0.275247	0	0	0.161972	2.26275	0
CG15262	0.0424597	0.121751	0.224463	0.323838	0.455227	0.422187	0.701729	0.266703	0.250658	0.411159	2.72095	0.46235
nht	0.0855913	0.0818097	0	0.0932572	0	0	0.792643	0	0.0814972	0.358798	2.86906	0.21508
esg	19.1687	15.6671	5.24334	4.07678	3.76177	4.78818	1.47234	3.03774	2.03582	1.60585	2.98624	1.37304
CG15258	0	0	0	0	0	0	0	0	0	0	3.99304	0
wor	16.9082	10.2188	0.640892	0.713286	0.209964	0.418878	0.466353	0.29372	0.13852	0.266807	0.929403	0.274177
CG4161	0.085954	0	0	0	0	0	0.0918463	0	0	0	1.44061	0
sna	30.6273	15.8626	1.96101	1.52882	1.15721	1.11451	0.206805	0.564418	0.41463	0.30424	0.333913	0.243168
Tim17b2	0	0	0	0	0	0.0469701	0.490863	0	0	0	2.26093	0
lace	24.5137	26.109	43.2134	45.0333	36.0616	41.3366	19.7491	35.8947	39.353	37.524	32.5505	33.5132
CG15256	0	0	0	0	0	0	0.467696	0	0	0	3.12154	0
kek3	1.54578	1.28257	1.69737	1.98385	0.601207	1.51503	0.09278	0.901568	0.318888	0.237498	0.220122	0.342866
CG15255	2.69104	0.155447	27.8337	20.2057	39.08	26.7823	46.3807	32.2516	52.5809	62.1021	109.349	72.2256
CG15254	1.25425	0.645528	17.2464	26.9008	17.2174	22.4036	3.91761	18.5877	14.0555	8.69563	7.98058	10.3395
CG15253	2.0381	0.101779	24.9038	20.0066	18.9339	18.4961	4.82896	14.8869	19.9617	2.36581	7.34452	5.58351
CG7631	1.33173	0	35.2814	15.7517	35.4518	13.417	103.328	18.0053	81.0526	9.37082	51.6645	19.7602
CG18480	8.06591	8.96626	16.3102	14.5549	16.3267	14.4792	10.6545	11.0162	17.9982	15.9333	24.877	14.2413
CG4587	3.2197	3.11483	5.58563	4.76665	2.02789	5.01975	0.298691	2.43406	1.1453	0.981961	0.257796	0.670336
CG18477	0	0	0.230618	0.411936	2.33615	1.69988	5.33228	1.90611	4.35422	6.77288	7.11936	2.47891
CG18478	0	0	0	0	0.0252047	0.029332	1.32803	0	0.151318	0.19217	0.602607	0.136187
CG31780	0	0	0.230618	0.411936	2.31312	1.69988	5.33228	1.90611	4.45169	8.62001	7.23635	2.47891
CG31827	0	0	0	0	0.0252047	0.029332	1.32803	0	0.151318	0.19217	0.602607	0.145402
CycE	22.4766	26.8831	0.879466	0.870633	2.01965	1.25473	1.59555	1.2551	2.27841	1.03105	2.80266	1.35903
l(2)35Di	57.4475	42.0257	77.6066	111.45	106.167	89.8674	64.3462	46.0922	85.1455	36.8825	72.2033	50.9641
l(2)35Df	18.2044	22.4706	6.17779	7.48973	7.08268	7.07573	2.40908	6.40986	6.24601	9.73215	5.80044	9.51667
Gli	34.8584	37.9208	18.9019	16.6402	14.7929	15.5102	7.62191	10.2421	13.1323	13.9797	12.7734	10.9947
CG3793	10.4266	16.2817	7.55157	8.69474	8.81503	8.76233	5.68471	6.38637	8.59965	5.52027	7.45275	6.46578
wek	10.7517	21.7696	4.12332	5.40428	4.02473	4.64414	2.5264	3.13885	4.2995	2.384	4.04186	2.8465
Ku80	2.81104	2.25683	3.45566	4.79759	2.652	5.55148	1.43198	4.89255	3.31155	18.4924	3.55342	17.6432
CG31826	0.777347	0.0638317	1.0556	1.42035	0.590424	0.42175	1.08373	2.37546	0.95382	0.180569	2.49798	0.375907
CG18109	0	0	0	0	0	0	0.226096	0	0	0.0144618	1.53163	0
CG18518	0	0	0	0	0	0	0.715147	0	0	0.40347	3.00446	0.0680334
CG13243	0	0	0	0	0	0	0.431358	0	0	0	4.1789	0
Tektin-A	0.373747	0.428681	0	0	0	0	0.106498	0	0	0.0391687	2.35677	0
TepI	0	0	0.0338822	0	0.0317149	0	1.64338	0	0.183079	0.0806021	4.56281	0
CG31735	0	0	0	0	0	0	0.572208	0	0	0	2.83729	0
CG31823	0.786298	1.05007	1.35861	1.06356	0.804031	2.28751	0	0.659411	1.07638	0.130922	0.309117	0.307768
CG31821	7.58846	0.983914	23.3734	19.579	14.5263	18.1126	12.537	9.47181	16.6407	4.35076	19.1788	4.69266
beat-Ib	2.45356	1.43135	3.45722	3.29118	1.86132	2.27277	0.3706	1.9064	0.518694	0.428173	1.04889	0.66163
CG13244	0	0.253864	0	0	0	0	0.662215	0	0	0	3.64761	0
CG4793	0	0.112972	0	0.0321951	0	0.0283599	2.11547	0.0265149	0.0844057	4.12169	2.02816	0.123753
CG12448	0	0.0599811	0	0	0	0	0.312926	0	0	0	2.72222	0
CG18063	0.0632428	0.120897	0	0.137814	0	0.0606986	0.360417	0	0	0.132557	3.17116	0
beat-Ic	1.79389	2.02316	3.27524	3.10768	1.21392	2.96131	0.0431143	1.69986	0.613542	0.482472	0.159117	0.304171
CG13245	0	0	0	0	0	0.18902	2.03429	0.0883616	0	0.309594	16.4031	0.164965
CG31820	0	0	0	0	0	0	4.65676	0	0	0.184458	18.3002	0
BicC	0.457641	13.095	0	0.0399222	0.0151091	0	0.143559	0.0789089	0.017444	0.0191996	1.63063	0.0153455
beat-Ia	6.17925	7.99754	2.87033	2.79612	1.21281	2.36839	0.267031	1.07688	0.604018	0.634591	0.155216	0.386442
CG4891	0	0	0	0	0	0	0.247017	0	0	0	2.47851	0
CG34168	0	0	0	0	0	0	5.35664	0	0	0.733062	27.2366	0.146477
Ca-alpha1D	6.62846	6.8761	8.96324	7.26388	6.93882	9.03764	2.35922	4.44207	5.13965	3.09716	2.59238	4.377
CG31819	0.479554	0.13751	0	0	0	0	0.204971	0	0	0.0502572	2.31573	0
CG12455	6.62658	6.75438	6.91839	6.43485	6.0061	6.99583	2.1822	4.80308	5.28405	2.97297	2.28711	4.38379
PRL-1	68.0805	100.861	67.4663	59.8418	52.971	61.6304	40.5065	72.1129	61.2478	85.4422	56.6934	71.7011
EndoGI	17.7813	14.1333	29.7838	35.3747	31.3297	30.7442	26.691	20.353	32.5735	27.6145	41.9519	27.8707
twe	6.51233	46.1417	0.572119	0.558365	0.506648	0.589729	0.684655	0.400894	0.260351	0.465765	2.79768	0.287588
CG4935	16.6231	18.0555	7.30382	7.079	3.69981	8.51024	4.30736	4.46836	4.59471	3.21744	3.89404	3.89412
crp	56.3022	64.4613	23.6206	24.0251	14.6331	22.5927	4.57073	11.7745	12.7344	9.3196	12.7538	7.39191
pkaap	18.0878	18.4105	10.5106	11.2737	9.51783	8.33299	3.83924	8.38493	6.30176	4.70465	6.30916	4.34711
Cyp303a1	0.289205	0.996524	0.599091	0.395119	0.373846	0.678699	0.129166	0.325408	0.0863233	0.190023	0.223453	0.334132
heix	21.7358	39.3656	8.69843	8.61948	11.7766	9.40948	5.58189	10.0056	10.1301	6.75149	6.60705	8.48056
CG17328	4.19278	5.93396	2.50411	1.24128	1.60307	1.89634	0.503952	1.211	2.11663	1.0298	1.29677	1.3468
CG5869	56.9647	40.0333	23.4768	29.6343	24.136	21.9051	23.5228	16.0591	20.5769	16.7588	26.7177	16.251
c(2)M	0.860352	0.999228	0.43517	0.215561	0.306345	0.0714202	0.442463	0.068847	0.390705	0.0791363	0.218956	0.0606572
CG5861	41.6452	35.8006	28.7239	32.0547	38.764	22.4885	19.2682	19.3231	28.6898	15.009	16.5692	21.429
Syx5	24.6233	26.7602	23.2179	25.5325	28.4246	25.8784	14.4846	17.7693	25.7687	17.4011	21.6479	16.1476
cni	45.7846	55.2737	33.6675	36.3585	47.5333	29.2858	42.16	28.9977	41.0473	20.0093	40.1232	26.0873
fzy	64.0431	93.7426	0.501748	1.14002	1.3035	0.737134	2.04555	0.730331	0.924187	0.730363	6.34915	1.02939
cact	56.8723	100.95	32.1774	29.6985	33.5147	30.0799	17.3646	24.8866	25.7706	26.0672	21.5183	28.5891
CG4278	15.2368	25.569	10.2866	12.9752	11.6224	14.7075	7.65402	9.2914	11.199	8.92975	10.4972	12.4141
mRpL4	32.0201	41.7294	33.6043	44.2542	36.2945	36.9427	22.4734	29.5098	28.4738	20.1367	17.6409	28.6121
CG4440	364.283	125.163	0.186176	0	0.348533	0	0	0	0	0	0	0
CG31817	0.308024	0.0452945	0.0939441	0.0774488	0.0781643	0.203077	0.177229	0.0531537	0.12995	0.0744943	0.658983	0.138928
CG42266	0.333055	0	0.0733622	0.0907212	0	0.0399571	0.119222	0.0373576	0.0396405	0.130891	1.02612	0.0348719
chif	26.3823	38.5774	8.69114	7.4195	5.90596	9.14733	3.01951	5.5736	5.94165	4.66732	6.62831	4.06787
CG4455	89.4683	84.0684	10.0629	7.85066	9.37468	8.65575	6.58957	7.35599	8.60934	8.58778	7.61371	7.18377
CaBP1	121.109	96.4342	70.6225	52.3652	120.312	55.1839	62.8841	33.4154	105.312	37.6191	74.0096	35.6869
jhamt	8.23638	2.09361	2.15265	3.28042	1.27784	2.50457	0.348554	2.25381	1.93653	1.69729	0.80398	1.43445
CG5888	48.8472	39.7284	6.5599	5.67913	4.54249	4.83884	1.44275	4.44593	3.36281	2.70957	2.59148	2.34612
Idgf1	17.062	1.50241	40.6883	33.1662	15.5009	18.9505	17.9127	13.7538	13.1921	30.4227	6.40546	26.9581
Idgf2	126.445	53.8445	127.101	129.105	74.8441	110.561	65.2984	102.293	85.0008	51.8646	63.5807	50.264
Idgf3	29.2307	18.9867	44.7715	47.5612	34.3095	44.0219	39.1393	38.2004	38.2626	44.6944	54.1932	33.197
dac	5.54666	5.77172	3.25344	2.77587	0.633448	2.5306	0.705929	1.55685	0.840622	0.591708	2.44317	0.593832
Tpr2	82.0691	103.212	46.4685	51.5969	42.9887	50.766	24.9052	39.6105	38.0245	38.7988	37.0903	32.9104
CG5953	10.6749	9.65805	9.44905	7.12514	7.89531	8.38196	6.42094	7.219	5.97422	10.6292	2.89887	9.45459
CG42389	10.1454	11.6281	7.07305	5.17839	6.27024	6.72192	2.2916	4.74134	6.74062	3.58339	6.89275	3.15295
CG5968	0	0	0	0	0	0	1.29333	0	0.132977	0	7.41306	0.11698
CG4631	0	0	0.116341	0.0359674	0	0	0.799538	0	0.0942954	0.276762	5.57304	0.0276507
trpgamma	0.680017	0.411138	1.27858	1.40387	0.820113	2.00752	0.0662981	1.05232	0.763286	0.775357	0.654618	0.908935
her	12.5164	11.8821	6.19997	5.89476	2.93884	5.96832	2.96363	3.55292	4.34428	3.47484	2.99137	3.98203
grp	19.88	34.952	9.32943	11.1969	10.2993	11.9912	6.45594	6.52018	8.69522	5.33422	9.14376	6.63105
squ	9.09697	37.8483	1.28239	1.50204	0.970657	1.54552	1.90144	0.860922	0.85084	2.79858	4.79398	2.82867
CG31807	0.378352	1.10233	0	0.124168	0	0.437508	0.532557	0.204522	0.217021	0.119431	3.19535	0.528832
CG31782	2.03028	1.98748	1.13347	1.26243	0.435825	0.966015	0.637836	0.736822	0.689662	0.318696	0.863402	0.527678
CR31808	233.549	275.472	59.1231	47.0063	27.8492	35.9701	16.431	32.8149	19.5763	12.7183	13.5669	14.9057
Cyt-c-d	0.886782	0.466346	0	0.137236	0.101335	0.241222	1.69953	0.322388	0.113336	0.592591	12.2873	0.102008
Cyt-c-p	422.468	264.762	657.022	875.575	753.979	525.23	465.294	519.252	526.345	189.584	215.675	383.791
VhaSFD	93.1606	58.1531	204.938	199.756	183.247	161.104	90.6782	112.718	177.021	86.4312	163.615	80.5732
CG31812	0.692565	2.34572	1.92049	0.908535	1.48189	1.72896	1.58473	0.948533	1.82392	0.750053	0.476174	1.06469
CG17996	14.1725	18.4378	22.3596	36.9904	29.3351	31.1215	18.8637	19.3727	21.6653	16.7248	15.8204	23.4714
CG17331	47.7249	73.3807	42.3932	50.9629	81.2568	53.3183	58.1526	45.1103	71.6288	60.3531	56.8856	69.599
CG17904	21.6672	20.5592	14.3435	16.5779	15.9217	15.3028	12.682	11.2508	13.9078	32.909	12.3703	35.5785
glu	20.4202	34.6187	2.00183	1.70595	1.80063	2.93796	1.31803	1.66772	2.27615	2.01907	3.97972	1.41566
ChLD3	3.89642	10.8952	0	0.164123	8.87054	0.148644	0.207126	5.56813	1.27829	0.349859	0.2679	0.349508
LSm7	41.1555	30.244	16.7797	22.089	24.8069	21.896	21.1296	13.6204	26.0291	20.3634	19.1144	30.0949
CG17912	22.0302	27.1101	9.57761	7.31961	7.03868	9.65306	3.82307	6.42682	6.83877	8.13548	6.27243	6.96795
yellow-b	20.6891	16.5637	14.969	13.2315	14.3039	9.90966	14.2593	18.1554	10.0849	7.18004	6.94256	7.69654
CG13278	1.30955	1.25169	1.89417	2.22458	0.974648	1.77094	0.894377	1.38675	1.36154	1.38528	0.605572	0.808793
Mhc	475.36	307.048	694.125	763.01	1050.28	973.446	532.387	573.31	1320.87	552.296	1330.51	676.898
Cyt-b5-r	30.1263	11.2943	60.1763	111.789	84.7884	106.398	146.025	83.5171	98.0685	2.54932	154.714	2.95518
CG17928	7.21574	3.09005	5.6038	6.04079	6.45333	5.48874	16.0362	6.46482	8.67117	2.43249	10.2983	2.32513
Ugt36Ba	10.7359	12.2189	10.1394	19.1897	16.1716	14.6896	4.96231	16.7594	12.6302	28.434	6.167	28.7498
Ugt36Bc	33.392	18.1228	48.1408	70.6438	60.195	42.8276	36.8812	33.4627	56.9391	48.1454	42.1088	51.2782
CG13280	0.0996201	0.238076	0.0394981	0	0.164318	0	0.319348	0.0965436	0.0474275	0	1.76492	0.0417222
CG13272	4.9774	12.9064	0.0428606	0.0265011	24.6358	0.0466885	0.207921	9.53775	5.19833	0.127451	0.143878	0.387093
mdy	23.7442	22.7126	23.0613	20.5865	27.3104	18.1721	12.7902	17.2692	20.3171	4.79597	22.9902	4.79443
Cas	14.4727	18.3574	6.54229	6.87465	10.4502	12.1729	6.52117	10.1224	15.541	37.4396	16.4878	29.3811
CG31739	25.8175	37.1433	13.3607	13.7292	16.1327	15.3611	5.50817	9.96715	15.9467	15.3306	14.0236	14.4886
CG13282	1.15995	1.12682	0.239779	0.789898	2.76136	0.57484	0.446525	1.01684	0.477893	0.116887	0.668558	0.359679
CG13283	0.289936	0.0395894	1.37874	1.15891	0.512392	0.848331	1.09172	0.743338	0.828202	0.911557	1.50927	0.624491
pncr003:2L	140.211	63.8365	194.921	227.183	185.2	243.872	452.967	215.398	263.161	214.258	307.789	296.476
CG13284	30.0584	35.319	31.4894	41.5583	36.4221	46.6126	5.09537	30.5618	35.9874	19.8247	10.9337	23.3393
CG31810	1.11418	8.6969	0	4.002	0.0141377	2.61593	0	0.807493	0.034005	0.162186	0	1.0135
CG31809	7.73928	7.42289	2.18056	1.99582	1.03171	0.943531	0.375337	0.309491	0.795528	0.170912	0.961734	0
CG6012	1.31295	0.752967	1.90335	5.20719	3.29467	2.6362	1.37178	1.49076	2.1986	2.05295	0.690365	1.47955
CG31781	23.4592	35.3773	8.56884	7.956	17.6118	15.7956	13.181	15.5661	16.7736	8.83924	13.7405	14.0837
CG32832	0	0	0	0	0	0.0581649	0.832252	0	0	0.176422	5.14166	0
CG31743	3.98027	3.02574	5.36681	6.98741	4.94318	6.09284	6.07552	3.78508	4.53145	3.06711	6.98689	3.35611
CG34313	3.98027	3.02574	5.36681	6.98741	4.94318	6.09284	6.07552	3.78508	4.53145	3.06711	6.98689	3.35611
CG6115	64.7419	63.4391	106.5	87.3605	72.4354	104.226	89.0887	96.2539	66.7416	57.7297	101.475	60.1417
CG42555	4.21188	5.99145	3.21637	2.0842	2.88634	5.08531	0.349851	2.10566	3.88679	2.49782	3.16867	1.72825
CG42556	0.243665	0.291124	0.161017	0	0.100478	0	0.607528	0	0.116005	0	5.47	0.2041
CG31805	0	0	0	0	0	0	0.573716	0	0.0383421	0.0844022	2.89812	0.0364281
CG12288	28.6675	25.3045	10.3698	12.4301	12.4853	8.40536	4.60002	7.22115	8.14222	9.6706	3.84795	14.2714
CG15134	7.36814	9.79258	5.50253	3.97009	3.8427	7.1289	0.646022	2.8699	5.30458	3.598	4.92014	2.60859
ApepP	18.0857	26.3391	30.0567	26.0831	31.5793	27.8394	20.5654	21.062	33.3786	23.259	38.6664	21.6412
CG4841	12.4786	16.7203	7.38235	6.13119	5.28151	9.26142	4.01487	5.22294	7.13327	6.41593	6.75293	6.11055
beat-IIIb	2.63825	1.02548	4.41447	4.13168	1.15341	3.18504	0.0889534	1.65834	0.689604	0.496758	0.196974	0.460215
CG31806	0	0	0	0	0	0.146936	1.39815	0.274754	0	0	3.41115	0
CG6304	0	0	0	0	0	0	0.918759	0	0.0533928	0.117533	8.38217	0
CG15136	0	0	0	0	0	0	1.48489	0	0.134833	0.296807	6.8604	0.118613
CG12620	0	0	0	0	0	0	0.780131	0	0	0.215461	3.99034	0
CG31784	0	0.0470176	0	0	0	0	0.140168	0	0	0	1.48741	0
beat-IIIa	2.47268	1.93298	3.05152	2.80297	0.982162	2.48203	0.128199	1.53735	0.364128	0.377201	0.33267	0.602965
beat-IIIc	7.7094	10.1847	1.80699	2.41445	0.826887	2.01793	0.26816	1.70833	0.435602	0.49769	0.265766	0.574802
CG15140	1.25665	0	3.45946	1.96483	0.921546	1.31994	0.413921	0.65097	1.49445	1.03231	1.61009	1.4961
CG6380	0	0	0	0	0	0	0.556859	0	0	0.0819222	4.16165	0
CG6860	17.499	18.1879	5.22527	4.85538	3.30415	5.11759	1.57051	4.15653	3.67598	3.01427	3.39401	3.3066
CLIP-190	15.4236	11.722	17.6783	18.5746	15.023	18.1104	10.0049	17.3273	13.506	22.1567	20.5144	20.273
Rpb11	36.7201	46.2827	12.6754	16.0055	15.9594	13.5399	11.0964	14.4518	15.7146	16.5722	15.9717	20.1602
CG15141	27.686	55.9081	5.68211	5.81718	3.34042	6.04544	2.93775	2.89196	3.75996	2.57317	5.33303	3.7587
CG31803	0.436709	0	0.22317	0.190329	0.0720327	0.167656	0.497756	0	0.209573	0.0915341	2.91224	0.146319
Dif	8.47978	6.7267	9.38748	9.84318	6.45129	10.4625	2.64168	8.67834	5.29014	6.64558	3.82607	6.11888
CG5043	0	0	0	0.0502888	0	0	0.556976	0	0	0.0483704	7.90041	0.0386606
dl	9.05	8.88991	13.9996	12.2619	10.9146	15.6135	6.93275	11.0308	9.86882	11.069	6.93925	10.13
CG5050	0.22568	0.187031	0.221831	0	0.0537929	0.688617	1.43576	0.187292	0	0.931012	8.04848	0.346383
CG6639	0.102645	0.196219	0.452192	0.279595	0.169306	0.788122	14.1525	1.70396	2.4854	12.0372	7.32665	1.84852
CG18563	0.0658608	0.125902	0.290144	0.71616	0.916869	2.02023	8.2668	3.51284	2.42314	2.73603	8.84372	0.993001
BicD	17.7377	38.6532	19.5676	17.9795	25.6292	20.7701	7.86062	17.0213	23.6397	15.2358	20.1635	13.9945
Sgt	52.6037	72.5718	32.9492	43.0685	50.5387	39.2096	22.6435	25.1231	42.1306	26.9728	33.7979	32.0527
Aac11	97.3625	92.4966	33.2165	33.9199	31.6467	44.1918	21.139	31.225	28.3019	41.0471	27.2534	37.3513
fws	17.0034	30.9267	11.3437	11.5598	10.6213	12.376	5.93733	8.16421	11.3598	8.98683	11.146	6.9262
CG5110	20.9013	22.0334	20.9932	20.3803	15.678	20.1132	16.4736	13.9352	16.4075	15.6004	21.8425	19.8249
CG6453	33.3424	29.1505	27.4952	25.7852	55.3347	31.9418	24.9473	20.5724	52.484	23.0147	34.7937	23.2073
CG5131	14.1188	16.7607	12.5836	20.2329	17.3962	13.5568	8.44109	12.7396	13.4404	5.69259	6.34244	12.4875
qua	12.7435	24.1346	2.08651	2.04072	4.98417	2.66172	1.4008	3.60939	3.18877	0.900213	3.43374	0.955735
CG6412	23.4805	24.064	32.679	43.6376	44.353	31.8211	19.7914	22.1707	35.6572	19.8537	23.0397	28.181
Dhc36C	0.261614	0.528963	0.0625314	0.0877061	0.0497905	0.0844691	0.0553362	0.0782514	0.0447103	0.0492102	0.636609	0.0168565
CG15143	0.18462	0.242637	0.0813327	0	0.0951627	0.0442983	0.131517	0.0621245	0.0439473	0.0725556	1.21086	0.0386606
CG15144	0.133751	0.180422	0.0712777	0.0587622	0	0.0517623	0.172887	0	0	0.113041	1.90459	0
CG15145	0.0616804	0.0766417	0	0.0336024	0	0.0295995	0.0878783	0	0	0.0323205	1.58107	0
CG7094	0	0.164661	0	0.0625674	0	0	0.44998	0	0	0	2.19437	0
Oli	15.9333	15.2385	2.05858	3.06647	0.826153	1.60239	1.10099	0.770475	0.59046	0.495914	0.940577	0.424334
CG6870	2.47612	3.09494	7.26327	6.5372	10.4462	12.6138	5.83447	16.8608	16.5836	27.2572	1.2206	23.7735
Sytalpha	1.79964	1.14438	5.83871	5.60606	1.7595	5.10796	0.0588614	2.67662	2.01488	1.95962	0.914823	0.879674
CadN	17.0779	19.5215	8.7291	6.14948	3.73801	7.93411	0.576317	2.99104	1.86639	1.46626	1.23254	1.17049
CadN2	1.63205	1.30398	2.34431	2.00962	1.18584	2.25336	0.129493	1.11198	0.678265	0.593905	0.541284	0.487282
btv	0.612912	0.655399	0.290714	0.214533	0.141324	0.304667	0.0526671	0.0859351	0.0904571	0.194305	0.100208	0.150274
CG5674	7.8897	12.1404	3.62776	3.12923	2.44936	4.4609	3.89139	3.45453	3.23611	8.97876	4.07713	7.03424
CG5681	0	0	0	0	0	0	0.509651	0	0	0	4.42853	0
CG31742	0	0	0	0	0	0	0.37395	0	0	0	2.51374	0
CG5693	0	0	0	0	0	0	0.579415	0	0	0	2.93512	0
CG31740	0	0	0	0	0	0	3.96973	0	0.100207	0.330876	26.9988	0
elfless	0	0.0472036	0.130538	0.107618	0.0407294	0.189595	1.16836	0.0443152	0.376187	0.362292	3.35472	0.165467
rdo	2.96448	3.43956	3.90656	3.16301	2.17649	3.70547	0.214365	2.31217	5.1509	1.42724	0.593348	1.6751
Arr1	3.97959	1.28723	7.70684	10.2054	4.85644	9.90634	0.7595	4.53174	3.4195	2.34523	2.04693	3.05327
ninaD	1.24557	0.419025	0.036471	0	0.0387933	0.0893885	41.4445	0.168835	3.21937	0.0473239	174.029	0
CG15153	4.65892	1.7259	5.28717	5.44961	5.17868	3.85546	6.68259	3.35252	3.85951	1.90377	10.9893	3.01787
CG5755	0	0	0	0	0	0	0.733135	0	0	0	3.41772	0
CG15152	22.1511	15.1751	42.5343	52.3652	37.4306	37.2998	35.2472	27.011	31.7818	24.254	38.4551	32.1898
CG5758	3.39647	2.78545	11.8485	12.6588	5.75138	13.2278	2.59199	6.28722	7.4343	4.09172	5.18509	4.70493
kel	27.6152	27.6646	12.8104	11.9072	9.39225	10.986	6.40726	12.8178	5.71072	4.3378	6.8113	3.7231
Socs36E	22.7995	15.7666	26.4345	11.7073	8.1135	15.2156	8.74339	11.9464	7.78019	24.7551	6.78151	19.7268
CG17681	1.3045	0.492416	0.648449	0.673583	2.15929	1.35445	2.10105	1.08802	3.87699	1.61393	4.32995	1.94649
CG15155	0.450982	0.474335	0.0797896	0.0986694	6.63508	0.91609	26.1063	2.96928	13.5221	10.6522	65.4093	29.3207
CG5783	3.18952	2.61933	3.44368	3.05992	1.92418	3.78417	5.08101	3.65471	2.87626	2.18968	4.22811	3.10962
CG7200	17.3823	19.1476	6.89494	8.53996	6.80227	8.43792	7.12099	6.77734	7.70914	7.02426	10.6502	7.44582
CG42400	2.15159	1.65926	2.51775	2.37028	1.17681	2.48415	0.0832641	1.12603	0.551567	0.518394	0.278407	0.43078
CG7180	5.18853	3.42724	9.57404	9.51451	6.57512	9.05982	2.8588	7.24008	6.88031	3.44123	4.66772	4.80352
CG31802	0	0	0	0	0.0812116	0	0.491036	0	0	0	5.72787	0.0824823
CG31786	1.12089	0.982758	2.05853	1.68347	1.34918	1.80199	0.0333537	0.250402	0.445813	0.294409	0.184642	0.274528
CG31788	0	0	0	0	0	0.100781	3.34911	0	0	0.250104	26.5399	0
CG31787	0	0	0	0	0	0	0.617377	0	0	0.113532	2.86661	0
CG5790	0	0	0	0	0	0	0.504542	0	0	0.144127	4.46148	0.0287989
Fas3	75.2779	98.7579	15.8653	14.6583	21.5447	15.9301	7.65279	12.5713	16.3992	7.24347	15.1888	7.71053
RpS26	1702.18	1538.43	1561.08	1855.55	1547.22	1932.63	1033.25	1130.74	1224.76	982.585	918.56	1511.58
ncm	32.3361	49.4728	10.0621	9.10994	12.8493	11.5443	5.75312	7.75741	12.9188	19.4103	11.742	15.4531
bsf	29.421	31.8331	37.7338	46.3107	46.6808	33.2837	13.6373	26.9741	38.8865	26.8432	16.5209	29.6085
Ntf-2r	25.8054	29.7508	12.2246	15.0728	17.8012	12.5478	19.7389	13.8458	19.2904	14.1527	17.0719	23.6208
CG10283	16.4032	18.0006	1.92919	1.7138	5.63795	2.6424	1.25206	3.3243	2.77255	1.63953	1.51673	1.14994
CG10176	9.798	6.83664	7.72451	7.00904	4.62365	6.31012	3.95453	6.80723	6.53083	4.27118	5.54042	5.13858
kon	12.9256	14.9602	3.64327	2.57369	2.43719	3.69774	1.39077	2.29475	2.51695	1.83391	2.01606	1.86271
CG10178	7.04554	9.84924	0.441306	0.68034	7.94208	3.24325	4.59977	6.09296	6.0345	7.33735	12.9154	3.18151
CG10211	45.0918	93.1092	25.0226	17.7679	99.3119	28.0402	14.4572	64.4228	27.6813	13.3728	36.3992	9.13125
Pde11	7.23858	9.69134	7.88896	8.0187	6.94936	9.41493	1.33388	6.31329	6.06102	6.54647	5.91084	5.11879
CG15160	13.4315	14.3164	4.25988	4.23334	2.98662	4.46545	1.64234	3.00141	3.41152	2.48189	3.11362	2.47511
CG10413	24.705	45.8622	19.867	17.0794	16.7808	19.2195	8.80915	16.7236	19.8851	14.6275	19.901	12.6407
CG31789	7.53047	0.879957	274.673	296.924	473.007	513.031	374.263	715.328	1121.45	384.634	1464.17	787.58
CG10333	19.4122	21.0624	8.74227	8.85938	8.04077	9.38963	3.73476	6.09448	8.41669	8.14575	7.51098	8.43721
CG10414	12.3451	8.47224	4.0388	4.36276	2.50944	2.66656	1.64535	2.27501	3.31476	2.94536	2.96751	3.19303
CG15161	1.1129	1.25713	0.445708	0.220468	0.166879	0.485513	0	0.136178	0.1445	0.212058	0	0
MESR3	18.283	19.2074	13.2953	12.7136	11.7512	11.7905	6.03532	14.9131	9.16626	5.79143	7.47794	5.73916
Cyp310a1	10.3778	16.3204	1.61983	1.44766	3.49467	2.57044	8.91063	3.65432	7.13928	7.64848	17.1436	5.24745
CG31790	2.51607	3.3573	0.653139	0.916722	0.203786	0.326091	0	0.110864	0	0.0647394	0.21316	0
CG42626	0.609335	0.46394	0.229434	0.283722	0.171806	0.349894	0.868142	0.0934659	0.332245	0.186663	2.1565	0.261741
Mst36Fa	0.647867	0.308619	0.369465	0.171333	0.149572	0.352154	0.586234	0.267158	0.449182	0.248294	1.44696	0.0878106
CG31751	20.8094	25.1128	18.0024	19.4464	14.3252	16.3385	14.1752	21.655	16.8307	8.56564	18.0796	6.57884
tos	5.63026	8.21003	1.15729	0.644007	0.89369	1.7649	0.908082	0.942905	1.43826	1.10122	1.06057	0.825157
msl-1	14.9436	28.4385	4.882	5.21601	4.29361	5.8051	2.52315	4.38341	5.34363	4.3021	4.89361	4.63667
CG10336	12.7331	13.751	2.04878	2.00018	3.4741	3.59273	3.14607	1.3171	4.25335	1.15432	1.93052	2.87825
CG10383	14.1686	9.57106	16.2496	20.3739	8.53886	14.1853	8.16818	16.6418	12.0571	8.27047	9.54988	4.72152
CG10338	10.4305	12.5363	4.3181	5.75836	4.78542	3.87824	3.60493	3.5379	4.17378	3.50711	4.62472	2.97671
CG10341	26.8526	28.2638	9.25187	13.4768	7.57867	9.45176	3.44927	8.26429	8.90791	8.47137	6.95275	9.31377
CG10376	17.645	15.5013	9.597	10.1782	7.00215	10.1117	5.82085	6.16886	6.08962	4.95013	5.9825	6.0371
CG10343	17.7079	22.2879	10.4709	11.4193	19.4574	12.4401	13.9485	10.0959	17.6979	9.59269	12.7749	16.0897
CG10373	37.3692	39.2582	65.0066	73.6147	99.0795	76.3602	73.5425	58.8704	101.362	55.3105	102.798	70.3905
Faf	34.5384	61.2692	19.5339	24.8669	24.4558	22.9677	11.6631	16.9948	21.8106	18.1021	23.1122	18.6808
Grip71	5.41008	7.18165	0.649686	1.68599	0.972158	1.953	0.987523	0.879756	0.958887	1.26806	2.46552	1.30451
Irk3	7.05926	2.75099	11.2486	10.3366	5.8573	13.7415	3.23729	5.0991	5.64135	4.9172	7.96749	3.86489
CG10348	2.34885	4.497	0.659381	0.738905	1.2502	0.871419	0.483104	1.15479	0.486954	0.699847	1.45755	0.231229
ham	10.8912	11.3961	5.73103	5.61037	4.23109	7.16973	1.37344	5.50825	4.19601	4.09633	5.25912	4.18707
CG42502	2.72918	1.0442	2.84303	1.89368	14.8089	6.33305	105.197	4.6716	10.544	1.40927	113.414	3.67695
CG10570	2.72918	1.0442	2.84303	1.89368	14.8089	6.33305	105.197	4.6716	10.544	1.40927	113.414	3.67695
CG42305	43.1411	4.78492	88.8884	135.242	139.02	155.729	183.17	123.713	179.091	38.8265	163.469	158.269
CG17325	43.1411	4.78492	88.8884	135.242	139.02	155.729	183.17	123.713	179.091	38.8265	163.469	158.269
CG17323	35.8988	21.8535	27.5674	18.9924	32.5929	32.7313	5.3255	38.946	20.3226	4.28455	2.01532	2.76055
CG17322	1.34064	3.50894	1.57528	4.32994	1.41945	3.24153	1.29632	3.23908	1.30562	1.78074	0.896693	2.14896
CG17597	30.0983	20.4593	45.6623	58.8031	49.0381	54.5226	55.1331	26.5286	53.9574	22.3168	83.0637	19.365
ScpX	20.3242	21.1325	21.8355	32.9537	23.675	29.6731	33.5147	18.7199	29.0734	14.5982	67.1981	13.4465
CG10600	8.49819	12.5159	6.84378	5.32886	4.21221	8.40025	1.66783	4.32843	5.66409	6.36241	8.66307	6.45724
CG31752	0	0.0722119	0	0	0.0623076	0	0.376735	0	0	0.237528	2.29262	0
CG33120	0.604995	1.42866	0.270915	0.814282	0.204864	1.50288	2.9408	0.510947	1.15211	1.8111	22.5112	0.531799
CG17321	7.64207	7.10099	7.45328	6.54161	2.541	4.9879	0.398728	2.68253	1.23178	0.966462	0.505105	1.18443
CG10602	21.7818	31.5498	28.0465	34.6786	52.5854	35.154	33.9662	24.9567	48.3217	25.7846	51.7233	26.681
mRpL13	35.6743	27.035	25.7995	41.8742	37.8477	26.389	19.2758	24.6551	25.5747	16.1688	10.1305	24.0525
tup	19.7915	17.7006	4.6696	5.01475	2.47562	4.95316	1.44487	3.82065	2.70151	1.79616	2.24491	2.17145
ssp3	6.02959	14.022	2.75756	2.18151	2.17076	2.87688	1.02656	2.4452	3.16041	2.14959	5.59894	2.22201
CG10428	15.3348	13.3454	10.8571	9.47206	8.48566	7.36019	5.46052	6.59134	5.64927	5.10656	5.86359	6.85694
Nedd8	47.9829	61.3726	31.4731	50.916	62.011	40.3125	55.8163	33.464	56.7345	46.5326	52.7723	58.1198
CG10621	69.8437	29.291	31.9277	45.1222	23.8037	34.9093	39.3653	30.3503	28.7367	5.4312	156.663	4.2673
CG10623	11.8989	3.80282	11.4919	19.9591	15.007	20.9651	10.1246	14.5804	15.3543	20.099	34.0794	14.2757
Nak	11.828	12.121	7.58937	7.70553	7.53253	8.86931	4.70454	7.65886	7.88048	7.90871	8.01763	6.48502
Tango6	7.83905	13.333	3.50767	3.93678	2.83597	3.73671	2.07927	3.21429	2.84309	3.935	2.91622	3.1463
CG10639	25.3571	19.5486	58.181	83.5874	64.8258	70.8312	33.4078	51.9559	75.2378	38.5238	60.985	41.0121
CG10431	3.69948	6.03759	2.50239	1.94495	0.856852	1.29818	2.09396	1.52317	0.784682	1.17636	1.42939	1.34839
CG10641	55.2211	50.0552	29.3214	25.9266	17.9662	26.2771	10.4449	16.3196	16.8941	18.0155	18.9586	14.1065
CG15168	35.4882	50.1034	23.7546	37.2418	37.6834	26.5711	23.3365	19.5156	27.3415	19.3727	16.217	29.4026
CG15170	0.0967881	0.230601	1.36147	0.629364	1.98852	1.85113	6.57785	0.869822	5.95435	2.82842	17.9519	1.21188
CG10650	37.3455	37.873	80.5347	95.2582	81.3426	99.4534	63.3048	83.4327	90.626	153.936	102.44	141
CG31792	3.50043	1.10003	17.9078	17.5076	20.5371	20.8898	3.94154	14.0033	19.1839	10.0259	15.635	9.44391
CG31793	3.88684	2.51076	7.38032	10.181	10.2178	10.7852	3.74779	16.6283	11.8773	52.4101	9.84762	44.4804
RpL30	1820.61	1362.67	1876.7	2108.15	1786.43	1773.26	1159.81	1283.66	1289.01	672.617	840.589	1004.36
CG15172	0	0.319817	0.442215	0.48123	0.510511	0.16057	0.667404	0.576475	0.318595	0	4.29835	0.140135
Side	5.25856	6.30936	3.65953	3.07084	1.34387	2.52707	0.449101	0.898477	0.388416	0.387866	0.767787	0.528068
hk	18.1496	27.4112	10.6528	13.3884	10.0678	11.6257	4.28332	8.74347	7.78388	10.5429	9.23403	7.74395
CG31800	35.5565	32.8184	28.8978	33.5706	23.6897	21.8248	20.8478	23.4632	20.6647	25.1832	13.9242	33.4407
mib2	21.9865	31.5993	9.50932	9.24521	8.3144	9.35405	4.42145	6.13137	7.56406	6.27674	10.8031	6.20943
Catsup	56.799	75.6807	34.6637	34.7084	54.5046	38.1703	26.2589	26.8761	51.3432	24.26	52.0946	23.1839
CG15173	12.1356	10.5714	12.9638	18.3366	13.9599	13.5585	6.96581	12.0516	10.5193	16.2216	7.41126	16.7672
hkl	60.0993	66.5642	16.976	16.0029	19.5981	22.3699	9.74108	12.0202	18.1032	17.7549	15.4031	17.0549
CG10470	37.7104	39.0087	29.4543	32.2095	42.0922	25.7467	24.5283	24.3406	38.5134	20.8468	24.1654	27.694
l(2)37Bb	16.2222	13.8122	15.0073	23.0287	22.588	17.7713	8.99544	14.9404	17.7083	16.6288	9.19921	19.1094
Rpn3	35.4989	33.2974	22.9116	26.5559	41.9908	32.8263	20.9959	23.7399	37.1829	29.4846	42.1179	29.2953
CG10492	13.4366	39.079	5.8069	5.01802	3.9759	7.13607	1.84438	4.3114	4.68083	4.16684	5.48965	3.90658
Phlpp	0.708033	0.909011	0.14972	0.0925736	0.1635	0.190274	0.0403504	0.101654	0.0539333	0.118723	0.111687	0.0113869
CG10495	6.45857	3.17394	3.25204	4.72168	2.09588	3.32993	1.42242	2.98624	4.14815	2.51237	2.38616	3.62989
CG17343	35.0442	27.8397	5.37016	5.91465	6.5153	8.71604	5.19903	2.4841	7.02909	5.49561	8.42625	6.02893
CG10702	9.11596	15.4342	7.03994	6.11985	3.78345	6.84011	0.907392	3.82955	2.41286	2.47431	1.74161	2.04421
Lim3	6.47239	5.54805	4.05272	4.28341	2.56139	3.78522	0.96946	3.01628	2.15169	2.14427	2.388	2.44439
CG17344	0.101047	0	0.0890305	0	0	0.0969818	2.08749	0.0906724	0	0.529484	9.61746	0.0914105
amd	33.1614	43.3779	1.03237	0.785936	31.1315	1.05428	1.93021	8.6084	6.89687	8.44212	3.28865	6.13406
CG10561	3.93918	4.19942	5.17956	6.74493	4.08735	4.60701	3.43477	3.75834	4.26139	2.35573	5.11321	3.52102
Ddc	14.5777	4.1234	4.99833	7.96327	11.5881	6.72416	8.11054	15.1109	3.99501	3.38481	2.55873	3.54731
l(2)37Cc	87.0368	76.3286	103.608	126.131	147.567	105.852	79.9969	75.9437	114.895	78.8619	60.1102	100.642
l(2)37Cb	10.6781	6.84814	2.92325	3.7716	3.35888	3.96644	1.67932	2.11535	3.51713	3.53805	3.73009	2.92534
l(2)37Cd	3.74344	13.0774	1.84565	1.84689	1.65549	2.65439	1.07914	1.48102	2.0812	2.14575	1.46183	1.64402
Aats-asn	36.517	24.2427	37.7252	34.2934	71.1718	32.8522	35.4302	22.4646	55.8237	26.4585	62.3556	28.718
l(2)37Ce	33.7178	25.491	24.7526	29.0916	20.833	20.9783	16.2125	16.8725	21.2273	11.5399	21.3646	12.6876
l(2)37Cg	29.9863	20.0913	10.4764	19.2551	18.5141	14.8602	11.39	13.5362	15.0972	15.1726	6.65047	22.2832
brat	37.1244	49.1907	6.6469	4.89787	3.97658	7.74101	3.30936	5.04243	7.13497	5.73583	5.72599	4.66552
CG17568	6.23269	4.29908	2.11326	2.98058	1.63748	2.24694	1.37417	1.10858	1.13431	0.508639	1.82699	1.10873
CG17567	0	0.0909209	0	0	0	0.091297	2.678	0	0	0.299069	22.6165	0.0796781
gammaTub37C	0.909288	2.55519	0	0.116556	0.0882246	0.102672	0	0	0.0509291	0.11211	0.065389	0
pigeon	8.9537	8.95938	4.28187	4.90526	2.57979	4.05377	1.13646	2.37449	2.29961	1.28579	2.48342	1.57542
drl	38.7146	37.2593	4.77981	4.21751	1.81506	3.54798	1.10859	1.92638	1.19859	0.879485	2.99714	1.05441
CG17564	2.58747	2.59871	0.0584558	0	0.0547166	0	0.519887	0	0	0.06953	4.52112	0
CG10750	0.0721891	0.0689996	0	0	0	0	0.411402	0	0	0	2.56073	0
dnt	21.6101	23.5251	2.90752	3.4213	1.77872	2.56705	1.05534	1.46783	1.26366	0.743937	1.50985	1.16335
CG13086	2.38398	0.950836	10.0664	8.09629	7.24293	11.9804	6.39221	5.85185	8.72338	4.20964	6.78109	6.92279
CG17349	0.0727718	0	0	0	0	0.0698443	0.725764	0	0	0	4.17414	0
CG17350	4.91236	1.61949	5.51363	4.82585	2.8113	4.7569	18.6298	4.87877	4.48618	3.18044	6.94289	4.40592
fon	108.847	15.0505	147.19	180.983	147.037	200.002	351.972	93.9716	233.857	252.097	587.229	208.37
CG17549	50.0647	9.25617	108.982	149.298	80.5121	115.964	71.9417	72.6507	111.615	83.4126	164.224	83.5963
CG17544	4.49403	3.96961	9.51399	11.3215	10.2845	13.5121	4.16492	5.69019	14.2048	8.193	12.0654	10.3355
CG31798	0.169661	0.283789	0.411085	0.0924284	0.244866	0.360682	0.306383	0.152242	0.345708	0.236481	2.61524	0.174088
Pax	87.1099	53.1471	92.5797	123.989	109.458	121.725	93.5583	64.6818	111.252	65.4738	138.289	92.9618
Lectin-galC1	0.7421	0.156946	12.0004	11.845	12.7435	7.44584	24.0657	10.2297	19.0763	11.6099	53.96	14.1682
lectin-37Da	1.144	0	12.7699	3.56755	15.1831	4.94776	12.1057	6.81017	34.2617	2.10334	11.8298	3.56638
lectin-37Db	1.76252	0	12.597	8.27872	12.583	8.14178	10.9785	7.25206	20.7389	5.04204	16.4513	8.54594
CG13085	1.78576	2.68752	4.28466	4.14642	2.96561	4.23161	4.56937	3.17947	4.93245	3.02879	5.04625	2.77561
CG16771	9.61252	6.82694	17.9407	21.1126	19.3827	25.7842	5.78402	12.6956	30.3961	10.2802	38.1123	10.4916
CG9987	11.4573	10.1881	7.52647	10.1301	15.5965	12.7982	8.02671	9.43833	14.7955	49.5547	12.7522	49.4598
Rab9	1.92568	1.8093	6.01682	7.67464	5.81274	6.36858	3.49363	4.53662	5.16069	2.41273	3.78292	1.92497
CG10237	8.78589	40.0185	2.49072	6.41058	13.3967	2.10677	7.28357	9.60139	3.39162	1.08732	5.03003	1.16913
RanGap	42.8127	61.1007	4.85367	6.50429	11.2032	8.66961	7.08745	6.4188	11.7053	15.1431	11.7702	16.1128
Hs2st	9.42985	8.61076	4.14264	6.42164	5.70796	5.59119	7.53751	4.15082	6.49536	4.99895	11.0399	4.43714
Top2	88.9382	129.077	9.25305	10.4705	12.7493	16.5152	8.11559	7.61843	18.5734	16.0449	23.165	12.0491
CG10026	10.2972	6.37785	1.02014	2.31617	0.922285	1.22505	4.92779	1.28582	0.988064	1.09482	8.60779	1.00293
tj	1.51459	1.70432	1.67631	1.14021	0.444579	0.808405	0.109095	0.435165	0.194424	0.213992	0.251639	0.213795
CG10195	7.47523	3.67407	7.23411	10.4848	6.71533	8.29349	7.8339	4.98215	5.55475	4.27875	8.58405	4.01643
CG10194	9.56697	9.31446	11.2662	19.5756	11.2046	13.8012	8.1736	9.12381	8.80783	8.17734	8.65485	8.0124
CG18094	2.97062	3.32921	3.1076	5.35623	2.4128	4.49878	1.36862	5.11012	2.20725	6.74719	2.03154	6.77836
CG10189	11.061	7.3769	8.81471	10.89	6.64535	8.0437	3.52812	8.51793	6.03688	26.5525	5.00612	28.7051
swm	34.3795	47.7136	17.4089	15.9055	14.3569	18.723	7.51357	12.4173	15.7096	14.8925	13.8573	16.7632
Top3alpha	5.38339	3.61662	3.17748	2.70735	2.8036	5.25198	1.34389	3.10661	3.25698	2.37638	3.7198	2.413
CG10188	10.6565	11.7679	4.36533	4.29691	4.20962	4.6717	1.22194	3.11964	3.04254	1.8137	2.43099	1.89862
CG10186	5.37338	2.09687	9.17078	11.7881	4.50402	9.67893	0.381888	3.23933	2.32483	1.74965	1.22463	1.67164
CG10132	10.0252	11.1486	10.0725	10.881	6.76776	10.6403	3.47044	4.68626	5.08277	3.79707	3.56998	4.88827
CG10166	35.4506	32.1183	31.2765	36.6285	38.9002	35.9827	24.3261	26.4897	39.5105	25.5755	30.1981	27.2028
CG10137	3.49287	3.52013	2.06054	3.88225	1.36818	2.82802	0.579593	1.30968	1.07086	1.41294	1.06417	1.00544
CG10165	11.7996	11.2496	13.5168	20.464	18.9181	21.8596	10.5174	14.525	21.6482	10.1701	11.2606	10.0863
CG33116	32.4502	24.3015	11.2276	9.5417	11.145	9.83591	7.70692	9.04057	13.0243	8.49812	9.20399	9.64677
CG31697	2.19182	1.17638	1.19152	1.34314	0.9162	1.06195	0.753177	0.55159	0.702358	0.257682	2.78532	0.586974
CG13082	16.3705	20.1477	0.578878	1.37205	12.6432	2.15447	1.24808	4.12688	8.34109	0.286893	2.10516	0.963072
ref(2)P	45.6754	107.852	60.798	53.6248	43.091	62.1003	33.6218	53.3043	64.6196	98.2211	108.163	84.2534
CG10337	8.00681	4.75993	11.3094	10.8584	16.357	9.44924	16.4665	17.6551	15.1182	48.7588	11.0085	45.763
TepIV	37.8889	22.3774	37.6898	40.1844	41.6283	40.9691	31.0002	33.7353	54.1821	112.54	59.7374	71.8543
CG13079	0.0852197	0	0.056772	0.0283086	0.00899959	0.0124682	0.0370169	0	0.0336448	1.6762	0.117317	0.606748
CG13078	0.124353	0.0594295	0.0657393	0.169364	0.153835	0.358052	0.398634	0.278965	0.177608	21.1656	8.15286	12.6515
CG13077	1.62564	0.304272	6.8562	4.70172	5.0711	4.23126	9.33297	2.22175	5.48697	22.124	12.7687	24.6121
spi	94.6777	58.3054	24.7148	24.007	15.508	26.4057	11.026	13.5464	11.7182	11.7365	7.30709	9.66922
msb1l	73.0812	89.6918	1.33046	1.30285	1.39011	1.44117	2.11701	0.754168	1.31958	0.878116	6.39432	1.05946
CG10268	16.4087	27.5164	2.66958	4.62491	18.3599	4.41934	3.81534	7.62805	4.10839	4.11069	4.62295	4.51102
CG10263	11.2598	11.8048	3.04049	3.85887	3.70504	4.09646	1.90517	1.87423	3.32903	1.66549	4.0289	3.42299
CG10262	4.02533	2.48016	2.90062	4.1303	3.72582	3.52472	2.39035	2.82518	2.32382	1.4394	2.99985	1.6779
CG10366	8.05115	7.79818	3.75348	4.554	4.29749	4.47082	2.15438	2.92097	3.07066	3.17025	3.84672	3.93452
Lar	12.9593	16.528	8.33298	6.89503	5.06611	8.81425	1.77018	3.94762	4.37488	2.93054	3.2777	2.78884
CG10462	14.3918	12.691	10.4964	9.12273	6.16733	8.70467	3.46422	6.43969	5.98932	6.98066	4.65994	6.36136
Nf-YB	19.9606	27.1478	5.88844	6.30452	5.29735	4.97739	2.63278	6.48243	3.63701	2.57117	3.99292	4.75173
CG10631	3.28071	4.16202	5.8277	4.75391	3.1604	7.01093	1.80601	3.09885	4.03578	3.15202	4.43437	2.94232
CG10628	10.9132	10.0216	8.38058	10.3664	13.0101	8.56267	6.03832	6.15226	7.76167	8.81274	4.32897	9.84469
CG10463	10.4735	6.6219	4.92886	6.2967	6.50443	5.92444	3.45187	5.94608	5.98288	13.5764	3.40473	13.2421
fbp	60.5397	57.2216	92.9224	117.841	102.705	75.6613	79.2728	50.9899	84.0336	18.605	80.1285	20.8926
CdGAPr	20.8503	23.0231	7.64429	5.78511	9.95	7.4796	2.04079	5.46026	5.86429	4.56079	5.94396	4.3915
CG10466	19.4764	16.4951	5.2443	8.62529	3.45652	6.59154	2.94317	4.64574	3.37155	3.97777	2.6603	3.969
fs(2)ltoPP43	19.8853	27.7476	3.97347	4.47836	3.54845	5.05131	3.72763	3.29178	3.62042	4.37767	5.32288	5.52636
CG13962	2.10899	0.530476	7.04353	7.13309	7.1459	16.2912	37.9611	15.9604	9.55438	23.8703	36.1503	34.561
CG13958	1.67299	1.12712	1.10531	0.382718	0.206921	1.02968	0.0714928	0.0900556	0.143338	0.0525882	0.148416	0.126095
sick	16.1747	15.5749	6.57362	5.89469	5.90046	8.20464	1.5752	4.62463	4.77821	3.68664	3.79422	3.33697
CG10664	322.957	210.543	503.917	621.365	628.794	494.545	483.916	316.801	523.915	262.964	431.124	362.17
Hf	9.18569	3.57953	11.493	15.9925	15.4137	21.4011	20.0018	22.4575	21.0467	34.4231	21.8966	36.8041
CG13966	4.49329	5.35872	2.45781	2.21765	2.9166	2.62213	0.954418	2.44603	3.10579	1.68549	1.73256	1.21576
CG10659	0.485145	0.396472	1.04299	5.26746	0.40011	7.94362	1.23553	7.0568	1.60986	2.44301	0.119576	1.38775
sNPF	2.81693	0.901204	12.0628	11.8162	5.58098	13.5441	1.31473	9.5879	3.57255	3.90225	1.08534	4.57587
barr	25.1357	20.172	3.54444	3.52444	2.37122	3.77385	1.83819	1.65662	2.99528	1.90053	5.60062	2.05341
lok	17.3973	24.4836	5.79115	5.01278	3.911	5.47556	2.37278	3.52285	3.142	2.41493	3.62929	3.04532
vls	14.5084	14.2347	5.36255	7.49651	9.0996	7.08203	4.66543	3.97504	7.45419	4.15065	5.51239	7.84179
bwa	23.1427	18.7591	8.95487	9.3413	4.40158	9.09145	3.62578	5.63706	4.91351	5.74807	5.72039	6.98911
CG10730	1.51425	1.43735	0.461258	1.01726	0.298447	0.926181	0.343718	0.144321	0.421136	0.25283	0.554978	0.404155
pr	33.8443	64.0909	20.5846	24.5214	23.9421	30.2364	26.5087	15.6088	25.9645	22.392	27.4042	21.5918
neb	17.9044	13.305	6.87157	5.97867	1.82721	4.93153	3.25032	3.10352	1.87696	0.945754	3.20829	1.38529
fok	75.0564	62.2995	45.1216	55.5456	12.8268	38.682	5.94726	22.2385	10.2029	5.78578	9.02414	7.59022
CG10747	8.61769	5.93764	7.48279	9.61464	4.10246	7.3971	3.62897	6.36026	4.07066	4.31171	5.38565	3.31773
CG10721	5.36147	5.75372	2.78846	3.87506	4.47687	3.60497	3.32673	2.89598	3.40261	4.20572	3.93588	3.51402
Taf13	33.2447	47.543	15.4876	18.367	14.8395	19.36	12.1674	7.53374	14.0486	9.40865	11.756	11.9278
CG10722	13.0234	4.53095	0.530679	0.499409	1.37273	0.690053	1.34817	0.271933	1.33455	0.992474	3.32159	1.14164
mRpS18B	14.7612	19.9273	15.3323	18.3136	23.5362	12.6823	13.2288	8.38367	16.357	8.9937	7.72854	12.7828
Kua	1.96128	1.2241	2.6904	2.85457	1.63788	2.92453	3.37688	4.20032	5.15818	5.6476	7.81292	4.14995
NEWGENE7	29.9434	2.19781	58.5034	67.4529	6.25327	58.5809	110.404	203.047	8.34877	1063.63	86.3201	827.124
CG17571	7.20045	0.518024	113.783	129.069	107.338	180.498	116.704	168.477	214.564	111.244	435.006	97.2787
CG17570	3.63951	1.14953	3.83293	8.65576	4.41647	6.36788	4.29617	9.56661	12.5015	5.52775	12.1815	6.84786
CG12617	0	0	0	0	0	0	0.772163	0	0	0.162281	5.94169	0
spir	9.3187	15.9129	4.81625	4.16071	4.53712	6.22075	1.8442	4.10111	3.59306	3.96958	5.14941	3.90944
La	69.6917	52.9083	45.1794	66.5489	66.6133	59.8748	28.4153	69.1483	49.1912	198.506	22.9523	208.786
rtGEF	11.1791	17.0881	5.62006	5.0845	4.13532	6.68635	2.92257	4.40795	4.36555	4.77315	3.95783	5.01637
Ugt37a1	0.393265	0.0377399	0.0695781	0.430208	0.0325637	0.103077	0	0.0708613	0.150383	13.8672	0	11.9704
CG16798	8.00151	12.4256	0.368713	0.387599	5.8933	0.651194	0.0691135	1.16078	2.89453	0.154548	0.0937379	0.433418
CG10947	4.894	2.14522	8.23512	6.48709	4.06189	6.43235	2.48706	5.7599	4.20756	2.35211	3.50348	2.9745
CG10949	6.37512	6.4411	3.04399	3.73184	2.49153	3.91178	1.67492	1.50442	2.19305	1.40803	2.78922	2.69289
Arc-p34	81.3817	117.731	48.1023	46.2867	56.4198	51.2404	38.4008	44.0581	52.1556	48.0837	46.9997	57.2971
CG11019	2.6109	2.13218	2.02006	1.85574	1.45024	2.82091	0.119302	0.901671	0.747877	0.702045	0.450752	0
CG31688	8.60733	10.0655	14.5363	14.8724	14.148	19.0115	4.17568	11.4627	17.985	11.8866	10.0083	10.1962
CG31683	0.691865	19.8984	0.668238	10.7822	0.578353	9.63976	1.0599	6.22523	0.331284	4.4786	0.391858	2.49931
CG31687	1.03872	0.988097	1.30265	1.37993	1.46044	1.34383	0.993833	1.46293	0.741939	1.25849	0.567816	1.55462
CG18858	24.2207	25.6484	16.8554	21.5241	10.9338	18.7386	9.33537	13.1548	11.6745	9.85473	15.0725	10.1678
cdc23	4.63227	6.47642	1.8571	2.11807	1.86948	3.0786	1.74189	1.126	2.29378	3.21997	3.54741	2.6915
CG2493	24.5976	47.0984	16.2602	18.1506	19.3379	22.1577	16.4406	10.7917	26.5888	22.1433	25.5004	19.7068
CG34007	22.0959	21.7278	0.283135	0.175065	0.530047	0.154211	0.343378	0	0.0917933	0.00673546	0	0.401063
CG15475	0.0861365	0.0823307	0.0758933	0.0863431	0.0710386	0	0.5952	0	0	0	3.20833	0.1443
CG17470	0.565132	2.94034	0.152272	0.188302	0	0.331742	0.615569	0.387699	0	2.17886	8.00642	1.13927
phr6-4	1.70988	5.77613	0.132269	0.78512	0.185712	0.832794	0.160412	0.606188	0.0714703	1.59058	0.77406	1.13171
CG2608	10.8762	25.9142	9.98654	11.6121	9.60508	10.3343	5.79193	6.3986	7.63702	7.48102	7.36159	8.55895
Uhg3	29.0163	51.4523	13.4847	11.3667	10.4006	8.73864	7.56558	17.9059	8.90239	23.3878	3.43926	22.4358
CG18810	0	0.168966	0	0	0	0.0848326	0.578019	0	0	0.0926309	2.26568	0
CG2611	8.63919	9.81152	5.86072	7.62483	8.57122	5.11797	8.59988	3.67214	6.18716	5.79189	8.64537	9.18317
CG2478	10.894	12.7541	6.50871	6.97501	8.29861	8.15145	3.71938	6.7121	6.94028	7.75794	7.31294	7.04084
CG2614	12.6702	11.0798	6.55579	9.27072	7.8618	8.13269	3.84568	8.0721	7.26784	6.38809	4.36227	8.10933
CG31678	11.9116	13.8998	7.71874	6.80421	6.70686	8.68486	2.94729	5.48205	6.44782	5.34493	7.63149	5.18786
ik2	11.7389	11.9112	4.65686	4.81904	5.43009	5.44895	3.58353	4.68748	4.95076	5.15343	6.37639	4.54807
CG1962	18.252	67.0632	9.82705	9.16399	7.16118	9.5672	2.52581	6.20623	7.24782	4.65296	8.60791	3.39562
CG2617	10.6151	15.3806	1.13222	1.60126	1.47064	1.61898	2.6284	0.37094	1.62664	0.925902	2.56405	1.79904
Hr38	0.285774	0.202323	0.927071	0.824044	0.654067	2.04978	1.42593	0.758853	0.349089	0.345224	2.80994	0.344915
CG9316	0	0	0	0	0	0	0.129601	0.0156721	0	0	1.59346	0
CG9318	68.8991	70.5866	42.055	37.9016	46.4705	44.0868	24.4621	32.8053	47.69	27.702	40.122	25.5824
[truncated: 9,666 more rows]

## Sheet: subset gene
Symbol	wt day 1	wt day 2	wt day 3	wt day 4	wt day 5	wt day 6	Dis3KD day 1	Dis3KD day 2	Dis3KD day 3	Dis3KD day 4	Dis3KD day 5	Dis3KD day 6
CG34027	0.0367671	0.120903	0.02229	0.0183762	0.332714	0	0.0600727	0.28785	0.075798	0.0346433	0.248086	0
p-cup	0.0432289	0.100818	0	0	0.106955	0	0.0615897	0.155162	0.0823222	0	1.25385	0
CG1076	0	0.248178	0	0	0.428278	0	0.508657	0.116496	0.123615	0.136056	2.71091	0
Hsp70Aa	0.00804207	0.00259501	0.000598028	0	0.732466	0.00100677	0	0.000127926	0.183567	0.0026993	0	4.52303
CG32201	0	1.22742	0	0.0498634	0.037743	0	0	0	0.0435755	0	0.0225595	0
CG15625	0.0613307	0.058621	0.00864599	0.133647	0	0.17659	0	0	0	0.128549	1.2202	0
CG6034	0	0.0990988	0	0.0613943	0.0929422	0.108162	0.0401402	0.0505625	0	0	1.1155	0
CG5781	0	0.142441	0	0	0.0568509	0.636032	0.0460117	0	0	0	1.93926	0.0503821
CG8236	0	0.0496514	0.137308	0	0	0.0498568	0.0370051	0.0466133	0	0	1.22913	0
CG17150	0.0582048	0.0782902	0.0206787	0.00639293	0	0.0168941	0.0585167	0.0210601	0.0223471	0	0.55579	0.0147441
CG32719	0.0221514	0.0423454	0.0452799	0	0.00913437	0	0.0788997	0.0663896	0	0	1.39769	0.0174413
CG14736	0	0.692195	0	0.107752	0	0	0.0610193	0.0349376	0	0	0.806102	0
CG3698	0	0.0530643	0.0627118	0.0775507	0	0	0.202814	0	0	0	2.07849	0
CG13872	0.0402084	0.115296	0	0.0438096	0	0	0.229145	0	0	0	1.78386	0
CG7094	0	0.164661	0	0.0625674	0	0	0.44998	0	0	0	2.19437	0
CG12539	0.385319	0.527291	0.0329758	0	0.13395	0.0539743	0.680477	0.0436773	0	0.137348	0	0.0626987
CG31563	1.0982	4.2767	0	0	0.0961471	0.0089513	0.0830487	0.104612	0.22201	0	0	0.0976514
Elo68beta	0.891773	0.730626	0	0.0799347	0.129771	0.0713221	1.33065	0.133334	0.0698548	0	0	0.0614515
CG9465	0.0573634	0.411217	0.12686	0.0312505	0.0473089	0.137639	2.30337	0.051474	0.0546196	0	0	0.0480491
CG14892	1.1759	2.79994	0.0537934	0.066522	0.24572	0.0585977	0.265881	0.219142	0.0581335	0	0	0
CG6793	0.478705	1.13657	0.0835122	0.208632	0.0394799	0.183779	0.0341014	0.0429557	0.0455808	0	0	0
CG11756	2.3332	0.415291	0.19141	0	0	0.104252	0.362133	0	0	0	1.82053	0
sc	3.72411	1.83372	0.0994318	0.122959	0.0465357	0.27078	0.20098	0	0	0	0.500671	0
CG12496	2.41897	2.01051	0.0463328	0.057296	0	0.252354	0.112382	0	0	0	0.0518445	0
sisA	8.34649	3.7364	0.132185	0	0	0	0.752629	0	0	0	0.416646	0.0884966
ac	7.69818	3.12929	0.0779624	0	0	0	0.189101	0	0	0	0.26171	0
CG1773	3.79358	0.96692	0	0	0.0591675	0	0.960408	0	0	0	0.906551	0
CG15876	1.5494	2.63113	0	0	0	0	0.466898	0	0	0	2.06775	0
ato	4.15825	1.35971	0	0	0	0	0.233858	0	0	0	0.431536	0
bicc	0.457641	13.095	0	0.0399222	0.0151091	0	0.143559	0.0789089	0.017444	0.0191996	1.63063	0.0153455
cyp309a2	5.57241	9.45777	0	0	0.0360164	0	0.0933293	0.0391873	0.041582	0	0.982514	0
CG31517	2.36045	14.4936	0	0	0	0.0956712	0	0.0894471	0.0949133	0	0.241757	0.0834956
clk	1.54656	1.14077	0	0.0239199	0.0543169	0.0210704	0.0469171	0.0196997	0.041807	0.0460147	1.0822	0.0183889
clumsy	0.621217	0.629853	0	0	0.0394101	0.0687954	0.0170206	0.0214399	0.0227501	0.00901433	0.0984639	0.0200134
yl	0.511041	8.70708	0.0553831	0.0139203	0.0210733	0.0490482	0.00910123	0	0.0486597	0	0.100767	0.0107015
prd	2.91166	1.31068	0.0537934	0.066522	0.0251762	0.0878966	0.0217464	0	0.0290667	0	0.539928	0.0255701
CG8214	2.0227	0.707808	0.0466046	0.0576322	0	0.0507669	0.075361	0	0.0503647	0	0.208595	0.044306
CG34110	0.549827	0.622614	0.024997	0.0309118	0	0.0272295	0.0404209	0	0	0	0.417882	0.0237641
fs(1)N	0.308051	1.88442	0.0434269	0.0134256	0.0101622	0	0.0175556	0	0	0	0.157927	0.0103212
eip93f	0.118719	0.158863	0	0.00862347	0.00652735	0	0.0281906	0.00710202	0	0.0082945	0.0702267	0.0198884
CG4382	0.123039	0.890931	0	0	0	0	0.0664008	0	0	0	0.0918967	0
CG33678	0.229757	0.895761	0.0799085	0.0329388	0.0249323	0	0	0.0813822	0	0	0.0596096	0
cato	3.13743	2.08448	0	0	0.117401	0	0	0	0	0	0.140344	0
CG13023	0.996145	1.55804	0	0	0.0746857	0	0.0645111	0.121892	0	0	0.133922	0
CG6280	1.33454	0.661656	0	0	0.0815581	0	0.0176118	0.0221846	0	0	0.0974967	0
CG14258	0	0.0809557	0	0.0922837	0.0698522	0	93.6874	0.076002	0.322586	0.26629	247.585	0.0709451
CG17105	0	0	0.0737448	0	0.0958716	0	130.707	0.104312	0.110687	0.243654	226.827	0.292115
sgs8	1.31995	0.00864129	0	0	0	0	144.328	0	0.215207	0	70.1692	0.567956
sgs7	0.926722	0	0	0	0	0	323.517	0.188139	0	0.659188	220.458	0.351242
eig71ee	0.217681	0	0	0.0592943	0	0	60.8195	0.0976659	0.103634	0.0570323	152.855	0
ceca1	0	0	0	0	0.189571	0	17.7994	0	0.43773	0	1.04087	0.598604
ceca2	0	0	0	0	0	0	11.0957	0	0	0	0.271209	0.452649
CG18313	0	0	0	0	0	0	0.535924	0	0.248889	0.314219	2.00219	0.647749
CG18157	0	0	0	0	0	0	0.374301	0	0.130066	0.541044	3.304	0.230049
mamo	0	0.0342258	0.0105165	0.013005	0.059063	0.0492598	2.45322	0.0321315	1.11264	0.667473	4.00992	0.236349
CG9975	0	0.0242892	0.013434	0	0.0419157	0.0731691	2.62779	0	0.507642	1.15901	17.6908	0.432101
CG30065	0	0.087026	0.117973	0	0	0	1.43074	0	0.127491	0.561288	4.75752	0.112154
CG10862	0	0.0679716	0	0	0	0	1.51977	0	0.33856	0.372635	5.67755	0.414583
CG12902	0	0.0737922	0	0	0	0	1.59492	0	0.0735104	0.404544	11.7216	0.0646674
CG4438	0	0.0946954	0	0	0	0	1.12922	0	0.0943338	0.51914	4.7353	0.0829858
CG4631	0	0	0.116341	0.0359674	0	0	0.799538	0	0.0942954	0.276762	5.57304	0.0276507
pp1-13c	0.0856817	0	0.0377463	0.0466778	0.0706636	0	0.640887	0.0384424	0.285542	0.269383	3.49127	0.358846
CG11322	0.045972	0	0.0810102	0.100179	0.0379141	0	0.196494	0.0412521	0.043773	0.0481786	1.31438	0.115522
CG10887	0	0.0381859	0	0	0.0329485	0.00766877	0.540737	0.0358493	0.0380401	0.334949	3.35582	0.16732
CG9389	0	0.0379245	0.0349592	0	0.0654459	0	0.711147	0.142416	0.092938	0.41582	6.80495	0.0332349
ssl	0	0	0.0819856	0	0.0767413	0	0.591277	0.0834976	0.1772	0.292552	3.95393	0.144972
CG31827	0	0	0	0	0.0252047	0.029332	1.32803	0	0.151318	0.19217	0.602607	0.145402
CG18478	0	0	0	0	0.0252047	0.029332	1.32803	0	0.151318	0.19217	0.602607	0.136187
CG31465	0	0	0.00800185	0	0.0234062	0.054478	0.16174	0.0254669	0.0270232	0.140982	1.45498	0.0475449
CG15056	0	0	0	0	0	0.058686	0.26135	0	0.0279461	0.256323	1.86999	0.307304
CG3491	0	0	0	0	0	0.0231208	0.252366	0	0.0269855	0.20791	1.94975	0.0356088
ucp4c	0	0	0	0	0	0	0.248077	0.0624978	0.132634	0.145983	1.71528	0.0583394
CG15580	0.0683577	0	0	0	0	0	0.12174	0.0306697	0.032544	0.0358194	1.68416	0.0572581
CG17098	0	0	0	0	0.0261094	0	0.830832	0	0.0602883	0.132712	5.97458	0.106072
CG15136	0	0	0	0	0	0	1.48489	0	0.134833	0.296807	6.8604	0.118613
CG13405	0	0	0	0	0	0	0.280296	0	0.0970595	0.106828	3.19381	0.140029
CG8851	0	0	0.00767694	0	0	0	0.517243	0	0.034568	0.0380471	4.28364	0.0304096
CG5565	0	0	0	0	0	0	0.73633	0	0.0820163	0.0902709	3.12681	0.0721501
CG9014	0	0	0	0	0	0	0.595458	0	0.0568502	0.0625719	4.0416	0.0500113
CG31805	0	0	0	0	0	0	0.573716	0	0.0383421	0.0844022	2.89812	0.0364281
CG34053	0	0.0816374	0.301017	2.60384	0	0.3279	0.243377	0.919704	0.56928	0.0895107	0.0842064	0
CG12309	0	0.115812	0.213514	0.132018	0.0999279	0.116291	0.920688	0.217451	0	0.0423271	8.91942	0.0338305
CG14400	0	0.0960057	0.0912996	0.221474	0.0827854	0.82904	0.958569	0.04764	0	0	7.11396	0
CG15172	0	0.319817	0.442215	0.48123	0.510511	0.16057	0.667404	0.576475	0.318595	0	4.29835	0.140135
CG13843	0.0342944	0.131117	0.302162	0.448391	0.0565667	0.294916	0.293163	0.169869	0.130616	0.071881	1.7541	0.114903
CG14355	0.0324465	0.046288	0.256012	0.52765	0.0842721	0.441555	0.931455	0.130367	0.0922225	0.0253761	7.38704	0.0405643
CG9722	0	0	0.151145	1.12145	0	0.823217	17.2795	0.564418	0.108893	0.119852	14.7139	0.622657
CG14259	0	0	0.322615	0.705347	0	0.140571	0.365175	0.392963	0.139457	0.0767466	2.16163	0.122681
CG14718	0.03851	0	0.0339305	0.293714	0	0.147843	0.740699	0.103669	0.036668	0.0403584	8.54253	0.032257
CG5075	0.0244778	0.34146	0.10492	1.65862	0.0272802	1.20462	0.569301	0.951699	0.0957475	0.988389	3.4803	0.546954
CG1835	0	0.462153	0.512255	0.533219	0	0.37576	1.62041	0.129986	0.279588	0.303624	3.90234	0.327939
CG18606	0.141735	0.11484	0.198303	0.706913	0	0.458187	16.0088	0.0582192	0.564383	0.0839439	8.30331	0.0670932
CG6372	0.0628432	0.129442	0.10112	0.0833643	0.0315504	0.146867	5.11912	0.274625	0.262348	0.373674	42.6554	0.0961321
CG9920	0.0340927	0.108621	0.176226	0.12382	0	0.218141	3.87775	0.279411	0.108206	0.833678	24.8638	0.462622
CG42393	0.173669	0	0.386305	0.15355	0	0.136625	2.38002	0	0	0.372961	11.2163	0.119238
CG31468	0.171183	0	0.150826	0	0	0.164296	4.19003	0	0	0.358798	16.0296	0
CG32713	0.438598	0	0.0644067	0.0796467	0.0819901	0.140318	0.56677	0	0	0.229825	6.20589	0
CG1324	0.395156	0.0672059	0	0.15322	0.0579882	0.0674838	1.74808	0	0	0.221062	9.56625	0
CG31055	0.0861791	0.0419818	0	0.0485534	0.0378409	0.0551845	0.566125	0	0	0.092904	3.26473	0
cyp313a5	0	0.0268501	0.0475975	0.2943	0	0.0518484	0.459491	0	0	0.0486886	1.95889	0
CG12209	0.13776	0	0.0485511	0.0750491	0	0.066109	0.362121	0	0	0.288744	2.17035	0
CG8197	0.0422882	0	0.0582178	0.0719933	0	0.0634172	0.14121	0	0	0.0692469	1.53869	0
I-t	0.0616101	0	0	0.0671282	0	0.0591316	0.48278	0	0	0.0645673	2.0652	0
CG7856	0.0368486	0	0	0.0401489	0	0.0353662	0.183748	0	0	0.0386173	2.25239	0
CG10177	0.174921	0	1.04503	0.676277	0.0930715	0.0649872	0.395529	0.101266	0.053727	0.0591344	5.00671	0
CG10183	0.118281	0	1.09773	0.0429581	0.162581	0.314079	0.300525	0.0410396	0.149413	0.123958	0.580729	0
CG31860	0.071301	0	0.062822	0.373745	0.0294018	0.479124	0.0507926	0.159952	0.0339453	0.186808	0.854088	0.0597236
CG42266	0.333055	0	0.0733622	0.0907212	0	0.0399571	0.119222	0.0373576	0.0396405	0.130891	1.02612	0.0348719
CG1494	0.051649	0.0164557	0.075845	0.0562749	0.0709934	0.0495712	0.168758	0.049745	0.0819641	0.0180427	0.810993	0.0288417
CG31817	0.308024	0.0452945	0.0939441	0.0774488	0.0781643	0.203077	0.177229	0.0531537	0.12995	0.0744943	0.658983	0.138928
CG4624	0.131615	0	0.115963	0.0717014	0.108546	0.18948	0.324403	0.059051	0.250639	0.0689661	2.2539	0.110244
CG16825	0	0	0	0.217396	0.0548511	0.340745	0.284272	0.179041	0.126655	0.139402	1.38899	0
CG13008	0	0.0258346	0.119073	0.117799	0.0811402	0.155649	0.134781	0.0485076	0.0772079	0.0679828	2.4244	0
CG11291	0	0.0640955	0.0590839	0.146129	0	0.321803	0.238851	0.134789	0.0638507	0.070277	3.02266	0
CG31920	0.0494221	0	0.0894092	0	0.0328481	0.12497	0.339854	0.0451962	0.176544	0.163444	4.45124	0
CG13455	0.171114	0.0289627	0.100307	0.0611396	0.0462783	0.053928	0.559631	0.0505765	0.0534297	0.117614	4.42579	0
CG42288	0.167614	0	0.11188	0.138353	0.104724	0.185246	0.233379	0.0205098	0.314358	0.133075	2.82928	0
best3	0.0478988	0	0.168811	0.0521888	0.0395032	0.137916	0.337803	0	0.0456077	0.200792	2.68983	0
CG14810	0	0	0.0992937	0	0	0.216323	0.722524	0.101125	0	0.236209	2.42433	0.0943964
CG17344	0.101047	0	0.0890305	0	0	0.0969818	2.08749	0.0906724	0	0.529484	9.61746	0.0914105
CG13693	0.116749	0	0.0308596	0	0	0.0560262	0.243683	0.067048	0	0.0611764	2.42751	0.048896
CG13471	0	0.166786	0	0	0	0.167476	0.497221	0.0782903	0	0.274307	4.21485	0.146162
CG30393	0	0.030614	0	0	0	0.17804	0.475345	0.119753	0	0.0699303	3.61824	0.0558926
sa	17.4353	15.8317	7.51224	7.50703	5.40333	6.92861	2.3767	5.88676	6.04967	4.29342	5.04405	4.18868
CG7046	0	0	0	0	0	0.130228	1.93317	0.121756	0	1.27979	12.1011	0.568273
CG13245	0	0	0	0	0	0.18902	2.03429	0.0883616	0	0.309594	16.4031	0.164965
CG12862	0	0	0	0.0872732	0.0660596	0.0768769	3.06527	0.287502	0.607093	0.585929	19.9398	0.534062
CG12782	0	0	0.0590839	0.219193	0.110609	0.0643606	0.476746	0.181724	0.319254	0.491939	2.18171	0.393188
cyp312a1	0	0.0439159	0.0809643	0.150183	0.0378926	0.308683	0.916452	0.288601	0.0437482	0.240757	4.39208	0.153942
elfless	0	0.0472036	0.130538	0.107618	0.0407294	0.189595	1.16836	0.0443152	0.376187	0.362292	3.35472	0.165467
CG1287	0	0.0543868	0.100269	0.185991	0.187709	0.0611652	0.324274	0.0510589	0.108358	0.238528	3.12691	0.0953231
mst77f	0.149155	0	0.0657091	0.243771	0	0.0715775	4.19702	0.200763	0	0.390787	27.931	0.0624682
CG7202	0.173192	0	0	0.188704	0	0.0831124	1.21896	0.0481773	0	0.36301	6.29723	0.217605
CG5017	0.0430572	0	0	0.0808854	0	0.0712501	2.47602	0.0666148	0	0.311199	15.4034	0.0621824
CG13597	0.0495061	0.0473188	0	0	0	0.0475146	1.31544	0.177694	0.0942763	0.466941	7.28604	0.290273
CG2861	0.0815347	0.0649435	0.0359194	0	0.0224145	0.0782546	0.622259	0.0365818	0.0776346	0.368282	5.79921	0.170739
ttll3b	0.0250348	0.0797623	0.0245086	0	0	0.0266974	0.419693	0.0474251	0.0794577	0.116606	4.62535	0.093199
djl	0.0738985	0	0.0651106	0	0	0	0.94652	0.0663114	0.0703637	0.159538	7.28562	0.0618993
im18	0.0548989	0	0.0967409	0	0	0.0526904	5.35782	0.0985249	0.104546	0.057534	2.16173	0.137954
CG10332	0.0548989	0	0.0967409	0	0	0.0526904	5.35782	0.0985249	0.104546	0.057534	2.16173	0.137954
CG8100	0.120418	0.887563	0	0.0880556	0	0.620529	1.85611	1.30536	0.0384758	2.15976	7.95021	0.836029
CG32835	0	0.150065	0	0.0756916	0	0.842771	0.6572	0.754281	0.0661467	1.18962	3.76694	0.777412
cr32661	0.124068	0.118586	0	0.159513	0	0.0857354	1.76764	0.777085	0.229179	0.517493	12.8067	0.0478044
rbp4	0.160463	0.153373	0	0.116556	0	0.332656	1.73673	0.24286	0.203716	0.672658	5.06027	0.761643
CG31807	0.378352	1.10233	0	0.124168	0	0.437508	0.532557	0.204522	0.217021	0.119431	3.19535	0.528832
CG34107	0.929597	0.507729	0	0	0	0.127457	1.79744	0.23833	0	0.139174	9.44242	0.111236
cr32660	1.24686	0.237415	0	0.497455	0.132666	0.0363272	2.32415	0.476201	0	0.674332	12.0705	0.0990749
CG18545	0.449553	0.235017	0	0.133951	0	0.117994	0.282051	0.220636	0	0.229394	3.12173	0.26438
CG11023	0.388439	0.535463	0	0.188102	0.0711898	0.289965	0.461186	0.193643	0	0.322953	2.10883	0.0361518
CG11778	0.348287	0.24914	0	0.114463	0.0677619	0.185881	0.308653	0.0500765	0	0.186682	1.70734	0.183585
CG17470	0.565132	2.94034	0.152272	0.188302	0	0.331742	0.615569	0.387699	0	2.17886	8.00642	1.13927
CG3875	0.407177	0.503687	0.0980916	0.144233	0	0.449073	0.873552	0.23783	0	0.513328	6.527	0.127288
c-cup	0.343331	0.109387	0.300486	0.0224449	0.0509675	0.639267	0.661991	0.205388	0	1.1394	4.76591	0.444795
CG5050	0.22568	0.187031	0.221831	0	0.0537929	0.688617	1.43576	0.187292	0	0.931012	8.04848	0.346383
CG9314	0.0897573	0.214479	0.0395418	0.0488981	0.0370124	0.12922	1.43865	0.241626	0	0.329229	8.47303	0.225549
CG6481	0.0590543	0.22578	0.0520316	0.0643434	0.0974067	0.0566786	0.601209	0.0529912	0	0.329551	4.6577	0.388798
CG30324	0	0.600275	0.0907477	0.273708	0.103589	0	0.894767	0.112709	0	0.131633	4.33415	0.210419
CG5204	0	0.295262	0.0302417	0.0747951	0.0283073	0	0.513469	0.171245	0.0326816	0.215825	2.63202	0.230001
CG31231	0.108622	0.207645	0.0638032	0.0394502	0.029861	0	0.386894	0.0324899	0	0.151781	3.74314	0.0303282
CG17669	0.569762	0.734688	0.126983	0.15703	0.0396201	0	0.404511	0.0431083	0	0.100693	2.98387	0.0805133
CG7669	0.357798	0.157513	0.105083	0.216706	0.0985296	0	0.368165	0.142695	0	0.0427231	3.88161	0.0333
CG31219	0.0967144	0.150897	0.144111	0.199905	0	0.120125	0.101318	0.0638124	0.00812544	3.73082	0.0701105	1.01263
CG31279	0.0536644	0.246208	0.0945655	0.116942	0	0	0.152915	0.0963094	0	1.97516	1.31634	0.70123
CG34436	0.0931284	0.0946954	0	0.431784	0.0817074	0.66561	0.628128	0	0	1.66125	2.63137	0.414929
CG9624	0	0.080703	0	0.0275987	0.0696341	0.162074	0.0601477	0.0757648	0	0.537996	2.16431	0.141447
CG7634	0	0	0.0377862	0.186909	0.0771047	0.246142	0.333614	0.153932	0	0.143823	1.73353	0.153748
CG11227	0	0.0242969	0.0671912	0.0969384	0.0838576	0.0868546	0.0905419	0.0456203	0	0.0799203	0.748835	0.0638773
CG13762	0.245188	0.255173	0.0314416	0.151085	0.000584625	0.25301	0.24384	0.0885717	0.100961	0.0373644	1.30815	0.0293767
CG6971	0.264089	0.335901	0.0797192	0.190338	0	0.0857336	0.429285	0.0869994	0	0	3.53859	0.0767322
CG32119	0.0454569	0.0434485	0.0400512	0.0495282	0	0.0436282	0.388584	0.0407899	0	0.333471	5.10361	0.114228
CG7229	0.211702	0.068361	0.0315079	0.0272743	0	0.0686438	0.382119	0	0	0.262339	3.76041	0.0599078
tomboy40	0.451498	0.1233	0.113659	0.140553	0	0.0619049	0.597317	0.115755	0	0.220361	3.43385	0.270133
CG31921	0.276812	0.0661455	0.0609736	0.0754011	0	0.0664191	0.419033	0.093147	0	0.181312	3.64059	0.0289831
CG1722	0.0691735	0.132235	0.0609476	0.075369	0	0.265563	0.246385	0.0620716	0	0.0724938	1.36396	0.173825
CG5155	0.0390099	0.111859	0.0687418	0.212519	0	0.0748811	0.305683	0.0350048	0	0.0817646	3.15061	0.0326757
CG17118	0.588127	1.36869	0.0733788	0.0911568	0.136512	0.0210788	0.419658	0.225372	0.0798708	0.173261	2.66823	0.358398
CG12592	0.0843112	0.327549	0.0646717	0.0831527	0.0322569	0.132079	0.42651	0.215088	0.0696808	0.0875286	0.875396	0.330308
CG33191	0.0525182	0.150593	0.0462728	0.0572219	0.0649693	0.0252027	0.30678	0.235631	0.0500061	0.220156	2.89953	0.263943
alpha-est6	0.264733	0.126518	0.155501	0.0961477	0.145554	0.0423471	0.440036	0.158369	0.0420116	0.277439	2.56649	0.110873
CG15332	0.141873	0.171862	0.0648403	0.118208	0.0819664	0.0436894	0.291847	0.0680785	0.0382866	0.500909	1.26408	0.102314
iris	0.0461917	0.087415	0.0404199	0.049958	0.0753487	0.176582	0.567464	0.292863	0.518413	0.0483104	3.16123	0.0767259
CG11423	0.114498	0.109439	0.134509	0	0.0944286	0.109891	0.462198	0.292473	0.109021	0.0399977	3.12986	0.159843
CG9777	0.646961	0.206815	0.095322	0.117877	0.178449	0.0519176	0.616554	0.33978	0.103013	0.11338	3.9998	0.0453103
CG17258	0.430019	0.378286	0.151328	0.0627099	0.0379951	0.0473798	0.410216	0.152822	0.13608	0.029907	1.17588	0.167524
CG17687	0.309762	0.241138	0.288089	0.0855015	0.131708	0.0726736	0.225568	0.299887	0.0901223	0.018035	0.797416	0.0481452
fig	0.0701301	0.134063	0.0135939	0.229234	0	0.0673089	0.196836	0.25172	0.133551	0.367481	2.90392	0.528685
CG9692	0.0598823	0.0572366	0.158284	0.0652456	0	0.0574733	0.98114	0.107469	0.171054	0.313783	3.13608	0.243773
CG32572	0.0578971	0.037697	0.0731392	0.133815	0	0.0729917	0.290798	0.0341266	0.182809	0.242748	1.81779	0.0667057
CG9899	0.085954	0.0273854	0.0252442	0.0911549	0	0.137494	0.177569	0.0257097	0.109123	0.204781	2.47106	0.119995
tim17b1	0.212119	0.0984208	0	0.316383	0.0849218	0.484256	0.780473	0.23654	0.0980449	0.209351	3.67292	0.431253
CG8673	0.0582515	0.166187	0	0.191637	0.191349	0.111519	0.378227	0.311474	0.111021	0.18229	2.06479	0.0978961
CG2854	0.296314	0.316264	0	0.0538088	0.0407294	0.0473989	0.168867	0.0886305	0.14107	0.434751	1.34187	0.0827333
inx5	0.501522	0.252348	0	0.0555325	0.0420342	0.0489173	0.32677	0.18294	0.0485298	0.160242	1.24516	0.0426918
CG7024	0.172823	0.123891	0	0.0470755	0.0356328	0.0829354	0.184671	0.0775399	0.0411392	0.271678	2.64098	0.180952
CG17717	0.0965075	0.0709566	0	0.0808854	0.0318367	0.0712501	0.475954	0.13323	0.0706856	0.233399	2.34206	0.0621824
CG17991	0	0.144964	0	0.0830205	0	0	1.03363	0.136093	0.14441	0	4.26147	0.255464
sgs4	0	0.151082	0.046423	0.0574076	0	0.101138	49.1825	0.0945584	0.250842	0.0552177	26.1287	0
CG14893	0	0.0473766	0.131017	0.162018	0	0.0475726	4.39111	0.0889553	0.0943914	0.0519458	4.66587	0.0415183
fbp1	0	0.268204	0	0	0.0192848	0	84.3375	0.0209827	0.0890598	0.0245058	20.4716	0.0195866
sgs3	0	0.13974	0	0	0	0	104.345	0	0.197673	0.0766083	114.367	0
CG7606	0	0.127349	0	0	0	0	49.5806	0	0	0	16.5115	0
CG42460	0	0.177519	0	0	0	0	13.0743	0	0	0.159541	4.3495	0
CG10252	0.131981	0.095945	0.0818917	0.101269	0.0597896	0	4.60959	0	0	0.584434	25.859	0.0778527
totc	0	0.432466	0.265768	0.164327	0	0	0.966947	0	0	0.948348	4.60944	0.252659
CG32568	0.0527229	0.100787	0	0.11489	0.0756582	0	0.225349	0.0473099	0.050201	0.331521	3.11356	0
CG32652	0.0594647	0.27502	0	0.104501	0	0	3.77831	0	0.0913232	0.293502	21.0543	0
CG15742	0	0.263319	0	0.117252	0	0	0.462646	0	0.102466	0.225558	3.12511	0
CG4793	0	0.112972	0	0.0321951	0	0.0283599	2.11547	0.0265149	0.0844057	4.12169	2.02816	0.123753
CG13733	0	0.068512	0	0.0780987	0	0.0687954	0.829243	0	0.204751	0.150239	4.45208	0.12008
CG31776	0.00495263	0.306909	0	0.0449684	0	0.0396116	0.264607	0	0.0392978	0.0865058	1.2329	0.138282
CG10694	0	0.160239	0	0.0913304	0	0	0.238851	0.0285824	0	0.0878463	2.29741	0.140424
mst89b	0	0.120585	0	0.0693982	0	0	0.404209	0.00569966	0	0.13339	2.68702	0.0538278
CG7311	0	0.0667145	0	0.0380249	0	0	0.423135	0	0	0.146297	3.9912	0.0292324
CG13737	11.4772	14.1779	1.33409	2.45329	17.5898	1.48572	1.52277	11.2564	3.02762	0.466714	0.526868	0.671447
CG13602	0.254959	0.304617	0	0	0.0525675	0	0.22703	0	0.182072	0.200397	1.25681	0
CG3927	0.0977224	0	0	0	0.125315	0	1.93154	0	0.217021	0.657069	14.229	0.329523
CG11071	0.0341573	0.016324	0.0150477	0	0.0281702	0	2.39237	0.0153252	0.458906	0.44746	1.79995	0.0715275
sa-2	0.157838	0.0221208	0	0	0.0763473	0	0.164866	0.0415345	0.262673	0.144555	1.14085	0.155084
CG11327	0.880034	0.11057	0	0	0.0313893	0.181519	0.813314	0.034493	0.288763	0.513927	5.91528	0.25415
CG9961	0.839965	0.0802853	0	0	0.18473	0.10749	0.4388	0.0502484	0.106638	0.176251	3.02504	0.0938101
CG14609	0.298018	0.155656	0	0	0.0335767	0.0390749	0.174015	0.0730657	0.116296	0.128001	3.2464	0.0682041
rtnl2	0.984266	0.180572	0	0	0.155805	0	1.09817	0.0847613	0.0899411	0.0989932	6.74239	0.0189892
CG33218	0.260287	0.253864	0	0	0.0635232	0	0.567613	0.119165	0.252895	0.835043	3.36481	0.0289214
CG18568	0.131402	0.251192	0	0	0.10837	0	0.936064	0.0589554	0.0387861	0.481981	5.44103	0.211326
CG32141	0.106377	0.0843701	0	0	0.0933311	0.208539	1.22376	0.0690527	0	0.237197	7.32572	0
CG1394	0.196229	0	0	0	0.080917	0.0565004	2.20025	0	0	0.423634	13.0373	0
CG32445	0.549485	0.0583563	0	0	0.0503524	0.0585977	0.30445	0	0	0.0639843	4.81301	0
CG5762	0.525182	0.083663	0	0	0.288753	0	1.01761	0	0	0.0917316	10.5263	0
CG31141	0.2533	0.161406	0	0	0.0696341	0	0.43186	0	0	0.0884862	2.91016	0
CG16781	0.0537711	0.0513953	0	0.058587	0.0443462	0.0516079	0.459657	0	0	0.169056	2.38557	0.0900801
can	0.411881	0.104982	0.0241934	0.029918	0.0226458	0.0527082	0.27385	0	0.0261453	0.115107	2.11157	0.0920005
CG32703	0.38755	0.403212	0	0.0242679	0.0367381	0.021377	0.423003	0	0.0212076	0.0466842	3.85334	0.0373129
CG12442	0.34045	0.216939	0	0	0.0935922	0	1.21263	0	0	0.713582	3.31844	0.380226
trxt	0.292926	0.559968	0	0	0.0603957	0.0702855	2.86923	0	0	0.844212	20.2445	0.184022
CG2533	0.314498	0.424852	0.0129313	0	0.0864579	0.175071	0.597436	0	0	0.538337	3.99774	0.175621
CG7387	0.107613	0.192346	0	0	0.0443756	0.154926	0.653146	0	0	0.169168	4.02527	0.179378
CG18557	0.0772767	0.0782942	0	0	0.0637318	0.0741679	1.07346	0	0	0.40493	5.01766	0.129458
CG16739	0	0.339659	0	0	0	0.113688	1.4345	0.106292	0.112787	0.124139	6.5445	0
CG7320	0.245881	0.156678	0	0	0.0675943	0.0393315	6.50359	0.0735454	0.154519	0.128841	18.0791	0
CG14589	0.734638	0.371524	0	0	0	0.0932651	1.15189	0.13254	0.0925262	0.101839	5.65816	0
CG12699	0.211855	0.202495	0	0	0	0.101666	10.1599	0	0.100861	1.11012	69.3021	0.173906
mst87f	0.340927	0.0488796	0	0	0	0.163606	4.24043	0	0	0.178645	24.2845	0.142784
hydra	0.209801	0.0501329	0	0	0	0.0503402	2.76941	0	0	0.549678	14.1195	0.0878674
CG15128	2.66852	0.153651	0.0708187	0	0	0.0771435	1.20471	0	0.0765323	0.252705	6.56768	0
CG32351	0.101679	0.0371251	0.102575	0	0.0320003	0.0372922	2.66874	0	0.174476	0.271381	18.9705	0.0976011
CG12470	0.0764035	0.0730278	0.0673178	0.0316337	0	0.0733299	2.06824	0	0.072749	0.160142	9.8466	0.127995
CG17010	0.0574243	0.164661	0.0505955	0	0	0.0308639	0.409072	0	0.164033	0.300903	2.40611	0.0481001
CG31391	0.285371	0.272763	0.0997361	0	0.0392253	0.091297	0.742684	0	0.135861	0.398758	2.86035	0.0215131
hex-t2	0.05084	0.242969	0.0447942	0	0.0419288	0.0487947	0.362167	0	0.0484081	0.159841	4.30656	0.0425848
CG8564	0.238423	0.20124	0	0.0523743	0	0	0.684857	0.0431338	0	0.100753	8.35296	0.0402639
CG14838	0.207208	0.136903	0	0.0260099	0	0.0229115	0.303039	0.021421	0	0.0750531	1.56697	0.0311933
CG11018	0.649124	0.354894	0	0	0	0	0.462415	0	0	0.0680282	4.0318	0.0543723
rpn12r	0.257589	0.0820694	0	0	0	0	1.10099	0	0	0.269953	6.66549	0.215763
CG3162	0.229373	0.0548096	0	0	0	0	0.367645	0	0	0.180287	1.92217	0.0960642
CG5389	0.119559	0.127228	0	0.0434223	0	0	0.567799	0.0357613	0.0379467	0.79188	4.86892	0.333818
nht	0.0855913	0.0818097	0	0.0932572	0	0	0.792643	0	0.0814972	0.358798	2.86906	0.21508
CG4198	0.0426158	0.203665	0	0	0	0	0.33394	0.0382405	0.0405774	0.235614	4.37822	0.0356961
CG15040	0.0285304	0.0338147	0.0125688	0.0155429	0	0	0.233728	0	0.0814972	0.149499	3.29098	0.0597446
CG33235	0.0364038	0.0326206	0	0.0116204	0	0	0.12156	0	0.0324961	0.143067	1.74023	0.0428804
CG31988	0.189266	0.148148	0	0	0	0.0371902	3.37801	0	0.0368956	0.324872	20.3895	0.129829
CG12674	0.209666	0.200402	0	0	0	0.067077	0.796581	0	0.0665455	0.219729	4.08593	0.234162
cdlc2	0.122016	0.0956324	0	0	0	0	1.38725	0	0.11618	0.255745	8.79355	0.306611
CG12362	0.041356	0.0395288	0	0	0	0	0.736518	0	0.196889	0.346729	4.95633	0.277127
CG30447	0.206202	0.0985458	0	0	0	0	0.587567	0	0.196339	0.10805	4.26917	0.0863601
CG4218	0.0745092	0.0427303	0	0	0	0	0.955404	0	0.136215	0.234257	8.06131	0.0624108
CG10064	1.63145	1.6819	0.0585276	0.0361882	0.0164351	0.0739554	0.415947	0	0.0562921	0.0348077	2.78005	0
CG10589	0.270474	1.0253	0.142572	0.0610924	0	0.154901	0.344928	0.0483638	0.050862	0	4.14452	0
CG13423	0.200223	0.0956885	0.0599805	0	0	0.0960843	0.326629	0.0449167	0.0476616	0.049311	0.986996	0.125784
CG15143	0.18462	0.242637	0.0813327	0	0.0951627	0.0442983	0.131517	0.0621245	0.0439473	0.0725556	1.21086	0.0386606
CG9392	0.303248	0.237677	0.0190848	0	0.0357279	0.0623676	0.246885	0.0194367	0.0618735	0.14165	1.51621	0.0181435
CG33310	0	0.208483	0.137272	0.101852	0.0256983	0.0897193	0.177579	0	0.0890085	0	0.921614	0
pros28.1a	0.343089	0.0819826	0.226717	0	0.0707383	0.0823217	0.183304	0	0.0816695	0	2.0295	0
CG1571	0.141053	0.101115	0.0310697	0	0.0290823	0	0.125602	0	0.0335764	0	1.11251	0
CG7362	0.027115	0.0769175	0.0716588	0	0.0417731	0.0789264	0.057173	0.0242235	0.0263743	0	0.719759	0.0462041
dhc98d	0.0511928	0.14141	0.036084	0.0166218	0.0379978	0.02948	0.0547021	0.0134136	0.0389953	0.05365	0.911097	0.0215259
dhc16f	0.13564	0.124738	0.0280791	0.0286968	0.0236764	0.0519471	0.0707338	0.023752	0.0461437	0.0142151	0.499464	0.00992759
CG33333	0.0124832	1.75054	0	0	0	0.0855784	4.85663	0	0	0	0.689197	0
CG32295	0.140625	0.0672059	0	0	0	0.187605	0.350618	0.0630935	0.136576	0	2.14894	0.0588955
sgs1	0.0410734	0.157035	0	0	0	0.0733232	6.28433	0.0184282	0.0195544	0.0215225	20.5914	0.0172021
pk34a	0.0650165	0.412635	0	0	0	0.0624009	0.503914	0	0.0619066	0.0681372	2.13451	0
CG10919	0.122384	0.116977	0	0	0	0.234921	0.688741	0	0.11653	0	5.42718	0
CG14154	0.419724	0.363136	0	0.118271	0	0.173637	0.515513	0	0	0	2.22776	0.0757697
CG7342	0.0445338	0.127699	0	0.0485224	0	0.0854845	0.802628	0	0	0	1.33649	0.0335724
CG7813	0.0683289	0.0979649	0.0301017	0	0	0.03279	0.681454	0	0	0	6.38419	0.028617
h-cup	0.160914	0.189914	0	0	0	0.108533	0.299298	0	0	0	2.40805	0.0862942
CG13359	0.135009	0.104096	0.00158606	0	0	0	0.289811	0	0	0	1.02047	0.0376957
CG4286	0.197663	0.0944648	0	0	0	0	0.352021	0	0	0	3.70262	0.0827837
CG18369	0.117368	0.0747884	0	0	0	0	0.306568	0	0	0	4.47423	0.163851
CG42556	0.243665	0.291124	0.161017	0	0.100478	0	0.607528	0	0.116005	0	5.47	0.2041
CG13280	0.0996201	0.238076	0.0394981	0	0.164318	0	0.319348	0.0965436	0.0474275	0	1.76492	0.0417222
CG15475	0.0861365	0.0823307	0.0758933	0.0863431	0.0710386	0	0.5952	0	0	0	3.20833	0.1443
CG4757	0.368863	0.328648	0.040829	0.0504899	0.152869	0	0.909118	0.577989	0	0.242819	2.69182	0.0388152
CG11165	0.128999	0	0	0	0	0.12381	0.091895	0	0	0.135191	2.55639	0.0453823
CG11437	12.8588	4.74512	31.8076	25.2277	21.6528	27.7637	1.27547	7.59502	31.5392	6.48212	3.20947	8.72575
CG1801	0.0468312	0.161657	0.061766	0.0350083	0	0.0153835	0.129107	0.0282912	0	0.067072	1.40096	0.013498
CG15208	0.11768	0.0562404	0.051843	0.0641101	0	0.0564731	0.712569	0	0	0.0616644	7.48332	0
CG15144	0.133751	0.180422	0.0712777	0.0587622	0	0.0517623	0.172887	0	0	0.113041	1.90459	0
CG14691	0.046366	0.0850895	0.0882409	0.0505187	0	0.133502	0.297267	0	0	0.0971831	1.20314	0
robl62a	0.108043	0.10327	0	0	0	0	2.309	0	0	0.452917	16.9835	0
CG32371	0.0734304	0.210558	0	0	0	0	0.94157	0	0	0.30782	9.04354	0
CG11362	0.314093	0.167977	0	0	0	0.179439	0.881679	0	0	0.195934	4.14726	0
CG2267	0.0467669	0.0447006	0	0	0	0.0448855	1.46587	0	0	0.0980233	9.34502	0
CG18266	0.0449781	0.0429909	0	0	0	0.0431687	0.512656	0	0	0.094274	6.29681	0
CG9010	0.336683	0.0643615	0	0.0733675	0	0.0646277	0.479684	0	0.0718096	0.141137	5.29501	0
CG1988	0.0376223	0.0732294	0	0.166074	0	0.0362899	0.867791	0.0346451	0.036136	0.159994	5.33938	0
CG32591	0.10826	0.0517382	0	0.0589778	0	0.103904	0.811309	0.0485723	0	0.056728	6.74763	0
CG12681	0.0554239	0.0529751	0	0.120776	0	0	0.394822	0	0	0.0580842	2.62282	0
CG18063	0.0632428	0.120897	0	0.137814	0	0.0606986	0.360417	0	0	0.132557	3.17116	0
CG15145	0.0616804	0.0766417	0	0.0336024	0	0.0295995	0.0878783	0	0	0.0323205	1.58107	0
gom	0	0.390793	0	0	0	0	0.402726	0.113235	0	0.0661238	2.42601	0
CG2528	0	0.137571	0	0	0	0	0.256328	0.0322882	0	0.0754192	2.02207	0
CG10793	0.195637	0.327239	0	0	0	0	0.104524	0.0438878	0	0.153771	1.54302	0
CG17375	0.0827121	0.316231	0	0	0	0	0.176764	0.0742201	0	0.0866822	2.691	0
CG2053	0.0686468	0.131228	0	0	0	0	0.195607	0.123198	0	0.0719418	2.22527	0
CG11815	0.398084	0.364111	0	0	0	0	0.542741	0	0	0	2.99328	0
CG10459	0.569411	0.0682447	0	0	0	0	0.351227	0	0	0	1.56847	0
CG17300	0.116081	0.150895	0	0	0	0	0.165385	0	0	0	2.28887	0
CG3092	0.124544	0.119042	0	0	0	0	0.133082	0	0	0	2.88551	0
CG15333	0.0931045	0.222477	0	0	0	0	0.0331623	0	0	0	1.28508	0
CG5421	0.111151	0.10624	0	0	0	0	0.0791807	0	0	0	1.63718	0
CG14017	0.138253	0.0655007	0	0	0	0	0.0483294	0	0	0	1.41153	0
CG1958	0.435186	0.598535	0	0	0	0	0.88744	0	0	0.0870371	3.35705	0
tektin-a	0.373747	0.428681	0	0	0	0	0.106498	0	0	0.0391687	2.35677	0
CG31819	0.479554	0.13751	0	0	0	0	0.204971	0	0	0.0502572	2.31573	0
CG12698	0.085053	0.121943	0	0	0	0	0.195703	0	0.0404923	0.133703	1.35507	0
CG2750	0.0554902	0.0265193	0.0122229	0	0	0	0.227294	0	0	0.0581537	2.91208	0
CG13544	0.0637396	0.0609235	0	0	0	0	0.317842	0	0	0.0667991	2.57144	0
eif4e-7	0.0503666	0.0481413	0	0	0	0	0.143518	0	0	0.105568	3.24751	0
CG15086	0.0988983	0.0840255	0.00968195	0	0	0	0.27398	0	0.0104631	0.14971	3.13224	0
boly	0.0730338	0.069807	0	0	0	0	0.624323	0	0	0.153079	3.8882	0
CG11369	0.0809786	0.154802	0	0	0	0	0.230746	0	0	0.127298	2.33841	0
pka-c2	0.120297	0.182822	0	0	0	0	0.21424	0	0	0.0630357	2.34829	0
CG32185	0	0.0368435	0.750576	0	0.317902	0	18.9744	0	0.367028	0	2.5956	0
CG30430	0	0	0.336431	0	0.157455	0	2.57865	0	0	0	16.9215	0
mst84dc	0	0	0.196405	0	0	0	3.96991	0	0	0	22.4429	0
CG4716	0	0	0.16549	0	0.154904	0.0901347	5.08443	0.0842708	0.178841	0.393681	5.18493	0
glob2	0	0	0.173734	0	0.162621	0.18925	1.19396	0	0.187751	0.516617	4.86003	0
CG31178	0.0685309	0.131006	0.120763	0.176218	0.0565189	0.131548	1.22048	0.0614949	0	0.143641	7.3091	0.229613
mthl6	0	0	0.0495437	0	0.092749	0	2.13182	0	0.388706	0.117859	3.01136	0
CG14744	0	0	0.359857	0	0.324861	0.130665	0.188794	0.122164	0.0613581	0	0.98966	0
atg8b	0	0	0.34537	0	0.107759	0.125405	0.651552	0	0.124411	0	4.12218	0
snmp	0	0	0.0366811	0.0453606	0.0391416	0.0503459	0.93183	0.14943	0.0396405	0.0113438	1.52768	0.0348719
CG7557	0	0	0	0	0.0992854	0.0577718	0.343038	0.0540133	0.0573141	0	4.80689	0
CG31848	0	0.0768927	0.122208	0	0.343171	0	0.0988067	0	0.00264135	0.145359	2.78414	0
CG12901	0	0	0.41759	0	0.156351	0	0.337628	0	0	0.0993402	2.33633	0
CG4434	0.0452037	0	0.0398281	0	0.0372804	0.0867703	0.676234	0	0.0430414	0.0947467	5.47984	0.0378637
CG34308	0.103364	0	0.273216	0	0.170493	0.0992055	0.73633	0	0	0.108325	2.24193	0.0865801
CG10931	0.0675046	0	0.0594771	0	0.111345	0.064789	0.432793	0	0	0.212234	3.19186	0.113087
CG30459	0.0680139	0.0650089	0.119852	0	0.0560925	0.0652777	0.410864	0.0061031	0	0.228091	2.57087	0
CG33992	0.148882	0	0.131177	0	0.061393	0.0714462	0.241814	0	0	0.0140425	2.85784	0
CG4714	0	0	0.0605603	0	0.0561196	0.0659689	0.195856	0	0	0.0518639	1.94823	0
CG14835	0	0	0	0.268309	0	0.118174	0.175423	0	0	0	3.03475	0.103134
CG18371	0	0	0	0.361586	0.0465281	0	0.236409	0	0	0.347792	4.58055	0.441984
CG9632	0.0632428	0	0	0.137814	0.0521578	0	0.765887	0	0	0.0278369	3.45548	0.158921
CG10081	0	0	0	0.576474	0	0	1.09948	0.0265827	0	0.0310461	0.0292063	0
CG10014	0	0.0535605	0	0.0610551	0	0.053782	0.318549	0	0	0.058726	3.69706	0
klp59d	0	0.0310098	0	0.035349	0	0	0.716457	0	0	0.0340005	6.62103	0
CG11635	0	0.057791	0	0.0658776	0	0	0.300528	0	0	0.0316823	1.23933	0
CG15800	0	0	0	0.186122	0	0	0.973506	0	0	0	3.7354	0
hale	0	0	0	0.0636027	0	0	0.124752	0	0	0	2.759	0
CG14540	0	0	0.0359796	0.0444931	0	0	0.564929	0	0	0.0427958	9.15828	0
CG31644	0	0	0	0.207044	0	0	0.850108	0	0	0.199146	4.51125	0
CG5043	0	0	0	0.0502888	0	0	0.556976	0	0	0.0483704	7.90041	0.0386606
CG9106	0	0	0	0.0689071	0	0	0.540626	0	0	0.0662784	3.11754	0.0529738
CG2964	0	0	0	0.0916143	0	0	0.299492	0	0	0.0440597	2.08957	0.0381398
CG13476	0	0	0.105913	0	0.0991384	0	0.513795	0	0.114458	0	4.02943	0
CG15728	0	0	0.0633504	0	0	0	0.467097	0	0.068292	0	2.80847	0
CG13385	0	0	0	0	0.0570003	0	0.0984701	0	0.131617	0.0434592	1.465	0
CG32106	0	0	0	0	0.0943842	0	0.0652208	0.0205388	0.0435878	0	1.55705	0.0191722
CG33140	0	0.0321014	0	0	0.058933	0	0.0763566	0	0.03402	0	0.915146	0
CG7295	0	0	0.196766	0	0.061393	0.214339	0.371205	0	0	0	4.32125	0
CG34160	0	0	0.12969	0	0	0.17659	0.13107	0	0	0	4.71632	0
CG5432	0	0	0.10542	0	0	0.0659969	0.342893	0	0	0	3.36526	0
CG10934	0	0	0	0	0	0.0786031	1.29203	0	0	0	5.44897	0.0661197
CG15286	0	0	0	0	0	0.126903	0.219779	0	0	0	3.34584	0.0369177
eif4e-4	0	0	0	0	0.0649063	0.054385	0.728831	0	0	0	3.95402	0
CG34279	0	0	0	0	0	0.107996	4.45741	0	0	0	4.29164	0
CG33704	0	0	0	0	0	0.215426	0.719526	0	0	0	2.3169	0
tim17b2	0	0	0	0	0	0.0469701	0.490863	0	0	0	2.26093	0
CG12693	0	0	0	0	0	0.0523011	0.349374	0	0	0	2.63251	0
CG31682	0.145674	0	0.0641755	0.0793607	0.120141	0.069907	0.259434	0.065359	0	0	2.59233	0
CG18662	0.0901562	0	0.079435	0	0.0998465	0	1.92673	0.115571	0	0	13.0736	0
CG5398	0.0865038	0	0.0762169	0.0942514	0	0	0.184868	0.0776225	0	0	3.58191	0
CG13481	0.113325	0	0.1977	0	0	0	0.389114	0.10169	0	0	5.58185	0
CG5509	0.174121	0	0.30683	0	0	0	0.243115	0	0.165793	0	4.53197	0
CG6209	0.0385649	0	0.0679577	0	0.0318053	0	0.274724	0	0.0367202	0	2.53828	0
CG9550	0.126093	0	0.0555489	0	0.0519956	0	0.359297	0	0	0	2.1755	0
CG32081	0.0518139	0	0.0913046	0	0	0	0.922764	0	0	0	7.44178	0
CG4712	0.0725765	0	0	0.0395384	0	0	0.491161	0	0.0345525	0	3.68497	0.030396
CG8517	0.110848	0	0	0	0	0	1.02654	0	0.105546	0	12.0213	0
CG31624	0.25005	0	0	0	0	0.0469135	0.418689	0	0.0465418	0	5.20486	0
CG13337	0.0948643	0	0	0	0	0.0303493	0.405469	0	0	0	2.38118	0
CG17349	0.0727718	0	0	0	0	0.0698443	0.725764	0	0	0	4.17414	0
CG10881	0.091788	0	0	0	0	0.0880954	0.326934	0	0	0	2.76547	0
CG3557	0.156135	0	0	0	0	0	0.650789	0	0	0	2.3745	0.0559016
CG33284	0.233163	0	0	0	0	0	1.17929	0	0	0	7.26861	0
CG17199	0.0509997	0	0	0.0555674	0	0	0.108992	0	0	0	1.00561	0
CG16716	0.0826033	0	0	0	0	0	0.0612958	0.0169864	0	0	1.69606	0
CG3687	0.124258	0	0	0	0	0	0.619622	0	0	0	3.05774	0
CG15498	0.0712384	0	0	0	0	0	0.300428	0	0	0	4.49495	0
CG7755	0.12294	0	0	0	0	0	0.306525	0	0	0	2.0605	0
CG2574	0.0928382	0	0	0	0	0	0.26454	0	0	0	1.93309	0
CG34188	0.100671	0	0	0	0	0	0.0717146	0	0	0	2.77306	0
CG42383	0.0689385	0	0	0	0	0	0.147329	0	0	0	1.56322	0
CG4161	0.085954	0	0	0	0	0	0.0918463	0	0	0	1.44061	0
laf	0.0337945	0	0	0	0	0	0.168519	0	0	0	1.69921	0
CG10969	0.0387491	0	0	0	0	0	0.140778	0	0	0	1.18428	0
CG42570	0.0442665	0	0	0	0	0	0.315341	0	0	0	2.04769	0
CG3565	0.0902565	0	0	0	0	0	0.192887	0	0	0	2.30467	0
CG14013	0.0846979	0	0	0	0	0	0.181008	0	0	0	1.91055	0
CG15576	0.067042	0	0	0	0	0	0.2107	0	0	0	2.33281	0
CG14316	0.0551977	0	0	0	0	0	0.196605	0	0	0	2.66654	0
CG30485	0.104555	0.0499529	0	0.0569994	0	0.025083	0.0373573	0.02348	0.0747103	0.0274177	0.618225	0.0656372
CG32026	0.0681281	0.032559	0.0300132	0.0742299	0	0	0.426113	0.0305667	0.0324347	0.0713982	3.66733	0.0285329
CG14955	0.0419951	0.0238927	0	0.0533824	0.0206156	0	0.12465	0.0681892	0.0238014	0.0455826	0.670823	0.0209382
CG31773	0.0610666	0.0310471	0.0286195	0.0353914	0	0.062351	0.161975	0.0582946	0.0309285	0	2.75407	0
CG6059	0.0279892	0.0267525	0.0246607	0.0609919	0	0.0268632	0.219324	0	0.0533007	0	1.87642	0.0234444
CG12035	0.129308	0.0617973	0	0.13948	0	0	0.138172	0	0.0615613	0	1.72103	0
CG14651	0.166564	0.0759635	0	0.025926	0	0.0228376	0.0847536	0	0.0226567	0	1.03221	0
CG31551	0.135816	0.0556353	0.017095	0	0.0160015	0	0.0138216	0.0174103	0	0.0406672	0.459088	0.0162519
CG31213	0.0179952	0.0172002	0.0158553	0	0	0	0.0384577	0.0161477	0	0.056577	1.06732	0.0150733
CG33017	0.033166	0	0.014611	0	0.0136764	0	0.0826923	0.0297609	0	0.0347579	1.1925	0.0138903
CG30268	0.0422967	0	0.0190137	0	0	0	0.0581094	0.0387287	0	0.0452315	0.935699	0
CG16852	0.0970581	0	0	0	0.0448257	0	0.138282	0	0	0	2.10516	0.156093
CG32087	0.0553105	0.0528668	0	0	0.0456158	0	0.0394014	0	0	0	1.36326	0.0463295
CG5342	0.0311959	0	0.0274862	0	0	0.0299409	0.0888918	0	0	0	1.26099	0.052261
CG14339	0.0718497	0	0.0218295	0	0	0	0.0705978	0	0	0.0186948	0.781152	0.0207528
CG32588	0	0	0	0	0	0	0	0	0	0.126352	2.3773	0
nxf4	0	0.0856022	0	0	0	0	0	0	0	0	2.73717	0
CG15258	0	0	0	0	0	0	0	0	0	0	3.99304	0
CG5556	0	0	0	0	0	0	0	0	0	0	1.90179	0
CG8102	0	0	0	0	0	0	0	0	0	0	1.09829	0
CG42457	0	0	0	0	0	0	0	0	0	0	0.946855	0
CG11630	0	0.0409048	0.0377065	0	0	0.041074	0.213404	0	0.0407486	0	1.13497	0
CG31204	0	0.0474636	0	0	0	0.0476599	0.141498	0	0.0472824	0	2.93743	0
spaw	0	0.0345767	0	0	0	0	0.54175	0	0.0344447	0.0189557	4.5968	0
CG42263	0	0.069619	0	0	0	0	0.207547	0	0.138706	0	2.22179	0
CG10749	0	0.0656694	0	0	0	0	0.195773	0	0.0654186	0	2.41411	0
CG4483	0	0	0	0	0	0	0.0385603	0	0.0515406	0	1.76109	0
CG18368	0	0.0216394	0	0	0	0	0.0483833	0	0.0215567	0	0.602649	0
vha100-3	0	0	0	0	0.0246477	0	0.234188	0	0.0284565	0	2.35775	0
CG12679	0	0	0	0	0	0	0.228466	0	0.101791	0	2.63492	0
CG10920	0	0	0	0	0	0	0.472679	0	0.0451281	0	3.41292	0
CG13442	0	0	0	0	0	0	0.529322	0	0.0471669	0	2.38035	0
CG5561	0	0	0	0	0	0	0.317884	0	0.0708152	0	2.24262	0
CG16848	0	0	0	0	0	0	0.433514	0	0.0643828	0	2.6652	0
CG30350	0	0	0	0	0	0	0.378891	0	0.0562705	0	2.68013	0
CG3701	0.0491612	0.0469891	0	0	0.0202722	0.0235917	0.0525313	0	0	0	0.605847	0
CG5718	0.0377398	0.0360724	0	0	0	0	0.134423	0	0.0359346	0	1.4883	0
ste24c	0.0182256	0.0871019	0	0	0	0.0174924	0.11685	0	0.0173539	0	0.790617	0
CG30461	0.0180072	0.0860581	0	0	0	0.0172828	0.11545	0	0.0171459	0	0.781142	0
CG13326	0.0876248	0.0279178	0	0	0	0	0.145649	0	0	0	1.9161	0
CG10750	0.0721891	0.0689996	0	0	0	0	0.411402	0	0	0	2.56073	0
CG9173	0.0507446	0.0485025	0	0	0	0	0.530664	0	0	0	2.55147	0
CG31099	0	0.0553573	0	0	0.0191059	0.0555863	0.16503	0	0	0	2.20746	0
CG15287	0	0.144424	0	0	0	0.0483404	0.131558	0	0	0	1.50326	0
CG17030	0	0.196592	0	0	0	0	0.0732597	0	0	0	2.63612	0
CG11663	0	0.0967932	0	0	0	0	0.295773	0	0	0	3.08752	0
CG2014	0	0.12137	0	0	0	0	0.180914	0	0	0	3.53535	0
CG31784	0	0.0470176	0	0	0	0	0.140168	0	0	0	1.48741	0
CG9879	0	0.0753698	0	0	0	0	0.337037	0	0	0	1.78806	0
CG12448	0	0.0599811	0	0	0	0	0.312926	0	0	0	2.72222	0
CG11251	0	0.0558355	0	0	0	0	0.20807	0	0	0	2.13092	0
CG13131	0	0	0.0174967	0	0.0163775	0	0.0565853	0	0	0	0.79487	0
CG12831	0	0	0.070435	0	0	0	0.113895	0	0	0	1.72918	0
CG13127	0	0	0.0279264	0	0	0	0.0903155	0	0	0	0.631219	0
CG15450	0	0	0.0478204	0	0.0447615	0	0.309308	0	0	0	1.39124	0
CG7707	0	0	0.062602	0	0	0	0.65799	0	0	0	2.66187	0
PpD5	0	0	0.0587923	0	0	0	0.352706	0	0	0	1.81702	0
CG6614	0	0	0.0215921	0	0	0.0235205	0.157118	0	0.0233342	0	1.37184	0
CG31702	0	0	0	0	0	0.0228913	0.301073	0	0.01514	0	1.0881	0
CG5653	0	0	0	0	0	0.0531942	0.0789644	0	0	0	1.14748	0
CG30429	0	0.00877987	0	0	0	0.0734682	0.272651	0	0	0	2.03764	0
ppn58a	0	0.0131228	0	0	0	0.0658852	0.146705	0	0	0	1.42396	0
CG12866	0	0.00922957	0	0	0	0	0.0712155	0.0254848	0	0	0.866881	0
CG9316	0	0	0	0	0	0	0.129601	0.0156721	0	0	1.59346	0
CG30177	0	0	0	0	0	0	0.159234	0.0481388	0	0	2.53431	0
CG14190	0	0	0	0	0	0	0.115201	0.036278	0	0	1.94031	0
CG30110	0	0	0	0	0	0	0.060589	0	0	0	0.976891	0
CG12636	0	0	0	0	0	0	0.108634	0	0	0	0.905701	0
CG31693	0	0	0	0	0	0	0.0824172	0	0	0	0.813648	0
CG4477	0	0	0	0	0	0	0.0588016	0	0	0	2.11587	0
ppy-55a	0	0	0	0	0	0	0.0983026	0	0	0	1.36048	0
hubl	0	0	0	0	0	0	0.0915919	0	0	0	1.88428	0
CG32651	0	0	0	0	0	0	0.0933795	0	0	0	1.66023	0
tsp33b	0	0	0	0	0	0	0.121743	0	0	0	2.50861	0
CG15543	0	0	0	0	0	0	0.104887	0	0	0	2.12218	0
CG9483	0	0	0	0	0	0	0.12552	0	0	0	1.73716	0
CG30222	0	0	0	0	0	0	0.140296	0	0	0	1.9834	0
CG15483	0	0	0	0	0	0	0.136325	0	0	0	1.85651	0
CG31294	0	0	0	0	0	0	0.456674	0	0	0	5.57083	0
CG31206	0	0	0	0	0	0	0.373078	0	0	0	5.28136	0
CG5681	0	0	0	0	0	0	0.509651	0	0	0	4.42853	0
CG14113	0	0	0	0	0	0	0.531512	0	0	0	3.8582	0
ran-like	0	0	0	0	0	0	0.458291	0	0	0	4.17343	0
CG42355	0	0	0	0	0	0	0.412282	0	0	0	3.93932	0
CG13243	0	0	0	0	0	0	0.431358	0	0	0	4.1789	0
CG17196	0	0	0	0	0	0	0.817655	0	0	0	2.26322	0
CG5755	0	0	0	0	0	0	0.733135	0	0	0	3.41772	0
CG8349	0	0	0	0	0	0	0.652643	0	0	0	3.3619	0
CG31407	0	0	0	0	0	0	0.606049	0	0	0	3.14532	0
CG9570	0	0	0	0	0	0	1.03554	0	0	0	4.16918	0
rpl10aa	0	0	0	0	0	0	0.957229	0	0	0	4.37584	0
CG11373	0	0	0	0	0	0	0.613264	0	0	0	5.94117	0
CG2291	0	0	0	0	0	0	0.777288	0	0	0	4.49856	0
CG4701	0	0	0	0	0	0	0.658336	0	0	0	3.94817	0
CG31007	0	0	0	0	0	0	0.650771	0	0	0	4.57626	0
CG10164	0	0	0	0	0	0	0.595896	0	0	0	4.27626	0
CG6888	0	0	0	0	0	0	0.231516	0	0	0	4.48576	0
CG8746	0	0	0	0	0	0	0.25241	0	0	0	3.56314	0
CG4520	0	0	0	0	0	0	0.246806	0	0	0	3.42118	0
pif2	0	0	0	0	0	0	0.175947	0	0	0	2.60821	0
CG4480	0	0	0	0	0	0	0.159454	0	0	0	2.42305	0
CG42446	0	0	0	0	0	0	0.152431	0	0	0	2.2446	0
CG30412	0	0	0	0	0	0	0.199317	0	0	0	2.9571	0
schuy	0	0	0	0	0	0	0.217924	0	0	0	3.18329	0
CG12983	0	0	0	0	0	0	0.2196	0	0	0	2.89375	0
CG4891	0	0	0	0	0	0	0.247017	0	0	0	2.47851	0
pros28.1b	0	0	0	0	0	0	0.234082	0	0	0	2.59454	0
CG17580	0	0	0	0	0	0	0.226009	0	0	0	2.56488	0
CG5623	0	0	0	0	0	0	0.205153	0	0	0	2.12944	0
CG6036	0	0	0	0	0	0	0.254634	0	0	0	2.10316	0
CG4810	0	0	0	0	0	0	0.233072	0	0	0	2.07875	0
CG30103	0	0	0	0	0	0	0.206858	0	0	0	1.38971	0
CG14402	0	0	0	0	0	0	0.212507	0	0	0	1.27151	0
CG12516	0	0	0	0	0	0	0.237136	0	0	0	1.72299	0
CG12147	0	0	0	0	0	0	0.214195	0	0	0	1.67445	0
CG14840	0	0	0	0	0	0	0.172372	0	0	0	1.72715	0
CG5265	0	0	0	0	0	0	0.199514	0	0	0	1.77506	0
CG10104	0	0	0	0	0	0	0.187547	0	0	0	1.66118	0
CG17005	0	0	0	0	0	0	0.270665	0	0	0	0.983927	0
CG30416	0	0	0	0	0	0	0.376355	0	0	0	1.38897	0
CG3515	0	0	0	0	0	0	0.377544	0	0	0	1.09727	0
CG1631	0	0	0	0	0	0	0.307185	0	0	0	1.70054	0
CG3483	0	0	0	0	0	0	0.30195	0	0	0	1.67156	0
fuctd	0	0	0	0	0	0	0.280592	0	0	0	1.35916	0
ttm3	0	0	0	0	0	0	0.26985	0	0	0	1.57901	0
CG6893	0	0	0	0	0	0	0.240345	0	0	0	1.51058	0
CG12376	0	0	0	0	0	0	0.434294	0	0	0	2.47168	0
tsp66a	0	0	0	0	0	0	0.447499	0	0	0	2.28766	0
CG8584	0	0	0	0	0	0	0.419234	0	0	0	1.88567	0
sip3	21.6069	29.9277	13.6751	12.9169	19.2337	16.3148	7.50539	9.79091	19.0912	7.45241	21.4963	7.40326
CG15256	0	0	0	0	0	0	0.467696	0	0	0	3.12154	0
CG17380	0	0	0	0	0	0	0.455487	0	0	0	3.00848	0
CG13725	0	0	0	0	0	0	0.556069	0	0	0	2.95175	0
CG5693	0	0	0	0	0	0	0.579415	0	0	0	2.93512	0
CG31735	0	0	0	0	0	0	0.572208	0	0	0	2.83729	0
tsp42a	0	0	0	0	0	0	0.286581	0	0	0	2.37075	0
CG3809	0	0	0	0	0	0	0.283343	0	0	0	2.24079	0
CG8508	0	0	0	0	0	0	0.352093	0	0	0	2.08721	0
CG14070	0	0	0	0	0	0	0.326565	0	0	0	2.0112	0
CG15873	0	0	0	0	0	0	0.311433	0	0	0	1.93094	0
CG31742	0	0	0	0	0	0	0.37395	0	0	0	2.51374	0
CG4706	0	0	0	0	0	0	0.382943	0	0	0	2.97476	0
CG7716	0	0	0	0	0	0	0.356959	0	0	0	2.88649	0
CG10950	0	0	0	0	0	0	0.303263	0	0	0	2.92032	0
CG6629	0	0	0	0	0	0	0.294008	0	0	0	2.68552	0
CG31128	0	0	0	0	0	0	0.332577	0	0	0	2.48549	0
arp53d	0.258409	0	0	0	0	0	0.966433	0.0579697	0	0	6.7105	0.108225
CG3222	0.10038	0	0	0	0.0492772	0	0.595896	0.0536156	0	0	4.71258	0.0500482
CG18193	0.140869	0	0	0	0	0	0.999492	0.126406	0	0.590522	5.11086	0.117995
sinah	0.55959	0	0.0493045	0	0.0461506	0	1.03645	0.100427	0	0.175935	6.78036	0.0937454
CG15296	0.122016	0	0	0	0.201258	0	0.956122	0.109489	0	0.255745	3.04346	0.102204
CG7886	0.23028	0	0.067278	0.0771222	0	0	0.874004	0.0224614	0.0229733	0.236112	11.1195	0
CG15734	0.663726	0	0.146199	0	0	0	0.472817	0	0	0.173896	3.27182	0
CG15219	0.15426	0	0	0	0	0	2.74724	0	0	0.161664	17.6295	0
CG1690	0.0756203	0	0	0	0	0	1.82402	0	0.0720032	0.543655	9.8217	0
CG3213	0.06692	0	0	0	0	0	2.12139	0	0.0637191	0.246865	15.6918	0
CG32450	0.0964811	0	0	0	0	0	0.6873	0	0.0918661	0.202224	5.80233	0
CG32459	0.058207	0	0	0	0	0	0.912226	0	0.0554228	0.122002	3.1941	0
CG4836	0.0396678	0.0189576	0.0349506	0	0	0.019036	2.91397	0.00889879	0.0188852	0.478076	34.0395	0.083067
CG4669	0.0385466	0.0368435	0.0339627	0	0	0	0.878699	0	0	0.161587	6.04246	0.0322876
ocn	0.129411	0	0	0	0	0	6.23007	0	0	0.678112	29.36	0.216796
CG4439	0.0684561	0	0	0	0	0	2.40502	0	0	0.337609	21.4628	0.0337297
w-cup	0.129687	0	0	0.0471006	0	0.0829796	1.66292	0	0.0428075	0.181215	11.081	0.0724192
CG3492	0.159935	0.0356694	0	0.0580866	0	0	0.455731	0	0	0.391095	4.15223	0.0446553
CG6255	0.0683001	0	0	0.0744173	0	0	0.583858	0	0	0.357892	4.37689	0.11442
CG42529	0.0661292	0	0	0	0	0	0.344362	0	0.031483	0.242562	3.10987	0.0553915
CG14101	0.0624639	0	0	0	0	0	0.333729	0	0.029738	0.229117	3.07175	0.0523213
CG31025	0.0240345	0	0	0	0	0	0.616371	0	0	0.100753	9.16637	0.0201319
CG6220	0.060825	0	0	0	0	0	0.649947	0	0	0.127489	3.51527	0.152846
CG13871	0	0	0.0416374	0	0	0	0.471303	0	0	0	2.16646	0
CG2113	0.176393	0	0	0	0	0	0.688597	0	0	0.184859	4.3424	0.0738754
CG30378	0.214942	0	0	0	0	0	0.626251	0	0	0.112629	4.37165	0.0450102
sgs5	0	0	0	0	0	0	73.7665	0	0	0.133703	60.6888	0
CG31740	0	0	0	0	0	0	3.96973	0	0.100207	0.330876	26.9988	0
CG12861	0	0	0	0	0	0	3.0312	0	0.0698548	0.0768854	19.4565	0
CG33666	0	0	0	0	0	0	2.29186	0	0.0353148	0.0549926	12.6442	0.0159797
loopin-1	0	0	0	0	0	0	3.112	0	0.0361701	0.278673	31.3093	0.063638
CG32064	0	0	0	0	0	0	3.03634	0	0.0372334	0.409808	27.3721	0.0327544
CG18449	0	0	0	0	0	0	2.9241	0	0	0.7781	15.5182	0
CG15019	97.2866	60.0212	79.7358	74.0039	59.9484	65.9692	42.6322	69.3916	52.0767	67.0467	24.0868	80.1388
CG30039	0	0	0	0	0	0	2.85442	0	0	0.116646	17.8866	0
CG17376	0	0	0	0	0	0	4.25331	0	0	0.139174	26.9368	0
CG31820	0	0	0	0	0	0	4.65676	0	0	0.184458	18.3002	0
mst84da	0	0	0	0	0	0	4.34722	0	0	0.118433	16.436	0
CG32192	0	0	0	0.0887628	0	0	2.11244	0.0731023	0	0.51226	10.6902	0
CG31287	0	0	0	0.115895	0	0	1.00386	0.0977928	0	0.158358	6.70026	0.0897441
CG10841	0.0437144	0	0	0.0366381	0	0	0.310449	0.030174	0.00192108	0.105721	5.20223	0.0281663
sip2	25.3021	26.9964	0.890695	0.622965	1.4112	0.804226	3.18033	0.968798	1.83024	1.76181	22.2624	1.32935
CG2127	0	0	0	0	0	0.0459447	2.76222	0.0429557	0	0.250841	20.53	0.0400976
CG13700	0	0	0	0	0	0.031295	0.413339	0.0375116	0	0.206783	3.76694	0.0350157
CG1288	0	0.0784975	0	0	0	0	2.86669	0	0	0.258204	12.9629	0.0687909
CG15306	0	0.049367	0	0	0	0	0.809448	0	0	0.216512	11.726	0.0432625
CG34168	0	0	0	0	0	0	5.35664	0	0	0.733062	27.2366	0.146477
CG31709	0	0	0	0	0	0	3.41038	0	0	0.596879	20.1471	0.117594
CG3124	0	0	0	0	0	0	2.18657	0	0	0.360624	17.7457	0.0576467
mst98ca	0	0	0	0	0	0	2.15541	0	0	0.383335	17.0332	0.102127
CG17377	0	0	0	0	0	0	1.99317	0	0	0.409151	12.698	0.109006
CG32063	0	0	0	0	0	0	2.09667	0	0	0.0664337	22.1964	0.026549
CG8701	0	0	0	0	0	0	3.71882	0	0	0.157619	21.4262	0.0629892
CG13340	0	0	0	0	0	0	2.39706	0	0	0.200366	24.9564	0.0320289
CG9284	0	0	0	0	0	0	2.39456	0	0	0.195708	12.0537	0.0782111
CG7045	0	0	0	0	0	0	1.90809	0	0	0.152393	9.67408	0.121802
CG12907	0	0	0	0	0	0	1.23635	0	0	0.179021	6.66073	0.0715425
CG3581	0	0	0	0	0	0	1.04777	0	0	0.171269	5.52642	0.0479112
CG31601	0	0	0	0	0	0	0.629634	0.0403827	0	0.330142	4.48209	0.144752
CG18518	0	0	0	0	0	0	0.715147	0	0	0.40347	3.00446	0.0680334
CG42523	0	0	0	0	0	0	0.913674	0	0	0.548979	8.10343	0.113087
CG15034	0	0	0	0	0	0	0.892694	0	0	0.492482	5.94565	0.131207
CG31933	0	0	0	0	0	0	0.168192	0	0	0.164957	2.5411	0.0329609
CG5790	0	0	0	0	0	0	0.504542	0	0	0.144127	4.46148	0.0287989
CG7907	0	0	0	0	0	0	0.53424	0	0	0.155571	3.23965	0.0248684
CG5440	0	0	0	0	0	0	0.817401	0	0	0.171788	4.20181	0.274608
CG15572	0	0	0	0	0	0	0.315063	0	0	0.0713083	2.81747	0.113988
CG4323	0	0	0	0	0	0	1.18375	0	0	0.0582433	7.15472	0.0465516
CG4988	0	0	0	0	0	0	0.511069	0	0	0.0751858	4.10236	0.0600932
CG11068	0	0	0	0	0	0	0.636185	0	0	0.133703	4.71172	0.0534319
CG17237	0	0	0	0	0	0	0.725823	0	0	0.0970721	5.75314	0.0775861
whip	0	0	0	0	0	0	0.73167	0	0	0.0978541	3.94733	0.0782111
CG17666	0.0279025	0	0.0245844	0	0	0.0535601	0.436894	0.0250378	0	0.0877254	3.32748	0
CG5539	0	0	0	0	0	0.144483	0.911533	0.0675417	0	0.0788824	4.72556	0
CG32148	0	0	0	0	0	0	1.01229	0.255026	0	0.148923	4.33464	0
CG17744	0	0	0	0	0	0	1.18263	0.159496	0	0.0931382	3.88502	0
CG14740	0	0	0	0	0	0	0.433514	0.0455062	0	0.106294	3.9948	0
CG13870	0	0	0	0	0	0	0.223297	0.0401821	0	0.0469289	1.43304	0
CG31806	0	0	0	0	0	0.146936	1.39815	0.274754	0	0	3.41115	0
hsp60d	0	0	0	0.045106	0	0.0397328	0.324399	0.0742959	0.0394181	0	2.6015	0
CG12609	0	0	0	0.0469007	0	0.0413137	0.245313	0.0772519	0	0.0451115	1.59737	0
CG11379	0	0	0	0	0	0	0.174365	0.109819	0.11653	0	2.77513	0
actn3	0	0	0	0	0	0.0337601	0.45781	0.0588622	0	0	3.56444	0
CG13167	0	0	0	0	0	0.0335574	0.257661	0.0681579	0	0	1.84241	0
CG31482	0	0	0	0	0	0	0.479765	0.111501	0	0	3.93733	0
CG8476	0	0	0	0	0	0	0.430898	0.0775399	0	0	3.23733	0
CG3199	0	0	0	0	0	0	0.340011	0.0788061	0	0	1.97073	0
CG31010	0	0	0	0	0	0	0.227746	0.0573758	0	0	1.57597	0
CG31406	0	0	0.091852	0	0.141861	0	0.518608	0	0	0	6.24038	0.0553038
CG31802	0	0	0	0	0.0812116	0	0.491036	0	0	0	5.72787	0.0824823
CG11726	0	0.0885337	0.0816113	0	0	0	0.461888	0	0	0	2.33778	0.0775861
CG30278	0	0	0.0770852	0	0	0	0.529238	0	0	0	3.55171	0.0731391
dpy-30l2	0	0	0	0	0	0	1.93389	0	0	0	7.86548	0.378989
CG15395	0	0	0	0	0	0	0.479905	0	0	0.00156892	3.47584	0.125397
CG6527	0	0.0126843	0	0	0	0	0.877833	0	0	0	4.2054	0.158798
CG12126	0	0	0	0	0	0	0.978036	0	0	0	2.70714	0.230001
CG11060	0	0.0335738	0	0	0	0	0.250225	0	0.00869586	0	2.25097	0.0588445
CG3942	0	0	0	0	0	0	0.192193	0	0	0	1.62918	0.0282483
sut4	0	0	0	0	0	0	0.2397	0	0	0	5.59214	0.0402639
CG31281	0	0	0	0	0	0	0.678669	0	0	0	7.99961	0.0483052
tomboy20	0	0	0	0	0	0	0.668689	0	0	0	4.87558	0.0799593
CG8141	0	0	0	0	0	0	0.529344	0	0	0	3.23984	0.0536569
CG13978	0.0293456	0.028049	0	0	0.0242019	0	0.439002	0.0263327	0	0	4.27552	0
CG4744	0.00861365	0.0164661	0	0	0.0142121	0	0.320161	0.0154647	0	0.0180542	3.0257	0
janB	0.0481548	0.121933	0	0	0	0	1.93133	0	0	0	8.95424	0
CG13898	0	0.248178	0	0	0	0	1.16159	0.0349488	0	0	8.38359	0
CG14658	0	0.142565	0	0	0	0	1.64693	0	0	0	8.68781	0
CG13244	0	0.253864	0	0	0	0	0.662215	0	0	0	3.64761	0
CG11404	0	0.100591	0	0	0	0	0.749701	0	0	0	4.02367	0
CG7587	0	0	0	0	0	0	54.6155	0	0	0	9.38582	0
CG15404	0	0	0	0	0	0	22.0016	0	0	0	1.24438	0
CG31698	0	0	0	0	0	0	14.4729	0	0	0	1.30873	0
CG12715	0	0	0	0.0481	0	0	7.35827	0	0	0	26.4596	0
eig71ec	0	0	0	0	0	0	3.54902	0	0	0	7.42628	0
dj	0	0	0	0	0	0	2.74799	0	0	0	12.8946	0
mst35bb	0	0	0	0	0	0	2.01334	0	0	0	11.3608	0
CG13477	0	0	0	0	0	0	1.79956	0	0	0	7.76423	0
CG12027	0	0	0	0	0	0	1.97157	0	0	0	6.00407	0
CG15200	0	0	0	0	0	0	1.66038	0	0	0	6.31926	0
CG17567	0	0.0909209	0	0	0	0.091297	2.678	0	0	0.299069	22.6165	0.0796781
CG8565	0	0.0304617	0	0.00902829	0	0.0611754	1.73996	0	0.0303454	0.233797	11.9152	0.10678
soti	0	0.058888	0	0	0	0.0591316	1.53612	0	0.0586632	0.258269	7.22819	0.0516062
CG31788	0	0	0	0	0	0.100781	3.34911	0	0	0.250104	26.5399	0
CG31639	0	0	0	0	0	0.0402809	1.1959	0	0	0.146612	10.2036	0
CG32832	0	0	0	0	0	0.0581649	0.832252	0	0	0.176422	5.14166	0
CG11913	0	0	0	0	0	0.0458096	0.391693	0	0	0.0500207	3.56594	0
CG14297	0	0	0	0	0	0.0752429	0.670167	0	0	0.0821596	5.23568	0
CG10317	0	0	0	0	0	0.0807009	0.419289	0	0	0.0881194	3.28937	0
CG31752	0	0.0722119	0	0	0.0623076	0	0.376735	0	0	0.237528	2.29262	0
CG9861	0	0.0544632	0	0	0.0704899	0.0546884	0.466799	0	0.0271276	0.238863	4.51607	0.0238643
CG5062	0	0.055475	0.0336431	0	0.031491	0.0366477	0.286154	0	0	0.0800331	2.59225	0.0319837
gskt	0	0.0875345	0	0	0	0.0878966	0.391435	0	0	0.0479883	4.05849	0.0383552
CG18810	0	0.168966	0	0	0	0.0848326	0.578019	0	0	0.0926309	2.26568	0
CG14006	0	0.114982	0	0	0	0.0577289	0.171392	0	0	0.126071	1.80747	0
tim17a1	0	0.0764848	0	0	0	0.0261124	0.171012	0	0	0.0838611	1.8792	0
hsp60c	0	0.071678	0	0	0.0309235	0	1.76291	0	0.0357021	0.275068	16.8953	0
CG14579	0	0.0670896	0	0	0	0	0.800027	0	0.133667	0.22068	5.05166	0
CG9602	0	0.0166021	0	0	0	0	0.176764	0	0	0.260046	5.76608	0
ref2	0	0.0873373	0	0	0	0	0.339782	0	0	0.191521	3.42326	0
ms(2)35Ci	0	0.0738624	0	0	0	0	0.275247	0	0	0.161972	2.26275	0
CG9235	0	0.070186	0	0	0	0	0.666422	0	0	0.0769549	2.31663	0
CG15510	0	0.036826	0	0	0	0	0.651421	0	0	0.0807552	3.08746	0
CG8006	0	0.0445978	0	0	0	0	0.299147	0	0	0.146697	2.53007	0
CG7140	0	0.036826	0	0	0	0	0.329356	0	0	0.0807552	2.43103	0
CG2955	0	0.0402886	0.0371384	0	0	0	1.5614	0	0	0.212036	9.01774	0
CG12689	0	0.272125	0	0	0	0	0.989731	0	0	0.298369	7.64875	0
CG8840	0	0.132347	0	0	0	0	1.08502	0	0	0.145111	4.64141	0
hsp60b	0	0.0360221	0	0	0	0	0.724873	0	0	0.0394961	8.56809	0
ssp5	0	0.0325317	0	0	0	0	0.581899	0	0	0.0356691	6.56679	0
CG12860	0	0.0658926	0	0	0	0	2.25904	0	0	0.144495	15.0028	0
CG32388	0	0.0793813	0	0	0	0	1.95237	0	0	0.174074	11.8299	0
CG31948	0	0.0602607	0	0	0	0	1.97613	0	0	0.0660724	13.0356	0
CG9254	0	0.0460544	0	0	0	0	1.57891	0	0	0.100992	9.8209	0
CG14605	0	0	0.0448785	0	0.0420078	0	0.126272	0.0457062	0	0.320283	2.64745	0.104956
CG15459	0	0	0.118394	0	0	0	0.146214	0	0	0.15475	3.19693	0.247372
CG1950	0	0	0	0	0.051555	0	0.0445315	0	0	0.131025	1.35587	0.0523616
yip3	0	0	0	0	0.0583421	0	0.453546	0	0	0.148274	1.94725	0.177765
CG3347	0	0	0	0	0.0305285	0	0.52739	0	0	0.0775869	1.24081	0.155031
CG13501	0	0.0489928	0.0903241	0	0	0	0.146057	0	0	0.0537178	1.36443	0.0429346
CG32396	0	0.0470319	0.0433545	0	0	0	0.315474	0	0	0.103135	1.43498	0
CG33286	0	0.047089	0.0217035	0	0	0	0.122833	0	0	0.0258152	2.07689	0
CG4955	0	0.173989	0	0	0	0	0.0324184	0	0	0.0476922	1.96513	0.0381186
CG15025	0	0.0548872	0	0	0	0	0.163629	0	0	0.0601806	1.9815	0.0481001
CG16894	0	0.0412205	0	0	0	0	0.512025	0	0	0.167392	3.50219	0.0668951
CG14891	0	0.0941208	0	0	0	0	0.52611	0	0	0.103198	1.68827	0.0412411
rab9d	0	0	0	0	0	0	0.0521302	0	0	0.0596487	2.88035	0.11442
CG13457	0.0248919	0.0237296	0	0	0	0	0.181117	0	0	0.026406	1.40479	0.0206582
CG1428	0.039697	0	0	0	0	0	0.197952	0	0	0.0416023	1.48721	0.0332512
CG30048	0	0	0	0	0	0.0389187	0.057773	0	0	0.0212482	0.81955	0
CG13569	0	0	0	0	0	0.0255916	0.17542	0	0	0.0581588	1.72146	0.0227209
CG14087	0	0	0	0	0	0.0341563	0.202814	0	0	0.186481	1.12837	0
CG33125	0	0.0201338	0	0	0	0	0.10504	0	0	0.0220756	0.957378	0.0176442
mfr	0	0.0134312	0	0.0153022	0	0	0.0496083	0	0	0.0290868	0.555651	0.0117294
CG15824	0	0	0.0118363	0	0	0	0.0723647	0.0122389	0	0.0416729	1.09213	0
menl-1	0	0	0.0167939	0	0	0.00914686	0.104551	0.00855179	0.0090744	0.0299631	1.12731	0.00798278
menl-2	0	0	0.0166841	0	0	0.00908709	0.107915	0.00849591	0.0090151	0.0297673	1.12013	0.00793062
CG13991	0	0.0100594	0	0	0	0	0.197845	0	0	0.0306378	2.89663	0
CG31459	0	0	0	0	0	0	0.0567242	0	0	0.0200279	2.10549	0
CG34425	0	0	0	0	0	0	0.314711	0	0	0.0154329	1.78576	0
CG18109	0	0	0	0	0	0	0.226096	0	0	0.0144618	1.53163	0
CG30275	0	0	0	0	0	0	0.109811	0	0	0.0201936	0.875758	0
CG33287	0	0	0	0	0	0	0.127296	0	0	0.0254444	2.04131	0
acxa	0	0	0	0	0	0	0.194191	0	0	0.0239266	1.30866	0
CG3610	0	0	0	0	0	0	0.136406	0	0	0.150505	1.0383	0
CG2336	0	0	0	0	0	0	0.0897545	0	0	0.132042	1.73904	0
CG9970	0	0	0	0	0	0	0.177198	0	0	0.0521368	2.64855	0
CG10510	0	0	0	0	0	0	0.126369	0	0	0.0491817	2.85932	0
CG11262	0	0	0	0	0	0	0.21428	0	0	0.0394046	1.9595	0
CG1138	0	0	0	0	0	0	0.241092	0	0	0.0602961	1.69668	0
CG12069	0	0	0	0	0	0	0.216837	0	0	0.0471893	1.37352	0
CG32219	0	0	0	0	0	0	0.126334	0	0	0.0716068	1.29602	0
swif	0	0	0	0	0	0	0.139282	0	0	0.0614712	1.09874	0
cola	0	0	0	0	0	0	0.139282	0	0	0.0614712	1.09874	0
CG6332	0	0	0	0	0	0	0.996268	0.0526845	0.055904	0.184592	4.10978	0
CG42580	0	0	0	0	0	0	0.770692	0	0.128766	0.805	6.47697	0
CG7211	0	0	0	0	0	0	1.10536	0	0.183874	0.53258	4.03487	0
CG33669	0	0	0	0	0	0	0.961228	0	0.0353148	0.109409	4.34433	0.0128869
CG6304	0	0	0	0	0	0	0.918759	0	0.0533928	0.117533	8.38217	0
CG3215	0	0	0	0	0	0	0.660086	0	0.0474858	0.052265	3.75249	0
CG12692	0	0	0	0	0	0	0.46268	0	0.13252	0.145858	4.11095	0
CG6138	0	0	0	0	0	0	0.319348	0	0.106712	0.117452	2.43082	0
CG2871	0	0	0	0	0	0	0.611445	0	0.0544848	0.179905	5.02091	0
CG10748	0	0	0	0	0	0	0.553851	0	0.0672991	0.148145	3.34478	0
CG15631	0	0	0	0	0	0	0.434601	0	0.0387265	0.127872	3.81736	0
CG4661	0	0	0	0	0	0	0.342988	0	0.0393178	0.129825	3.3122	0
mst98cb	0	0	0	0	0.0628342	0	1.91955	0	0	0.399219	13.7589	0
CG7251	0	0	0	0	0.0550769	0	0.428162	0	0	0.0699878	3.97676	0
CG31327	0	0	0	0	0.0258772	0	0.35763	0	0	0.0657658	2.87132	0
CG5217	0	0	0	0	0	0	0.882023	0	0	0.0865058	8.08424	0
sowi	0	0	0	0	0	0	0.834298	0	0	0.102452	7.10327	0
CG4983	0	0	0	0	0	0	0.946949	0	0	0.127108	4.77346	0
CG15425	0	0	0	0	0	0	0.797783	0	0	0.122002	5.66055	0
CG32240	0	0	0	0	0	0	0.969645	0	0	0.145858	6.68235	0
CG31870	0	0	0	0	0	0	0.712139	0	0	0.17461	6.56723	0
CG12617	0	0	0	0	0	0	0.772163	0	0	0.162281	5.94169	0
CG4021	0	0	0	0	0	0	0.498032	0	0	0.222024	7.92156	0
CG11588	0	0	0	0	0	0	0.391435	0	0	0.191953	4.72392	0
CG13110	0	0	0	0	0	0	0.330927	0	0	0.162281	5.16005	0
CG13989	0	0	0	0	0	0	0.57604	0	0	0.291216	4.17514	0
CG12307	0	0	0	0	0	0	0.455982	0	0	0.278348	4.67931	0
hdc02577	0	0	0	0	0	0	0.568543	0	0	0.185869	3.75938	0
CG5213	0	0	0	0	0	0	0.676705	0	0	0.248884	4.05834	0
CG12620	0	0	0	0	0	0	0.780131	0	0	0.215461	3.99034	0
CG14926	0	0	0	0	0	0	1.97821	0	0	0.216375	14.8145	0
mst84db	0	0	0	0	0	0	2.34534	0	0	0.203921	8.41397	0
CG30376	0	0	0	0	0	0	1.32504	0	0	0.104466	10.5882	0
CG3330	0	0	0	0	0	0	1.7384	0	0	0.142081	12.1631	0
CG4691	0	0	0	0	0	0	1.33732	0	0	0.145733	10.7621	0
CG5614	0	0	0	0	0	0	1.41815	0	0	0.143884	7.33365	0
mst84dd	0	0	0	0	0	0	1.21831	0	0	0.199146	10.866	0
CG34241	0	0	0	0	0	0	1.03435	0	0	0.223777	7.65015	0
grx-1	0	0	0	0	0	0	1.04714	0	0	0.616197	5.38524	0
CG15227	0	0	0	0	0	0	0.989759	0	0	0.345577	4.79611	0
CG15177	0	0	0	0	0	0	1.02506	0	0	0.251336	5.7408	0
CG15198	0	0	0	0	0	0	0.783224	0	0	0.230448	5.29838	0
CG14305	0	0	0	0	0	0	0.775287	0	0	0.316823	8.77811	0
mst35ba	0	0	0	0	0	0	1.31116	0	0	0.372417	7.37038	0
CG1999	0	0	0	0	0	0	1.25999	0	0	0.308938	7.08412	0
CG11106	0	0	0	0	0	0	1.17963	0	0	0.31553	6.88352	0
CG14689	0.0487917	0	0	0	0.0402396	0	0.139031	0	0	0.0511336	2.02035	0
CG30384	0.0703429	0	0	0	0	0	0.0751651	0	0	0.0368596	0.762858	0
CG5103	0.0359506	0	0	0	0	0	0.0768302	0	0	0.0376762	1.84306	0
CG5122	0.0203564	0	0	0	0	0	0.145012	0	0	0.0213335	1.48513	0
CG31275	0.123502	0	0	0	0	0	0.351914	0	0	0.388289	2.55695	0
CG2616	0.0309005	0	0	0	0	0	0.341574	0	0	0.223336	1.25851	0
CG11703	0.380942	0	0	0	0	0	0.180914	0	0	0.133075	2.55261	0
CG34277	0.262591	0	0	0	0	0	0.249415	0	0	0.0917316	2.48359	0
CG9222	0.0628997	0	0	0	0	0	0.537692	0	0	0.0659188	3.77656	0
CG32718	0.0843457	0	0	0	0	0	0.360511	0	0	0.0883942	2.53459	0
CG14708	0.131295	0	0	0	0	0	1.55635	0	0	0.137597	4.60819	0
CG8065	0.0815567	0	0	0	0	0	0.878589	0	0	0.0872156	5.30189	0
CG11697	0.260623	0	0	0	0	0	0.742637	0	0	0.0910441	3.36771	0
CG7164	0.152377	0	0	0	0	0	0.599186	0	0	0.0926205	5.00257	0
acxc	0.0227667	0.00435216	0.0401187	0	0	0	0.419729	0	0	0.047719	2.95519	0.01907
CG1314	0.0575873	0	0.0507392	0	0	0	0.533304	0	0	0.120703	2.26987	0
CG6675	0.0569407	0	0.0501695	0	0	0	0.567067	0	0	0.0596738	2.63061	0
indy-2	0	0	0.0272667	0.00870155	0	0.00938962	0.263124	0.00895792	0	0.0516823	1.67334	0.00836188
CG33934	0	0	0.0272667	0.00870155	0	0.00938962	0.263124	0.00895792	0	0.0516823	1.67334	0.00836188
CG7691	0	0	0.0555489	0	0	0	0.224561	0	0	0.132145	1.24687	0
CG14861	0	0	0.0563813	0	0	0	0.564344	0	0	0.0670625	3.72474	0
CG33309	0	0	0.0342065	0	0	0	0.248908	0	0	0.0406867	2.48485	0
CG17140	0.0169184	0.017788	0	0.0184336	0	0	0.132573	0	0.0161091	0.0354609	1.18426	0
CG17139	0.0169184	0.017788	0	0.0184336	0	0	0.132573	0	0.0161091	0.0354609	1.18426	0
CG6262	0.0228179	0.0218098	0	0	0	0	0.406369	0	0.0217265	0.0956526	3.79869	0
CG9130	0.0130409	0.0124647	0	0.0142089	0	0	0.825503	0	0.0124171	0.0546674	7.63421	0.0109234
CG9133	0.0124755	0.0119243	0	0.0135928	0	0	0.825259	0	0.0118788	0.0522972	7.81388	0.0104498
CG33322	0.0222441	0	0	0.0165248	0	0	0.324123	0	0	0.0529814	2.85494	0
crtp	0	0	0	0.0359674	0	0	0.305706	0	0	0.0345953	2.96161	0
CG18418	0	0	0	0	0	0	0.65799	0	0	0.0744617	4.61203	0
CG6380	0	0	0	0	0	0	0.556859	0	0	0.0819222	4.16165	0
CG3517	0	0	0	0	0	0	0.561184	0	0	0.0589703	6.87678	0
CG7309	0	0	0	0	0	0	0.517115	0	0	0.042264	4.28607	0
ppyr1	0	0	0	0	0	0	0.298262	0	0	0.160142	2.51739	0
CG11294	0	0	0	0	0	0	0.244406	0	0	0.0898892	3.03579	0
CG10202	0	0	0	0	0	0	0.253024	0	0	0.0827191	2.10106	0
CG13829	0	0	0	0	0	0	0.712724	0	0	0.104852	2.12271	0
CG5024	0	0	0	0	0	0	0.765026	0	0	0.125052	3.0422	0
CG31787	0	0	0	0	0	0	0.617377	0	0	0.113532	2.86661	0
CG15260	0	0	0	0	0	0	0.616365	0	0	0.104466	2.75171	0
CG15764	0	0	0	0	0	0	0.53686	0	0	0.126368	3.49209	0
CG12684	0	0	0	0	0	0	0.406939	0	0	0.122177	3.38604	0
klp59c	0	0	0	0	0	0	0.394938	0	0	0.0830017	4.41169	0
CG3306	0	0	0	0	0	0	0.39436	0	0	0.0828803	3.27001	0
prosbeta5r	0	0	0	0	0	0	0.365505	0	0	0.0768159	3.25187	0
CG31679	0	0	0	0	0	0	0.423075	0	0	0.0808319	2.19001	0
CG14739	0	0	0	0	0	0	0.448574	0	0	0.094274	2.21719	0
wa-cup	0	0	0	0	0	0	0.430898	0	0	0.0905593	1.95177	0
CG32236	0	0	0	0	0	0	0.316073	0	0	0.0581239	2.89801	0
CG31533	0	0	0	0	0	0	0.277894	0	0	0.0628959	2.66259	0
CG14011	0	0	0	0	0	0	0.429029	0	0	0.0573787	2.36965	0
CG15035	0	0	0	0	0	0	0.431065	0	0	0.057651	2.27785	0
CG17770	0	0	0	0	0	0	0.401402	0	0	0.0479365	2.58157	0
and	0	0	0	0	0	0	0.380276	0	0	0.0454135	2.4457	0

## Sheet: early expressed genes
Symbol	wtday1	wtday2	wtday3	wtday4	wtday5	wtday6	Dis3KDday1	Dis3KDday2	Dis3KDday3	Dis3KDday4	Dis3KDday5	Dis3KDday6
CG13690	4.2755	3.74866	0.397322	0.326088	1.46978	1.43697	1.27296	0.773731	1.03512	0.587486	0.97557	1.18875
CG12506	3.43996	-8	0.0323452	1.68569	1.74089	0.559698	2.65313	2.30467	3.28387	0.229517	1.74872	0.0933223
lea	6.02976	5.80125	1.86806	1.49636	0.732037	1.81882	0.575735	1.02067	0.683229	1.43162	2.19745	1.01177
halo	4.35773	4.0555	-8	-8	-8	-8	-8	-3.16488	-8	-8	-6.08798	-8
CG3227	4.62579	5.39021	-0.542473	0.223361	-1.18104	-0.331597	-0.45681	-1.19418	-0.430534	-0.12226	0.707147	-0.615444
CG9883	3.60653	5.28877	-0.356239	-2.50927	-1.57	0.366637	-1.53736	-0.914838	-0.527409	-0.449905	-0.370579	-1.14879
Rrp1	5.11255	4.3908	0.558194	1.12118	1.95009	1.70588	1.61411	1.13194	1.84006	1.84612	3.15569	1.50949
CG3238	4.28223	4.66522	0.630447	1.22158	1.58635	1.18663	0.542433	0.547876	1.53088	0.912387	0.368796	1.20238
slp1	4.70283	3.93023	1.04521	1.71419	1.08109	1.20257	-1.33183	-0.861308	0.0127624	-0.00935237	-0.863018	-0.61272
Traf4	5.74866	4.9417	0.951116	0.937224	1.0817	1.06993	-0.240175	1.0625	0.344041	1.67468	0.623026	2.35998
CG34179	4.08454	3.77459	-8	-8	-8	-8	4.19422	-8	4.83171	3.92406	4.48402	-8
slam	3.79468	4.82291	-3.09043	-2.36256	-2.76433	-0.715477	-2.97562	-1.4271	-2.55703	-0.129171	-2.50681	-0.23774
Rca1	4.81832	4.17177	1.31374	1.45022	1.01808	1.1417	1.13485	0.672684	0.371236	0.268578	2.06086	0.240774
sip2	4.66118	4.7547	-0.166996	-0.682777	0.496925	-0.314327	1.66918	-0.0457324	0.872035	0.817058	3.73076	0.410724
Nuf2	4.13019	4.89447	-1.16394	-0.858026	-0.673434	0.128078	0.779564	-1.13653	-0.728176	-1.44436	1.66701	-0.43034
TwdlE	5.05621	5.85054	-8	-2.34233	5.2837	-8	2.73004	5.21175	1.89973	0.491683	1.37119	-0.562501
CG7227	4.36811	5.2224	-0.995182	-0.429992	-1.21773	-0.550567	-2.89044	-2.2095	-1.70246	-0.955824	-1.82216	-0.887367
d	4.05392	3.79859	0.238366	-0.0535944	1.19135	0.973594	0.378614	-0.0361414	1.42727	0.113866	1.96824	-0.513513
Try29F	6.38066	4.93574	-0.897131	-1.39808	-1.79986	-1.99611	0.689299	-0.678123	-1.97884	-1.4542	-0.542329	-1.77746
borr	5.98562	6.41302	-0.391597	-0.19211	-0.124395	0.924462	0.920659	-1.00266	0.305305	0.1388	2.61913	-0.476987
Cks30A	4.80784	5.10114	0.0172297	0.477417	0.549577	-0.0743376	1.99493	0.114917	0.553981	0.251379	2.7331	0.605063
gcm	3.82508	3.13874	-2.63407	-2.64959	-2.24401	-3.24762	-2.6216	-8	-3.84406	-3.61607	-2.71699	-4.64367
Muc30E	4.53486	4.74879	-2.98835	-4.00388	-2.79422	-2.71294	-3.0055	-6.13191	-6.04634	-3.32303	-4.41116	-4.31371
bib	5.37446	4.52738	-1.19785	-1.30649	-1.91471	-0.44217	-1.07155	-1.79298	-1.32038	-3.0246	0.686771	-4.00779
Pen	5.1407	6.06306	1.13351	1.09106	2.21018	1.17382	3.44249	0.856828	2.33575	1.79362	5.38743	1.81234
pim	4.88439	6.68187	1.04757	0.743923	0.094225	0.560935	1.16834	-0.0836028	0.108887	-0.560118	1.74407	0.0235134
cdc2	6.13817	6.69104	1.68058	1.99999	2.21233	1.98889	2.1806	1.22968	1.61574	1.61474	3.40947	1.13437
Lip1	3.83425	4.36513	-0.779202	0.612311	4.80029	1.22693	-1.08586	4.22487	2.3294	-0.688333	-2.73252	-1.09318
CG17127	5.68674	6.76136	-1.13185	-2.41042	7.32457	-8	3.60851	6.96486	2.85455	-2.46653	-2.55466	-0.46786
ial	5.09616	5.02271	-0.728726	-0.03803	0.556866	0.602104	1.00321	-0.329208	0.526499	0.196372	2.38257	0.526014
dUTPase	6.80271	7.42972	3.21793	3.3795	4.74428	4.2498	3.95956	3.37466	4.72469	3.70792	4.53277	4.21083
CG14915	4.52627	3.96659	-8	-2.51689	-8	-8	-8	-8	-8	-8	-8	-8
sala	7.71637	6.59254	-1.16617	-0.531907	-1.08997	-1.29838	0.422115	-0.46826	-2.30542	-0.286979	1.28557	-1.82225
CG15480	4.14613	3.18659	-8	-8	-8	-8	-3.40905	-8	-8	-8	-8	-3.17537
CG31813	9.35491	10.1562	-1.60628	-1.88484	1.03532	-0.0678258	-8	-8	-8	-8	-8	-8
CG16886	6.09544	6.42064	-5.09592	-3.20455	5.78522	-2.65058	2.67702	5.94917	0.307328	-3.84563	-0.541444	-2.36154
CG4500	6.06695	5.8717	-0.135577	1.6114	1.69261	1.84582	0.0759444	1.82654	1.85635	-0.37505	1.44804	-0.553851
nimC4	6.46571	5.76968	-4.16223	-8	-8	-8	-8	-4.13586	-8	-8	-8	-4.2352
CG32972	4.80834	5.73341	-1.85033	-1.57034	5.24202	-1.5078	-1.41023	4.04287	2.82547	-1.34575	-2.50702	-1.43491
wb	3.35099	3.54903	-0.400617	-0.506846	-0.417476	-0.146504	-1.70486	-0.537271	-0.627261	-1.67076	-0.647249	-0.929832
CG42587	5.47905	5.23485	-0.666849	0.234102	-8	-1.51487	1.51963	-1.64048	-8	-1.41656	3.20129	-8
wor	4.07965	3.35316	-0.641847	-0.487448	-2.25179	-1.2554	-1.1005	-1.76749	-2.85184	-1.90613	-0.105624	-1.86682
sna	4.93675	3.98756	0.971595	0.612415	0.210645	0.156409	-2.27366	-0.825164	-1.2701	-1.71672	-1.58245	-2.03998
CycE	4.49035	4.74863	-0.185301	-0.199863	1.01411	0.327374	0.674055	0.327798	1.18802	0.0441108	1.4868	0.442576
fzy	6.00097	6.55063	-0.994965	0.189054	0.38239	-0.44	1.03249	-0.453378	-0.113744	-0.453315	2.66656	0.0417907
CG4440	8.50892	6.96767	-2.42526	-8	-1.52063	-8	-8	-8	-8	-8	-8	-8
glu	4.35192	5.11348	1.00132	0.770576	0.848504	1.55481	0.398388	0.737878	1.1866	1.01369	1.99267	0.50147
amd	5.05143	5.43889	0.0459575	-0.347517	4.96031	0.0762618	0.948757	3.10574	2.78594	3.07761	1.71749	2.61684
CG10026	3.36418	2.67307	0.0287621	1.21174	-0.116716	0.292836	2.30094	0.362691	-0.0173232	0.130691	3.10564	0.0042179
CG13082	4.03302	4.33254	-0.788668	0.456334	3.66028	1.10734	0.319716	2.04505	3.06024	-1.80141	1.07393	-0.0542837
msb1l	6.19143	6.4869	0.411924	0.381673	0.475201	0.527241	1.08203	-0.407042	0.400076	-0.187516	2.67679	0.0833324
CG10722	3.70303	2.17981	-0.914088	-1.00171	0.457051	-0.535221	0.431004	-1.87868	0.416349	-0.0108984	1.73187	0.191109
CG34007	4.46571	4.44147	-1.82044	-2.51404	-0.915809	-2.69703	-1.54213	-8	-3.44547	-7.21401	-8	-1.3181
Mcm10	4.12235	5.06009	0.432553	0.224907	1.15194	1.09815	0.866501	0.714445	1.78575	1.13266	1.16025	1.40023
BubR1	4.06759	4.68584	0.0202285	0.369108	-0.34952	0.649904	-0.394146	-0.416821	-0.193742	0.333172	1.54174	-0.380227
Spn43Aa	6.53375	6.54486	-4.12917	-1.82276	0.234896	-2.56215	-1.12839	-8	-8	-3.87888	-3.96701	-2.61717
Incenp	5.33167	5.83219	0.366546	0.545181	0.771363	1.44313	1.00414	-0.116056	0.837774	0.156866	2.63155	0.16648
CG12164	5.89738	6.58813	-4.28738	-2.98098	6.2587	-4.16397	3.66806	6.18056	3.00108	-2.0371	-0.540264	-0.3694
scra	4.87498	5.48027	-0.441164	0.224947	0.399964	0.618747	0.611157	-0.109916	0.654684	2.07109	2.46363	1.17238
40791	5.10053	4.3246	-1.06108	-0.169717	-0.281981	-0.715276	-0.782773	-1.12911	-1.72675	0.511135	0.374094	-0.471088
CG12769	4.14582	4.73516	-0.850798	-0.641693	3.70684	-0.893394	-0.495147	2.8827	-0.0941001	-2.53911	-2.12644	-3.44733
CG14756	7.64469	7.91928	-1.92953	-8	0.390138	-8	-3.82115	-8	-8	-8	-8	-8
dpn	3.89723	3.33216	-2.82969	-1.71594	-3.3401	-2.12132	-1.44035	-3.80333	-3.13279	-3.57941	-0.143975	-3.3177
CG14752	5.33442	5.6447	-8	-8	7.05191	-1.7937	3.81515	5.88522	2.36234	-8	-2.81385	-8
CG8736	3.64118	2.38226	-3.42338	-8	0.67502	-1.71501	4.08976	-0.589664	-1.31144	-3.17309	2.58276	-1.49635
CG34350	3.37493	4.41684	-2.92625	-2.84224	4.80834	-3.63933	-2.45529	2.90142	3.14122	-3.48331	-2.98648	-2.99922
CG8170	3.7009	4.68531	-0.137665	0.0324001	5.24248	0.696696	-0.304854	4.12094	2.23385	-1.12876	-0.30211	-1.03767
Map60	6.21547	6.82312	2.53131	2.76877	2.38704	2.84376	2.34457	2.04311	2.7351	1.87399	3.07686	1.88774
dap	6.49262	5.86677	2.51957	2.54537	1.76856	2.50399	2.12759	1.96604	1.78297	0.895579	2.48404	1.28281
CG12744	5.02551	3.99225	0.507851	1.59106	1.03333	1.26869	0.634156	0.0647291	0.662434	0.980532	1.33399	0.0723096
Hr46	4.49195	4.70531	0.556467	0.18581	3.63171	0.47652	-1.73507	2.74941	1.80487	-1.92053	-2.70361	-1.44605
CR30009	4.4327	4.34158	-0.344459	-0.795487	-2.60868	-2.16751	-1.40674	-1.9052	-3.98634	-1.84799	-1.7662	-3.17125
CG13217	7.04173	5.93878	3.33128	3.81701	5.07947	3.68916	3.42902	7.04565	4.30996	1.07907	-0.594022	3.00374
CG34224	5.71865	3.96955	-2.84171	-8	-8	-8	-8	-8	-8	-8	-8	-8
CG7763	5.80911	4.69183	-1.72904	-1.0076	-1.40937	-0.490153	1.91415	-1.70268	-0.617105	-1.43145	4.26533	-0.386977
TwdlBeta	5.44782	5.75405	-3.31603	-8	7.32794	-2.19262	4.16521	6.19144	0.60326	-3.06575	2.93019	-3.389
Sr-CII	4.38906	3.26728	-8	-2.54513	-3.9469	-2.72811	-8	-8	-8	-8	-2.68937	-8
CG13159	9.26439	10.2611	-1.49494	-0.603572	1.86913	-0.78656	-8	0.531427	-8	1.86638	-8	1.41577
Cpr49Ae	3.38764	2.30061	-1.73875	-1.16931	1.30207	-3.93726	3.40072	2.9835	-0.489308	-1.81039	1.2714	-1.81172
mars	3.97249	5.20435	-1.00527	-0.17075	0.282034	-0.00507016	0.0682526	-1.25445	-0.0645669	-0.189796	2.40438	-0.469466
CG13333	7.32179	6.43478	-4.34214	-2.10974	-3.43751	-2.24787	-2.69273	-2.00543	-8	-0.629797	-8	-1.02005
Cpr50Cb	4.31397	3.4617	-0.757459	0.187844	3.98324	0.5586	4.02311	5.0691	1.94835	-0.321757	-2.40266	-0.139534
CG6337	5.47247	4.08045	2.03687	2.09816	5.89675	2.28792	2.65146	5.53633	5.00424	3.91899	4.00587	3.33529
tum	5.10507	6.5676	-0.418031	0.529917	0.200296	0.148989	0.760742	-0.0850553	0.407603	-0.111159	2.17709	0.324573
Cpr51A	8.38371	8.30643	0.68938	1.17635	9.13495	0.365334	6.31866	8.03922	4.27882	1.78767	3.5145	1.87623
SMC2	4.54868	4.92979	1.06666	0.945252	1.19209	1.77961	0.546628	0.515189	1.21829	1.17748	2.39107	1.13244
dup	5.12464	6.03181	0.754056	2.63215	1.78615	3.04045	1.43801	2.76074	1.92464	2.39385	2.24754	2.40332
CG12964	4.31943	5.4125	-0.606277	-0.884838	5.78035	-0.482863	0.455372	5.07205	3.13294	1.01325	-0.614045	0.862597
CG30080	3.69591	3.00054	-1.83002	-1.81312	0.00749951	-1.58107	2.52284	0.16318	1.53674	-1.13227	2.49929	-0.114492
CG15615	5.07389	5.93738	0.263872	0.889314	7.61935	0.923339	3.58541	7.33446	3.07588	0.243894	2.67851	0.772654
CG17290	8.99184	6.75876	-8	-0.895171	7.52955	-8	8.40984	7.23553	5.66424	-2.60124	-1.68937	-0.339536
CG30458	6.66928	5.06114	0.562612	1.73541	6.38356	1.56112	5.91847	7.02185	4.42002	-0.250602	-2.9237	1.30061
CG30101	6.8323	7.31946	-2.84499	-2.12355	6.43895	-3.30654	2.8691	6.04937	1.29611	-8	-8	-8
CG6520	4.70578	4.00963	-8	-1.70382	-2.69056	-3.47177	0.185621	-3.56882	-8	-2.3449	0.47386	-2.0832
CG14479	5.7853	5.29758	-0.253941	0.566183	4.35554	1.83393	2.24494	2.21277	5.13355	1.81279	4.32306	1.47618
CG18431	5.89914	5.4161	0.405041	-1.01057	3.76257	1.38353	3.56188	1.87455	4.58031	1.51917	4.28498	1.6059
CG4844	5.89914	5.4161	0.405041	-1.01057	3.76257	1.38353	3.56188	1.87455	4.58031	1.51917	4.28498	1.6059
sub	4.03261	4.54093	-0.944166	-1.36102	-0.903187	-0.755517	0.121077	-1.64106	-0.927456	-0.969679	2.13333	-1.39247
thr	3.75122	5.39031	-0.620651	-0.74167	-1.35757	-0.936648	-0.981516	-1.17925	-0.887224	-1.41088	1.25039	-1.33517
proPO-A1	4.82623	5.38593	1.28615	2.28548	4.08346	4.46639	4.16021	3.01866	4.26339	2.29141	7.39899	1.36641
CG5756	4.38888	5.49999	0.0389594	-0.0226955	5.2618	-0.137793	-1.08769	4.22881	2.95154	-0.31146	-1.49602	-0.0612328
edl	5.32805	5.03437	0.937307	1.71159	2.79379	1.13287	0.389645	3.04389	0.808238	-0.0103436	0.720953	0.163897
CG15080	4.29779	5.33447	0.765603	-0.115683	4.86151	0.184691	-0.263298	4.13946	2.58491	-0.603362	-2.20952	-0.651659
CG18190	3.94033	3.78261	0.474208	1.02178	-0.275657	-0.0457341	0.822894	-0.628544	-0.298217	-0.297371	2.53651	-0.134553
rib	6.77889	6.17262	3.18056	2.87953	0.0241218	2.89765	-3.27463	-0.418046	-2.3966	-2.91033	-0.471676	-3.45598
Cpr56F	6.34099	6.03563	2.22741	3.32314	6.07214	1.36255	4.56042	6.8953	3.25338	0.419033	1.97706	2.09325
CG13427	7.93367	6.36637	-8	-8	-8	-8	-8	-8	-8	-8	-8	-8
Nnf1a	4.30401	3.65028	0.52204	1.77597	1.00751	1.36041	1.57635	1.05575	0.817578	0.286901	1.73283	1.28557
CG34115	3.52901	4.71993	-2.50564	-1.19923	5.31476	-2.38222	0.644516	4.49066	2.03659	-2.25535	-0.758516	-2.57861
HmgD	9.81959	9.16596	6.36907	6.64597	6.42329	6.75963	6.38102	5.46534	6.38474	5.38193	6.47872	5.52264
LBR	5.28244	5.86999	0.776117	1.47162	1.86192	2.12448	0.567644	1.26744	1.36767	0.934542	2.22316	1.10799
mei-S332	3.55763	4.42346	-0.0955534	0.513352	-0.442729	0.0673079	0.558972	-0.466403	-0.276526	-0.281964	1.49399	-0.975177
ventrally-expressed-protein-D	4.58435	3.69953	0.614777	-0.12744	-0.428125	0.545947	0.178752	-0.59349	-1.63224	-1.88982	-2.58202	-2.81715
CycB	7.2268	8.77697	0.0373029	0.932936	0.941614	0.734953	1.77609	-0.181778	0.700471	-0.261278	3.23383	-0.0812648
CG30413	8.63059	8.95238	5.19136	4.73796	6.12608	4.72799	3.78003	5.78683	4.91594	4.0276	2.60909	5.37479
retn	4.73499	6.45465	1.24609	1.49056	0.592186	1.38558	-0.826099	0.854719	0.736229	-0.111805	-0.226043	0.628503
betaTub60D	7.88268	7.8106	4.05588	3.97088	4.60968	4.59195	3.72078	4.08311	4.30666	4.39997	3.93829	4.43237
slbo	5.14756	6.17972	-1.11384	-1.65543	4.28842	-1.07289	-2.00545	3.2895	1.25444	-3.03347	-4.1216	-8
CG34214	4.44122	3.54208	-1.90363	-8	-8	-2.77967	-3.20557	-8	-2.79112	-3.43928	-8	-8
spz6	4.36176	5.03411	-3.52417	-2.21777	5.83369	-2.33037	-1.13039	3.4295	4.09857	-3.76799	0.44534	-2.59714
CG9083	7.04271	7.87273	-2.9226	-1.46285	8.09944	-8	2.31176	6.77543	4.85207	-1.06309	0.229209	-0.764428
gsb	3.85231	2.83304	-1.15409	-1.58465	-1.98642	-1.03068	-2.78267	-1.6423	-2.77912	-3.22573	-8	-8
wac	4.26976	4.05754	0.446197	1.82437	2.69532	1.97008	2.94754	1.99758	2.51341	1.47261	2.50435	1.87166
CG34267	6.29066	2.93682	1.90871	3.07881	5.00421	-8	6.33636	8.16757	3.77552	-1.99089	1.54473	2.42976
CG34268	8.14486	3.55568	2.51732	3.38109	6.5516	-0.562377	7.75799	8.7837	4.8379	-0.435502	1.85052	2.99416
nerfin-1	5.02834	4.65577	-0.617584	-1.46872	-1.66404	-2.18223	0.741343	-2.12727	-2.77866	-1.76584	1.39533	-1.37861
Klp61F	4.35035	4.73269	-0.920864	-0.307735	0.155642	0.244975	0.362678	-0.496739	0.277712	0.0742055	2.43725	-0.370334
CG9184	8.5856	8.97206	-1.18015	-1.87375	2.79773	-1.05674	-3.07177	-2.73875	-2.65317	-2.51482	-2.60296	-3.83808
msd1	3.92303	5.11056	-2.91979	-2.61338	0.0689103	-0.211409	1.24368	-0.893421	-0.000491466	0.137858	1.94281	0.00724388
CG12011	8.37111	8.05895	-3.01189	-2.70549	0.593177	-2.88848	-8	-3.57049	-8	-8	-4.4347	-4.66983
Cpr62Bc	6.95547	5.82902	2.29377	3.46099	5.34459	2.15949	6.3617	6.14356	4.20337	2.78387	5.26498	4.04504
CG8960	5.0074	4.16214	-1.88606	-1.9947	-8	-8	-8	-8	-8	-8	-8	-8
CG9973	3.50709	3.18012	-1.28561	-2.2016	-2.7733	-0.205432	-3.39962	-2.21861	-1.69218	-1.72498	0.269257	-2.3531
CG33160	5.15267	1.67467	-2.52855	-3.22215	-3.62392	-8	-8	-1.91722	-3.33255	-8	-8	-8
CG14960	4.1696	4.93951	-8	-2.44479	5.36516	-4.21274	-2.05785	4.09177	2.79815	0.236061	-8	0.678336
CG12017	4.31028	5.42039	-2.78574	-2.47934	4.87353	-1.67975	-0.958834	3.72121	2.3359	-2.53546	-1.13816	-1.72121
CG12009	4.92605	6.08554	-1.2488	-1.48988	6.03831	0.459579	-1.89649	3.63581	4.97961	0.453448	-1.08664	0.805343
ImpE2	6.60841	7.2841	0.604053	0.584791	5.4636	0.849511	1.92581	4.83048	2.22083	0.643675	-0.00261168	-0.31791
CG32266	7.88331	4.67156	3.28443	4.11603	6.50573	1.40704	7.96953	8.2069	5.02581	0.631631	2.79914	3.71419
mas	4.02427	4.61134	-2.87294	-2.20396	4.84333	-0.427595	-1.81702	2.79167	3.52778	-1.72956	0.181195	-1.43567
Cpr64Ab	5.26734	5.84297	-8	-2.65024	7.13818	-8	3.24354	6.54869	1.15529	-8	-8	-8
Cpr64Ad	7.69612	7.63167	1.61337	0.56222	9.61025	-0.620769	7.31707	9.16002	6.5187	0.313461	-3.58202	1.91077
pav	4.56358	4.59169	-0.0610443	0.0277661	0.324213	0.468995	0.200617	-0.706058	0.32507	0.189244	2.18549	-0.202728
CG1273	4.37989	4.76513	-0.146404	-1.10686	4.02714	-0.134567	-2.27245	1.93464	2.71441	-1.71744	-1.55835	-1.73621
dyl	5.68822	6.88807	-1.64949	-1.98052	7.27749	-2.74847	0.404417	5.89975	4.69365	-4.20656	-2.70973	-1.28189
CG7447	3.91033	4.5599	-0.151978	0.215379	0.71969	0.120128	1.53185	1.00631	0.527634	0.334672	2.17415	0.0521234
CG15022	7.34975	8.22561	-2.30519	-3.58375	5.62444	-8	1.29505	5.28556	-1.45628	-8	-3.72799	-8
CG15023	6.9609	4.00531	1.05448	0.572387	4.8783	0.389398	3.54298	5.99793	2.69038	-1.94316	-3.03129	0.540937
CG15024	5.57089	2.5997	0.665373	0.584323	3.12542	0.496492	1.37808	4.20728	-0.273712	-0.164509	-8	-1.78055
CG32237	5.54334	1.26464	0.104888	1.42615	5.91492	-0.588731	6.06594	6.39066	3.38832	-0.742033	-1.21567	0.417726
CG15212	8.07292	6.96321	-0.628203	-1.3218	7.08973	-0.919827	5.79204	7.96458	4.43654	-8	2.48536	0.999266
CG10591	7.65489	8.21391	-2.23736	-1.59999	3.11698	-2.78298	-2.62808	-2.88003	-2.20949	-3.6561	-8	-3.97936
mad2	4.66301	5.79223	-0.632168	0.467064	1.28632	1.69984	1.88086	0.109894	1.21796	0.937417	3.21166	1.63655
CG10479	5.493	5.09688	-1.09081	-0.543404	-1.06065	-1.42683	-1.68697	-2.93892	-2.11638	-2.29996	-1.58073	-3.62322
Cpr65Av	6.1813	5.04346	2.25641	3.2679	6.29826	1.97418	6.01337	7.4582	4.24964	1.25573	1.64153	3.16243
Lcp65Ab2	4.56331	1.51368	1.08588	2.03383	4.60702	0.986323	12.4989	4.15433	5.63606	3.49786	12.9318	5.43094
Lcp65Ab1	4.77011	1.75089	1.25966	2.29535	4.86646	1.23046	13.1216	4.38095	5.89326	3.8327	13.4018	5.72151
CG13297	5.5282	6.4076	-0.148553	1.26643	6.03127	-0.109204	1.58978	5.72813	1.96824	-0.214372	0.707147	-0.802604
Prat2	3.98606	4.06007	-0.57094	0.0573897	-0.344381	-1.18449	3.68776	-0.287566	0.173267	-8	4.44392	-3.38088
Cpr65Ea	8.78056	8.63671	-0.624281	-0.639807	9.51495	-1.8228	5.85074	8.09916	1.86617	-2.84792	-2.78405	-3.01918
Cpr65Eb	4.48692	5.64812	-2.81758	-3.51118	6.2823	-3.69417	-0.957519	4.92632	2.44411	-8	-8	-2.30559
RhoGEF4	5.0362	5.33929	-0.652103	-0.155284	0.313446	0.772768	0.13293	-0.192684	0.242012	-0.130838	1.49781	-0.209324
CG7548	3.70395	4.3699	-0.574354	0.0591373	6.75558	-0.931206	3.41641	6.42473	2.2761	-1.21937	-1.3075	-0.542628
CG13675	3.4403	2.31626	-1.70552	-1.87974	3.66672	-3.16707	0.859015	3.99553	-0.091079	-3.04019	0.869872	-2.36345
CG13679	5.50609	4.16178	-8	-2.3954	5.20478	-1.94558	4.71619	6.14134	3.55439	-1.74529	-3.75986	0.774421
CG13674	5.39232	3.69689	-1.47077	-1.74959	5.37196	-1.47731	5.04084	6.29581	4.02888	-8	-2.84716	1.14445
CG34461	5.37904	5.70182	-4.72218	-8	3.16465	-2.27684	0.778522	3.11154	-0.217923	-8	-3.56002	-8
Cpr66Cb	4.40435	5.2718	-8	-8	3.29292	-8	0.690295	3.01918	-0.244292	-8	0.0521909	-8
ImpE1	4.43931	5.23341	0.127979	-0.110979	5.50434	-0.251107	-1.16324	3.16147	3.70228	-2.102	-0.166977	-1.70536
Cdc6	4.21401	5.40128	0.429464	0.795987	0.946624	0.457721	0.375577	0.209396	1.32666	0.131462	1.42901	0.889367
Cpr66D	4.39913	5.37752	-3.99638	-8	6.35634	-8	2.33851	5.17061	0.203018	-2.71753	-0.664301	-8
Mcm7	6.70544	7.11146	1.89408	2.43832	3.03607	2.99981	1.44442	2.16838	3.09836	2.17736	3.21066	2.28807
Klp67A	4.27582	4.02775	-0.848297	-1.46909	-0.560568	-1.16393	0.363548	-1.01235	-0.619977	-0.657927	1.88737	-0.615164
CG32036	3.41054	3.67176	-1.61509	-2.60677	2.59211	-3.07664	-3.5067	1.41847	-3.08811	-8	-1.45293	-8
Ilp4	5.46893	4.46696	-2.53204	-1.64068	-3.62741	-3.40863	-8	-8	-8	-8	-8	-8
ect	6.80759	8.05729	0.741112	0.79169	8.05697	1.47588	1.52412	6.89997	5.67077	1.60817	0.150412	1.55596
Cpr67Fb	3.8255	2.42023	-1.82899	-1.52258	6.82307	-8	4.29398	6.96205	0.992244	-0.309663	0.637684	0.209075
CG14147	6.53192	6.81855	-8	-2.10565	7.96865	-8	4.24095	7.64065	0.507241	-8	-1.66493	-8
CG33500	6.0515	1.76502	-0.0233269	-1.65981	-1.14377	-8	-8	-1.61939	-2.08798	-8	-3.11693	-8
CG33269	6.84381	2.00703	2.65672	3.54496	-1.7567	-1.01114	-8	-4.23179	-8	-8	-4.68096	-8
rt	3.81633	4.5772	-0.515816	-0.302524	4.29763	0.308037	0.777442	2.69026	2.23275	-1.45817	1.46652	-0.634591
CycA	6.45507	6.9649	1.99981	1.86166	2.20842	2.14289	2.50329	1.58774	2.17405	1.74633	2.84306	1.3782
sti	5.07717	5.53275	-1.40374	-0.775405	-0.372296	-0.42234	0.10979	-1.67693	-0.0438687	-0.598858	2.26915	-1.26725
CG17672	4.84867	5.46727	-0.983939	-0.00851012	6.35942	-1.18245	0.0790135	4.30606	3.99511	-2.47062	-0.0579448	-1.85779
trn	6.0936	5.54906	2.54798	2.60347	1.81169	2.46374	0.471939	1.25607	1.08651	0.304454	1.79144	0.536409
SNCF	4.53613	4.38374	-3.10004	-2.79364	2.79054	-8	-8	0.811894	1.33958	-8	-8	-3.17301
CG14111	4.0501	-0.608612	-3.31401	-3.0076	6.48205	-2.19059	-1.3697	4.09443	4.15508	-0.222122	-0.60588	-1.80201
CG14107	4.94715	5.79517	-2.68892	-2.38252	8.61057	-8	2.46385	7.32338	6.2779	-2.39265	-1.05168	0.0454606
ImpL1	6.67079	8.00411	-1.79798	-0.228547	7.60423	-0.826572	0.895363	7.03774	5.63949	-1.06227	-1.95775	0.392081
CG14110	6.59759	7.5013	-8	-1.61472	0.735191	-3.7977	-4.22777	-8	-8	-8	-8	-8
CG13738	7.61851	4.89152	-8	-1.99742	-2.21016	-1.18041	-2.27705	1.53401	-5.51381	-8	-5.4636	-2.3768
CG13465	7.06599	5.27103	-8	0.214382	-8	-1.29053	-8	-8	-8	-8	-8	-2.48692
BobA	6.97383	4.87941	-4.1024	-8	-8	-3.97898	-8	-8	-3.99046	-8	-8	-8
Tom	8.48926	6.99896	-2.17718	-0.455739	-1.05016	0.361272	1.81385	-1.41385	-1.6502	-2.51185	2.48748	-8
Brd	6.97532	4.93612	-8	-1.58918	-8	-1.77217	0.797763	-2.86922	-8	-2.64529	2.12456	-8
Ocho	6.69129	5.58267	-1.26936	-0.962957	-1.49026	-0.604926	-1.35362	-3.24299	-3.15742	-3.60403	-0.952315	-4.92729
CG13463	8.80397	6.87354	-0.0193047	1.2871	-2.57411	-1.03339	-1.78539	-2.45237	-3.3668	-8	0.683421	-8
Z600	4.30636	3.82883	-8	-8	-2.75904	-8	-4.55528	-8	-8	-0.828417	0.728078	-2.73664
CG13454	4.6509	3.11277	0.126471	-0.971304	-0.958037	-0.761059	-1.58436	-2.8363	-2.75073	-0.61238	-1.70051	-1.35068
CG7372	5.25405	5.67012	1.65859	1.67645	1.15351	1.93275	1.13924	0.653368	1.193	0.940098	1.94104	1.37549
CG5235	4.55246	5.09072	-1.07286	-0.475346	-0.249086	-0.310411	-0.460371	-0.892888	4.19818e-05	-0.742964	1.22439	-0.670295
CG13051	6.84754	5.12863	-1.62166	-0.315258	6.42097	-8	6.89594	7.92096	5.0412	-0.371371	-0.137574	2.11272
CG13069	6.87023	5.26183	0.597457	1.22579	6.62125	-0.279129	6.91751	7.77733	4.91375	-2.15225	-0.655423	1.63217
CG13068	4.8939	3.0055	-2.81184	-8	4.59804	-8	6.67048	6.73172	3.58513	-2.56156	-0.649686	1.11518
CG13066	5.0238	2.95259	-3.61509	-8	4.40318	-8	5.07006	6.36974	3.32974	-8	-2.45293	1.21883
CG13049	6.09137	6.73104	-8	-2.17775	7.95739	-3.36074	4.25326	7.29547	2.40914	-3.23387	-8	-2.60107
CG13048	4.03162	4.97292	-3.69205	-8	5.67651	-8	1.24922	4.97709	-1.99515	-8	-3.52989	-8
CG13047	5.85873	5.66153	1.36359	1.73139	7.1003	2.24736	5.83199	6.98772	4.15144	-1.90968	0.587148	0.936982
CG13046	3.77713	3.43556	-1.18015	-1.64971	4.19788	-1.05674	3.13143	3.8308	1.99736	-1.66683	2.77069	-0.784277
CG4962	5.85859	2.41824	1.61725	2.60718	5.62709	0.503628	7.35004	6.22311	4.6212	2.9729	5.91716	4.19324
CG13043	6.97433	5.48152	3.51528	5.74547	5.09536	4.24663	6.55555	7.35698	3.43257	3.43662	3.96822	4.504
CG13063	6.5189	5.52704	-2.34611	1.77689	5.10271	-0.90077	5.44411	6.78566	2.62231	0.0741016	3.1736	1.90285
CG13041	7.86406	6.67503	-8	-0.934007	5.03564	-1.12345	5.45318	6.22488	2.31709	-1.58153	-8	0.143949
CG13060	6.52334	4.93218	-2.44578	-0.141804	3.71069	-8	4.15274	5.25809	1.20527	-8	-2.28362	-2.74889
CG13059	7.65377	6.26461	3.38469	4.48805	5.50005	2.7476	6.50494	6.96076	4.50925	1.37743	0.901495	3.52503
CG4998	4.62536	5.12628	-2.55558	-1.40118	6.6426	-2.05365	2.75048	6.25562	2.73404	-2.81986	-1.07149	-0.592923
CG32159	4.071	4.83559	-2.28821	-1.39685	4.05761	-0.67937	-4.91679	2.27893	2.58873	-1.28432	-4.44798	-1.07548
CG4229	5.97876	3.26951	1.05195	2.43635	4.78161	1.50794	4.03906	6.57306	2.86318	-8	-8	1.03042
nxf2	3.46725	3.07158	-0.337073	-0.703322	-0.387005	-0.960311	-0.428853	-0.919858	-0.464826	0.493343	0.71217	-0.0834169
spd-2	3.85806	3.99582	0.490583	0.876988	0.88126	1.15094	0.591414	0.19604	1.03123	0.283489	2.08016	0.171946
Nrt	6.91274	6.74401	2.98447	2.89472	1.76027	2.86535	0.29982	1.64021	1.49335	0.975175	2.03555	1.02477
tap	4.18961	3.67346	-1.33882	-0.617378	-2.01915	-1.2154	-1.42308	-2.57549	-2.22688	-4.67349	-0.302191	-2.67482
CG7330	4.17923	5.44581	0.810971	0.439301	5.92249	-0.114524	1.43221	4.95455	2.10136	-0.0774462	-0.808607	-0.846962
W	4.09133	3.68287	-1.81184	-1.33712	-3.27961	-0.881075	-0.474642	-1.14162	-2.37798	-0.40532	-0.126124	-0.868675
grim	3.39579	3.04109	-1.98326	-1.67686	-8	-2.44481	-2.06752	-8	-3.45628	-3.31793	-2.08414	-3.64119
rpr	4.75528	3.90738	-0.0513775	0.129494	0.0756461	-0.72633	0.388998	-0.150544	-0.354476	-1.38605	0.918135	0.538617
skl	3.91543	3.82761	-1.46549	-1.96644	-2.78325	-2.56447	-0.772141	-4.24648	-4.1609	-3.02255	-1.78876	-3.34581
CG4306	4.13166	4.09773	-0.516963	0.637436	0.76618	1.49398	4.29233	1.14074	2.33136	1.16629	5.54548	-0.416167
CG7271	3.36498	3.58344	-8	-8	-8	-8	-8	-8	-8	-8	-8	-8
bora	4.20991	5.52585	-2.4856	-2.1792	-2.58097	-2.36218	-0.721863	-2.1962	-1.52566	-4.55724	0.846484	-3.29554
CG14095	5.76442	5.09268	-8	-8	6.19361	-3.33711	3.66768	5.7164	2.69939	-8	-1.7134	-0.746895
CG14096	5.94841	4.66699	-8	-4.04733	5.79492	-8	4.7949	7.06994	4.74618	-6.33611	-4.1612	0.810673
CG32214	5.37833	4.09896	-8	-8	5.19078	-8	4.91773	6.19443	3.86032	-3.99302	-0.91171	-0.781666
CG12519	5.56485	4.22142	-8	-4.18827	5.32224	-8	4.92233	6.10134	3.32262	-6.47704	-4.30214	-1.57148
CG18294	5.67768	3.87261	-8	-4.18254	5.40671	-2.52963	4.31979	6.65386	4.1683	-6.47132	-4.29641	-1.13737
CG32213	5.40073	4.28221	-8	-8	5.87866	-8	4.54909	6.04853	4.31654	-8	-5.28287	-2.40795
polo	6.45868	7.49806	0.35399	0.529381	1.49845	0.729654	2.16461	0.111167	0.933708	0.77761	3.75279	0.990216
Spc105R	3.69692	3.3451	-0.407068	-0.577104	-0.747549	-0.11413	-0.50622	-1.42651	-0.125204	-0.730514	1.3988	-1.35241
CG5656	4.32824	4.59005	0.562784	1.47256	3.31459	1.23496	3.56303	0.77473	1.87877	-1.39091	4.83873	-0.544246
CG7173	3.85738	5.65543	-1.08941	-1.19805	4.37676	-0.722636	-1.48918	2.26733	2.57604	-1.5172	-3.34229	-1.99246
CG14570	4.14319	2.55031	-0.856545	-1.55503	3.96848	-0.143475	2.39546	4.84157	2.25793	-0.0317834	-3.2778	1.50577
CG14568	6.09629	3.21399	-8	-1.93478	4.90539	-8	4.95552	6.16374	2.95822	-1.99089	-3.07902	1.4932
CG14573	5.08452	2.33691	-1.61344	-3.30704	3.91324	-2.49003	4.41619	5.85868	2.85605	-3.36315	-8	1.17157
CG14565	6.321	2.67371	0.623364	1.27769	4.56042	-2.12769	4.54027	6.40097	1.70214	-3.58578	-0.866555	1.55039
CG14561	3.93483	3.56676	0.0463581	0.463286	0.453833	0.793789	0.749406	-0.116312	-0.170462	0.407173	1.8109	-0.0442428
CG14454	5.97653	2.57648	-2.88758	-0.17088	-8	-8	-8	-8	-8	-8	-8	-8
CG12546	9.25529	5.89279	-8	-3.50165	5.65706	6.07453	-1.09532	1.5231	-1.67673	-2.53838	-2.04155	-8
CG14453	7.07466	4.2875	3.43308	4.44435	-0.732682	1.16417	-8	-2.93288	-8	-8	-8	-8
CG32453	6.94164	4.83243	0.00366872	2.00853	-1.95691	0.29797	-1.68416	-3.40078	-3.63713	-3.17685	-0.211871	-1.91515
CG13239	4.3896	4.48477	-8	-8	1.96245	-3.17632	1.9482	1.79358	0.719098	-8	-3.13757	-8
TwdlF	7.7088	8.73465	-1.1106	-0.520272	9.21351	-1.66525	4.06592	8.3374	6.141	-1.27534	-1.03771	-0.598604
TwdlV	5.53672	5.6326	-2.5442	-2.2378	7.60147	-0.548947	3.97111	7.43149	4.41536	-0.602381	-0.797084	0.991634
CG2016	4.50296	5.20376	-2.49851	-2.57544	5.90695	-2.3751	1.08949	4.22551	3.5514	-0.373754	1.28423	-1.26892
cas	4.34475	4.01582	0.774033	0.550794	-0.423215	0.685943	-0.0613149	-0.704838	-0.766105	-0.394217	0.177199	-0.175813
CG31559	3.97647	4.7295	-2.48127	-2.91183	3.22089	-2.35785	0.0194328	2.16404	1.00696	-0.712948	-3.64104	-0.62824
Osi2	3.94396	4.8413	-3.54276	-1.62224	6.23472	-2.3902	2.45716	6.21517	2.28511	-1.67836	-0.493471	-1.54044
Osi6	9.22603	10.6051	0.373663	0.332142	10.6111	1.17257	3.64578	9.40121	7.83239	-0.861475	-1.94961	2.63534
Osi7	7.88397	9.14393	-0.967452	-1.02362	9.00841	-0.989016	-0.847927	6.9809	6.48035	-2.6695	-3.75763	0.377408
Osi9	7.79764	9.21106	-1.03938	-1.49099	9.03911	-0.617298	2.88553	8.07439	6.5323	-1.95973	-2.04786	0.961897
Osi14	6.63211	7.89597	1.34313	2.03994	8.5099	2.27875	2.47217	7.72742	4.11124	1.69689	-1.45819	1.9924
Osi15	7.65132	8.91516	-1.29739	-0.628416	9.55711	-1.39637	3.92845	8.42016	6.56741	-1.26949	-2.35762	-0.0919494
Osi18	5.55652	6.79157	-8	-1.84451	7.79719	-2.44254	2.06348	6.77695	4.53361	-3.90062	-8	-3.22388
Osi19	5.95447	7.26014	-2.67424	-3.95281	8.39994	-3.13579	3.16871	7.49329	4.93072	-8	-3.09705	-2.33218
Osi20	6.98527	8.18022	-2.1418	-3.83539	8.84988	-2.01838	3.27087	8.05415	5.18174	-8	-3.97964	-1.6298
Ccp84Ag	6.47433	5.84729	-0.0340721	-1.63456	6.46612	-1.81755	5.6739	6.75029	3.91163	0.00976566	2.80224	1.86528
Ccp84Ae	5.82536	3.85789	-8	-8	6.04195	-8	5.00711	7.1322	4.53369	-3.20157	-8	1.33107
Ccp84Ad	6.08651	4.83906	2.23649	2.74314	6.97349	1.79797	5.5255	7.08811	4.88307	1.56594	2.72888	3.553
Ccp84Ac	5.11089	6.22915	-2.71374	-1.08541	6.84287	-0.782976	2.98769	6.66248	2.87393	-2.46346	-0.381662	0.213285
Ama	7.59053	6.69383	0.520289	0.670572	0.783952	1.24045	1.82305	0.348714	0.434289	0.614459	2.21518	0.331841
hb	3.69958	3.69135	-1.02641	-1.55437	-3.12178	-1.24004	-5.91803	-3.26309	-4.49944	-5.36109	-5.44922	-4.09939
CG11966	3.45739	3.71288	-5.92012	-4.61372	3.50002	-4.21174	-6.22677	2.0873	2.33311	-3.66983	-4.75796	-5.99309
neur	5.43384	5.15123	1.60427	1.41712	1.89395	1.64661	1.3411	1.50725	1.92284	1.48861	2.08362	1.301
CG8420	5.85169	6.4233	-0.136024	-0.386015	6.91556	-0.0775273	-0.0865335	4.88133	5.21149	0.929185	1.21517	-0.101173
CG8478	4.35887	5.37807	0.311734	0.851733	-0.13358	0.460182	1.04951	-0.246691	1.00816	0.470713	3.40785	0.0283964
Mcm5	5.23382	5.06687	1.8473	1.9132	2.65514	2.82964	1.45398	1.76967	2.74693	1.62729	2.59442	2.07111
CG4570	4.0363	5.27547	0.665473	0.866669	0.227365	0.77562	0.015811	-0.493102	-0.354351	-1.02929	0.513963	0.034185
KP78b	4.29093	3.71623	-1.19381	-1.14572	-1.44171	-0.851385	-1.03888	-2.14399	-0.883324	-1.28929	0.765532	-1.41616
KP78a	4.29093	3.71623	-1.19381	-1.14572	-1.44171	-0.851385	-1.03888	-2.14399	-0.883324	-1.28929	0.765532	-1.41616
Jupiter	7.47558	8.13254	4.03613	3.87412	3.99482	3.80609	3.38144	3.62824	3.83817	3.0246	4.3821	3.38744
l(3)neo38	6.62802	6.53398	3.29201	3.2599	2.44117	3.32195	1.69724	2.42504	1.6809	1.31168	2.76632	1.27092
aur	3.38853	4.86819	-1.28648	-0.504736	-0.627076	0.494674	0.503524	-0.553534	-0.333309	-0.439543	2.20527	-0.597115
Ect3	4.59239	4.61241	1.07221	1.26399	3.09372	1.23334	2.79023	2.38022	2.70754	3.82299	3.14797	3.49548
CG4702	5.7076	6.8907	-8	-3.2204	6.89586	-3.40339	-0.511527	5.62678	4.56722	-4.27651	-2.04272	-2.01481
CG4115	7.44496	8.26342	1.89835	2.64805	8.7556	2.16496	5.76264	8.08397	5.17627	1.96607	4.29827	3.32723
CG10035	7.75915	6.64023	-2.76214	-3.45574	-8	-2.63873	-8	-3.73578	-8	-8	-8	-8
CG6234	6.70712	6.27799	0.140255	0.243124	0.082361	0.0601355	0.140263	-0.557746	0.463698	0.271899	1.63945	-0.425756
Spc25	4.78137	5.43433	-0.432653	-0.776264	0.268971	-0.0457227	1.64043	0.444596	-0.643365	-0.334688	1.53727	-0.124224
Cyp304a1	4.4716	5.46712	-1.58597	-2.69461	1.0191	-0.195175	0.630933	2.70173	0.734637	-2.33569	-0.616462	-3.07398
CG15887	4.84575	5.73743	-1.59852	-3.29212	6.44926	-0.890147	1.13922	5.35253	4.18202	-0.0263068	1.73115	-0.086532
yellow-e3	4.90709	3.97705	-3.20553	-3.89913	-4.3009	-8	-2.02161	-8	-4.09359	-8	-2.04337	-8
Cht5	5.20698	3.53592	0.355499	0.995192	5.36407	1.16211	2.60875	5.23351	4.19873	2.58761	2.21593	2.21101
tal-1A	4.35826	4.59664	0.93511	0.826474	4.24946	0.643486	0.654608	3.38856	3.00917	-0.886752	2.74534	-0.473045
tal-2A	4.35826	4.59664	0.93511	0.826474	4.24946	0.643486	0.654608	3.38856	3.00917	-0.886752	2.74534	-0.473045
tal-AA	4.35826	4.59664	0.93511	0.826474	4.24946	0.643486	0.654608	3.38856	3.00917	-0.886752	2.74534	-0.473045
tal-3A	4.35826	4.59664	0.93511	0.826474	4.24946	0.643486	0.654608	3.38856	3.00917	-0.886752	2.74534	-0.473045
CG6118	4.92421	6.01941	-2.44671	-3.40334	5.34359	-3.58633	-1.81476	3.79197	3.09563	-3.19642	-2.86951	-3.10464
CG32855	3.76016	4.82692	-3.1257	-4.40426	3.60395	-4.58725	-2.69539	2.51537	1.44523	-8	-3.54851	-2.78364
kuk	7.59851	7.82789	2.28131	2.46852	2.10392	2.65503	2.14119	1.66489	1.81443	1.24066	3.69459	1.05882
TwdlW	6.67226	6.82122	-1.97985	-0.503525	8.02879	-1.79294	3.55345	6.95573	1.88216	-3.72956	-2.81769	-4.05282
Det	4.66168	5.09608	1.07447	1.03791	1.36344	1.47101	1.94481	1.09322	1.93848	1.56226	2.34625	2.16568
CG5873	4.16394	5.22895	-1.42479	-1.2115	5.11169	-0.716417	0.437275	4.43395	2.41507	-3.58954	0.228576	-3.17584
Edg91	4.02543	0.739193	0.380727	0.687128	2.14785	1.14737	4.36886	3.65059	2.88723	1.49351	3.77833	2.82743
CG14327	3.52432	3.78483	-8	-8	4.18426	-8	1.29553	4.31134	-0.479427	-8	-8	-1.47169
CG14326	3.73062	-1.22534	-8	-8	4.85277	-0.482421	5.48538	6.88562	2.67282	-8	-0.765606	1.69971
CG14317	3.82493	3.50162	-8	-8	-8	-8	-8	-8	-8	-8	-8	-8
WRNexo	4.85874	4.12838	1.26988	1.48662	2.50819	1.9707	1.66236	1.17657	2.62563	1.41833	2.12537	1.68798
Muc91C	4.30365	5.47994	-4.42948	-8	5.41321	-4.30607	0.950363	4.75028	1.05749	-8	-4.26733	-3.91749
gwl	3.35582	5.36117	-1.85525	-0.548849	-1.40465	-1.14687	-1.06767	-2.82889	-1.42138	-1.28689	0.405641	-1.34326
CG14291	4.24733	4.31453	0.816755	0.40695	3.69368	2.11705	2.20571	1.87415	3.48195	1.86541	3.6648	1.84695
CG6026	3.61806	4.94617	-3.43436	-4.93531	5.55816	-5.1183	-2.74101	3.7496	3.61885	-2.53199	-4.07956	-2.40779
Dl	5.11768	5.06738	0.561878	0.167509	1.21424	0.858128	0.378324	0.908208	0.861851	0.629968	1.73433	0.475865
mira	5.98924	5.25757	-0.538137	0.125817	-1.24119	-0.507832	-0.385359	-1.51177	-1.96677	-0.764286	0.793946	-1.02615
Cpr92F	3.47516	3.45637	-8	-2.80458	-1.98396	-4.57253	3.83307	-0.210152	-2.58401	-8	2.44349	-8
CG7080	4.34625	4.80467	-1.22153	-2.13752	5.49394	-1.90548	0.123889	4.21693	1.33098	-0.778601	-8	-0.779932
lmd	3.94412	3.13466	-1.23488	-0.475962	-1.40825	-0.35939	-2.33003	-2.45644	-1.37086	-2.06259	-3.32065	-3.97081
SPE	3.66105	3.24204	0.258321	1.5987	2.65465	2.89431	3.41097	2.1241	3.02021	1.94904	3.72956	0.587262
CG13599	3.70482	4.48968	-1.51978	-0.365382	-0.352115	-0.54837	-0.241472	-2.23038	-0.72977	-1.00646	0.714596	0.255245
CG17786	3.59879	4.58434	-1.03224	-1.44573	4.09788	-0.855219	-0.753932	2.88804	1.5073	-1.19699	-2.67744	-0.664639
CG13618	5.11755	2.75583	0.748895	1.32732	5.00949	0.867492	2.55716	5.28485	1.31939	-0.419063	-0.357764	0.91063
CG13627	3.79079	5.04329	-4.2481	-4.9417	5.34923	-4.12469	-1.09532	4.16762	1.91543	-4.99781	-5.08594	-4.32107
asp	3.76687	3.75303	-1.0997	-0.793814	-0.533435	-0.582676	-0.268087	-1.52451	-0.824778	-1.49598	1.76509	-1.36322
CycB3	6.54617	7.11722	-0.241911	-0.257438	-0.3791	0.706416	0.625932	-0.700974	0.232598	-0.313551	2.07637	-0.444165
CG11120	4.69891	5.00096	0.721185	1.51164	0.695747	1.71907	0.601454	0.332511	1.19264	0.455526	2.24268	0.0632515
CG11786	4.62596	5.98099	-3.4215	-3.1151	6.52556	-1.76203	0.260984	5.74052	3.85896	-2.17121	-1.67438	-8
HLHmdelta	4.58189	4.05145	-8	-3.52116	-8	-2.70415	-0.81229	-3.8012	-8	-8	-0.205975	-8
HLHmgamma	6.34423	5.46837	-2.05462	-0.33318	-1.38149	-1.17989	0.711455	-1.27739	-2.51634	-0.367814	2.11566	-1.37501
malpha	6.11896	5.24157	-1.74519	-3.02375	-0.840555	-3.20673	0.0636374	-0.718822	-0.633247	-0.272505	1.7389	-0.233194
m2	4.70225	4.44162	0.1597	-0.270864	1.7424	0.392362	0.309326	0.979612	1.0086	0.503098	0.222321	-0.102074
m4	6.19015	5.21422	-1.51802	-0.88969	-1.61339	-8	0.930214	-1.49166	-2.40608	-2.26773	2.55103	-3.59099
HLHm5	5.18418	3.84355	-8	-3.32506	-8	-8	-8	-8	-3.51952	-8	-1.46931	-8
m6	3.45812	3.84382	-1.40635	-1.09995	-1.27933	-0.697978	-1.49062	-1.96495	-1.29442	-3.74103	-0.369728	-4.06429
HLHm7	6.32058	5.87519	-3.81758	-8	-2.91295	-3.69417	0.123693	-3.79122	-1.70564	-3.56729	1.43204	-3.89055
E(spl)	4.80521	4.09789	-8	-1.53223	-3.50932	-2.29053	-0.135639	-8	-8	-3.16366	1.55556	-3.48692
TwdlM	9.61452	8.5322	1.24422	0.649399	9.85462	1.47711	7.64284	9.97442	6.87737	-0.586508	-0.767392	3.14177
TwdlB	9.21607	7.46854	4.02661	2.25197	9.31242	2.85766	7.2294	9.91984	6.7436	0.864105	-0.208856	4.10894
TwdlL	8.45859	6.94284	3.92829	3.24033	8.62069	3.82767	6.42062	9.49534	5.69364	2.3174	-0.774002	4.04137
TwdlD	8.15558	8.64455	-3.75618	-1.86482	8.4834	-2.63277	3.41403	7.65252	-2.05928	-8	-3.59402	-3.82915
Tb	3.96276	5.12659	0.190748	-1.21479	8.31575	-0.397774	3.35755	7.63031	3.34264	-1.2709	-3.68096	-2.13368
His2Av	9.18977	9.46292	5.81359	5.92709	6.95388	6.46182	6.24595	5.90246	6.79711	5.9647	6.2711	6.35751
TwdlC	5.98236	5.99444	-2.69828	-2.97684	5.53404	-4.15983	2.60977	6.42471	3.36739	-1.03296	-4.12109	0.999929
CG6277	4.68121	-0.342895	-0.639595	-0.202902	-8	-2.57518	5.23247	-0.756211	-8	-8	-3.75763	-3.99276
TwdlT	4.22082	5.56687	-8	-3.19389	5.87613	-4.37688	2.60617	5.56238	1.83892	-2.66505	0.305717	-2.9883
CG14257	3.65196	4.77731	-3.1929	-3.88649	4.73834	-2.48452	-0.49955	3.98884	1.37585	-3.35764	-1.70881	-3.6809
inx3	7.90301	7.54801	4.48075	4.61823	5.10885	4.98233	4.30815	4.49942	5.31654	5.32049	4.96266	4.97592
CG14515	3.36777	3.58262	-1.51273	-0.791286	3.48417	-8	-0.81938	2.29115	-1.40079	-1.8474	-2.93553	-2.17066
stg	6.14675	5.93967	0.0104251	-0.251457	0.395682	0.230509	1.84736	0.00284162	0.0180273	-1.25866	2.5656	-0.903848
Obp99a	8.7574	7.79809	4.82837	5.73174	4.89599	5.40814	5.68732	4.63941	4.29031	3.80071	5.87664	4.40668
CAP-D2	4.52732	4.69352	0.650219	0.908241	0.304043	0.8629	0.0177952	-0.150085	0.683303	0.736518	1.62289	-0.392378
CG15506	3.63936	4.738	-0.238937	-0.44422	2.59743	-0.434563	-1.27967	1.82594	0.30885	-2.30769	-1.58846	-2.04599
ncd	4.61726	5.36708	1.0093	0.999206	0.951799	1.28561	0.899318	0.331105	1.35286	0.970853	2.16153	0.372397
CG7802	4.99678	5.45938	-1.15613	-0.288786	6.13038	-0.0712363	-1.06534	4.49372	4.81808	-1.08703	0.0779315	-0.568623
Sry-alpha	4.15498	4.10202	-1.26176	-1.59691	-2.22107	-1.03881	-3.43236	-1.22487	-2.01376	-0.875414	-0.641617	-0.925655
spdo	4.17068	3.55207	-0.757043	-0.365206	-1.95962	-1.43716	-1.7273	-8	-2.23774	-1.25139	0.356469	-2.15962
CG1342	4.82389	5.70108	-2.02447	-0.277493	7.08995	-2.38648	-0.383589	4.65868	5.23963	-2.58153	-1.49974	-1.73487
CG31002	5.01383	5.06762	-4.53466	-8	-3.63003	-4.41124	-4.84131	-8	-8	-8	-4.06216	-4.3935
CG12063	4.86493	5.53004	0.480006	0.947563	4.15761	1.10715	-3.06369	1.70952	2.28172	-0.186466	-3.81727	0.293378
CG1499	3.85897	4.74717	-2.2772	-1.9708	4.9984	-1.29129	-2.04329	2.79236	3.25526	-1.67899	-0.819588	-1.10916
CG2150	5.78508	6.66102	-8	-3.71877	6.76422	-8	3.32638	6.25487	2.52971	-3.77489	-2.86302	-1.77622
SP71	5.8016	6.39587	1.52579	1.50843	5.89135	1.3119	2.03692	4.06813	4.4817	1.01463	2.87178	0.955926
l(1)sc	4.8003	3.34031	-3.93702	-2.04565	-3.03238	-8	-2.24367	-8	-8	-3.68673	-1.77486	-4.00999
CG13362	5.09888	5.18698	-3.30853	-1.57334	-1.56209	-8	-8	-2.74424	-4.21971	-3.10253	-8	-3.36064
CG11380	3.6383	4.46329	-3.24438	-3.93798	4.23923	-0.954248	0.00355734	3.97161	1.82176	-1.53466	-8	-2.50999
mei-38	3.70016	5.0957	-1.60185	-0.710487	-0.375292	-0.478438	-0.17154	-2.16045	0.317442	-0.766601	0.560306	-0.620553
CG42527	3.39988	3.93296	-4.41773	-3.9414	1.73497	-3.38742	-4.72438	0.117855	-0.0783187	-3.467	-7.25557	-3.36472
Hr4	3.39988	3.93296	-4.41773	-3.9414	1.73497	-3.38742	-4.72438	0.117855	-0.0783187	-3.467	-7.25557	-3.36472
CG4194	4.84115	4.45945	-2.93702	-1.36758	-1.03238	-1.22864	-2.24367	-1.69653	-3.82508	-1.05446	-3.77486	-2.00999
CG3457	3.75739	5.31166	-8	-2.33803	-3.7398	-1.93606	-8	-3.61807	-8	-0.379787	-8	-1.13244
Klp3A	3.77452	3.36079	-0.203599	-0.094797	-0.197684	0.83834	0.351667	-0.871132	0.569924	0.691595	2.38373	-0.0579296
N	4.83868	5.00029	1.03657	0.838016	1.26484	1.39158	0.412687	0.403518	1.72933	0.914338	2.47529	0.92828
CG15239	5.65745	6.7713	-1.00059	-1.68799	7.12184	-0.870981	-0.872677	5.46483	4.55336	-1.9665	-2.63959	-0.77711
pon	4.45592	3.87856	0.865914	0.855843	-0.466493	1.15361	-0.900171	-1.06465	0.0627422	-0.404629	1.06049	-0.163988
Mcm3	4.6334	4.25068	1.28698	1.96953	2.42218	2.50685	0.682366	1.40116	2.27695	1.35771	2.36882	1.94482
CG3108	5.49893	6.77466	-2.83627	-3.01529	7.46925	-2.19828	-0.0710626	6.15632	5.0345	-4.39334	-4.48147	-1.90924
CG15251	5.6744	5.16781	0.883575	0.914939	7.05858	-0.210603	4.26798	6.82986	2.49194	-3.53599	1.15676	0.246614
CG32694	5.12428	4.86553	1.34347	1.75328	5.97193	1.18009	4.382	6.09885	2.69004	0.0861014	3.21284	0.891479
CG34104	3.42714	3.30032	-0.0209743	-0.776244	0.226275	0.120889	-0.542307	-0.258965	0.111086	-0.496188	0.656812	-1.16568
CG2962	8.28983	9.12917	1.07968	-0.185238	8.78921	0.844549	2.98693	7.98971	3.78789	-3.99196	-3.08009	-0.146896
Ipod	6.21055	6.55198	0.376335	-0.00298022	6.93547	-0.093767	1.00505	5.04024	3.33633	-2.4969	-1.42779	-1.3727
feo	4.64767	4.62601	0.042242	0.219361	0.341152	0.654024	0.755239	-0.890752	0.451163	3.256	2.63369	2.71651
m	3.83955	4.86446	-3.5767	-2.69984	3.74077	-2.86833	-2.73605	1.68635	1.72249	-3.43111	-4.41454	-2.84232
CG15740	5.12463	5.89858	-2.23753	-2.38364	6.41279	-1.83366	0.993279	5.48673	1.21375	-0.579156	-2.79492	-0.807656
Chrac-16	5.82337	6.38231	1.54512	2.03404	1.8463	2.37833	2.25185	2.0741	1.8203	1.8088	1.40309	2.28629
CG15731	6.4592	7.31357	-4.04731	-2.74091	8.50455	-3.9239	4.09287	7.41624	4.64771	-8	-2.88516	-1.31293
CG12723	3.3886	4.73472	-8	-3.57829	5.40944	-2.76128	-0.606386	4.45265	1.99543	-3.04944	-8	-3.20064
Ndc80	3.37303	2.40479	-0.566859	-0.122954	-0.820657	-0.316472	-0.388086	-1.16198	-0.78046	-0.733533	1.26704	0.125705
BthD	4.96853	5.93241	0.911609	1.51047	0.692191	1.53546	1.18614	0.696371	0.950291	-0.224543	2.11964	0.458236
CG11164	4.11335	5.61806	0.698393	1.19028	1.53475	1.72552	0.667419	-0.584525	1.68547	1.17997	1.30129	1.5069
CG11584	6.01931	5.72788	-2.35666	-1.82786	7.61044	-3.81821	2.30155	6.35071	1.49225	-2.3694	-1.97211	-2.42963
mud	3.67417	4.1599	-1.07892	-0.925374	-1.00665	-0.252361	-0.148129	-1.39542	-0.0850863	-0.730248	2.58998	-0.614883
CG9411	5.32994	6.63181	-2.22597	-1.79403	7.0011	-0.607788	0.184669	5.9329	4.48155	-0.347647	-2.72415	-0.00401613
CG9095	4.5334	5.45358	1.01571	0.664663	5.57497	0.973314	-0.778468	4.08194	4.0799	0.695163	0.676923	0.021173
sing	3.53194	2.58334	-0.982136	-8	-2.03218	-8	-1.36765	-2.8665	-4.10286	-2.64258	-1.75986	-1.35231
TwdlY	6.96435	6.72575	-0.523997	-1.53952	7.79402	-1.72251	4.91765	7.00638	3.83587	-2.71593	-1.0988	-2.9189
wus	3.7882	4.49216	-0.0631796	0.682359	4.57854	1.082	-0.331235	2.86175	2.9278	2.35057	0.538115	1.90619
CG8173	4.1665	5.91421	-0.526801	0.480041	0.40463	0.492885	0.46447	0.306918	0.170101	0.423927	1.91743	-0.184284
Him	4.11018	3.70474	-3.6795	-3.3731	-8	-8	-2.98616	-8	-3.56757	-8	-3.51735	-8
CG32548	3.50318	4.55515	-0.731374	0.10569	6.15151	-0.0706463	1.26646	5.05351	1.28089	-3.38605	2.5686	-4.70931
bnb	8.03841	7.58893	4.63561	4.77368	5.7076	5.23052	3.8093	5.17416	6.13842	3.9703	3.93549	4.08491
CG7406	5.17949	5.81462	-2.06734	-1.11665	8.3177	-8	5.4346	7.97194	7.17451	-3.25001	-1.33814	0.467625
CG12702	3.56733	4.03211	-3.00521	-1.204	-1.17685	-0.501399	-0.81065	-2.97308	-0.411011	-0.740309	0.730084	-1.40323
