# Supplementary material for: The ribonuclease Dis3 is an essential regulator of the developmental transcriptome
Source: BMC Genomics. 2012 Aug 1;13:359. doi: 10.1186/1471-2164-13-359 (PMC3434026; doi:10.1186/1471-2164-13-359)
Supplement: Additional file 5 — Table S3. 2-fold affected RNAs. [file 1471-2164-13-359-S5.xlsx]

## Sheet: 2x up day 0
Gene ID	wt day0	wt day1	wt day2	wt day3	wt day4	wt day5	Dis3KD day0	Dis3KD day1	Dis3KD day2	Dis3KD day3	Dis3KD day4	Dis3KD day5	Symbol
33174	2.88936	1.43599	6.03518	6.32259	6.07488	6.18508	4.7774	6.20519	6.11952	6.22596	4.3275	6.10093	CG31974
33205	1.66106	-1.94845	3.88829	4.73768	4.33591	3.88193	5.61801	4.01212	5.15107	3.44491	6.45962	4.18305	CG11912
33206	6.36448	2.33557	8.559	9.25939	8.38248	9.0087	9.24967	9.00044	9.06792	8.33205	9.97738	8.78714	CG11911
318893	5.10886	3.46906	6.7818	7.00389	6.62401	6.96329	6.27805	6.43033	6.9321	5.98409	6.50186	6.08139	CG33127
33229	-0.538079	-0.595619	0.238013	0.106829	-1.4662	0.443538	0.220866	0.00370971	-1.64296	1.10785	-1.09079	0.783567	Ets21C
33231	4.02933	3.81275	5.86775	6.43994	6.17452	6.43892	6.35435	6.00829	6.10454	5.65339	6.67647	6.03833	CG2789
33232	-1.28083	-2.04646	-1.70449	-1.85752	0.468634	0.244898	4.22225	-0.613992	2.92805	1.93186	4.09511	1.96003	CG11835
48572	0	-4.79497	0	0	0	0	-0.464199	0	0	-4.66214	3.09897	0	Hsp60B
33250	3.23869	0.59266	2.7963	4.87536	4.87754	4.0289	5.96934	4.22247	4.87064	3.94494	5.62468	4.68425	CG13947
33274	-4.04135	-5.10655	-4.224	0	-5.31937	-2.51563	10.9492	1.66858	7.25316	2.90817	13.2759	0.816148	Lsp1beta
33279	-0.314235	-0.235545	0.387814	1.32909	1.53123	1.42196	0.644416	0.959356	0.79888	0.664407	2.31415	0.950458	CG4415
33309	1.04702	-1.71861	2.48586	2.42453	1.23849	-0.712654	2.59902	1.51222	0.496201	-0.126347	1.60333	0.331276	CG5139
50196	4.74617	2.94965	6.56837	6.20127	5.87887	6.476	6.26447	6.07641	5.86855	5.71844	6.32159	6.13656	CG5011
33313	2.20829	0.105242	2.64528	2.03811	2.87538	2.44464	2.75102	2.56755	3.55189	2.89715	3.76481	2.73054	CG5397
326263	3.39983	0.252678	7.49555	8.39528	7.86601	8.44802	6.5916	8.16194	8.17612	7.94714	8.33278	8.16188	CG33128
33331	-2.60893	-3.67413	-2.20662	-4.48518	-1.18651	-1.66817	-0.397799	-1.5953	-1.35772	-1.21937	1.95463	-3.27959	CG18131
33337	-1.61055	-4.84567	-3.37817	-2.3348	-3.47353	-1.66979	0.635665	-2.61484	-4.85119	-2.39091	3.51554	-2.45114	CG10869
33351	6.29712	5.82552	8.43662	8.65118	8.51984	8.34242	7.73342	7.45916	8.47969	7.34664	8.39312	7.45512	Eno
326177	4.23687	4.54838	5.06022	5.3537	5.802	5.61162	5.56	5.10574	6.11017	4.74131	6.0014	5.35211	CG31937
33358	-1.67724	-0.420504	0.140109	-0.553489	-0.95526	-1.15151	1.58834	-0.0261723	0.711479	0.560322	2.68908	0.747462	CG17650
33373	4.67713	3.80144	6.31972	6.53153	6.97488	6.30753	7.01502	5.76415	6.74565	5.71418	6.44559	5.99566	Got2
50191	0	-1.47439	3.26614	3.66875	3.7051	-0.146503	9.47497	3.61164	4.79622	1.24341	9.86198	2.97904	CG15353
50190	5.01412	0.25479	9.35013	9.50724	7.5164	9.48744	10.0282	8.20412	9.99529	9.08319	9.81418	10.044	Nplp4
3772350	3.22933	-2.14911	7.73599	8.03498	5.99421	7.88077	8.68389	6.78472	8.43113	7.53931	8.10463	8.44192	tRNA:CR31943
7354375	-1.70022	-2.35038	3.98437	3.04216	4.2196	4.11271	5.40458	3.17471	4.41004	4.13789	5.89987	4.39783	lectin-22C
33385	1.98512	-0.269736	3.64473	3.16013	3.83155	2.97745	4.06392	3.27608	3.99871	4.45477	3.92243	4.00437	CG4259
33386	6.56635	6.2658	8.60485	8.65745	8.74014	8.60342	7.3011	7.83354	8.79661	7.66582	8.72903	7.73594	GlyP
33395	0.705264	-0.799657	1.57809	1.70985	1.26526	1.61272	1.60147	0.354038	1.80363	0.0535554	-1.01525	0.542012	CG31668
33396	0.614584	0.658789	1.38957	1.63592	0.946437	1.77641	1.19545	1.23755	1.11641	-0.634209	1.41332	-0.696602	CG15385
33397	2.7249	3.36375	3.51119	3.83442	4.57085	4.40749	4.59102	4.0861	4.71191	4.72233	5.04483	4.78524	Uch
33405	2.52489	0.75956	3.76417	4.23708	3.3498	3.96782	3.88074	4.24273	3.92906	3.77347	4.1018	3.68856	CG4267
33413	-2.67167	0	1.05257	0.00298185	0.509742	1.19888	2.89604	2.48456	1.93794	3.90408	2.53973	4.07068	CG16995
33420	-0.0157688	-1.53072	-1.09178	-0.463453	0	-2.00489	0.923491	-4.06542	-3.97984	-2.32548	1.80752	0	CG3597
33421	6.20843	5.75015	7.4151	7.68937	7.38694	6.88471	7.3685	6.42236	7.39046	6.23259	7.07389	6.4499	CG3609
33425	-0.181211	-0.0658315	-0.0228255	0.283576	0.979417	1.12169	0.670521	0.0775389	0.841186	0.286964	0.646292	0.596844	CG9870
326178	0	-4.05264	0	0	0	0	0.982681	0	0	-3.91981	3.70438	0	CG31948
33438	3.50481	2.92151	3.42665	4.00559	3.72747	3.44065	4.52103	3.12294	3.58912	3.0007	4.40358	3.45336	Cyp309a1
33443	6.03265	5.52199	6.59909	7.23604	6.91865	6.58621	6.51933	6.13692	6.51389	5.58177	6.39777	6.20425	CG3214
33446	-0.646333	-3.77042	-0.828985	0.155489	1.91883	0.142425	2.21486	2.45861	2.56688	-0.315662	0.532295	0.679154	CG15394
33461	6.21598	5.6099	7.83269	8.20002	8.14068	7.87049	7.33434	6.78702	8.02418	6.71711	7.87427	6.90473	Pgk
33471	5.51811	5.22285	5.55658	5.78609	6.61805	6.19093	6.23754	5.55667	6.55255	5.81996	6.58097	6.22731	CG2862
33484	0	0	0	0	-3.96081	0	0.943938	-3.83908	-1.93793	-1.61515	3.25765	0	CG3117
33498	2.17875	1.99701	3.96587	3.55307	3.1003	4.02506	2.96245	3.7253	3.58516	3.43308	3.71795	3.53113	Rbp9
33522	-1.78263	-0.0481232	-0.795358	0.557775	0.826512	-1.92433	1.87856	0.950049	0.205549	0.469697	3.61847	0.310146	CG17261
117361	-0.522061	-1.2908	1.93409	1.6049	2.68817	2.33146	0.947295	2.47484	2.36577	2.6556	2.50745	2.23779	v(2)k05816
33524	4.77487	1.92717	7.05543	7.03968	7.84553	8.06215	6.38315	7.46702	8.44044	7.44531	8.11308	6.90652	CG3523
33528	6.70469	6.25018	7.29993	7.75631	7.62781	7.15692	7.38968	6.63316	7.29677	6.03255	7.00391	6.78002	CG12400
318888	0	0	0	0	0	0	3.85529	0	0	0	0.388166	0	CG31698
33537	0	0	0	0	0	0	4.45954	0	0	0	0.315431	0	CG15404
33538	0	0	0	0	-5.0337	0	-0.923058	0	0	-3.68804	0.311288	-2.68938	CG3347
33542	1.35906	-2.67816	3.0077	2.98378	3.91054	3.96232	2.96395	3.98201	3.98542	5.0366	4.56409	5.23577	CG15406
2768938	1.48065	0.171364	5.13682	4.96176	5.33034	5.74164	3.85901	5.22424	5.45398	5.46328	5.31147	5.39813	CG33281
2768939	-0.119008	-3.27166	2.55924	0.355573	2.54474	1.17657	1.44909	1.47619	3.04366	0.152475	3.29139	0.486508	CG33282
33547	1.36146	1.39535	2.29198	2.92127	3.19429	3.64329	2.651	4.12596	3.47558	4.84779	3.60404	4.80155	CG3285
33548	-2.10989	-3.17508	2.37934	1.87829	2.71987	2.65996	2.58556	3.00077	2.42495	2.86435	3.20772	2.67108	CG15408
33553	-0.646116	-0.676262	0.88375	1.75472	0.1986	1.86409	0.131058	0.994779	0.800206	1.01826	1.4647	0.915717	CG15412
8674116	0	-2.49395	0	0	0	0	3.70866	0	0	-2.648	2.12085	0	CG42460
33559	2.41028	-1.39618	5.00493	3.69465	3.74543	3.49996	4.32591	2.7683	3.86217	1.67064	4.42442	2.04395	CG2772
33569	7.14615	6.4266	7.60559	7.83513	7.84513	7.08277	8.37677	8.09018	7.91197	7.60458	8.61904	7.56544	Thor
33570	-0.627624	-1.18139	-1.09978	-0.262866	2.02724	0.661061	4.91232	3.24642	2.56579	0.877822	2.75961	1.20637	CG15414
33574	-3.90142	0	0	0	0	0	1.08501	0	-3.97213	-2.01821	3.97194	0	CG3213
33575	0	0	-7.02525	0	0	0	-0.951085	0	-4.85442	-4.71607	2.09884	-5.03933	CG8851
33576	-0.00460539	-2.57615	0.826145	0.740825	1.16944	0.980667	1.12777	0.839107	0.849668	2.08119	2.29644	1.30861	Sr-CIV
33589	3.0913	-0.576671	3.48542	2.94356	5.93469	4.28746	7.76407	5.90095	5.31793	2.74308	8.02871	2.4491	CG16704
33590	0	0	-1.56481	0	-0.338255	0.880528	2.53248	0.268904	0.350352	1.68547	3.20792	-1.05282	CG3513
33591	5.93968	1.18827	6.27031	5.42605	5.98046	5.65592	7.88257	6.35601	6.30423	4.53579	7.51792	4.04773	CG16713
33592	8.13287	4.5455	8.65562	8.36016	9.19765	8.15181	10.3277	8.89348	9.59787	8.13058	9.74556	7.88968	CG16712
33593	4.88948	2.46752	3.10613	2.77932	5.39583	3.69586	6.10037	7.03736	4.83433	3.83641	4.64972	4.31661	CG3604
33595	1.48313	-2.99585	2.13437	3.11959	3.31139	2.011	3.51421	3.79904	2.52075	1.51364	1.72815	2.76527	CG2816
261616	2.91819	1.713	3.46364	3.2431	3.04721	3.30383	4.02713	3.85535	3.22625	1.88993	4.97298	1.63132	CG31778
319045	2.43292	0.997681	2.36424	1.20479	2.15382	0.0695996	3.11813	1.25029	2.13337	0.714536	2.83317	1.43015	CG31955
53543	0.420086	-3.45246	2.78305	-3.26352	3.04565	-3.44651	2.9591	0	2.75303	-3.31963	2.31525	0	lectin-24A
5740391	3.26889	1.54742	5.23814	5.81737	4.98689	5.39401	5.31614	5.10602	5.23508	4.89147	5.64662	5.29296	CG34176
33615	4.58212	2.63123	5.97226	6.52547	5.63686	6.2321	5.9286	6.06378	5.70091	5.93899	5.65423	6.22672	CG15422
33616	4.68365	1.0044	6.38712	6.64459	6.20223	6.55637	6.26911	6.39344	6.08659	6.53232	6.26256	6.73401	CG15423
33617	3.23232	-0.454448	4.76256	4.8527	4.30931	5.21778	4.74193	4.87981	4.19247	4.81908	4.21461	5.08894	CG10039
33622	0	-4.63348	-4.75094	0	0	0	0.642843	0	0	-2.23762	3.17277	0	CG2955
53550	-0.381852	-2.90648	-2.02394	-1.8145	0.404258	-1.57859	1.42162	-0.297132	1.17547	-1.77365	2.58116	-1.97258	lectin-24Db
318824	1.20318	1.04593	0.916766	-0.949696	1.10148	0.950479	1.71626	0.481247	1.70907	1.17891	1.37772	1.09961	dp
33667	0	-1.85109	-4.29048	-3.98408	8.33485	-2.5821	2.10331	5.96708	6.40247	-4.04019	-0.427883	-0.778489	CG3355
33668	-3.2256	-5.2908	-4.40826	-5.10185	-4.50363	-2.69988	-0.1002	-3.79693	-3.29632	-0.988043	2.52209	-1.78079	CG11929
33672	-0.272358	-0.922514	-4.3619	-2.73357	-1.13534	0	2.43473	-3.01361	-0.928034	1.01767	3.33047	0.793947	Taf12L
33678	8.82106	8.25244	8.43185	8.26871	8.98049	8.66252	9.43232	9.25617	9.21443	7.591	8.18846	8.28559	CG3244
33701	-4.60565	-2.67084	0	0	0	-3.76959	2.65176	-5.76194	-5.67636	-5.53801	4.36397	-5.86127	Sgs1
33706	7.48194	2.94282	10.1974	10.515	10.4998	10.9443	10.304	9.96102	10.2091	9.19852	10.271	8.92004	Jon25Biii
33707	5.90146	0.394515	9.54453	9.17698	9.93902	10.3632	6.97869	9.22557	9.6794	8.0058	9.31073	8.10154	Jon25Bii
33708	5.09653	-1.24079	8.33676	8.85182	8.4752	9.29769	7.02364	8.29356	8.05759	7.48556	7.45837	7.94648	Jon25Bi
33718	3.67154	4.13777	4.05945	4.27536	4.92393	4.28747	4.11932	4.34907	4.36215	3.89254	3.70441	4.65009	CG8891
3772042	5.24752	4.6619	5.54988	4.73034	4.26565	5.20491	6.77935	4.89994	4.82948	4.95268	4.40263	5.5191	snmRNA:158
33752	5.2571	3.57025	5.84565	6.78249	6.21314	6.53795	7.29923	6.25664	6.4742	5.86693	6.54794	6.96097	TpnC25D
33754	1.15494	-1.61766	4.3003	4.62568	3.96767	4.53357	4.60702	4.07245	4.28541	3.51832	4.82118	3.43219	Cyp4ac1
33755	-2.01813	-3.46178	-0.277344	-0.207033	-1.46167	-0.431071	0.422253	-0.290915	-0.452395	0.1623	-0.20479	-0.161274	Cyp4ac2
46040	8.14274	7.57778	8.70191	9.00373	8.92677	8.68303	8.81884	7.98643	8.76557	7.48469	8.67578	8.23776	cype
33763	-2.97958	-1.03757	-0.8403	-0.93744	-3.2576	-2.03881	1.86997	0.786913	-1.49447	-0.325912	2.28647	-2.23469	CG14022
33766	3.45328	1.6656	5.91346	6.43592	5.31835	6.2672	4.02076	5.06414	5.62643	5.61206	4.64891	4.90748	CG12512
33796	0	-3.80233	0	0	-5.01515	0	0.817955	0	-4.80785	-1.86214	4.07855	0	Hsp60C
33800	1.02247	1.048	3.61485	3.22758	2.4955	3.36201	2.24503	2.41401	2.77289	1.77123	2.51246	2.16573	CG11149
33806	6.12375	5.09452	5.76956	6.42161	6.71348	6.24802	7.66882	6.87244	5.92721	6.00204	7.49798	6.75005	obst-E
33810	3.83742	4.15895	5.04655	5.02146	5.07043	5.22332	4.28144	4.22373	5.43225	4.65719	5.19899	4.49035	CG11034
33818	-3.86954	-3.05502	-4.05219	-0.745787	-0.688126	-1.12142	1.09599	2.38017	0.221638	-0.488654	-0.43849	-1.12516	CG9021
33824	6.46944	4.62812	8.51786	8.56012	8.62194	8.28241	7.62401	7.91158	8.78187	6.58056	8.51046	6.49959	Gpdh
326149	-1.41846	-2.98455	0	-2.46464	-3.5914	0	-0.0332975	0	-2.6591	-1.35082	2.26124	-2.65497	CG31642
33874	3.65627	1.72428	5.07822	5.2878	5.41732	4.99226	4.90595	4.16022	5.17081	2.02988	4.54613	2.81843	CG9486
33885	4.0164	3.94071	6.06721	6.29227	6.78023	6.18715	4.93617	5.75057	6.69083	4.56175	5.24443	4.65439	CG9498
33893	-1.01373	-2.66389	0.993175	1.0284	1.97353	3.07189	2.6505	1.5118	2.90151	2.05541	3.76753	2.25421	CG42370
33895	-0.801807	0.0440742	-0.707251	-0.224179	-1.10789	-0.889299	0.411463	-0.707092	-1.15767	-2.90739	-2.4457	-2.19441	CG13982
33907	2.00059	2.41846	2.3356	2.72329	1.53602	2.48762	3.65	2.05924	1.40892	-0.0146606	4.47488	0.671061	CG9542
33918	7.7967	7.33836	8.55045	8.75191	8.8673	8.40329	8.53881	8.10666	8.60757	7.32472	8.32719	8.00662	CG11015
318865	-0.383092	-0.585789	-1.21782	-2.13381	-1.53558	-1.3168	1.69409	-3.99881	-0.430389	-1.24382	1.37882	-0.727982	CG31636
33935	4.56625	3.84102	4.67807	4.95941	5.25797	4.94621	5.12013	4.43671	5.16897	4.39834	5.10626	4.30648	CG9232
5740536	5.19641	4.90051	5.53598	5.93262	6.11093	5.42765	5.65044	5.38997	5.951	5.02926	5.11825	5.76667	CG34310
33942	0.685244	-1.08094	2.54939	2.63266	3.23159	3.45756	1.31461	2.83919	3.65904	2.53973	4.45469	2.25563	GRHR
33946	-5.31992	-3.64815	-5.35057	0	0	-5.22716	-1.25259	-4.39821	-3.65367	-3.10028	2.20956	-3.42354	TTLL3B
33948	1.05561	-0.204507	2.19875	2.56699	2.19148	2.74556	1.52021	1.88115	2.22008	1.63761	1.67666	1.56656	CG11221
59227	0	0	0	0	0	0	2.08859	0	0	-2.84504	4.75151	0	CG17376
33954	0	0	0	0	0	0	0.995065	0	0	-1.2893	3.66653	-3.19752	CG17377
33955	1.29297	0.798933	2.10784	2.77608	3.08475	2.57791	2.92136	2.09019	3.06842	1.55036	2.79568	2.42723	CG11236
33978	2.88044	2.24825	3.79231	3.8264	3.53123	3.7326	3.33177	2.2348	3.52296	2.32805	3.06362	2.91213	CG10399
33985	-2.1515	-2.16011	0.125276	0.294174	-0.142644	-0.407515	4.44983	0.779671	0.237215	-1.94636	6.37621	1.3338	Pcp
319019	-0.857321	-2.24444	-2.03997	-3.0555	-1.87231	-2.65352	1.24266	-2.32834	0	-0.919418	3.35316	-2.84991	CG31907
50428	6.23183	6.01173	5.85367	6.13654	6.69296	6.26407	6.69818	5.88918	6.51969	5.75786	6.44667	6.5549	CG13779
34000	-1.77751	-1.26045	-2.38029	-1.48474	-3.05227	-2.26437	-0.152569	-1.60819	-2.25245	-1.24663	-1.27059	-1.56232	CG4496
319020	-0.09839	-1.08112	0.55617	0.0852797	-0.0795665	0.688394	1.38541	-2.80262	-1.45401	-0.737126	3.97449	-2.63892	CG31909
34017	7.93291	7.67854	8.05233	8.57116	8.94824	8.41349	8.73426	7.61848	8.81681	7.86076	9.15877	8.38013	CG5177
34019	2.78004	2.26218	3.9905	4.15268	4.03502	5.36074	4.11354	5.7663	4.8168	4.90353	4.10606	4.96035	CG15818
34021	5.94915	5.26356	7.83422	7.9418	7.59639	7.40426	6.81182	7.08916	7.56977	6.18823	6.83309	6.36694	CG5261
34041	3.31393	3.32009	5.74393	6.40411	5.74364	6.15447	3.92797	5.79937	5.59779	4.4535	4.29223	4.83184	CG18585
34042	1.84665	-0.436767	5.37169	5.31134	5.13393	5.40361	4.04257	5.02343	5.49025	3.54013	5.06843	3.87682	CG7025
34044	3.56353	3.75668	3.20557	2.88043	3.59683	3.71196	4.12453	2.89801	4.4955	3.94569	5.25637	2.83123	TepII
34049	2.46808	2.33356	1.03382	1.50276	1.89027	2.768	3.15605	2.41723	2.46671	1.69135	4.04174	1.32118	CG13795
34052	0	0.0939364	0	0	-2.70385	0	4.75633	2.45504	-0.787255	-1.09216	3.91237	2.31854	Acp1
34053	0.0107454	-1.43296	0	-1.56594	0.119748	0	5.58036	4.1198	2.11734	1.40828	4.92474	4.26345	CG7214
34057	-0.897409	-1.85602	-0.608485	-1.06762	-2.79132	-0.510758	-0.302162	-3.08462	0	-2.88006	1.96956	-3.18396	CG7196
34060	-3.95914	0	-3.1418	-2.83539	-3.23717	-4.01838	5.77818	-1.7935	-1.4449	7.0469	5.14825	6.29645	Uro
53542	2.14728	0.952067	-0.973014	-3.25157	-1.06838	-0.434563	3.7521	-1.53161	0.641425	3.37881	5.46721	1.53898	lectin-28C
34086	1.94798	1.44422	4.18492	4.24459	3.81101	4.04906	3.39962	3.668	4.31276	4.08935	4.69753	3.72064	CG7231
34091	1.92605	-0.476943	2.80163	2.72152	2.97511	3.2031	2.45956	2.80393	2.82136	3.2479	3.00385	2.7367	Spn28D
34097	0.707491	-1.47314	0.650172	0.13078	0.898939	1.10158	1.35773	0.524332	0.864227	0.0747518	1.9574	0.210832	CG7429
34111	5.56512	5.43759	5.82261	6.07706	6.60786	6.03001	6.12473	5.62544	6.42249	5.33697	5.7057	5.97382	CG8498
34123	4.8416	3.89461	3.81277	4.11271	4.18578	3.38837	5.80213	3.62933	4.44075	3.69577	4.34979	4.35806	CG8353
34141	-3.925	-2.68103	-1.95037	-3.6279	-1.76383	-2.21079	-0.732472	-1.62614	-2.21103	-1.40294	1.07148	-1.11077	CG7795
34146	2.23045	1.1835	3.90548	3.56038	4.0902	3.96695	3.17262	3.85285	4.359	3.2133	3.6031	3.42757	CG14273
34147	3.1746	0.81305	4.67457	5.06173	2.7575	4.82684	4.39119	4.51971	4.49747	3.70473	5.21801	3.57015	CG7778
319014	3.73004	2.76435	5.79354	5.4684	5.45059	5.96995	5.04744	5.80763	5.71156	4.939	5.89332	5.03848	Mur29B
50432	3.434	0	7.26219	7.08851	8.13705	8.08101	8.24249	8.41091	8.76686	7.43403	8.75101	8.48666	Peritrophin-15b
50433	5.37867	-0.186366	9.44665	9.02847	10.2309	9.8671	10.3251	10.058	10.7081	9.54384	10.6938	10.2993	Peritrophin-15a
34182	4.41946	1.88484	4.31776	4.15438	2.37019	3.80462	5.75372	2.49908	4.02965	2.55982	1.09665	1.41611	Bace
34198	-3.47783	-2.22109	-4.66048	-4.35408	-4.75585	-2.9521	0.52472	-2.04915	0	-1.60284	3.08288	-2.14849	CG9314
34203	-0.108781	-0.681684	0.878929	0.322834	0.268987	1.42839	5.09774	0.582011	0.312796	-2.60775	-1.23793	-3.19404	CG9463
34204	-4.12373	-1.28203	-2.97869	-4.99998	-4.40175	-2.86104	1.20374	-4.28001	-4.19444	0	0	-4.37935	CG9465
34205	4.00554	3.43205	4.21733	4.03996	4.97281	5.80176	6.32434	4.80853	5.62251	1.37485	6.12719	2.37655	CG9466
34206	4.7233	-0.00527108	6.27958	5.85129	5.54577	6.91492	6.83418	5.48391	5.98326	1.88579	5.87902	2.41518	CG9468
34211	5.21241	4.52716	6.69648	6.72578	6.53182	6.68473	6.24049	6.41176	6.69085	6.12633	6.90098	6.24575	Tsp29Fa
3771738	2.37264	1.37782	2.67532	3.15213	3.3491	2.5372	4.19976	2.59696	3.4065	1.38401	4.65912	1.45811	CG9510
3771965	2.37264	1.37782	2.67532	3.15213	3.3491	2.5372	4.19976	2.59696	3.4065	1.38401	4.65912	1.45811	CG9515
50437	-3.47143	0	-3.65408	0	-3.32414	0	0.946155	-3.11314	0	0	3.70859	0	CG18662
34223	3.91416	0.16813	6.02322	5.73276	5.81905	5.03729	5.02446	5.41406	6.10959	4.78237	5.52706	4.70502	CG9555
34227	6.48421	6.77804	7.49728	7.34287	7.04634	7.65665	7.42866	7.71583	7.23475	6.81568	7.80461	7.23114	CG9568
34256	6.32535	5.01319	8.19678	9.29023	8.88286	8.65325	7.85794	8.73822	8.97754	8.2889	8.43108	8.52963	Aldh
34259	-4.09019	-3.15538	0	-3.96644	0	-2.86255	8.67526	-2.24648	0.00902146	-1.70063	9.87791	-1.68133	Fbp2
34260	1.11134	1.83681	0.164799	0.541147	-0.00996946	0.182013	1.58061	-0.521194	0.180522	-0.369184	3.10326	-0.212753	FucTB
34269	1.79456	0.917694	3.09591	2.83497	2.47032	2.7012	2.61117	2.58332	2.52441	2.51794	3.18709	2.36206	CG17855
261620	0	0	0	0	0	0	1.76993	0	0	-0.74449	4.3325	-3.08811	CG31709
34278	1.71834	-0.716196	3.5296	2.58496	3.54942	3.39587	3.67424	3.38416	4.05129	2.39504	3.56873	2.14444	CG3841
34289	1.09232	-0.820874	0.827202	0.853496	1.92977	1.44812	3.87603	1.46654	2.0216	2.99003	3.86768	2.52475	CG13117
34291	-1.1089	-2.95566	2.99068	2.34097	1.17461	2.35521	0.993083	1.28984	4.74566	2.15973	7.647	-0.715503	Cyp4e3
34297	5.39984	3.61148	7.76867	8.01788	8.04926	8.24568	7.77832	7.48184	8.32849	6.39169	9.96798	6.40671	CG17633
47762	4.89866	4.87391	5.38676	5.66005	5.99935	5.484	5.42677	5.01017	5.80092	5.12544	5.65491	5.61096	FKBP59
34310	4.44982	3.83893	5.39142	5.28706	4.92153	5.7421	4.99937	5.16853	5.36588	4.83301	5.62031	5.10238	CG13124
34316	1.60368	1.77223	2.80088	3.32876	3.49315	3.42056	3.66634	3.19344	4.0897	2.99764	4.10816	2.96347	CG4594
34317	2.41368	2.05034	4.49112	4.58776	4.72141	4.5736	4.70102	4.21617	4.99862	3.85508	4.64174	3.9439	CG4592
318997	0	0	0	-3.26352	6.00125	0	2.81858	5.49492	2.5193	-2.31963	-1.8228	-2.05793	Cpr30F
2768917	1.80974	-2.50338	3.28075	4.23562	3.48895	4.63797	2.57235	4.71518	4.70323	4.95732	5.13866	4.47074	CG33301
34345	-1.815	-2.88019	0	0.893717	-2.09302	1.44769	1.90515	1.34776	1.63785	0	-2.83549	-0.263263	CG13135
34348	2.96749	1.78163	4.02757	3.71355	3.7304	4.06393	3.45376	3.5451	3.79771	2.79545	3.75496	2.94661	CG4839
318911	3.81796	3.91475	3.77432	3.94532	4.03807	3.54908	4.37211	3.70688	3.93073	3.6468	4.51183	3.41571	CG31717
34390	1.54374	-0.588099	2.82882	3.26015	2.6401	2.79243	2.16821	2.18197	2.30306	0.602514	2.86446	0.584594	CG4995
318909	5.10326	5.62177	5.16847	5.19743	5.41248	4.92805	6.02567	5.21125	5.37961	4.77594	5.69354	5.31176	CG31715
34414	6.03506	5.79187	8.00941	8.23874	8.34234	8.13175	8.57716	7.33953	8.39068	6.99347	8.8297	7.2234	CG5362
34455	-2.9469	0	0	-4.40811	0	-3.5911	0.73372	0	-4.54599	-2.46422	3.47001	-3.78748	w-cup
34462	0	0	0	0	-5.25929	0	-0.267371	0	-4.05198	-2.91363	2.57884	-3.23689	CG17098
34466	0	0	-3.76131	0	-3.38275	0	7.03019	-3.26102	-3.17544	-2.03709	7.82545	-1.77539	CG17105
34467	0.754053	-2.48106	1.92504	3.63862	-0.371964	2.69482	5.80907	0.42784	0.513415	-2.34823	6.65903	-0.086532	CG17107
34468	7.78936	1.26146	9.98667	10.2141	10.5994	9.68035	10.2572	8.94083	10.8454	7.90142	10.4518	8.95664	CG7299
34469	6.47149	4.34833	7.2455	7.75325	6.94754	6.54387	8.75518	5.82441	7.63939	5.2859	8.04485	6.21246	CG7296
34471	0	0	1.46668	0.740658	1.30572	2.40311	4.85056	1.6159	4.96328	4.0893	6.53142	5.56719	CG17108
34472	1.8602	0.883816	3.04012	2.74138	2.6049	2.33543	3.91093	2.65049	4.10646	3.89207	3.74482	4.87871	CG7300
34474	4.49533	4.28224	2.69453	4.00674	4.40991	3.88556	5.63284	3.73975	4.25861	2.30017	5.37434	2.488	CG6415
34494	3.63675	-1.69898	5.04155	6.96083	7.04878	5.80363	5.68555	4.79789	7.59104	4.99151	7.59697	5.85341	CG17134
34499	-1.21862	-1.54685	-3.98623	-3.67983	-1.75967	0	0.706211	-3.95987	-1.87429	-1.73594	2.78296	-1.84508	Porin2
34502	0.488583	0.336422	1.99613	2.16857	2.66939	1.97078	1.81438	0.492037	2.44286	1.32056	0.460983	2.01186	CG17086
46069	6.83801	6.36109	7.41722	7.85413	7.72519	7.4558	7.29056	6.7449	7.40809	6.19052	7.22949	7.04004	l(2)06225
34554	2.78709	2.90449	5.02526	6.04939	6.41695	6.25102	5.11785	5.37159	6.14973	4.60086	5.01178	4.65053	CG6287
34567	0	0	0	0	0	0	0.984194	0	0	-2.2084	3.88894	0	CG14926
3772412	0	0	0	0	0	0	-1.47504	0	-6.18292	-3.45961	0.911914	-7.36783	CG4970
34578	-0.194228	-0.549972	0.345918	-1.2629	-1.22127	-0.547854	0.398667	-0.38059	-2.81738	-2.48983	3.11346	-3.13704	Mst33A
34585	0	0	0	0	0	0	-0.0786408	0	0	-2.97587	2.25503	0	CG4983
34594	2.97463	2.22257	3.94724	4.25969	3.56572	4.4311	3.73525	4.19853	3.75793	3.84877	4.36229	4.18663	Pde1c
318906	0.0159219	-1.86024	2.1781	3.3876	3.93875	2.44082	4.67331	4.61586	2.49857	1.25348	2.90904	1.66719	CG31704
8673962	2.95791	1.20885	4.02539	4.31944	4.32376	4.23131	4.64828	4.77394	4.52892	3.50388	4.36027	3.8916	CG42486
50442	2.95791	1.20885	4.02539	4.31944	4.32376	4.23131	4.64828	4.77394	4.52892	3.50388	4.36027	3.8916	CG14933
34598	1.55561	1.27787	2.2706	2.61366	1.67183	3.46329	2.51528	2.53862	2.33925	2.00054	3.27544	1.37695	CG14935
34621	8.67635	8.16812	9.24132	9.41984	8.37857	8.75701	9.49923	9.13404	9.2224	9.24104	9.10591	9.37324	CG6770
34637	1.00308	-2.01631	4.0261	4.8244	4.14946	5.35583	4.11891	4.96148	4.89046	4.58004	5.72166	4.62235	CG16996
34638	2.75697	0.382849	5.59055	5.25307	5.62879	5.80366	5.7659	5.20981	5.59808	4.44782	5.95551	4.73151	CG16997
34651	-3.28603	-3.38684	-5.12579	-3.1979	-4.01471	-5.38089	-1.32424	0	-4.39236	-1.93209	2.43383	-4.00196	Pkd2
34652	4.19299	3.30908	5.48722	5.59348	5.04621	5.96829	5.18102	5.73872	5.50393	5.69561	6.12212	5.31493	vir-1
34679	1.70116	-0.0644717	3.25743	3.56556	3.68858	3.85116	2.3076	3.221	3.5029	2.45958	1.68022	2.86943	CG17036
34683	4.46699	4.30573	5.46576	6.09181	6.21281	6.11758	5.68594	5.47378	6.12026	5.50639	5.65501	5.86809	CG6180
34689	-5.45693	-7.84405	-4.63958	0	0	0	-1.25247	0	0	-4.38929	1.56325	-5.71255	ACXC
34695	-5.35238	-1.55021	-3.25264	0.729981	-5.196	0.26858	-0.812737	-0.0714232	-3.38462	-0.0168495	1.79921	-0.870508	CG5075
34704	0.791177	-2.44394	-0.976437	0.552357	1.59116	-0.116058	3.45387	1.46496	1.1355	0.858814	2.81021	0.172984	CG9928
34706	0	-1.75993	-5.04731	-3.74091	-5.14268	0	-0.961651	-2.54587	-4.93538	-2.21206	1.39617	-2.12029	CG5204
34728	-1.09783	-2.6914	-0.419184	0.760002	-1.15345	-1.4201	4.13214	2.28814	1.41321	1.67025	5.32865	1.37991	CG5867
34747	6.57016	6.11995	7.06162	7.3449	7.2896	6.98742	7.02918	6.40665	7.06443	5.90154	6.85823	6.43123	CG9306
34773	0	-4.44052	0	0	0	0	0.658931	0	0	-3.30769	3.29585	0	CG9254
34779	3.33097	1.91998	4.46678	4.33814	3.91316	4.34074	3.76667	4.43659	4.09507	4.22066	2.94971	4.37904	CG9008
34786	5.08988	3.1289	6.47954	6.60838	6.35973	6.64925	6.63649	5.99183	6.37228	5.7757	7.21523	5.75068	CAH1
2768914	3.44254	-2.90026	6.31037	5.69255	5.4218	6.32312	7.0076	4.98432	5.45406	2.73846	5.99594	3.00566	CG33307
2768915	2.88599	-1.7943	6.95856	6.496	5.95838	7.16519	7.38229	6.92273	6.60316	3.76345	5.56158	3.55856	CG33306
34799	2.98506	0.365369	7.21924	7.72937	7.03748	8.67723	8.72526	8.45078	8.14049	5.16426	8.73015	5.89346	CG8997
34800	1.84893	0.240592	5.93959	6.20703	5.66315	6.58342	7.42832	6.65512	7.01862	4.28648	7.60347	4.3035	CG7916
34801	2.11018	-1.47506	6.22114	7.03127	6.45026	8.15925	8.01734	7.73595	7.25887	4.83146	8.1045	5.14089	CG7953
34802	1.69341	-1.87428	5.14897	5.59166	5.84611	5.69356	6.94249	5.4298	6.34529	3.57903	6.24819	3.94263	CG7968
34808	0.140724	-0.942095	-0.149844	-0.261527	-1.04907	-0.956882	2.3733	-0.185701	0.167246	-0.398811	1.89633	0.113053	Ance-3
34811	7.86708	5.53398	7.86421	8.36423	7.94064	7.21724	10.5191	7.50588	9.46455	6.39909	10.0777	7.99702	CG16885
34812	8.16485	5.87119	8.09938	8.54935	8.01636	7.54976	10.792	7.85165	9.49384	6.92967	10.0547	8.34449	CG16884
260645	4.75077	3.95639	4.89228	5.25342	5.21317	5.517	5.62678	4.59208	5.50173	5.36221	6.21846	4.9993	nimB2
3885611	3.84173	4.54213	0.581109	1.21166	3.96521	2.0873	5.7592	2.12232	4.402	4.96937	5.8033	4.64989	nimB3
117464	0.542925	-1.55599	3.76681	2.75442	2.88165	2.84414	3.82342	2.75955	2.75554	2.27353	3.51318	2.81521	He
34817	4.11231	3.20267	5.17613	5.49482	3.47564	5.22208	5.20059	4.31241	4.61898	4.16353	6.02414	3.97136	Cyp28a5
34818	-2.06126	-3.41517	-3.53263	-3.22622	0	-4.99417	-0.285237	0	-3.35123	-3.28234	-2.95543	-5.19056	nimC2
44117	5.14042	3.26585	7.02066	6.92035	6.64572	7.01107	5.66816	6.3088	6.77747	5.91251	6.07045	6.05961	bgm
34828	-2.87924	0	1.66603	2.47295	3.72868	4.24848	5.25252	5.37467	4.61611	4.86069	5.83863	3.31421	CG15293
318934	0.257543	0	2.46721	2.23927	3.3369	3.32139	4.49908	3.74915	3.96819	3.34755	4.28712	2.60183	CG31769
318271	-0.94613	-1.59629	-0.713745	-1.097	-0.224151	-2.00537	1.65203	-1.37123	-0.794451	0.236984	2.06312	-0.194558	CG32971
34838	7.00303	5.4139	5.99175	6.67044	7.20494	5.87984	7.77537	7.22871	6.54206	5.4731	7.5739	5.97424	CG7532
34846	2.43546	0.863308	-2.50208	-0.610714	3.71453	-0.0567367	3.54882	4.06143	2.3103	-3.25179	0	-2.57505	Cpr35B
3771877	6.26987	5.22861	6.08854	7.80943	8.10504	7.46913	8.1487	7.16142	8.12367	6.45259	8.4688	6.59682	Adh
3772432	6.36222	5.32027	6.18093	7.90207	8.1975	7.56173	8.24029	7.25373	8.21573	6.54523	8.55859	6.68946	Adhr
34853	7.81437	7.53242	7.83994	8.41058	9.59232	8.51442	8.5261	9.66185	9.26888	8.72942	7.59233	9.01765	CG15282
318935	8.7307	8.19432	7.40352	8.01295	8.82184	8.12721	9.37184	7.78026	8.79708	8.16055	10.1474	8.8038	CG31775
8673977	8.71381	8.04811	7.49036	7.78615	8.93226	7.93954	9.41281	7.41644	8.89975	7.97832	10.2333	9.00424	CG42586
5740596	7.27857	3.91961	6.74387	7.98092	5.73691	8.47773	9.69304	7.04117	6.39017	4.51187	11.4688	2.78362	CG34166
34856	0	0	0	0	0	0	0.419344	0	0	-2.7786	3.42789	0	CG4691
34867	0	0	0	0	0	0	1.00959	0	0	0	3.50599	0	Mst35Bb
34870	0	0	0	0	0	-5.43466	-1.98641	0	-5.21167	-2.26597	0.963287	-4.81162	CG3491
34897	4.51264	4.30647	5.47039	5.99474	6.10666	6.11456	7.10778	5.07861	6.08008	4.25786	6.40638	4.68707	UK114
34901	-4.55776	-3.03799	-2.15545	-1.62666	-1.13534	-1.24405	-0.511014	-1.90669	-1.99621	-1.28223	1.44411	-1.11294	CG15262
34913	1.42816	-2.68551	4.79876	4.33669	5.28836	4.74321	5.53545	5.0113	5.71647	5.95657	6.7728	6.17444	CG15255
34915	0.326829	-0.631449	4.10822	4.74958	4.10579	4.48566	1.96997	4.21628	3.81306	3.12029	2.99649	3.37009	CG15254
34916	1.02722	-3.29649	4.63829	4.3224	4.2429	4.20915	2.27171	3.89597	4.31916	1.24233	2.87667	2.48117	CG15253
34919	0.413304	0	5.14084	3.97744	5.14779	3.74599	6.69109	4.17035	6.34079	3.22818	5.6911	4.30452	CG7631
34922	0	0	-2.11642	-1.27951	1.22413	0.765434	2.41475	0.930629	2.12241	2.75977	2.83175	1.30971	CG18477
34923	0	0	0	0	-5.31016	-5.09138	0.409287	0	-2.72435	-2.37955	-0.730711	-2.87634	CG18478
318937	0	0	-2.11642	-1.27951	1.20984	0.765434	2.41475	0.930629	2.15435	3.10769	2.85526	1.30971	CG31780
318965	0	0	0	0	-5.31016	-5.09138	0.409287	0	-2.72435	-2.37955	-0.730711	-2.78188	CG31827
34931	0	0	0	0	0	0	-2.14499	0	0	-6.11161	0.615063	0	CG18109
34937	0	0	-4.88333	0	-4.9787	0	0.716669	0	-2.44946	-3.63304	2.18992	0	TepI
34938	2.92381	-0.0233961	4.5468	4.29124	3.86059	4.17893	3.64812	3.24364	4.05665	2.12127	4.26144	2.2304	CG31821
34941	0	-3.14596	0	-4.95701	0	-5.14	1.08098	-5.23705	-3.56651	2.04324	1.02017	-3.01446	CG4793
50456	0	0	0	0	0	-2.40339	1.02453	-3.50044	0	-1.69155	4.03589	-2.59977	CG13245
318961	0	0	0	0	0	0	2.21932	0	0	-2.43863	4.19379	0	CG31820
50457	0	0	0	0	0	0	2.42133	0	0	-0.447993	4.76747	-2.77125	CG34168
34953	4.15229	3.82103	4.89646	5.14465	4.96946	4.94224	4.73828	4.34717	5.02563	4.78735	5.39066	4.80068	EndoGI
34988	0	0	-3.10357	-4.79717	0	0	-0.322761	0	-3.40667	-1.85328	2.47846	-5.17654	CG4631
34995	-0.173349	-1.10053	0	-2.86527	-3.30279	-2.05157	0.765138	-1.63313	-3.14132	-0.754892	3.61909	-3.29324	Cyt-c-d
35008	4.91295	3.49753	5.91112	6.80464	6.4058	6.73332	7.19008	6.384	6.61572	1.35011	7.27346	1.56325	Cyt-b5-r
35009	2.85115	1.62763	2.4864	2.59474	2.69004	2.45647	4.00326	2.69261	3.11623	1.28244	3.36433	1.21731	CG17928
35020	-1.7862	-4.65874	0.463349	0.212773	-0.96468	-0.2373	0.126597	-0.42791	-0.271946	-0.133596	0.593848	-0.679248	CG13283
3772689	7.13146	5.99631	7.60675	7.82771	7.53294	7.92998	8.82326	7.75086	8.0398	7.74321	8.2658	8.21177	pncr003:2L
326156	1.99287	1.59729	2.42406	2.80476	2.30544	2.60712	2.60301	1.92032	2.17997	1.61688	2.80465	1.74679	CG31743
5740766	1.99287	1.59729	2.42406	2.80476	2.30544	2.60712	2.60301	1.92032	2.17997	1.61688	2.80465	1.74679	CG34313
50459	6.01663	5.9873	6.73471	6.44891	6.17862	6.70357	6.47717	6.58877	6.06051	5.85124	6.66497	5.91029	CG6115
318952	0	0	0	0	0	0	-0.80159	0	-4.70493	-3.56658	1.53512	-4.7788	CG31805
35032	0	0	0	0	0	0	-0.122242	0	-4.22721	-3.08886	3.06732	0	CG6304
35048	-2.14765	-2.41865	-2.17247	0	-4.21644	-0.538226	0.52181	-2.41664	0	-0.103128	3.00872	-1.52956	CG5050
35049	-3.28427	-2.34946	-1.14499	-1.83859	-2.56229	-0.343508	3.82299	0.768895	1.31348	3.58943	2.87315	0.886372	CG6639
35050	-3.92444	-2.98963	-1.78516	-0.481645	-0.125213	1.01452	3.04733	1.81264	1.27688	1.45209	3.14465	-0.0101327	CG18563
35067	1.30808	1.62991	2.86062	2.70867	3.3849	3.65693	2.5446	4.0756	4.05168	4.76856	0.287587	4.57128	CG6870
261618	0	0	0	0	0	0	1.98904	0	-3.31895	-1.59564	4.75482	0	CG31740
35076	0	-4.40496	-2.93745	-3.21602	-4.61779	-2.399	0.224488	-4.49605	-1.41048	-1.46477	1.74619	-2.59539	elfless
326160	0.316802	-1.25489	-4.77711	0	-4.68805	-3.48377	5.37311	-2.56632	1.68678	-4.40129	7.44318	0	ninaD
35080	2.22	0.78735	2.4025	2.44615	2.37259	1.9469	2.74041	1.74524	1.94842	0.928862	3.45803	1.59353	CG15153
35082	4.46931	3.92364	5.41055	5.71054	5.22615	5.22109	5.13944	4.75547	4.99013	4.60015	5.2651	5.00853	CG15152
35086	0.383502	-1.02205	-0.624935	-0.570072	1.11056	0.437705	1.07111	0.121707	1.95494	0.690581	2.11435	0.960876	CG17681
35087	-1.14886	-1.07602	-3.64766	-3.34125	2.73011	-0.126439	4.70633	1.57011	3.75725	3.41308	6.03142	4.87385	CG15155
35088	1.67334	1.3892	1.78395	1.6135	0.944244	1.91998	2.34511	1.86976	1.5242	1.13072	2.08001	1.63674	CG5783
35095	0	0	0	0	0	0	-0.986953	0	0	-2.79458	2.15752	-5.11784	CG5790
318943	2.91274	-0.184494	8.10157	8.21395	8.88572	9.0029	8.54791	9.48246	10.1311	8.58734	10.5159	9.62128	CG31789
8673957	-0.714691	-1.10799	-2.12385	-1.81745	-2.54115	-1.51501	-0.203997	-3.41942	-1.58968	-2.4215	1.10869	-1.93379	CG42626
35128	5.22378	5.29492	6.02252	6.20192	6.63051	6.25475	6.20051	5.87947	6.66337	5.78948	6.68368	6.13731	CG10373
8674072	1.44847	0.0623977	1.50743	0.921192	3.88839	2.6629	6.71695	2.22392	3.39835	0.494952	6.82546	1.87851	CG42502
50466	1.44847	0.0623977	1.50743	0.921192	3.88839	2.6629	6.71695	2.22392	3.39835	0.494952	6.82546	1.87851	CG10570
7354382	5.43099	2.25849	6.47392	7.0794	7.11915	7.28289	7.51704	6.95086	7.48455	5.27897	7.35287	7.30624	CG42305
50467	5.43099	2.25849	6.47392	7.0794	7.11915	7.28289	7.51704	6.95086	7.48455	5.27897	7.35287	7.30624	CG17325
35140	4.91161	4.35469	5.51293	5.87782	5.61583	5.76878	5.78485	4.72948	5.75375	4.48006	6.37615	4.27538	CG17597
44183	4.34513	4.40139	4.4486	5.04237	4.56529	4.89108	5.06672	4.2265	4.86163	3.86772	6.07035	3.74916	ScpX
326260	-0.725004	0.514658	-1.88409	-0.296399	-2.28726	0.587727	1.55621	-0.968755	0.204283	0.856867	4.49257	-0.911046	CG33120
35146	4.44505	4.97956	4.80975	5.11597	5.71659	5.13562	5.08603	4.64135	5.5946	4.68844	5.69274	4.73774	CG10602
35160	-3.36903	-2.11653	0.445161	-0.668032	0.991695	0.88841	2.71762	-0.201208	2.57394	1.5	4.16606	0.277252	CG15170
35162	5.22286	5.2431	6.33154	6.57377	6.34594	6.63595	5.98424	6.38254	6.50185	7.26619	6.67864	7.13955	CG10650
35185	-3.3069	0	-3.48956	0	0	-3.36614	1.06177	-3.46319	0	-0.91734	3.26566	-3.4515	CG17344
50468	0	-3.45924	0	0	0	-3.45329	1.42115	0	0	-1.74145	4.4993	-3.64967	CG17567
35208	1.25337	-0.0727316	3.33147	3.01726	2.85657	3.58261	2.67632	2.54889	3.12489	2.0737	2.76152	2.79135	CG13086
35210	2.29642	0.695539	2.463	2.27078	1.49124	2.25002	4.21954	2.28652	2.16549	1.66922	2.79554	2.13944	CG17350
35211	6.76616	3.91174	7.20153	7.49971	7.20004	7.64387	8.45932	6.55415	7.86948	7.97783	9.19778	7.70301	fon
35212	5.64572	3.21042	6.76795	7.22206	6.33113	6.85754	6.16876	6.1829	6.80238	6.38219	7.35952	6.38537	CG17549
35216	-0.430314	-2.67166	3.58501	3.56621	3.67169	2.89643	4.5889	3.3547	4.25371	3.53729	5.75382	3.82459	Lectin-galC1
3346222	0.194082	0	3.67468	1.83493	3.9244	2.30678	3.59762	2.76769	5.09852	1.07269	3.56435	1.83446	lectin-37Da
3346221	0.817643	0	3.65501	3.04941	3.65341	3.02534	3.45661	2.85839	4.37427	2.33401	4.04013	3.09524	lectin-37Db
35219	0.83654	1.42627	2.09918	2.05187	1.56833	2.08121	2.19199	1.66879	2.3023	1.59874	2.33521	1.47281	CG13085
35221	0.945369	0.855435	2.589	2.9401	2.53922	2.67097	1.80473	2.18162	2.36756	1.27066	1.9195	0.944837	Rab9
35247	3.00123	2.25094	3.49945	3.44074	4.03183	3.2402	4.04146	4.14201	3.91821	5.60759	3.46054	5.51611	CG10337
35252	0.701009	-1.71657	2.77741	2.23319	2.3423	2.08109	3.22234	1.1517	2.45601	4.46754	3.67454	4.6213	CG13077
35270	1.07655	-0.914641	2.8163	2.83453	2.83711	4.02602	5.24645	3.99643	3.25616	4.57715	5.17594	5.11107	CG13962
35279	8.3352	7.71797	8.97704	9.2793	9.29644	8.94996	8.91861	8.30743	9.03319	8.03872	8.75196	8.50052	CG10664
44038	3.19939	1.83977	3.52268	3.99932	3.94614	4.41962	4.32206	4.48913	4.39552	5.1053	4.45264	5.2018	Hf
35300	0.971794	0.291723	1.42782	1.51327	0.711828	1.54821	1.75569	2.0705	2.36686	2.49764	2.96586	2.05309	Kua
NEWGENE7	4.90417	1.13606	5.87045	6.07581	2.64461	5.87236	6.78665	7.66567	3.06156	10.0548	6.43162	9.69196	NEWGENE7
35409	2.84809	-0.94891	6.83015	7.01199	6.74601	7.49584	6.86671	7.39641	7.74527	6.79758	8.76489	6.60405	CG17571
261623	-0.531438	4.31458	-0.581567	3.43058	-0.789977	3.269	0.0839319	2.63813	-1.59386	2.16305	-1.3516	1.32153	CG31683
35332	-1.80705	-2.30527	-0.109249	-0.279207	-0.612489	1.03547	0.511898	-0.398107	-1.51833	-1.5344	1.49054	-1.53569	Hr38
35347	5.89983	5.12262	7.30281	7.35422	7.70866	6.95664	7.82324	6.52801	7.87681	6.56394	7.09899	6.53671	CG9331
35348	3.55816	4.56418	4.93388	5.45192	5.33017	5.21108	5.275	5.07708	5.47005	4.95291	5.0308	4.85915	CG31673
318878	2.08909	2.99377	4.29809	4.69781	3.39876	4.14254	3.3133	3.71614	3.75065	2.10336	2.91615	2.25257	CG31674
35358	2.32391	1.20989	2.12761	1.75696	1.63002	1.66733	2.815	1.82487	1.14242	0.586368	2.42355	0.546304	CG14401
3346223	0.0569492	-0.116825	2.5196	2.84888	1.64336	3.08793	1.29175	2.98621	2.5032	2.08713	0.288931	1.83739	CG33511
3346224	-0.579464	0	2.42394	2.8235	2.98743	2.86773	2.69053	3.23258	2.84076	0.874337	1.79595	0.406295	CG33510
35372	0.314948	-4.20968	3.44633	2.77817	5.11413	4.72346	5.62445	4.6679	5.60801	5.11214	6.92512	5.49998	CG9259
35384	3.20387	2.96225	3.99438	3.78956	4.3526	4.56981	3.97445	4.1395	4.60519	4.88312	4.76496	4.87807	CG9248
326182	-2.40152	-2.75489	0	0	0	-4.74893	1.75617	0	-4.76041	-1.62206	4.34975	-2.94532	CG31988
49992	-2.69657	0	0	0	0	0	1.45798	0	0	-2.62893	4.13992	0	CG15219
35447	0.503915	1.13412	1.37574	1.77562	0.72027	1.98624	1.84708	1.82603	0.948807	1.97839	1.52458	2.08943	CG3635
3772716	4.59043	5.37165	6.19703	6.56899	6.87389	6.92468	6.03554	5.83828	6.683	6.36982	7.03119	6.27919	CR12628
35520	0.0723101	-3.47205	4.86407	4.06354	4.99428	4.80448	3.28751	4.85886	5.3301	3.33331	4.52402	3.17453	CG7882
35528	1.5683	1.80994	2.87215	2.6279	2.38138	2.62547	2.16704	2.3143	2.72728	2.24923	2.72798	2.27857	dream
35538	-0.0739662	-0.945531	1.06741	1.08221	1.9165	0.882449	1.22522	0.600886	1.94833	0.904403	0.486124	1.09362	CG14590
35575	2.16357	0.0649917	3.46018	3.66872	4.39858	4.48432	4.3976	3.64627	4.74255	2.74152	4.96512	2.92102	CG3270
35579	0	-3.16371	-3.28117	-0.974768	-0.676099	0.0121691	-0.128392	0.204626	-0.847303	0.612975	-0.65958	0.42091	ZIP1
5740170	3.70135	3.3505	4.55199	3.82959	5.31488	4.60114	6.92512	4.15792	6.43461	2.94728	6.46944	3.25954	CG34215
49805	3.92268	4.16408	4.40081	4.51685	4.72254	4.66785	4.84039	4.56326	4.89949	5.45218	5.27462	5.49535	Spn4
35599	-0.595835	-0.323993	-0.174416	-1.36952	-1.04454	-0.733076	0.714819	-1.50948	-0.00758516	0.0104704	1.24008	-0.777458	CG9454
35600	2.97656	2.65321	3.91045	3.52946	3.53596	3.6167	3.56025	2.85486	3.63414	3.09818	3.84519	2.78055	CG9455
59177	2.76813	0.706054	4.92129	4.58765	4.55187	4.97807	3.96097	4.93204	4.59715	4.30582	5.28764	4.74031	Tsp42Eb
246490	3.74241	1.67475	5.84031	5.55924	5.52879	5.99428	6.51621	6.41372	5.53135	5.2501	6.20326	5.65642	CG30160
35613	5.42954	4.75933	6.38524	6.54455	6.33899	6.59306	5.9586	6.03549	6.43328	6.32672	6.39015	6.46187	Tsp42Ed
35617	2.27216	1.17066	2.31157	1.95631	1.05152	1.92286	3.20361	1.3733	1.21094	0.934255	3.16613	1.23314	Tsp42Eh
35621	0.387675	0.0972492	1.47231	3.16448	2.84374	4.07384	4.57845	4.61248	4.00755	4.26725	4.55578	4.76049	Tsp42Ek
35626	-0.656558	-0.026613	0	-2.34209	-2.72046	0	0.462579	-4.61539	-2.91544	0.0718399	-0.930924	-1.63942	Tsp42Ep
35628	4.13443	3.15517	5.07269	5.08668	4.99026	4.99501	4.92012	4.48445	5.17559	4.72046	4.92444	4.80927	Tsp42Eq
35634	1.11503	-1.31173	1.97719	2.18956	1.85536	2.48317	2.72289	3.02947	2.09323	4.30429	3.03921	3.85946	Cyp9b1
35635	4.66944	3.62365	6.32327	6.7482	6.32803	5.41635	7.8341	5.17564	6.26532	6.00011	8.51272	5.51213	Cyp9b2
45040	4.44857	1.54854	5.51251	5.86273	5.47542	6.20999	5.82426	5.48862	5.73188	4.10046	6.15232	4.38932	Spn43Ab
45908	2.88816	2.2418	3.21676	3.07956	3.41803	3.97253	3.34256	2.88042	3.85176	2.99449	4.09923	2.69047	nec
35646	2.08376	1.98071	2.48607	2.56596	3.86018	3.11415	2.88648	4.1178	3.89255	4.10916	3.35529	4.60613	Gadd45
35656	4.93347	4.27308	5.99351	6.14148	6.95847	6.47747	6.33716	5.73332	6.81903	5.98982	6.61924	6.39893	CG1707
35671	4.06218	3.69039	4.96987	5.45009	4.94584	5.73592	4.88885	4.56662	6.31881	4.90193	5.50536	4.47522	Inos
246651	1.39032	0.951106	1.7814	1.61638	1.94493	1.57837	1.83652	1.46369	2.00521	2.1068	2.41637	1.78482	CG30495
35726	4.18641	1.37325	6.37782	6.1993	6.57502	6.35585	7.05808	6.5236	7.02513	7.43177	7.25241	7.69299	CG12825
35727	-3.04567	-3.11086	2.11153	0.373807	1.57935	0.982559	3.76972	1.30901	2.65551	1.82933	4.58848	1.53362	CG12824
35728	7.11733	6.10858	9.79884	9.86581	10.0368	9.96827	9.65161	9.20045	10.1235	8.66654	10.1431	8.93621	Gapdh1
45780	3.94794	5.3456	3.88597	5.32743	5.23193	5.52223	4.46152	5.0199	4.89572	5.46537	4.90858	5.59084	Prosalpha1
246582	3.97623	5.38864	3.89955	5.37273	5.25788	5.56197	4.48428	5.06231	4.92575	5.4909	4.92885	6.01412	CG30382
35767	1.08796	-1.49181	3.50239	3.91742	3.25393	4.14984	3.75601	3.92815	3.90084	2.92139	4.57495	2.77559	Odc2
35774	4.28466	3.59759	4.61939	4.37244	4.36353	4.26769	5.42354	4.04823	4.54093	3.23566	5.37798	3.41665	sut1
246568	0	-4.85406	0	0	0	0	-0.884301	0	-4.85958	-5.72123	2.20063	0	spaw
35810	0	0	0	0	0	0	1.54799	0	0	-0.361973	3.95589	0	CG18449
35811	0	0	0	0	0	-4.44396	1.46583	-4.54101	0	-1.99515	4.35966	-4.64034	CG2127
35812	0	0	0	0	0	0	1.89485	0	0	-2.66549	4.4213	-3.98875	CG8701
35817	0.518098	-3.77677	-2.95251	0	1.65968	-3.77081	10.4561	1.34746	1.35811	-0.180024	11.5281	0.219529	Lcp1
35818	1.23103	-3.5478	-2.60924	-2.35886	2.04135	0	10.747	0.875174	0.820275	0.376403	11.8477	1.00535	Lcp2
35819	0	0.427493	-3.37446	4.49026	-3.79176	4.30544	7.52065	3.47231	-1.16299	3.03425	8.90141	6.47439	Lcp3
35820	2.52661	3.25508	5.76712	5.56359	6.47283	6.04457	12.9272	6.44935	8.86554	6.67779	13.9334	8.31955	Lcp4
35821	1.98922	-0.00883033	5.53658	5.20917	4.91824	4.93297	3.61031	4.18947	5.34228	1.63817	5.05164	2.46193	Cyp4ad1
35824	4.22074	0.194801	5.53322	6.58804	6.5053	7.20684	5.65524	7.46572	6.93213	4.9059	4.45838	4.4973	LvpH
35826	6.06284	4.13238	6.03955	6.14957	5.41271	6.34411	7.0707	5.46778	5.28813	3.07297	3.5729	4.07773	LvpL
35827	3.70437	0.727578	3.13895	3.51463	3.19012	3.77958	6.3464	3.08166	2.68137	0.369648	1.10738	1.50017	CG8693
246565	3.19878	-1.42943	4.14054	5.01326	5.27789	6.30676	6.13237	6.43442	6.5084	3.06485	4.82999	2.93076	CG30360
35829	-3.1402	0	0	-0.272711	-1.15886	1.39897	0.559553	3.18009	1.7938	-3.2425	-0.609113	-3.11429	CG11669
35830	1.04377	-1.35463	1.6792	3.22621	3.62198	5.1204	4.25935	5.76385	5.59067	0.846998	4.78542	1.22825	CG8690
8674017	1.51141	-0.498908	2.17675	3.36166	1.80617	3.15172	2.94845	1.93504	1.95562	1.55668	4.51463	1.25579	Cyp6a14
35841	3.64118	2.38226	-3.42338	0	0.67502	-1.71501	4.08976	-0.589664	-1.31144	-3.17309	2.58276	-1.49635	CG8736
35842	3.24476	3.57221	3.76028	4.07301	4.07484	4.10442	4.10155	3.58039	4.23188	3.69999	4.76846	3.93407	CG8735
246560	0	-2.29649	0.787686	1.25141	0.450454	1.44065	1.63554	1.21173	0.798969	0.518914	1.87584	1.24426	CG30354
246561	0.475145	-2.27935	0.740697	0.0830563	0.737413	0.468613	1.37293	-0.885016	0.179801	-0.82459	1.82799	-3.46978	CG30355
35853	2.33432	-0.3683	6.41041	7.95847	7.30196	9.26137	5.22996	9.31767	7.07563	5.75825	5.25131	6.71586	Jon44E
35859	0.388402	-2.96839	6.91894	1.82961	8.00674	5.76185	4.81695	6.47309	6.50617	3.18355	7.09447	3.74114	PGRP-SC1a
35861	-1.23883	-3.33202	4.54357	1.18285	5.87936	5.31801	3.90618	5.48546	3.39913	2.21997	5.23321	3.79854	PGRP-SC1b
35862	1.42764	-0.254223	5.82886	3.57163	6.53911	4.7374	6.98979	2.95427	5.54209	2.29364	6.65951	3.13106	PGRP-SC2
35879	4.66373	4.79495	4.56625	5.01373	4.84356	5.27174	5.42014	4.87952	4.82738	4.52399	5.01844	4.75991	CG13751
35886	5.75774	4.77942	7.72412	7.76694	7.65326	7.36121	7.52207	6.66721	7.71827	6.47843	7.75007	6.46406	Pgi
35896	-1.55398	-0.159742	-0.0698762	-0.0242384	3.79195	0.470845	2.3695	4.46645	4.3834	2.37014	2.03552	3.73436	CG13748
35909	2.81743	-0.184607	4.71659	4.62506	4.57187	4.9142	4.56946	4.44432	4.99932	2.10581	4.72537	2.42822	Ance-4
246553	0.713611	-0.220606	2.79973	3.63368	2.23191	3.36343	2.45436	2.58709	2.48212	2.30569	2.91355	2.04384	CG30345
35935	0.908303	-0.761052	1.32282	1.06438	1.33362	1.09021	1.71425	2.74199	2.05296	0.745503	1.05162	0.564196	CG8008
35936	-1.37064	-1.09204	-2.20537	-2.70633	-3.1081	-1.31158	-0.723639	-0.72333	-1.63475	-0.965426	-1.85057	-1.76377	CG8046
35948	2.2903	0.683263	5.15321	5.12303	4.33663	5.13177	3.76285	4.97054	4.7675	3.5353	3.89949	3.55146	Cyp4p3
246551	0	-0.875156	-3.14579	0	-2.44645	-1.56596	0.436164	-1.84936	-1.26723	-1.39853	0	-1.32275	CG30343
35981	4.75149	3.64775	6.32023	6.43062	6.57693	6.44351	5.38451	6.05031	6.40128	5.13282	6.17906	5.14619	CG1809
246549	2.91907	2.27857	3.79498	3.6664	4.11668	3.99739	4.65826	3.03347	4.14292	2.66236	4.92392	2.70285	CG30339
35995	3.63741	3.92993	4.89331	5.21911	4.87052	5.05462	5.19581	4.61492	5.17479	5.41947	5.0974	5.53327	CG30000
246386	0.86961	2.36505	2.8761	3.807	3.30865	3.50248	2.99628	2.84577	3.73129	2.98952	2.90058	3.01283	CG30005
36004	-3.72508	0	0	0	0	0	0.867121	0	-3.7958	-0.879238	3.29597	0	CG1690
36014	1.10275	1.95193	2.94505	2.79409	4.03707	3.64456	3.39311	3.14699	3.89285	2.7724	4.17736	2.68235	CG1665
246389	1.39242	1.72687	2.05605	2.21258	1.75506	2.01226	2.04131	1.68997	1.87967	1.39398	1.29298	1.34557	CG30010
36022	2.97039	2.85721	2.91451	3.34255	3.78334	3.16268	3.47127	2.82385	3.53163	3.93732	3.76929	3.82726	CG1675
246388	0.0755648	0.414548	1.30434	1.19931	0.955666	1.12847	0.853295	1.82937	2.86548	2.3982	2.29233	2.26532	CG30008
50246	6.72642	6.13303	7.36159	7.75497	7.54804	7.23761	7.4855	6.82814	7.27915	5.96268	7.0917	6.90035	CG2249
36046	5.89136	5.56198	5.71019	5.31637	6.38777	5.2949	6.43185	4.82498	6.17777	4.45532	6.08449	4.66813	CG12918
36060	4.85921	4.0801	6.08627	6.35395	6.10193	6.21821	5.32001	5.11965	6.19974	5.16889	6.24175	5.34866	Pfk
36091	0	0	0	0	0	0	0.30609	0	0	-2.4818	2.73568	-3.80506	CG12907
36092	0	-3.76039	0	0	0	0	0.67348	0	-3.76591	-1.30563	3.5511	-3.95082	CG12902
36124	6.46823	2.4026	9.19957	9.02548	9.23484	9.14629	8.572	9.1732	9.54275	8.54975	9.18936	8.78773	CG12934
36126	0	-3.11014	-2.2276	-2.9212	-3.32297	-3.10419	-0.119216	-2.20124	0	-4.56227	3.15695	-4.88553	CG12309
36128	3.04282	2.33798	3.57674	3.83692	3.91025	4.16711	3.93641	3.5736	3.68929	2.90422	4.09268	2.98576	CG12338
246393	1.93377	0.646183	2.97351	2.7096	3.32952	2.56713	3.55645	2.99987	3.35338	2.30508	3.98758	2.90054	CG30016
3771779	1.97826	1.20272	2.16042	2.49952	2.05368	1.93718	2.63017	1.61934	1.90824	1.01591	2.53028	0.808891	CG18003
3772165	1.97826	1.20272	2.16042	2.49952	2.05368	1.93718	2.63017	1.61934	1.90824	1.01591	2.53028	0.808891	CG11919
36162	-0.454152	-2.68284	3.21092	3.12022	2.3293	2.9944	1.64579	3.46561	2.94449	1.44818	1.04443	2.58419	Obp47a
246648	1.5649	2.99	2.64665	3.54528	2.87134	3.47334	3.70868	3.04438	2.06799	4.46558	4.52001	4.2949	Cyp12d1-p
50237	1.03436	0	6.85794	5.92772	7.94891	8.89281	8.13521	6.72646	8.23724	5.54622	8.29591	7.63043	CG13230
36172	3.07536	3.02774	4.58658	4.42333	3.96099	4.18737	3.72501	3.84005	4.03613	3.91766	4.31004	4.14039	CG9084
36178	2.52885	0.121676	1.1329	1.23285	2.92817	1.15678	3.35665	5.20097	2.03283	-0.523702	1.29506	1.89181	CG13228
36183	-1.48102	0	0.506257	-0.357266	1.63328	1.04471	4.17066	0.170051	2.09097	2.81775	4.4908	3.30776	CG9080
36184	-0.436465	0	-2.42647	-1.35886	3.61302	0	2.40625	4.2161	0.899539	-0.898955	-2.5031	-2.73823	CG13226
5740197	0.60949	0	2.35972	2.79737	-0.806034	1.89818	5.32935	0.801126	0.401274	3.12459	6.36481	0.683122	CR30029
36186	0	0	0	-1.46168	0	-2.64466	8.36076	-0.419786	0	3.21013	9.73081	2.20334	CG34227
36189	3.77668	-1.81207	6.44406	6.4019	7.57315	7.25701	6.05844	6.24993	8.28786	8.13825	6.35502	7.48196	Cpr47Eb
36191	0.52035	-2.3522	2.53034	4.02538	8.75143	4.27932	10.6424	7.98944	5.69517	5.68788	10.2637	6.48461	Cpr47Ec
36195	8.67196	7.53404	8.85091	9.51751	9.51417	8.96231	9.5772	8.50857	9.23589	7.69456	8.96925	8.79444	TpnC47D
36196	9.82998	6.17809	10.6465	11.283	10.233	10.0703	12.1114	11.7831	10.8108	9.23505	10.6112	11.0594	Cpr47Eg
36205	6.01002	5.96203	5.70393	5.70214	6.63172	5.54886	6.61615	4.97273	6.20813	4.73417	6.13098	5.11943	CG42336
36214	4.44839	3.42794	5.52498	6.45844	5.22335	6.04795	5.25349	5.29205	5.4949	4.1494	4.82292	4.50892	lambdaTry
36215	3.41547	2.06697	5.37124	5.59408	5.41854	5.74886	4.76043	5.26197	5.45247	3.87276	4.91122	4.50471	kappaTry
36216	5.29299	2.1774	5.93533	6.67774	6.31379	6.27544	5.74883	6.09285	6.41428	5.69071	6.14972	5.82007	zetaTry
36217	2.79608	0.964386	4.55259	4.69495	4.51454	4.81795	4.43376	4.5855	4.78063	4.86418	4.98232	4.6492	etaTry
36218	3.40329	-1.74937	7.49193	6.54011	7.32332	7.78553	5.52043	7.60612	7.49281	5.80166	8.12518	5.97112	thetaTry
48316	6.57139	0.95873	9.54801	9.57845	9.95648	10.4995	9.16369	9.93217	10.4019	8.88808	10.7942	9.30886	alphaTry
49080	5.61859	0.821182	10.1023	9.51646	10.5108	10.5876	8.35188	9.71566	10.3614	7.06693	9.99724	8.20139	epsilonTry
47901	5.0599	-1.25123	8.91798	9.07741	10.2123	10.2467	8.72596	9.50736	10.2827	9.6532	10.0906	10.1561	betaTry
36221	3.26227	-0.619085	7.89124	8.20969	-0.943366	0.868949	8.03799	-0.0783526	11.4871	7.73505	12.1231	8.18343	gammaTry
246404	3.32848	-0.536623	7.96239	8.28219	9.61366	10.7386	8.10307	11.1943	8.91839	7.80468	8.90757	8.25085	CG30031
246398	3.26324	-0.530954	7.89504	8.23671	10.2782	9.47083	7.98586	-2.83828	6.17812	7.76102	2.61728	8.2068	CG30025
48343	3.30069	-0.593932	7.932	8.28452	4.1621	10.3977	8.0978	4.67301	7.04618	7.81238	8.71098	8.25528	deltaTry
36222	-3.78603	-1.49429	2.73273	1.97447	3.04704	1.96451	3.94299	2.79655	3.80093	-0.816571	4.03977	1.54752	CG13202
36223	2.32265	0.198563	4.48483	4.41725	4.64395	5.15483	4.69331	4.57235	4.9027	3.99436	5.26563	4.23695	iotaTry
36233	3.06818	4.12433	4.17777	4.20678	4.01684	4.0654	3.66949	4.31469	4.05719	4.26565	4.02975	4.41492	CG30022
5740377	3.6601	3.36294	4.84578	4.53416	4.64124	4.12989	4.37179	4.57627	4.62664	4.05854	4.2784	4.95528	CG34228
36266	1.27646	0.236113	2.43584	1.07677	1.32137	1.03129	2.88408	2.50622	2.86591	1.55801	3.88324	1.84287	Damm
36275	3.78492	2.22349	3.32189	3.5742	3.25704	3.88887	4.31165	4.34671	3.3127	2.20901	4.7965	2.43813	CG13183
246411	0	0	0	0	0	0	1.5132	0	0	-3.09979	4.16081	0	CG30039
36297	3.31163	4.09329	3.83039	3.82815	4.70336	4.42299	5.04842	4.1443	4.86788	4.48155	4.905	4.67159	CG18343
5740215	0	0	0.354667	0.214102	-0.410677	0.757711	2.54365	1.4892	2.07217	2.3201	3.00814	1.93451	CG13177
36316	-1.34765	-1.73477	1.41419	2.68684	1.87859	3.59377	2.75767	2.87736	2.78309	2.60341	2.84545	2.03309	Cyp6g1
36325	-2.38557	0	0	-2.26182	4.09849	-1.44481	5.15226	6.24284	3.6468	1.1415	-0.0841353	2.313	CG13170
36326	-5.34765	-3.41284	-4.5303	-2.63893	2.37433	-2.40688	3.81245	3.93228	0.903569	-4.28001	2.4766	-1.87644	CG13169
36330	0.580029	-1.36727	1.31872	1.8231	0.923343	2.10163	1.09011	1.17581	0.923891	1.38092	1.45457	1.38663	CG13165
36332	0	-10.9517	0	0	0	0	0.992188	-4.3989	-5.31332	-2.00505	4.47654	-3.91327	SIP2
36340	4.41847	4.48749	5.64439	5.92076	5.59339	5.91376	4.88041	5.3421	5.77927	5.43114	6.09127	5.43331	CG8839
246414	0.339019	-2.84338	3.05851	3.23226	3.24537	3.35869	1.46772	3.17055	3.89337	3.18262	3.96945	3.078	CG30047
246416	-0.178901	-1.27088	1.49558	1.62606	1.73495	1.72561	1.53935	1.46157	1.71221	0.164824	0.954218	0.338363	CG30049
36343	1.7006	-1.05481	4.30434	3.80342	3.95046	3.75461	2.49344	3.47778	4.22728	3.01026	3.99856	3.27994	CG13160
36348	1.4368	1.43144	2.83961	1.29219	5.56413	1.8434	6.67744	4.68236	4.86335	5.5919	6.1563	4.1379	Cpr49Ac
36349	3.5755	-2.86654	6.50722	6.86458	6.03513	6.4059	5.05308	6.70873	6.39949	5.7181	3.10346	6.14351	Cpr49Ad
36352	3.93622	0.53133	5.2205	5.65706	4.47002	5.23177	8.55935	7.36282	5.41498	5.6073	9.40432	6.36776	Cpr49Af
36353	5.69491	4.63488	4.51306	4.82706	6.77034	4.36165	6.74603	7.7437	6.69523	4.93281	5.0625	5.56277	Cpr49Ag
36354	-1.34834	-1.41354	0	0	1.02348	0	3.07825	-0.369755	-0.740986	0	4.59278	-2.9259	Cpr49Ah
36358	3.56318	3.41726	3.99253	4.1195	3.70661	4.07986	4.17614	3.32463	3.64791	2.86636	4.0937	2.97343	CG8525
246545	0.568727	-1.79038	1.0156	1.02904	0.527575	-0.484864	2.74417	5.43481	-0.823914	-1.0912	1.51678	0.691616	CG30334
36366	-0.997499	-3.76313	0.314757	-1.40426	1.95265	0.827786	3.83051	0.145774	2.76195	0.177053	4.55121	-1.63163	CG8550
36392	3.61387	4.13785	4.96156	5.34233	5.289	4.96646	4.85284	4.35691	4.925	4.26998	3.98685	4.53094	CG8778
36393	2.40437	4.25986	3.66791	3.6772	3.74019	3.82221	3.08852	3.11817	3.6593	3.49577	3.5335	3.49591	CG8632
36399	2.07273	-1.01983	4.39233	4.98362	3.27283	4.73907	3.14053	3.67571	3.32223	3.48579	3.42712	4.25866	Obp49a
45401	7.77983	7.21442	8.40177	8.61444	8.4045	8.25015	8.65321	7.9128	8.18214	6.94956	8.08109	8.07766	ox
36412	0.663798	-0.905162	2.50281	1.49904	2.26507	2.03082	2.09248	1.34173	2.42171	1.32019	2.83167	1.48082	Cyp9h1
36415	3.61367	3.78411	5.11415	5.48973	4.51657	5.77165	5.06452	5.93112	5.6276	7.18287	5.85664	7.26125	CG17574
36418	5.09469	5.24322	5.82721	6.07091	5.99392	5.81439	5.71356	5.96268	6.0929	5.87183	5.83488	6.23768	CG3814
36429	3.89174	3.03627	5.11735	5.24917	5.06676	5.13434	5.43034	4.63008	5.36894	5.06099	5.66378	5.3018	CG3884
36430	6.41449	5.84662	7.31608	7.67948	7.67025	7.37947	7.20728	6.89554	7.58377	6.73526	7.39417	7.16829	CG13321
36433	6.07511	2.24828	8.45605	8.29447	8.91916	8.4746	9.58063	8.77142	8.942	7.80203	8.18897	8.34789	CG13323
36434	2.21789	0	6.98177	6.57321	8.32963	7.44034	8.87843	7.86206	8.5881	6.20584	7.60535	7.04408	CG13324
36437	0.51454	-5.24051	2.00748	-0.0533725	-0.340639	1.54523	2.19385	1.70424	0.981633	-3.52272	1.22035	-2.26102	CG13325
5740593	4.91292	4.15456	5.70006	6.07196	5.65212	5.46858	5.79898	5.10544	5.47838	4.31218	5.10321	5.33694	CG34439
326264	3.21874	3.63957	5.27301	5.80701	5.4302	5.75503	5.23986	5.09399	5.87134	5.12659	6.20678	5.09833	CG33138
36456	0.433692	-0.627525	1.96419	2.85986	2.13495	3.05049	2.5084	1.87864	2.21605	2.4524	2.29212	3.02433	AQP
36468	9.02066	6.57958	9.92251	10.2242	10.1133	10.2101	10.3331	9.66366	10.3036	9.48084	10.3721	10.1714	Mp20
36471	0	0	-2.59519	0	-2.69056	-3.47177	2.34609	-3.56882	-2.48325	-1.3449	2.37432	0	CG4716
36472	1.95279	-0.161039	3.21464	3.72358	3.59198	4.57392	5.3721	4.85651	3.87883	5.83353	6.11974	5.78562	CG10799
36473	1.26828	0.319006	1.8738	2.14589	1.91694	2.43167	1.74151	2.09498	2.10062	2.21674	2.26024	1.89781	CG42319
36477	2.73339	1.99548	5.89038	5.12933	5.71474	5.86417	7.43086	4.68508	5.69014	2.91256	6.63789	3.43876	CG4734
36481	-2.1545	-1.89777	0.569736	1.4611	3.43129	4.99547	0.356192	4.48005	3.98385	1.52726	-4.175	1.56578	CG10814
36484	0	0	-1.67319	-2.36679	-0.309127	-0.090345	5.66409	1.21115	2.27164	2.33038	-0.703678	1.50177	AttC
36485	-6.85916	-5.92435	0	0	-6.13674	0	-1.64313	-6.01488	0	-5.79152	1.59727	0	CG4744
36511	2.69043	-0.0875056	3.58297	3.92053	3.84154	3.67334	5.23412	3.95249	3.89754	3.25709	4.35081	3.43103	CG13335
5740183	0	-1.7755	0.0172412	0.188454	0.119472	0.579485	1.38016	-0.281636	1.18117	-0.271836	1.18929	-1.18006	CG34236
36524	0	0	0	0	0	0	1.26127	0	0	-2.31929	4.64134	-4.96448	CG13340
36532	0.461274	2.53408	-0.613948	-0.0966496	-1.40531	-0.8646	1.33527	-0.698616	-2.20524	1.58824	2.19953	0.656225	CG6357
36536	5.41368	5.15783	7.48451	7.53695	7.55511	7.72416	7.73624	6.57951	7.74159	5.69393	7.74086	6.21971	CG6543
36540	4.14586	2.52635	5.49385	5.19638	5.72545	4.99465	5.25117	4.42043	5.59725	4.19589	5.85756	4.18237	CG16935
36549	-2.92794	-1.99314	0	0	-3.20596	0	-0.0953216	-4.08423	-4.68832	-1.05295	2.44388	-2.24246	CG18568
36567	0.00671301	0.555575	3.00331	3.30239	3.65627	3.98615	2.20733	3.87008	4.11259	3.27577	4.24612	3.19422	CG18327
36569	6.36974	6.49716	6.72598	7.14455	7.41221	7.09725	6.93788	6.77667	7.11949	6.5205	7.09864	6.79416	CG8331
36595	4.82691	5.93992	5.72339	6.86755	6.51856	7.28677	8.8019	8.40979	7.31439	11.8394	8.61365	11.3889	Arc1
36597	1.55772	2.24474	3.08931	3.56166	2.86466	3.73688	3.59197	4.14868	2.96274	6.60526	3.1369	6.76134	Arc2
246513	4.45706	2.05585	5.52054	5.38457	5.8393	5.54092	6.3636	5.75483	5.96663	3.97892	5.64766	4.74081	CG30197
2768832	-0.607184	-1.40934	0.404252	0.89951	0.743336	-0.270262	1.81731	1.09092	1.1701	1.92198	1.35636	2.21307	CG33469
36624	1.76149	-1.4412	3.46513	4.2128	4.50987	4.54898	3.82253	3.41256	4.37774	3.15027	3.66527	3.81012	CG10131
36625	0	0	0	-3.51832	-3.92009	-3.70131	1.61601	-1.79836	-0.720012	-0.771203	4.31758	-0.904921	CG12862
36628	0	0	0	0	0	0	1.59989	0	-3.8395	-3.70115	4.28218	0	CG12861
36629	0	-3.92374	0	0	0	0	1.17571	0	0	-2.79091	3.90716	0	CG12860
36631	2.83176	0.436803	3.79021	3.76605	3.6061	4.22402	3.77876	3.69323	3.78376	3.19927	3.78961	3.40251	CG30479
36635	0	0	0.475201	0.296176	-2.42752	1.25069	4.5996	0.864135	1.86725	3.82503	1.15193	4.3228	Dro
36636	0	0	0.637915	-2.72942	-2.51687	-0.210106	4.36542	-0.544111	0.974354	1.61639	0.787702	2.7475	AttA
36637	-0.265113	-1.30716	0.923928	-0.3074	-2.12835	-0.249142	5.58307	-0.0372426	1.44631	2.19856	1.95136	2.39867	AttB
36648	6.13676	4.04917	7.20456	7.90447	7.91606	7.68169	7.20645	7.48545	8.08451	6.78801	7.53915	7.43544	CG10200
36650	1.56179	-3.5478	2.48449	2.4225	5.4139	2.76194	3.48899	3.56058	4.839	1.62942	2.66883	2.7212	CG10205
36651	2.03922	0.0721953	4.34819	4.15639	4.52545	4.23289	4.2616	3.95484	4.79286	3.56962	4.61411	3.31153	NaPi-T
36663	1.65136	-0.401072	3.96856	4.51031	2.95008	4.22602	3.008	4.01574	3.35492	3.12298	3.4747	2.86582	Cyp6a9
36665	1.61355	-2.57932	5.11331	4.64917	5.06066	4.54801	4.52798	3.91941	5.2868	1.81215	5.47175	1.88152	Cyp6a21
36686	0.0748846	0	1.74125	-0.450008	-2.23029	-0.333435	5.00173	-0.108557	0	-4.20656	-2.70973	-3.52982	CG8093
44008	3.30864	0.300187	4.2047	3.97634	3.97186	3.54907	4.51225	2.95364	3.66189	-0.625448	1.8679	-0.44969	Hex-C
36708	-0.149502	0.522271	3.40481	0.711214	2.98752	0.528226	6.01464	0.431176	2.71838	3.03361	-0.169996	2.65377	Mtk
246633	-3.17728	-3.24248	-4.9449	-4.30507	3.44314	-2.34122	-0.608851	3.02234	-0.83296	-2.37846	0	-2.27802	CG30471
36724	2.15	1.14325	3.93009	4.14256	3.50988	4.04568	4.1064	3.46273	3.66209	3.54619	3.83703	3.64785	CG12963
246449	-3.28427	-1.7645	0	-0.84148	-2.97733	0.532272	1.2981	0.748476	0.345456	1.0524	3.21157	-2.95493	CG30091
246448	-0.083737	-1.84685	-3.03142	-1.13434	0.294677	-0.486541	3.02115	-0.431588	1.57008	-0.504562	3.20475	-1.53092	CG30090
3885588	-1.18903	-4.76058	-1.13289	0	-2.20402	-0.12394	2.97105	-1.08228	0.505792	2.22287	3.08943	1.70265	CG33460
3885587	-1.97144	-0.694077	-0.0218427	-0.169617	0.333578	-0.445714	0.420529	0.387279	1.36275	2.90293	2.21033	2.12626	CG33465
36751	-3.57651	0	2.07373	2.99581	3.27475	1.68618	5.49364	1.02209	4.23542	4.38594	7.99358	3.92689	CG8299
36760	5.51413	5.50794	6.91744	6.69922	6.77247	6.62256	6.20298	5.79383	6.52953	5.09918	5.88296	4.96355	ATPCL
36780	-0.492658	-2.69631	-0.856412	-1.96505	0.0500212	-2.92564	0.811004	-1.81927	0.867879	-1.60612	2.10146	-1.75946	Jhe
36782	5.71728	5.63335	6.96925	7.49052	7.04002	7.04435	7.06593	6.41993	7.16979	6.08217	7.25379	6.28269	Got1
36790	1.66472	0.696492	3.44303	3.05658	3.30469	3.51039	2.36462	2.92951	3.75805	3.60765	4.11352	3.20484	Ptp52F
36798	1.99765	-0.205045	2.44811	3.56115	0.619159	3.10601	2.98249	2.27917	0.926939	-0.394143	3.13655	1.84576	CG7798
36819	5.3761	4.50841	5.42238	5.82173	5.15634	5.4841	5.90898	5.16417	5.49254	5.8318	6.62216	5.76759	JhI-26
36833	-5.45369	-5.51888	0	0	0	0	-1.29914	0	-5.5244	-3.38605	1.9255	0	CG6262
2768847	-1.0755	0	0.0912123	-0.688717	1.06763	-0.286742	3.22074	-0.231789	2.01342	-0.0971317	3.56712	0.0473877	CG33459
36844	-3.86868	0	0	0	0	0	1.26605	0	0	-1.56658	4.42376	-4.88984	CG4439
36845	-3.87136	-3.35159	-5.05401	0	0	-4.9306	-0.553311	0	0	0	2.6745	-5.12698	CG7813
36847	0	0	0	0	0	0	1.63784	0	-4.78906	-1.84335	4.96852	-3.97397	loopin-1
36853	5.15417	1.97632	5.93536	5.90691	6.03341	5.47298	6.8352	6.13124	4.90636	5.13564	5.68754	4.41535	CG8317
36856	2.32305	2.87041	3.34268	3.76324	3.46577	4.30712	3.04905	3.71919	3.51381	3.09189	3.68679	3.20933	CG8311
36859	-0.454661	-1.25682	-2.22228	-3.2378	-2.58299	-3.20667	1.33897	-4.51784	-3.43227	-1.97199	4.25095	-4.61717	CG5089
36863	-0.220179	-2.09009	0.951417	2.01675	-1.09198	1.12747	5.03616	0.855184	-0.876734	-1.56232	-1.95613	-1.38886	Amyrel
5740868	0	-3.42155	-2.539	-0.232603	5.3787	0.832336	1.76905	5.31245	2.96147	-2.28872	-3.37685	-0.804621	CG34458
36878	6.11713	5.5785	7.02801	7.3207	7.39092	7.35602	6.72085	6.38763	7.16088	5.88754	6.66988	6.57633	Sod2
36879	-1.95227	0	0	0	0	0	-0.0492576	-4.10856	0	0	2.74642	-3.20789	Arp53D
36883	3.17367	0.988425	6.66008	5.52835	5.96697	6.21444	6.63529	6.66978	6.13967	6.12201	6.59612	6.92464	CG5550
36891	5.17983	1.94525	5.26171	5.38127	5.58918	5.31881	5.88185	5.89036	5.59457	4.68083	6.24482	5.14193	CG6426
36926	1.94188	1.79683	3.57117	3.84541	2.9876	3.66136	3.12124	3.24309	3.08355	2.37013	2.33581	2.9228	CG6984
47764	3.82088	-0.4571	4.91438	4.51022	2.07727	4.44505	5.50991	2.09406	0.600397	-0.456309	-0.382951	-1.61892	Amy-p
36932	2.24982	0	3.13679	2.89461	-0.0568174	2.35245	3.48293	0.784699	-1.65538	-0.752912	-3.58323	-1.07134	Amy-d
36934	2.48609	-1.40381	5.44969	5.14182	5.7494	5.71451	5.12976	5.73585	6.25378	4.33188	6.01587	4.96399	Cda9
36935	1.01329	-2.1512	2.87457	1.79263	3.20552	2.34018	3.94746	2.57839	4.15671	0.788983	4.0742	0.565259	CG11400
NEWGENE14	5.24044	4.86397	6.1166	6.50229	6.35093	6.31522	6.37708	7.31944	6.64896	10.7752	6.23342	10.2987	NEWGENE14
36944	-2.23885	-2.30404	0	0	0	-3.29809	3.34481	0	-3.30956	0.150716	6.11483	-2.52362	CG12699
36951	5.42596	6.29061	5.27787	5.47732	6.43217	5.68499	6.12415	5.27837	6.03459	5.68384	6.11495	5.9994	Prosalpha5
36960	-2.09992	2.35978	1.80669	0.975569	2.74586	1.88224	3.58139	1.56556	3.12072	3.97548	3.14247	3.07981	mthl4
36961	0.719475	0.341741	3.46644	3.17644	4.78664	4.17064	4.63195	4.37611	5.22281	6.13579	5.01499	5.7814	mthl3
36968	3.87636	2.83777	5.62672	5.81284	5.6756	5.70568	4.52952	5.45298	5.72334	5.55108	5.75016	5.40191	veil
246458	-0.23474	-1.12287	1.84672	1.65776	2.85546	2.54277	3.41846	2.59597	3.64471	2.60766	4.2293	2.41495	CG30104
36973	4.59191	2.05541	4.78901	5.04514	5.35867	4.63808	8.07342	4.82938	6.34737	4.02757	8.02488	5.42149	CG4847
36991	7.4296	6.82043	7.98773	8.20312	8.17076	7.75319	8.30861	7.3139	7.97084	6.43628	7.56582	7.60831	CG14482
7354422	4.39692	4.03079	4.26466	4.66937	4.6289	4.53655	5.2767	3.97048	4.55033	3.68178	5.02542	4.4328	CG42239
8674029	0.774444	-3.18022	2.51644	2.74389	3.1638	1.46959	3.76496	3.41921	2.98618	2.17082	0.951939	2.67098	CG42561
37008	1.3928	-0.235869	2.42888	3.88534	2.39396	2.27224	4.70408	3.64625	2.22227	1.0408	4.08345	2.26426	CG42562
37010	1.45434	-0.381208	3.46063	3.24146	2.34998	2.9747	2.31152	2.25023	2.81512	2.93369	2.60862	2.0821	swi2
37013	0	0	0	0	0	-3.66927	0.369644	0	0	0	2.44598	-3.91878	CG10934
37025	3.52261	2.9208	2.71814	3.06471	4.26917	3.62927	3.99472	3.7901	4.32583	4.88043	4.52438	4.92402	CG5002
37026	3.05796	1.67002	2.38329	2.88641	2.07996	2.82135	4.13991	2.15107	1.83301	0.982675	3.55254	-0.29619	CG6385
37028	3.44899	3.4018	4.49471	5.10437	3.97406	4.73494	4.11737	3.82164	3.97798	3.78587	5.12011	3.16765	CG5009
37051	5.28592	1.40868	8.19893	8.22533	9.10894	8.83851	8.77071	8.67608	9.50656	7.73405	9.28214	8.35314	CG5084
37052	4.64503	-0.303503	7.53177	7.28069	8.21308	7.9532	8.75383	8.16904	8.78506	7.10883	8.95256	7.86554	CG10910
37053	4.50434	1.67974	6.46147	6.5647	7.41556	6.85058	6.57767	6.51756	7.71129	7.01887	8.02674	7.18043	CG5773
37054	1.81805	0.432598	2.93364	4.24788	3.6618	4.89546	4.81097	5.47575	4.27072	4.89998	6.36097	4.97999	CG5770
37055	4.45097	-0.209402	7.22503	7.03095	7.27262	7.39079	6.90622	6.99119	7.60867	6.8588	7.86423	7.1865	CG5767
37056	0.647855	-1.85041	2.60047	2.02344	2.29791	1.76582	2.28388	2.25379	2.10899	1.83218	2.44473	2.05655	CG14495
37057	5.50053	2.3306	8.31626	8.80007	8.81957	9.44642	7.07839	9.25789	9.52827	8.30477	8.85707	8.86586	Muc55B
37058	5.35534	1.11077	7.67591	6.87268	6.96488	7.20815	6.2364	7.74964	7.42173	6.94161	6.10948	7.58646	CG10911
37059	4.5665	0.542847	7.92625	7.16502	8.39272	8.08048	7.89755	8.44553	9.13954	7.67876	8.50871	8.44195	CG10912
49803	4.97539	4.99135	6.00803	6.51469	6.11181	6.36388	5.86387	5.62589	6.0978	5.02231	6.2363	5.11371	Spn6
37088	-1.58932	-2.73099	-1.19224	-0.334494	-1.17052	-0.860369	1.97913	-0.902845	-2.80855	-0.332716	0	-0.647403	CG33958
37087	2.43332	-2.12372	5.76445	6.50817	6.05362	6.65329	6.02202	6.68756	6.07875	5.66016	6.36806	6.37371	CG14500
37104	2.79954	1.41331	4.30654	4.35777	4.3783	4.69304	3.60247	3.8649	4.48938	2.65462	4.02823	2.0288	Idgf5
37105	3.42327	2.51807	6.05788	5.29068	5.35482	4.43505	4.5161	3.81054	4.8143	3.06168	4.77124	3.42365	GstE10
37106	5.73738	5.7314	6.64882	5.79389	6.6795	5.40403	6.32112	5.72598	7.16685	5.45255	6.58489	6.09534	GstE1
37108	5.36358	5.46891	6.45791	7.09571	6.59672	6.27693	7.09928	5.85114	7.01809	5.25547	7.12385	5.7587	GstE3
37110	3.67293	3.0288	5.69978	5.48368	6.49948	5.04507	6.21313	4.62662	6.51378	4.67403	6.04854	4.63656	GstE5
37111	5.65003	6.63504	5.72473	6.61523	7.31357	6.35049	6.74052	6.75755	6.72107	7.4328	5.66017	7.77756	GstE6
37112	4.78562	4.99291	5.59925	6.10076	5.95856	5.49255	5.84599	5.90707	6.47503	4.90999	6.94881	5.40009	GstE7
37113	3.24369	4.02088	4.205	4.75035	5.12037	4.89867	4.3376	4.97689	5.29778	3.81721	4.99067	4.28686	GstE8
246581	3.5272	1.96826	4.59956	6.14021	5.40038	5.80517	4.81361	6.13543	5.09416	4.82984	5.00677	5.19753	GstE9
37138	2.2875	1.34755	1.15457	2.64256	3.14466	2.71472	2.82624	2.08678	0	-0.110364	2.57874	-0.60169	CG5327
37139	0	0	4.15514	3.52799	0	3.4698	0.933724	2.97206	3.6947	0.773518	0	0.274874	CG5493
37140	3.54931	3.4606	4.21158	4.41277	4.13019	4.25077	4.04837	3.86056	4.26859	3.83146	4.66287	3.79513	CG5335
37143	5.5816	6.26547	5.61711	6.04416	6.3107	6.33541	6.00926	5.61682	6.26826	5.36499	5.41707	5.83246	Eip55E
37150	-3.33791	-3.57303	-6.69049	0	0	0	-1.86786	0	-6.57855	-2.73976	1.64719	0	CG15086
3771992	-1.04997	0	1.99489	1.93772	1.47524	1.97486	2.345	1.47931	1.75116	1.75464	0.845379	0.800983	pncr016:2R
37163	-1.28709	-1.72156	2.33734	2.7933	1.66033	3.02987	1.53497	2.56449	2.37692	2.56476	2.39205	1.90535	Cyp12b2
37164	2.23577	4.45514	5.42798	5.41752	5.33207	6.22631	4.26945	5.81221	6.12401	6.14988	5.87807	5.80256	CG42351
37166	5.62899	3.14761	7.54811	7.80776	7.02603	7.52295	7.54782	6.50984	7.47455	5.5668	6.81058	6.19363	CG15093
37174	5.35344	6.9543	6.94347	6.82959	6.57078	7.12854	7.05295	7.23867	6.94056	8.25912	7.9994	8.02544	CG15098
37181	2.51966	3.88596	4.81817	6.01118	4.85553	5.80594	4.54199	4.59962	5.31894	4.35651	5.8109	4.18313	Jheh2
37183	-1.74864	-3.3988	-1.51626	-3.20986	-0.441701	0.307596	4.89394	-1.16797	0.502572	-0.265969	2.56952	-0.00426588	Dpt
37184	-2.47143	-2.75421	0.644577	-1.34768	0.25055	0.0542946	6.19348	0.918251	2.26315	2.8727	1.31543	1.97228	DptB
37195	0	0	0	0	0	0	1.35086	0	0	-2.5947	4.29803	0	CG15109
37211	-0.946515	0	0.330265	1.84569	0.58282	1.54392	3.16884	1.14512	2.1726	-1.55695	-2.96701	-0.147289	CG10474
37212	-2.81873	-3.1223	-2.33422	-0.500395	0	-1.12599	4.00079	-4.10236	-0.825255	-3.57443	3.05369	-3.89769	CG18606
37220	0	-5.36354	-6.21796	0	-4.57637	-3.77262	1.39385	0	-0.978116	0.212898	4.14493	-1.21056	CG9975
37224	1.24226	-0.272843	2.8833	3.00499	2.54795	2.39475	1.92375	2.04602	3.06098	1.79054	3.4602	1.94879	CG10062
37225	1.50098	0.576698	1.76242	1.99176	1.30637	1.5676	4.30868	0.907974	0.993143	-0.162855	1.38812	0.182454	CG10073
37226	0	0	0	-0.794672	0	0	0.136823	-5.23337	0	-5.00945	-5.09758	0	CG10081
50205	5.19654	2.47588	6.05085	5.6287	6.03107	6.45502	6.02694	6.22986	6.26551	4.75378	7.15008	4.86122	CG16926
50203	2.14119	0.0316056	3.40568	3.12744	3.19069	2.7562	3.15747	2.89471	3.17461	2.2519	2.32347	2.85999	CG15127
5740481	3.86842	1.93976	3.87136	3.70195	3.7716	3.20431	5.03407	2.99287	3.40084	2.59621	2.51975	2.73303	CG34198
50202	4.49527	0.951198	5.7485	5.04416	4.43922	4.88329	5.64928	4.82984	4.55555	3.53758	4.84793	4.34214	CG15126
37264	4.85816	5.93678	7.64528	8.13534	9.44928	8.70594	7.41569	8.33316	10.7371	8.59299	6.76554	9.25559	Obp56a
37266	5.1313	1.35153	5.66266	6.19667	6.9962	4.86274	7.70649	7.48524	6.40441	4.71518	9.40121	4.9062	Obp56d
37267	-2.77659	0	1.84811	3.00308	-0.247255	-1.25087	3.36579	0.38905	1.06151	0.291047	4.9711	-3.03221	Obp56e
37287	2.71177	0.344587	4.92562	5.02093	5.71585	5.11936	3.66531	5.30447	5.55394	3.22195	4.31187	3.35636	CG9864
37297	4.7873	3.25277	5.98338	6.6473	6.27154	6.46565	6.31708	5.14149	6.34783	5.31937	6.75874	6.24628	CG9090
246484	0.34085	-2.63123	3.69027	3.29621	2.95035	3.66897	3.4515	3.75923	3.81016	3.69221	3.08192	3.58773	CG30151
246487	1.5607	2.01697	-0.684331	-0.171926	0.273007	0.511069	2.68446	1.28733	1.49159	1.36851	3.37529	1.94159	CG30154
37314	-0.689235	0	0.935468	0.171481	0.907214	0.985604	4.37523	0.814402	1.65328	3.56109	4.48588	1.47018	CG18067
37318	1.18585	-1.14238	1.56717	1.77861	1.32286	3.20243	2.1699	3.26426	1.23061	2.72076	3.1803	1.70281	CG30148
246671	2.40461	0.651918	3.16768	3.73052	3.47882	3.39082	4.28728	3.89226	3.63908	2.47421	4.14347	3.39933	Obp57d
37319	2.40461	0.651918	3.16768	3.73052	3.47882	3.39082	4.28728	3.89226	3.63908	2.47421	4.14347	3.39933	Cpr57A
37340	2.01921	1.87857	4.10534	3.98655	4.86349	4.96642	5.65392	4.73625	5.49257	3.59807	6.08013	3.8397	CG16799
37345	0.0573228	3.09799	0.211099	0.912783	1.727	0.504694	2.67962	0.427003	1.38571	1.66152	5.24947	1.06686	exu
37353	-3.65765	-2.72284	-3.10333	-0.595299	6.92119	-0.909532	-1.16632	4.28062	4.99449	-0.531118	0.573324	-0.640253	CG15226
37368	11.3123	10.7698	11.4476	11.6818	12.1108	11.8315	12.4338	11.4778	12.3045	11.0591	12.2282	11.6927	Act57B
37378	5.25678	5.71634	4.92175	5.38122	6.29494	5.62296	5.79239	5.08476	5.93496	5.64835	6.1072	5.91089	Pros29
37385	6.59314	5.9726	7.23484	7.75262	7.60504	7.20796	7.12387	6.64949	7.26202	5.94242	6.75656	6.65696	CG9350
49815	-1.18121	-3.2464	1.65851	1.30009	1.62823	2.00101	4.6556	2.38988	0.0700046	1.05555	0.190613	0.77262	Cht4
37392	2.59111	-2.93351	6.72548	6.45181	6.73188	6.39712	7.47412	5.95084	6.25565	6.63678	6.82972	5.90474	Cht9
37393	5.17253	3.6219	6.88397	7.32826	7.30603	7.02792	7.19898	6.34214	7.39683	6.52788	7.70754	6.73173	CG10527
37399	2.91312	0.982382	5.20159	5.61608	5.30265	5.90498	4.12477	5.45573	5.67901	5.26461	4.71049	4.76573	CG9394
37408	-0.7851	0.0133416	0.123865	-0.586689	-0.586173	0.309965	1.11064	-1.06467	-0.352525	-0.745104	2.20314	-3.51019	CG15657
37419	5.88302	5.93312	6.43357	6.46926	6.85635	6.93303	7.42108	6.34083	7.18531	6.84184	7.83592	7.10857	Glycogenin
37428	-0.940197	-2.66646	0.778328	1.72353	1.14308	1.9339	0.130536	1.68174	1.5528	2.24708	2.43905	2.20586	CG10505
37441	-3.66397	-2.75831	2.06578	2.1177	1.90349	3.01285	2.29132	-0.125382	4.04589	1.47919	3.52401	1.8993	CG17974
37446	1.93891	2.04515	3.6051	4.11674	3.93544	3.97926	2.8659	3.0777	3.94043	2.84709	4.17228	2.79536	Acox57D-d
246531	0.310949	0.862234	-3.56992	-2.26352	-1.66529	0	1.68414	-1.54356	-1.13605	-1.37103	3.06082	-2.64289	CG30288
246532	-0.600163	-1.51914	-0.821809	-1.06138	1.23729	-0.659401	2.11842	1.16024	2.36397	2.68987	2.39132	2.49314	CG30289
2768860	-2.07409	-2.15865	2.69528	0.371584	1.06922	-0.396367	5.72576	-1.00799	1.43855	0.565624	3.33369	-1.10732	CG33225
117300	2.34235	3.51552	3.8638	4.09067	3.89144	4.19162	3.07283	3.85541	4.09195	4.67318	4.2274	4.62879	clt
37466	6.50443	5.81218	7.17174	7.71371	7.43069	7.35399	7.29031	6.65952	7.2165	5.77296	6.78341	6.78798	CG10320
37468	2.2125	1.16694	3.11597	2.5152	3.90201	4.21856	4.94404	4.08614	4.59091	4.08342	5.29451	3.82537	pirk
7354407	0.282766	0.8667	1.50424	1.22792	1.2866	1.41204	1.51665	1.47581	1.19215	1.90258	2.14734	1.4991	CG42362
7354406	0.282766	0.8667	1.50424	1.22792	1.2866	1.41204	1.51665	1.47581	1.19215	1.90258	2.14734	1.4991	CG42363
37469	2.11714	2.43579	3.02364	3.31077	2.73797	3.10948	2.92499	2.94325	2.74535	3.61186	3.99259	3.85258	CG42365
50130	0	0	0	0	0	0	1.25976	0	0	-2.35322	3.59141	-3.67648	CG9284
37488	3.15348	0	4.06658	3.803	4.65718	4.39988	5.47975	5.12903	5.37976	3.30431	4.87633	3.80689	CG4363
37489	2.97119	0.161051	3.73918	3.88582	4.45527	4.45469	4.62579	4.52652	4.97241	3.91617	4.68284	3.60395	CG4377
37496	-0.49415	-1.04477	-0.676802	-0.3704	-0.257597	-0.553388	0.819181	-0.87283	-0.480798	-3.23387	1.24603	-1.97216	CG13488
37538	1.34072	-3.45076	6.16408	5.58881	6.42748	6.68721	4.89813	5.82433	5.78532	2.47622	5.23201	2.27696	CG3292
37540	3.1419	-0.930669	8.78413	8.73476	8.6184	9.94086	5.82422	9.5637	8.99114	6.78277	7.49431	6.29137	CG3264
37543	0.177955	-1.46835	1.94327	1.89756	1.68284	2.18722	1.65613	2.02239	1.94567	2.22495	2.55255	1.86328	Oatp58Da
37544	-1.57054	-4.80566	-3.33815	-3.03175	-1.43352	-0.769365	0.876663	-1.74295	0.613074	-0.502901	2.28256	-1.99609	Oatp58Db
37551	2.55551	1.39786	3.36958	3.57977	3.30382	3.70375	3.38873	3.52241	3.66722	2.68978	4.47536	2.53468	T3dh
37576	-3.35517	0	0	0	-2.99636	0	0.94975	0	-2.2041	-0.605883	3.83077	-1.60155	CG3927
37594	0.931458	3.52537	-0.674771	0.437955	-0.185178	-0.463895	1.46152	1.84345	0.244522	5.5118	3.12647	5.07256	Cyp6d2
37595	3.62374	2.97529	3.76377	3.77756	4.54431	3.65718	5.36243	4.00059	4.40241	3.48729	4.62511	4.20798	CG30196
37596	5.17026	5.20852	6.91868	6.611	6.46322	6.68167	6.84204	5.82201	6.54852	5.95285	7.01439	6.43324	CG13510
37597	0.334442	0.253129	1.47051	1.84796	1.63245	1.65782	2.26072	1.14437	0.992657	2.49456	1.83942	2.2949	CG13511
37598	2.17061	2.16223	2.1997	2.50353	2.96008	2.71552	3.09029	2.75855	3.24669	2.73541	3.19221	2.82534	CG42565
246520	2.72023	3.14408	1.99464	2.55152	2.5935	2.57684	3.4776	2.47708	2.61342	2.74889	3.61718	2.13015	CG30273
37600	4.2816	4.02917	4.82265	4.80256	4.83733	4.98855	5.04206	4.45209	4.53355	4.54821	4.69069	4.82344	CG30269
3885599	2.71345	2.471	2.88563	3.45783	3.08592	3.30989	3.3032	3.42524	2.86421	3.1924	3.23988	3.13956	CG13516
37608	0.698495	0	2.86398	3.67691	3.1094	3.46911	1.77722	3.37746	3.01045	2.36624	1.38287	2.6908	Obp58c
37617	8.8689	8.32104	10.0489	10.0828	10.3235	9.93173	9.48291	9.19201	10.1937	8.73535	9.78529	9.17631	blw
37624	2.84482	0.165372	5.35331	5.09236	5.03898	4.86466	3.50318	4.71163	5.70459	2.78005	5.15548	2.51295	CG9825
37625	0.146683	-1.50347	3.62006	3.62344	2.8346	4.10114	1.59653	2.97913	3.0524	1.21432	3.64286	1.01784	CG9826
246509	0.903082	0.239529	1.14513	1.56219	2.35911	2.11895	2.95359	2.32663	3.14944	3.56012	4.11843	2.93371	CG30187
37666	6.79732	1.28092	6.92944	8.2836	7.1383	7.15094	8.66941	6.41524	7.73617	6.13257	8.09047	7.56135	CG9877
37669	1.36383	0.470404	-0.425263	0.466102	1.01542	0.283113	2.10704	-0.465326	0.934603	1.73192	3.42787	1.95989	RpL37b
37674	0	-5.01113	0	-4.82219	0	0	-0.481047	0	0	-4.8783	2.72705	0	Klp59D
37684	-0.405231	-0.229416	1.5674	1.77321	2.5427	1.74852	1.98588	2.16887	1.58567	2.03384	3.40707	1.83205	RpL22-like
37686	-1.57651	-2.6417	-0.431476	0.132201	-0.26957	-0.63575	1.51914	-0.387971	-1.06226	0.0760875	2.26098	0.489793	CG13540
37688	0	0	0	0	0	0	1.12867	0	0	-1.47143	4.1494	-4.11662	CG3124
37692	0	-4.19857	0	0	-3.82644	-4.19262	-1.09913	0	-5.20409	-2.06575	2.17507	-5.389	CG9861
246599	3.13858	2.99103	5.22499	5.46833	5.80788	5.41562	6.18805	4.49049	5.86571	4.68373	5.82932	4.94257	CG30410
5740313	-0.663833	-0.634835	1.40879	-0.0801609	2.26875	2.31475	3.82081	2.53547	3.14663	4.35948	3.53747	5.04373	CG34423
37699	2.73064	2.60169	2.56612	2.76928	3.11952	4.27412	3.39963	3.67777	3.46892	2.89258	3.85485	3.41705	CG34424
50133	6.37381	6.97246	7.16973	7.58723	7.83172	7.86734	7.46123	7.21349	7.67181	6.84785	7.60898	7.26647	CG13551
37703	3.79111	2.02428	4.46637	4.94032	5.82551	4.71162	4.33877	4.38957	4.31989	2.21373	3.73351	2.27363	yellow-d
37705	0.0939966	0.32993	-0.391168	0.343401	0.333497	1.04212	2.55039	-0.206448	0.739748	1.81384	2.88233	0.746248	CG30414
246602	7.59578	7.21945	8.10157	8.47866	8.42129	8.15095	8.28118	7.31682	8.27473	7.09628	8.01491	7.82783	CG30415
37709	2.93972	2.19166	4.48453	5.43264	5.2537	5.59358	3.55021	4.74779	5.45953	4.58977	4.56086	4.70475	CG9812
37728	7.88124	7.25492	8.49888	8.85522	8.87907	8.48327	8.44043	7.79749	8.71159	7.1461	8.31122	7.89349	levy
3771883	-4.18708	0	-3.36973	0	0	-4.24632	2.42165	-3.34337	-3.25779	-4.11944	1.11219	-2.85774	CG10332
3772138	-4.18708	0	-3.36973	0	0	-4.24632	2.42165	-3.34337	-3.25779	-4.11944	1.11219	-2.85774	IM18
37739	5.86655	4.43405	6.42905	6.96167	7.00086	6.9009	6.82522	6.33641	6.94534	5.2183	6.63527	5.42887	CG4019
37744	5.82181	5.66239	7.26013	7.13927	7.2154	7.63898	8.15155	6.90882	7.53496	6.83473	9.13962	7.28072	l(2)efl
37758	2.81432	-3.05823	6.87536	8.26204	6.35099	3.95895	8.31465	4.93771	7.65468	3.02879	9.49789	3.10889	CG13560
37760	2.305	-2.83658	8.10384	8.80168	9.00997	7.984	9.70125	6.82484	9.5361	7.69184	10.298	8.11299	CG11300
37770	1.0369	-0.151464	2.69812	3.41256	3.60719	4.22365	1.99118	4.00431	4.2029	3.59398	4.28718	3.41444	CG4797
49297	7.06778	6.57578	8.08034	8.03029	8.10601	8.23663	7.78629	7.44676	8.41882	7.88012	8.2361	7.99546	Ca-P60A
37804	6.06018	5.2862	8.35473	8.31231	8.53689	7.41585	8.45051	7.1734	8.47566	6.23505	7.66231	6.35076	Tal
37834	7.00392	6.27094	7.70976	7.79631	7.92029	7.30243	7.45119	7.00086	7.82862	6.48908	6.95771	7.08176	Adk2
49821	5.93027	5.37463	3.67393	4.39103	7.22606	4.4634	6.91521	7.77797	5.77719	4.07935	6.32946	4.92364	PebIII
37844	-0.652481	-0.401511	-1.43809	-1.92184	-0.393648	-1.41528	0.213112	-2.01433	-1.52713	-0.129987	-0.563741	-1.3228	CG13568
37853	6.80604	7.18144	6.82975	8.03282	6.82461	7.97297	7.72814	7.26854	6.74959	7.00454	7.61968	7.87678	Mlp60A
8674104	1.86666	1.48663	2.26411	2.36106	3.35944	1.94424	3.71994	3.94726	1.78555	1.25939	1.25036	1.54102	CG42568
37869	1.86666	1.48663	2.26411	2.36106	3.35944	1.94424	3.71994	3.94726	1.78555	1.25939	1.25036	1.54102	DnaJ-60
37875	2.35286	2.98022	3.19161	3.21512	3.48888	3.59082	3.94819	3.47663	4.01325	3.63225	3.8931	3.81164	CG3362
37887	2.81187	2.4874	1.7424	1.95293	3.02326	2.66487	3.74084	2.32442	3.05032	1.59255	4.18222	2.22367	CG3394
37920	1.27475	0	2.85551	2.27766	1.73909	1.99363	2.84531	5.96505	2.42292	0.188692	0	2.12229	CG11413
37922	6.39147	5.99357	7.52417	7.57615	8.18251	7.34902	7.2323	6.93304	7.93934	6.89594	7.37635	7.15864	Nurf-38
37931	7.75816	7.16768	8.45869	8.94881	8.97532	8.60739	8.47738	7.79428	8.69171	7.30888	8.44464	8.06522	CG4692
37939	2.12132	0.471816	5.28513	5.24992	4.6597	4.99821	3.63525	4.60671	4.62735	3.85227	4.33726	4.35773	CG4741
37941	0.274849	3.53548	1.41835	5.08803	1.91342	5.27037	2.09066	4.95022	2.45552	5.48359	2.27345	5.54787	Cyp9c1
37944	4.31232	3.44789	4.92322	5.31848	5.17055	5.04708	5.01251	4.6005	5.06203	3.7567	4.62472	4.14346	CG3663
246492	3.74937	0.828118	1.84009	3.20654	6.53055	0.896001	9.73097	8.04029	6.989	4.24596	9.45963	6.35242	Cpr60D
37963	-2.53109	-1.99221	-2.71374	-3.72927	0	0	10.2548	-1.10242	1.00227	-0.878493	11.0543	0.0206394	Lcp9
37974	0	0	0	0	1.81104	0	1.74343	2.3288	-0.0242945	0	0	0	CG3650
37989	5.87915	5.56182	6.50591	6.67641	7.07535	6.68084	6.32642	6.19761	7.18425	5.43558	6.76161	5.80752	Tina-1
37998	3.90711	3.39212	4.94904	4.71265	4.89354	5.12277	4.5219	4.67056	5.06804	2.98584	5.41903	2.04919	CG2736
3771923	-0.151737	-1.83584	-0.175691	1.02148	-0.39659	0.195651	1.41651	0.3318	-0.84136	-0.118047	0.284147	0.0971132	Kaz1-ORFA
3772691	-0.151737	-1.83584	-0.175691	1.02148	-0.39659	0.195651	1.41651	0.3318	-0.84136	-0.118047	0.284147	0.0971132	Kaz1-ORFB
5740130	-0.0227277	-1.41732	0.275246	1.66848	-0.521899	0.419877	4.08684	-0.14221	1.7059	0.414504	4.2656	1.0898	CG34454
38075	3.44354	2.09394	4.42604	3.98184	3.99172	4.75372	5.13389	3.54696	4.51803	3.1735	6.05635	2.45687	Reg-2
38083	3.26568	1.33932	5.66111	6.20502	6.17838	6.67739	5.57719	6.14083	6.18108	5.19226	7.16088	5.49805	CG3344
318050	3.15155	0.821569	5.59026	6.02201	5.66171	5.73732	4.53516	5.18518	5.69103	4.55968	5.2579	5.19083	CG32483
38096	6.04263	6.08284	6.43778	6.48937	6.61519	6.47153	7.00454	6.26378	6.89322	6.79242	7.33104	6.85396	CG13887
38100	3.3625	3.17846	4.94279	5.04578	4.7358	5.35154	5.56081	4.18974	5.1975	3.679	5.93834	3.18548	CG13890
38107	1.01195	-3.20867	4.69513	3.61719	5.48437	3.41023	4.44542	3.45325	2.6782	4.88902	5.10796	4.7066	CG13905
261663	0.727695	1.6625	2.15433	2.52392	2.4009	2.27688	1.99104	1.23727	1.48484	-0.212573	1.42032	0.533801	CG32335
38124	5.4244	4.68892	7.42963	7.12298	7.65521	6.63405	7.3915	6.22276	7.85149	5.53234	7.21373	4.97404	CG9119
38125	4.28208	0.0178199	9.10724	5.64489	11.7796	7.79541	11.287	7.71701	12.3776	4.24906	12.6843	4.22495	LysB
38126	5.31048	-0.185716	9.32883	5.87231	11.123	7.07501	10.1587	7.2916	11.5344	4.33682	11.6397	4.70981	LysC
38127	3.66161	-2.82948	7.24423	3.37438	8.80755	5.07856	7.51721	4.61517	8.96356	3.67359	8.98208	3.98028	LysD
38128	3.5013	-0.229263	7.58006	5.51988	9.10944	6.10839	7.68975	6.18965	9.7289	0.584714	9.67913	0.163753	LysE
38130	3.02382	-1.01094	5.73847	8.06238	5.72644	8.72051	7.69125	7.4607	5.97244	4.95665	8.09676	5.55771	LysS
3885668	0.337868	-0.620687	1.16874	1.13263	1.00946	1.75961	2.74206	1.15513	2.20212	0.976811	3.58469	1.56809	CG33965
3885642	2.29464	1.87656	3.87822	3.54732	3.92839	3.68422	4.11142	3.29492	3.81629	2.36186	3.69966	2.59622	CG33966
3772105	-6.26081	-6.326	0	-6.13706	0	0	-0.276655	0	-6.33152	-4.19317	2.93248	-6.51643	CG9130
3772453	-6.32476	-6.38995	0	-6.20101	0	0	-0.277081	0	-6.39547	-4.25712	2.96604	-6.58038	CG9133
38150	4.99576	5.10447	5.51893	5.7409	5.97661	5.61507	5.60903	5.22175	5.86959	4.9831	5.7609	5.13731	CG9186
38154	6.99612	6.50488	7.59383	7.93707	7.86523	7.40153	7.53359	6.8519	7.52727	6.4805	6.9623	7.1413	mtacp1
38170	-3.21032	-3.27551	0	0	0	0	1.20727	0	0	-1.14268	4.08606	0	robl62A
38180	0.785941	1.3596	2.95816	3.07737	2.29863	3.39887	1.61562	1.87239	1.90254	1.02124	2.59915	0.950583	Cct2
38221	3.33116	2.85461	4.07328	3.77721	4.70055	3.87955	4.18849	3.96122	4.76834	3.19991	4.9886	3.66846	CG7995
38261	4.70559	4.2238	5.5723	5.89401	5.3457	5.22845	5.3265	4.30551	5.55928	3.5427	4.97708	4.07605	CG1140
38264	0.247741	-1.00847	0.459037	0.928696	0.206721	1.06746	1.98409	0.868215	0.0594344	0.847356	2.94544	0.238776	CG1139
38274	0.843627	-0.242379	3.01875	3.82044	2.78926	3.68419	2.5131	2.64868	3.19639	2.58958	3.52564	2.50542	CG15879
48613	1.72671	3.07521	3.22038	3.71174	2.81475	3.81724	3.07891	3.10231	3.58159	3.04074	3.5968	2.76674	CG5704
38277	-0.865883	-0.471644	3.15247	2.97949	2.9729	3.69509	3.21272	3.09852	3.37483	2.24351	3.59948	1.89187	CG15820
38284	0.622461	1.26183	1.66558	1.47129	2.19332	1.79515	1.16843	0.946675	2.19627	1.6252	2.84644	1.53845	ACXD
317966	0	-2.08916	-0.00498854	-1.90022	3.40177	1.77477	4.74816	3.57596	4.15704	1.36559	5.13852	1.30537	obst-I
38293	4.60243	3.13404	7.81528	8.06234	8.04205	8.66988	7.74797	8.41702	8.66822	7.68109	8.50978	8.02425	CG32302
38301	4.57032	3.87086	6.11186	6.37597	6.20024	6.09954	5.81205	5.38575	6.00715	4.89963	5.59559	5.37281	CG8993
38310	0.392975	-2.30216	5.91296	6.29605	6.06294	6.26516	3.72791	6.18474	5.973	5.42358	4.80345	5.67403	CG16762
38313	2.57252	2.93308	2.5983	2.41342	2.41094	2.48626	3.13007	2.62417	2.23197	2.33697	3.63974	2.28294	CG1146
38323	3.58269	2.86566	4.15089	4.22482	4.93449	4.14972	4.89527	3.71271	4.70607	3.25073	4.41485	4.09387	CG16985
38325	4.09938	3.98465	4.30471	4.63674	4.85865	4.26212	4.65351	3.91918	4.68206	3.34775	4.33806	4.34709	CG16986
38329	4.60829	1.37627	5.67309	5.09225	6.57454	5.19733	5.73811	5.42477	6.23387	4.50122	5.85302	4.43958	CG1143
45960	-4.80422	-3.66778	0	-2.68047	-5.08224	-4.86346	-0.971595	-4.96051	-3.87493	-1.92923	0.45921	-3.47488	aly
38383	0.346696	0.889123	3.94302	4.6302	5.64459	6.38464	5.29045	6.27598	6.18149	4.65308	6.4255	5.35464	CG14963
8674087	1.29847	0.323558	2.76907	3.12209	3.35465	4.13751	2.96357	4.51346	3.67519	4.69319	3.06637	4.36438	CG42494
317956	1.29696	-1.61541	6.76163	6.29946	5.73599	6.74393	6.08899	6.29373	5.37342	4.50487	4.99856	5.27757	CG32284
38386	0.903814	-2.45416	4.65788	4.83939	4.73077	5.35033	5.08796	5.40275	4.871	5.74921	4.12482	5.83462	CG14957
8674097	-0.595077	0	1.03128	1.05759	1.33315	2.00126	1.00929	2.77212	1.34686	1.02282	-0.375991	0.9331	CG42525
38387	0.110787	0	1.92814	2.99034	2.37308	3.42966	1.67211	3.42513	2.14633	2.7825	0.282938	2.94843	CG14958
38402	3.24402	3.27884	3.3668	3.02209	3.92463	3.30544	5.11098	4.15242	3.53389	2.82496	5.16776	3.21624	ckd
38413	4.53213	4.25346	6.35355	6.86828	6.02024	6.64373	6.03525	5.69099	6.21842	5.84446	7.42509	5.85245	PHGPx
38414	-1.4243	-1.60498	-2.72243	-2.41603	4.16512	-2.85056	1.15254	3.17495	1.44551	-0.472145	1.33082	-1.42617	CG14961
38419	1.24719	0.529924	1.79063	2.15944	1.83167	-1.27148	5.258	1.53837	2.88457	4.94053	1.35223	3.81087	Drs
38422	2.98179	3.48748	3.42325	3.65875	2.70917	3.86193	3.43468	3.36782	3.37178	3.43439	3.83356	3.31155	CG12012
38434	3.56448	1.62508	4.44217	4.9175	4.7721	4.83209	4.74298	5.13065	5.1779	4.84421	5.09723	5.15249	CG10359
38437	0	-3.87892	0	0	0	0	0.603853	0	-1.56252	-1.42417	2.50527	-1.27027	CG10862
47878	3.42566	3.43434	4.24891	3.85754	3.70552	3.87225	3.86886	3.69046	3.75048	3.14412	3.77083	2.99075	Eip63F-1
38462	1.98826	-1.15672	4.65506	3.99751	3.74367	3.44462	4.15852	4.9416	4.98424	7.25882	3.22896	7.06863	CG12766
38463	5.54603	5.5409	7.08233	7.66477	7.76319	7.20638	7.4993	7.00697	7.81056	6.83864	7.30356	7.09916	CG10863
38467	2.77253	1.27866	3.69941	3.73124	4.47771	3.69622	4.74927	4.70392	4.37176	4.10956	3.84726	4.26647	CG14984
38473	3.10576	2.03724	4.986	5.08983	5.3099	4.59834	5.03653	4.09232	5.1872	2.96699	4.93296	3.19882	CG11594
59217	1.3274	1.98467	2.83792	2.74354	2.81067	2.78653	3.09077	2.33203	2.84948	1.94758	3.65797	1.53958	CG18869
317942	-0.0280033	-0.0115392	-1.0779	-0.745314	-1.30024	-1.81842	0.919294	-1.17851	-1.8299	0.630378	3.17731	0.400228	CG32259
38486	1.44484	1.79469	3.13249	3.58829	3.39778	3.95903	3.86776	3.76276	4.06777	2.47184	4.36733	3.05272	CG14990
38495	1.11421	-0.203968	3.29053	3.06222	2.45702	3.49983	1.67253	2.84353	2.50787	2.74375	1.89731	3.15773	Akh
38496	2.92215	0.547587	3.09404	3.4061	2.99088	3.40325	3.49041	3.24112	3.38341	4.49106	3.74491	4.55136	CG1299
38514	2.44767	3.1908	4.37184	4.64624	4.04903	4.68016	4.29536	4.00663	4.6898	3.94327	4.60354	3.77239	CG14997
38517	5.26732	3.9703	5.55844	5.87422	4.69232	5.33482	5.85944	4.63016	5.39641	4.54917	6.0263	5.22634	CG1265
38547	7.27167	4.84287	6.38408	6.66891	7.20836	6.00594	7.92951	7.70391	7.45024	5.54985	6.50641	6.11789	CG12607
38548	4.70709	2.44045	4.1374	4.03633	4.34883	3.99312	6.14435	5.88707	4.46502	3.69776	2.8886	4.29522	CG11345
317934	4.27242	-1.77051	7.47554	7.13757	6.76903	7.81751	8.36997	6.41487	8.92925	7.57279	8.96597	8.08619	CG32241
317939	0	0	-3.66446	-2.03613	-0.300401	0.458951	7.36345	0.571353	1.51356	1.28626	10.1771	1.62012	CG32249
317938	1.45046	0	1.65776	1.62023	3.40129	0.855172	5.82871	5.4806	4.80236	3.22967	2.06384	4.5842	CG32248
38552	-4.58765	-3.65284	0	0	-0.280705	0	4.40771	-2.15897	0.470923	-2.52001	4.84006	-1.25831	CG11349
38554	0.997084	-2.59031	4.43235	5.00938	6.89868	6.01167	10.1488	7.18998	9.83282	8.21414	9.54808	9.74437	CG11350
38568	0.462304	0.431249	1.0258	0.127033	0.0317317	0.661431	1.48889	0.614391	0.629178	-0.0541997	1.57452	-0.0859362	CG13715
317932	1.14196	0.579307	1.5421	1.35796	1.55351	1.86753	1.91219	1.19491	2.38898	0.584382	2.98791	1.26779	CG32234
38583	1.39482	2.77777	1.1547	2.05888	1.63137	2.15272	2.07757	1.49007	1.25372	0.392066	1.1805	0.79999	CG13707
38584	5.54334	1.26464	0.104888	1.42615	5.91492	-0.588731	6.06594	6.39066	3.38832	-0.742033	-1.21567	0.417726	CG32237
38598	3.98811	3.81049	5.36564	6.02653	5.70897	5.90891	5.37481	4.88635	5.41556	4.5068	5.55403	4.62905	CG10672
38608	-4.69725	-4.76245	-4.8799	0	0	0	-0.186559	0	0	-2.62962	2.59514	-4.95288	CG4669
38619	1.04073	-0.519226	3.75567	2.80115	3.64478	3.75299	1.86489	3.9395	4.70608	2.82942	4.24628	3.44548	CG4835
38624	6.04635	4.49142	6.70728	6.50873	6.42098	6.64929	7.94456	7.05784	7.54038	6.06827	7.96654	6.69731	CG10625
38632	2.79655	0.0284057	7.39602	8.32079	7.07275	8.88156	5.34632	8.57475	8.02185	6.08849	5.37593	5.44349	CG10592
38633	2.35915	-1.47699	7.05455	7.70159	6.50045	8.01658	5.08885	7.7987	7.82425	5.67203	5.11546	5.29065	CG5150
38636	-4.64988	-3.13004	-3.83253	0	-0.535582	-2.38719	-0.139184	-0.906991	0.485739	2.53317	0.776423	1.18196	mthl2
3771920	1.41257	1.87142	1.86909	2.23061	1.93195	1.88782	2.07555	1.54446	1.90936	0.911456	1.82976	1.43422	PGRP-LD
3772100	1.50629	1.96887	1.98301	2.32618	2.03671	1.9693	2.17149	1.64453	1.99348	1.00919	1.90109	1.51185	Pmi
38667	3.54016	3.34905	1.56528	1.73923	0.391906	1.76173	4.26008	0.282313	1.45845	1.06759	2.81221	0.944818	CG32407
38680	6.64353	3.14545	9.39409	9.56213	9.87793	10.7411	9.09088	10.0701	10.8338	9.38452	11.8079	9.31494	yip7
38682	6.359	2.41997	10.1225	10.6154	11.123	11.7777	10.5106	11.0633	11.7937	10.4456	12.5882	10.7494	Jon65Aiv
38683	6.014	4.55774	9.66561	9.88721	10.0063	10.7152	9.4688	9.94137	10.5391	9.23275	11.4856	9.33765	Jon65Aiii
38684	2.72779	-1.33017	7.21795	5.94576	7.20498	6.84593	7.05617	6.56637	7.73739	6.24614	8.2852	6.53389	Jon65Aii
38685	4.49333	-1.1203	8.56708	8.05399	9.22917	9.27828	8.17906	9.2067	9.63416	8.27386	10.4559	8.9453	Jon65Ai
38688	5.91454	3.14721	8.60994	8.87194	8.49195	9.04548	8.21978	8.54347	9.07491	9.2182	9.87519	9.1607	CG10472
38696	0.657554	0.900551	0.806578	0.506124	0.764182	0.818	2.05507	0.278505	1.60748	1.1504	2.06865	1.01983	CG10469
38697	2.57742	2.86367	2.29221	2.3705	3.25933	2.53647	4.02454	2.168	3.64689	1.62039	5.71454	1.75284	CG10467
38701	1.09569	-1.01955	4.56236	4.04188	3.43704	4.09754	5.77132	4.46381	5.14441	2.99222	6.86048	4.15324	l(3)mbn
59158	0.0975911	-1.61146	1.64612	1.12951	0.845781	-2.54661	3.84844	0.637297	0.249271	-0.121076	5.0768	1.14453	Cpr65Au
38703	10.2723	8.08162	9.99705	9.84199	10.968	9.89931	12.3139	11.9814	11.7796	10.2857	9.30517	11.8652	Lcp65Ag1
45017	6.67496	4.16677	3.60732	3.80273	9.95544	2.45575	10.7706	10.197	7.84892	2.57449	3.20003	6.31269	Lcp65Af
45018	9.78532	6.24404	10.5187	9.73874	10.2913	9.22053	11.438	10.0774	10.9335	9.02255	8.42018	9.95294	Lcp65Ae
38706	-1.845	-2.91019	-0.788866	-0.320713	1.77615	-1.31928	4.3209	1.47768	-0.915714	0.029991	5.40905	0.840483	Cpr65Aw
38707	0.825437	1.18687	-0.52714	-2.53108	6.49467	-1.56351	3.82741	5.80418	2.78732	-2.58719	-0.364982	-4.09488	Lcp65Ad
38708	7.39065	4.48015	6.56579	7.47178	7.58034	5.80344	9.22906	8.93938	7.07432	4.79832	7.71273	6.93072	Lcp65Ac
48381	4.56331	1.51368	1.08588	2.03383	4.60702	0.986324	12.4989	4.15433	5.63606	3.49786	12.9318	5.43094	Lcp65Ab2
5740751	9.94354	6.89407	11.304	9.70309	10.3205	9.99902	12.2669	10.2961	11.0794	9.14321	9.74241	11.1382	Cpr65Ax1
48382	4.77011	1.75089	1.25966	2.29535	4.86646	1.23046	13.1216	4.38095	5.89326	3.8327	13.4018	5.72151	Lcp65Ab1
59157	9.95209	6.897	9.39081	11.0416	10.4375	10.116	11.6642	10.4929	11.315	8.72864	9.78429	11.0736	Cpr65Ax2
38709	3.16191	-0.010554	5.35902	5.27611	4.08808	4.99618	6.87292	5.47804	5.3267	4.17323	5.54043	5.24295	Lcp65Aa
5740348	3.28182	0	6.19811	6.36565	4.24271	5.77088	5.73432	5.36975	5.77508	5.72581	5.79536	5.79939	Cpr65Ay
4379909	0.233827	-0.617241	1.79534	2.87202	2.24822	2.45257	2.33548	1.93801	2.45	0.566	2.73218	1.12307	BG642312
45880	6.83539	6.50587	7.88382	8.26893	8.25854	8.17044	7.4092	6.58146	8.31741	7.11014	8.47971	7.52822	ImpL3
59223	2.92274	4.40446	3.61859	3.74084	3.68415	3.92437	3.42207	3.62196	3.75068	3.20664	3.51591	3.67467	CG18769
38754	2.58339	0.954229	5.75197	4.9174	4.77585	5.29821	3.62576	4.73097	5.21283	3.66868	5.24888	4.2646	CG14820
38764	-3.25146	-2.31934	-1.42461	0.540905	0.987266	0.271069	1.07584	0.212484	0.14914	0.765021	2.82169	0.500572	CG10063
192611	0	-3.65506	0	0	0	0	0.965225	0	0	-2.52223	3.56437	0	CG32388
38772	-1.37532	0	-0.16826	-0.194991	-0.778876	1.40607	2.17726	-0.209685	0.667218	0.30424	1.92515	0.106018	CG14823
38781	6.78553	5.05396	7.79757	8.0879	8.69483	8.13949	9.28224	7.93536	8.80301	6.83895	9.38533	7.80482	CG8629
38782	3.47804	1.45285	5.07483	5.1871	6.22783	5.75398	9.53015	6.3325	6.52416	4.83882	7.66907	5.51343	CG15829
38783	4.96992	0.0939364	7.63581	7.99311	8.69993	7.19694	9.75291	7.34619	8.65551	6.99159	8.89588	7.18539	CG8628
38784	7.16166	5.30652	7.9731	7.97527	8.6778	7.81604	9.19384	8.19956	8.5924	6.41815	8.82295	6.98599	Dbi
38805	0.637475	1.37214	1.36627	1.72985	2.11311	2.33763	1.86355	1.4438	2.28454	1.37369	1.67591	1.80302	CG8607
38818	5.26447	4.6751	7.2741	7.46506	7.12553	7.51077	6.62775	7.22319	7.36495	6.8706	7.57547	6.86326	pst
38825	-2.06841	-2.31301	0	-4.255	0	0	-0.546125	-4.53504	0	-3.31111	3.06229	-4.63437	CG8564
326211	-0.609516	0	2.95199	1.05029	2.8129	1.64855	2.72656	1.04155	3.52031	0.659755	4.10594	0.134861	CG32379
38828	5.52937	3.86461	6.23257	6.83222	6.84556	6.51297	6.47149	6.00447	7.1013	5.63833	6.80406	5.63859	CG8562
38830	4.54129	3.23942	6.69646	7.05586	7.17672	7.84209	6.2752	7.31082	7.58514	5.59573	8.43631	5.25799	CG8560
38837	0	0	-0.639582	-0.011252	5.55967	0	4.57442	7.04481	3.55982	-0.219368	0	2.24164	CG8543
38838	0.357933	0.685057	-0.824719	-0.0588853	6.1594	-0.241873	4.95205	7.39763	3.90927	-0.767075	-1.34063	2.10231	CG8541
38839	0	0	-4.33516	0	-3.43052	0	1.09209	0	-1.36325	-3.08487	1.59041	0	mthl6
38841	-4.28427	-4.34946	-2.46692	-3.16052	-1.75494	0.743954	2.68126	0.826978	1.75354	-0.531815	3.87534	-0.732538	Cyp4d8
38842	-4.02397	0	0.747574	-1.09287	0.55599	0.0042539	2.08664	-0.497685	2.47426	0.851021	1.59939	-0.109669	CG8539
318000	1.29899	-0.436382	2.04533	2.53107	2.01548	2.23693	2.63371	2.31555	3.55121	2.48402	2.67926	2.80034	CG32373
38858	2.247	2.48373	1.75903	1.33424	2.52164	3.34739	4.69641	2.90671	3.30408	1.95056	3.8559	2.33961	PGRP-SD
38871	3.92383	3.53939	5.62384	5.82587	5.05093	5.96307	4.72573	5.90404	5.97916	3.91343	5.21706	3.99101	Hn
38878	-1.91921	-3.72425	-3.84171	-3.53531	-4.93708	-3.71829	0.995684	-3.81534	-2.14481	-3.59142	2.90481	-3.91468	eIF4E-5
317997	-2.36501	-2.4302	-1.13623	-1.24126	-1.03896	0.383109	5.35494	1.72663	1.88621	4.0296	1.37152	3.59155	CG32368
43926	-1.21868	-1.91924	-2.0367	0	-2.71703	0	1.49594	-1.29079	-1.50972	-0.786409	3.29539	-0.694631	fan
38901	0.186383	1.07396	1.5221	1.93084	1.60959	1.55292	1.09345	1.42647	1.78213	1.26337	2.14723	1.28407	CG7550
38906	4.38818	4.81499	3.43074	3.5207	5.63758	3.47177	4.9193	5.25585	4.14522	3.29026	5.29609	3.15796	CG13676
38909	3.76653	4.1554	3.75894	4.02529	5.00587	4.14643	4.4232	3.77405	5.10031	4.42484	4.6774	4.60617	Nmt
317996	-0.01565	2.72312	-0.206221	-0.538721	1.00597	0.0534919	2.08614	0.0743257	1.70587	1.58967	2.28209	1.77854	CG32364
50305	-1.5239	0	3.39499	4.02522	1.84271	3.69881	3.15672	2.2802	3.24669	2.60263	3.39421	2.99553	CG8012
38922	5.67139	4.16505	4.2751	4.5889	6.12578	4.59183	6.11351	6.56163	6.56248	3.01428	5.21716	4.18136	CG13678
5740319	-1.94767	-2.59782	1.66808	1.7754	0.873046	2.03457	0.501626	0.971007	2.17013	0.451484	-0.745769	1.64604	CG34462
44291	6.16859	6.2408	6.93641	7.62368	7.50762	7.31688	6.7301	6.8277	7.27192	6.00131	7.33465	6.04579	Idh
38952	1.47898	0.0257835	7.53296	7.93731	9.74857	9.79232	9.56333	9.66112	10.2809	8.69408	11.6446	8.67815	Jon66Ci
38953	-3.01066	0	4.214	4.41228	6.11656	6.87938	4.87568	6.73391	6.08543	5.03472	8.19809	5.14512	Jon66Cii
38972	4.49182	4.00649	6.28861	6.53259	6.38106	6.70922	5.93652	6.0304	6.49221	5.74245	6.86391	5.93305	CG6776
38974	4.9701	5.03243	5.9125	5.59638	5.94726	5.42569	6.00454	4.86924	6.05986	4.93665	5.48395	4.87293	CG6673
38975	0.255314	2.43129	-0.56064	-0.616808	0.174067	-0.437226	1.84542	-0.704201	0.974728	0.519724	3.52836	0.196464	CG6662
38979	3.70789	3.49225	4.87668	4.82629	4.61567	4.53209	4.28814	3.62939	4.61599	2.74371	3.88539	3.35703	CG6638
326210	4.05276	2.19279	5.32424	5.14559	4.98079	5.70041	5.23953	4.81649	5.33845	5.08603	5.38065	5.43534	CG32355
38986	-3.9921	-2.94962	-3.30587	-3.58443	-4.9862	-2.76742	2.35589	-1.86447	-1.93045	-1.42015	5.41466	-3.37884	CG6372
326209	-3.29791	-4.75146	-3.28524	0	-4.96577	-4.74498	1.41616	0	-2.5189	-1.88161	4.24569	-3.35696	CG32351
38988	6.4113	3.44799	6.49035	6.73787	6.87067	6.90024	7.20021	6.47038	7.01624	6.47371	7.28527	6.80895	Zasp66
39002	7.41581	6.55765	8.15504	7.97743	8.51292	8.43513	8.20534	7.63325	8.80068	7.44301	9.15705	7.84075	Prm
39005	5.67947	4.4624	6.72331	7.37389	8.51634	7.33024	9.86234	6.59339	8.82883	5.60341	8.4928	5.73964	CG5804
39008	4.03533	0.127411	4.32863	5.7326	4.78137	5.27537	5.41775	6.87404	4.41578	4.65239	3.8151	4.4424	CG13311
5740622	3.2143	-0.135059	3.61241	5.08951	4.0442	4.2736	4.66303	6.41996	3.64358	4.11879	3.47219	3.78818	CG34426
5740165	0.90484	-3.54302	2.85333	3.26768	3.99623	3.52017	2.31938	3.68907	3.28283	2.43027	2.21757	2.59711	CG34427
39010	-1.74629	-3.72987	-0.818759	0.12128	2.76218	1.48788	3.66722	3.84962	2.85138	-0.597039	3.06302	0.222115	CG13312
39020	2.58613	2.05333	3.16056	3.49172	3.42303	4.60099	4.19657	3.16014	4.53805	3.27511	5.14509	3.23748	GNBP3
39031	4.59018	4.05316	5.12701	4.73407	5.66478	4.88902	5.86441	4.64241	5.98258	4.12247	6.02959	3.95407	CG5288
39041	7.18366	6.52107	8.37788	8.98138	8.95111	8.78988	9.41833	7.26846	9.36139	8.18789	10.0775	8.42761	Argk
50300	6.09181	6.19926	6.14335	6.53417	7.48285	7.44449	7.30676	7.44094	8.03074	6.70897	9.01782	6.20702	CG13315
39050	4.10427	3.20323	4.49791	4.99233	5.17047	4.88391	4.84666	4.26161	4.81732	4.22388	4.22517	4.30078	Dhpr
39062	1.29291	1.59071	1.53071	1.06462	3.63477	1.38134	2.1157	2.5891	2.3939	0.548474	2.35683	0.268405	PGRP-LA
39065	4.5056	3.88651	6.09618	5.91029	5.67385	5.85055	5.40993	5.10716	5.73604	4.88689	5.497	4.78732	UGP
5740168	-0.884726	-1.96113	0.725224	1.24245	0.952565	2.02381	1.28789	1.34194	2.12016	1.77955	2.07281	2.15946	CG34456
39075	2.44967	5.92061	2.03754	2.15839	3.8189	2.30297	3.22093	7.2997	8.37162	7.70911	7.62221	7.85996	Hsp26
39076	-0.957273	0.562496	0	-0.485599	-0.235293	-0.668588	0.181453	-0.574797	0.669626	-0.0271396	1.97897	-0.765437	Hsp67Ba
39077	3.73436	5.02453	2.45926	3.39244	3.70269	2.79899	4.59652	6.21674	7.39884	6.42783	6.95391	6.9606	Hsp23
39081	5.47944	0.929493	7.68765	7.4595	6.04119	7.50069	7.21241	6.76966	7.60925	7.85386	7.61478	7.89357	Cpr67B
39084	0.0589706	-0.893362	-3.33275	-2.85167	-4.13213	-1.63873	0.800418	-3.52165	-2.6502	-2.09681	4.32902	-3.42008	CG3982
39092	-1.68002	-2.58171	1.86125	1.71277	3.91446	3.86383	4.3371	5.17455	4.35193	5.61336	4.15116	5.52412	CG33926
39124	-0.611845	-2.48439	1.87323	1.83383	2.47631	2.78309	7.01776	1.86147	2.95303	1.40332	5.70241	0.232068	CG18179
39125	3.87163	0.466587	8.17349	8.11232	9.40437	9.98833	10.2238	9.6017	9.49024	9.04005	11.0344	8.54851	CG18180
39143	7.73231	6.97135	8.64488	8.81731	8.85759	8.61819	8.3226	7.89291	8.57281	7.37628	8.21161	7.91431	ATPsyn-b
39150	0.644047	-3.12159	3.0085	3.81743	3.42047	3.16384	2.20919	2.89417	2.1583	2.21914	1.678	2.91642	Ilp2
39153	6.50072	5.84175	6.74845	6.70708	6.36239	6.93373	7.29749	6.39734	6.68309	6.94754	6.8393	6.99908	CG33205
2768992	0	0	-1.26942	0	0.0579047	-2.05674	1.98698	0	-0.483249	-0.929862	1.42826	1.29778	Ilp5
39177	-0.60861	-0.45141	1.51	1.22541	0.920725	1.50065	0.230411	1.50081	1.73331	-0.0104579	1.16906	1.46856	CG14160
39179	-1.24661	-2.2187	0.150559	1.2882	-0.276908	0.509178	3.21784	-0.105025	-0.366236	-0.837939	1.22483	0.152811	CG6640
39193	-4.59576	-4.66095	0	0	0	0	-0.441207	0	-2.34454	-1.52812	2.30927	-1.85138	CG12362
326187	0	0	0	0	0	0	1.0681	0	0	-3.91194	4.47225	-5.2352	CG32063
326188	0	0	0	0	0	0	1.60233	0	-4.74726	-1.28698	4.77464	-4.93217	CG32064
326189	4.37137	4.04183	6.37212	6.62487	6.09677	6.19389	6.24906	6.31314	5.98636	5.42262	5.78528	5.41169	CG32068
2768994	4.21158	2.52666	5.19265	5.1328	5.21826	5.08761	5.16121	4.42188	4.87869	3.94651	4.6619	4.45613	CG33493
39214	6.14463	5.50251	6.85246	7.19737	7.17365	6.959	7.00574	6.46356	6.94623	5.62601	6.56814	6.5167	CG6463
39215	0.570786	-2.29901	1.85456	1.91791	2.61442	2.40627	2.93794	2.25221	3.48294	3.167	3.23476	3.01221	NijA
39223	5.05369	4.68107	3.17757	3.61575	6.61281	2.45852	7.9356	5.65051	3.86055	1.34809	5.80045	2.86816	Cpr67Fa1
39224	5.31841	4.71214	4.02505	4.56551	7.24234	3.60659	8.30529	6.3997	4.84995	2.70547	6.21411	4.33661	Cpr67Fa2
39225	3.8255	2.42023	-1.82899	-1.52258	6.82307	0	4.29398	6.96205	0.992244	-0.309663	0.637684	0.209075	Cpr67Fb
326194	-4.27052	0	-3.45317	0	0	0	-0.115967	0	0	0	2.89565	0	CG32081
39238	2.75004	2.83099	3.82651	4.32004	3.57547	3.89686	3.19535	4.53075	3.39251	5.74989	3.18987	5.84703	Mocs1
39245	-0.165251	-0.452795	0	-3.64503	-2.94596	-3.80951	0.412131	-2.90689	-3.8395	0	0	-4.02441	Elo68beta
39246	-1.41853	-2.54621	0	0	0.111713	-0.888994	2.63558	-0.689818	0.484523	-0.272729	3.81604	-0.151676	CG32071
326191	3.54163	4.3742	0.719377	5.03052	3.64193	4.96381	5.86671	4.59664	4.65673	0.523931	6.35761	2.487	CG32073
39251	6.46305	6.45691	7.6783	8.1063	7.89184	8.01062	7.45708	7.29231	7.85229	7.04825	7.77605	7.27773	Sod
64867	-1.81247	-1.2927	0.361025	0.595205	7.57974	0.537007	9.07195	6.41534	5.02371	0.599999	5.97001	1.35414	nol
317842	2.32474	3.30309	2.19986	-0.033571	9.77044	0.172768	7.57046	9.68012	6.2362	-2.96939	2.29721	2.22337	CG32074
39274	-1.95972	-0.455054	-1.23548	-1.51404	0.15458	-0.889671	-0.127094	-1.25554	-0.717546	-0.669043	0.956427	-1.72349	CG6163
39276	0.0144591	-0.14523	-0.378166	-1.65673	0.0255671	-1.51779	0.817681	-1.61484	-1.85119	0.194051	-1.21601	-0.138859	CG7560
39285	0.40048	-6.85454	0	0	0	0	7.17321	0	-2.2162	0	6.13277	-0.816149	Sgs8
47198	-0.109792	0	0	0	0	0	8.3377	-2.41013	0	-0.601239	7.78436	-1.50946	Sgs7
39288	0	-2.83919	0	0	0	0	6.70522	0	-2.33881	-3.70636	6.83752	0	Sgs3
2768969	-1.22537	-0.275578	-0.920674	1.34021	5.97851	1.17114	8.39179	6.58191	6.34277	1.78379	5.13112	3.51309	CG33267
2768980	-2.47884	-4.00347	2.40035	2.65713	2.88252	3.17353	5.1996	2.31634	4.72254	3.87569	5.7553	3.5009	Muc68Ca
39304	5.52386	5.82563	7.62755	7.99104	8.09428	7.38363	7.63757	7.49181	8.26513	7.14918	7.5488	7.30293	CG6084
39305	0.377117	-2.08039	1.00613	1.56929	1.07694	0.516523	1.27685	0.528951	0.625581	-0.0406731	1.9185	1.01458	CG6083
39336	4.15883	3.61689	5.22206	5.67851	5.87733	5.73145	5.19486	5.49785	5.73427	4.77076	5.13736	4.98282	CG5946
39351	0	-4.16889	-1.10366	-0.0730572	-0.60351	-0.127312	0.393407	-0.811085	-1.36706	-0.335622	2.14184	-0.176628	Rpt4R
39352	3.00505	-0.545572	5.28178	5.89278	5.46896	6.32501	4.02091	5.75761	5.93871	4.08551	5.38733	4.32577	CG5883
39353	2.53665	-2.69151	6.20239	6.18045	6.44601	7.18832	4.88963	6.55962	6.72703	4.99586	5.90214	5.41342	CG7252
39354	3.35285	-2.9071	6.87884	6.31133	7.46225	7.20039	6.87855	6.79707	7.97011	5.71043	7.63252	5.72474	CG17826
39355	1.08754	-3.43709	4.45321	4.44367	4.93572	5.23328	4.10585	5.08432	5.51809	4.13802	5.05362	4.9866	obst-G
2768990	-2.9361	-3.84929	2.37669	-0.00499881	2.5348	2.70477	-0.0564821	2.30095	3.02782	1.58368	1.73148	0.757297	Muc68E
39361	-1.02014	-2.27798	1.99157	0.970518	1.55907	2.08271	1.96369	1.69394	2.67534	2.31034	3.04789	2.21176	CG17824
45326	-2.24261	-2.57084	0	0	0	0	9.5455	0.0161384	2.70904	-1.17497	11.9626	-0.690879	Lsp2
39391	1.66131	-0.116113	3.47853	4.53029	4.07751	6.07353	5.31784	5.82683	4.46746	4.58333	5.8112	5.12579	CG6910
39392	-0.0636409	-0.750322	2.11968	2.71386	3.36354	4.34844	3.5482	3.46186	4.094	0.538057	2.95956	1.1917	Est-6
39424	3.21673	3.29413	3.45645	3.55553	4.08441	3.59727	3.84141	4.46461	4.24803	6.52428	4.0237	6.7439	CG10638
39436	3.83933	3.68071	4.20084	4.30512	4.88114	4.72492	4.76021	3.63898	4.64764	3.47374	4.80827	3.86582	CG10688
39452	-5.16346	0	-5.34611	0	0	-4.2227	-1.19465	-5.31975	0	-3.51086	1.73443	0	CG17666
317856	-1.96572	-5.11838	1.37888	-1.47	0.192359	-0.1251	2.04157	0.51845	1.69014	0.473886	1.46486	0.291702	CG32107
39462	-0.125881	-0.891514	2.54562	1.42176	2.73989	2.59017	5.09538	4.11837	4.13065	3.53961	3.58347	3.97215	CG10943
317862	0.917019	0.00382892	2.88041	2.15477	2.55654	1.95014	2.88394	2.14417	2.54675	1.89368	2.23217	1.84902	CG32115
39478	1.77808	2.28554	2.73483	2.75574	2.68703	2.63257	2.87831	2.3484	3.11325	2.74509	2.96516	3.06827	ste14
50286	10.4449	9.04286	11.697	11.5594	11.9816	11.5445	12.1556	11.7535	12.038	10.8875	11.7229	11.3629	Nplp2
2768952	0	0	0	0	2.83765	0	1.41735	4.60308	1.85432	0	-3.39924	0.148038	CG33263
39509	1.89168	-3.90524	6.30582	5.70728	7.07972	6.49797	6.10857	6.64976	7.68497	3.53229	7.14007	4.6493	CG10154
39510	5.68283	-0.909369	8.95252	8.24502	9.17602	8.59738	8.30256	8.55561	9.71385	7.4459	8.94341	7.77808	CG10725
39511	1.47805	-1.67121	4.2007	4.03454	4.36437	3.77404	3.70829	3.83448	4.58443	2.71485	3.33974	3.29944	CG10140
39529	-0.0990236	-2.03585	2.45172	2.00596	3.33046	3.554	2.37213	2.83057	4.51969	3.64439	4.58575	3.33374	Hml
39545	3.95186	0	5.00279	6.66295	2.29627	5.05939	5.15457	4.28092	2.90514	-0.00730165	4.07983	2.63291	CG17362
39546	4.48014	-3.23064	7.01593	6.26578	4.31702	5.55923	6.11397	3.89647	5.34474	2.79992	5.12767	4.0359	CG9040
39547	4.02419	5.87201	4.33617	4.80259	5.96042	5.44243	5.25849	4.8979	5.98261	5.29923	6.56047	5.04979	26-29-p
3772057	-1.75721	-1.36014	-1.56084	-3.60934	-3.71965	-2.2252	-0.463283	-2.57238	-2.42975	-2.35809	1.62665	-2.64047	pncr014:3L
39565	-3.05388	-0.172078	0	-3.50544	0	-0.68843	0.892282	0.384445	-4.69991	1.11087	2.99099	-0.258376	CG8100
39566	0	-1.8986	0	0	-5.69639	0	6.3981	-5.57466	-3.48908	-5.35073	4.35555	-5.67399	Fbp1
39573	0.0781306	-2.57042	-1.27284	-1.64451	-1.36821	-0.8275	1.72428	-0.787047	-0.254013	-1.43759	4.12772	-0.645374	CG7768
39577	2.38123	1.29848	5.66999	5.39725	5.57501	6.13732	6.6367	5.57367	4.7556	5.46063	6.38686	5.5182	CG13482
39580	5.01552	0.593638	8.87156	7.78296	8.50007	8.59911	7.8803	8.16057	8.54274	7.89561	9.27552	8.05337	CG3868
39592	1.13165	0.471874	3.29314	3.1093	1.77273	3.47005	3.277	2.98366	3.82083	4.22878	4.61066	4.16205	shd
39634	5.95593	0.635928	9.35105	9.83888	9.09836	8.93477	9.91567	8.0684	9.18354	8.52652	10.2413	9.01343	CG12310
39635	4.36531	-0.831366	4.93366	6.48954	4.06154	6.46381	5.07926	6.06084	3.76719	2.44986	1.34426	4.073	CG13461
39638	1.79519	-3.12798	5.9814	6.7916	6.48265	6.71298	8.43429	6.92619	8.06592	6.81911	8.76987	7.60264	CG13460
39646	-1.43112	-1.97024	1.3988	1.60413	0.649258	1.43488	0.512536	1.2923	0.93006	0.625658	-0.336579	0.885664	CG13458
39677	5.62241	5.74505	7.07444	7.04369	6.98066	7.00299	6.63339	7.30501	6.93701	6.19868	6.61952	6.96922	mex1
3885638	0.754087	-3.43709	3.48919	2.99978	3.22193	2.76027	1.80271	3.09475	2.60222	1.48129	1.89301	1.94477	CG33986
3885667	3.50428	-0.0494356	5.04665	5.29679	5.2148	5.42507	4.44459	5.4991	5.36171	2.93102	4.46197	4.14899	CG33984
39703	0	0	0	0	0	0	1.82742	0	0	0	2.89264	0	Eig71Ec
39706	-2.19971	0	0	-4.07596	0	0	5.92646	-3.356	-3.27043	-4.13208	7.25602	0	Eig71Ee
5740876	-0.348456	0.892613	1.25889	0.705401	1.90597	0.822798	1.27335	0.850734	1.4525	0.90445	0.864821	0.100425	CG34452
5740612	0.023778	-2.02205	1.9581	1.4419	1.70435	1.72878	1.36119	1.01118	2.44101	-0.304257	1.35129	0.290021	CG34451
39719	-2.53109	-1.59629	-1.12878	-0.407343	8.28138	-2.59033	7.23345	8.95309	5.00582	-1.46346	1.7689	3.42196	CG13445
39739	-0.116473	-2.66353	1.9665	0.673052	2.53205	1.74888	3.19371	1.83447	2.64664	2.17101	3.56667	1.54623	CG17026
39740	4.94665	3.96383	6.03772	6.33023	6.03007	6.21602	5.73603	5.74972	6.13583	4.85815	6.24991	5.30234	CG17029
39741	0.160839	-0.598684	2.39261	2.55668	1.54875	2.51327	2.33088	2.26135	2.13712	3.22602	1.50808	3.42824	CG17028
39742	2.29414	1.28176	3.66816	3.21971	3.5784	3.47227	3.95426	3.31157	3.72428	2.97137	4.87818	3.04578	CG17027
39756	4.98901	1.06984	5.54578	5.90915	5.50083	5.95133	5.68598	7.09405	5.7454	5.58234	4.7908	5.71975	CG13075
39761	-3.06421	-2.97452	0	-4.52542	0	0	-0.816548	-4.80546	-4.71988	-0.336647	2.2836	-1.58287	CG5389
44010	5.77024	5.09847	7.47439	7.2938	7.27528	7.25846	6.64863	6.77638	7.17482	6.39837	7.77714	6.41088	Pgm
39771	0.00572082	-1.24596	1.5167	1.65848	0.666224	2.76342	1.07714	2.68068	1.65203	5.30374	2.4202	5.67405	CG5157
5740624	1.77326	3.13176	2.51404	3.17065	2.25719	2.77076	2.55547	2.46621	2.5475	2.66081	2.23685	2.74224	CG34246
39778	-2.09228	-1.4205	-1.41099	-2.55349	-1.95526	-2.73648	0.418418	-2.83353	-2.16299	-1.28767	1.70962	-0.0259714	CG32154
39784	4.8939	3.0055	-2.81184	0	4.59804	0	6.67048	6.73172	3.58513	-2.56156	-0.649686	1.11518	CG13068
39785	7.59473	5.22584	6.89546	7.0796	7.03428	6.68007	9.22749	9.41981	6.73988	7.30396	6.50599	7.81625	CG13067
39793	5.85859	2.41824	1.61725	2.60718	5.62709	0.503628	7.35004	6.22311	4.6212	2.9729	5.91716	4.19324	CG4962
39804	-0.819536	-2.20666	-2.32412	-2.21863	5.56459	-3.2007	4.89905	6.28296	3.45912	0	0	0.0623446	CG13040
39860	5.30024	5.6378	5.93735	6.1222	6.51062	6.24493	5.73799	6.44535	6.05568	4.68515	5.45228	4.95952	Baldspot
39865	-4.06173	-4.12692	-2.65942	-3.93798	0	-4.12096	-0.0274694	-3.21801	-2.54748	-1.67216	1.64896	-2.03639	CG9692
39870	-0.684449	-1.48661	-0.604066	-2.88263	-0.284397	-0.480652	4.95454	0.999223	1.73027	1.58105	-0.219516	0.197432	PGRP-SB1
39872	1.83242	-0.42911	2.72844	2.98894	2.96625	2.71538	3.96111	3.83505	4.18398	3.57504	5.52362	4.08888	CG9701
39880	2.86246	1.26641	2.46627	1.42855	3.13969	2.352	3.52065	4.70969	3.24778	1.53674	2.39618	1.94303	CG13024
39885	-0.837558	0	-4.34214	0	-4.43751	0	0.0516481	-3.31577	0	-2.50689	2.76136	-3.41511	sinah
39890	0.570126	-0.175133	1.55489	2.3921	2.55418	2.59801	3.25261	2.8455	2.84815	3.01988	3.57162	3.29397	CG11915
2768967	-1.19487	1.13226	-1.79256	0	2.38559	-0.44675	0.772633	2.19666	-0.458225	-1.54227	-1.67931	-3.45049	CG13028
39916	7.07556	7.03677	6.47831	6.989	7.22495	7.21296	8.21702	6.75657	7.56347	7.09681	8.15119	7.51261	TpnC73F
50266	8.26315	7.73172	8.96257	9.41083	9.3302	8.89725	8.83652	8.49236	9.01756	7.63763	8.77807	8.60322	CG7630
39950	7.24605	6.79349	7.65729	8.10372	8.07522	7.59629	7.70388	6.86812	7.80407	6.31675	7.49928	7.28578	CG7580
39952	-0.0712943	-0.223573	-3.51096	-0.619592	0.0941143	-0.387543	0.504318	-1.89963	-2.39902	-0.453313	1.58855	-0.583928	qjt
317900	0	-4.76245	-0.41393	0	-1.65335	0	4.24598	0	-1.44604	0	1.37607	0	CG32185
39959	3.0842	-2.9978	7.39477	7.80693	7.85827	7.97473	6.1758	7.1869	7.54401	5.13975	8.62702	5.67719	Jon74E
39966	-0.532937	-1.04559	0.901082	1.75603	0.565333	1.74734	1.65041	1.78517	1.63514	1.37681	2.50014	1.08328	CG7497
5740860	0.760874	-3.47103	3.38764	4.12611	3.85716	4.44889	3.63826	3.98028	4.28911	3.35277	4.28873	3.37064	CG34251
39985	2.98709	0.860802	4.4403	4.42182	4.18346	3.77046	3.77963	3.62891	4.45374	3.56877	4.67728	3.48818	CG5577
39988	6.39985	6.07746	7.66305	7.83687	7.87548	7.47136	6.82903	6.96142	7.74191	6.26043	7.24488	6.6228	CG7430
39991	1.42952	1.52548	2.4489	2.25821	2.43907	2.53315	2.16978	2.15545	2.68739	2.48144	2.71347	2.41807	CG7408
39992	4.4779	0.372455	6.37968	5.84532	7.12348	6.32412	8.58445	6.78925	7.22134	6.54038	7.70844	7.29766	CG5506
39993	1.10445	-1.62371	3.16572	1.93447	4.46725	3.80851	5.89665	4.15622	4.03374	2.78214	3.49424	4.10869	CG16775
39994	-0.397562	-1.28813	2.1731	0.746399	2.61939	1.20119	2.35694	2.11262	2.22387	0.105324	1.67495	1.03088	CG7402
317904	0	0	0	-3.4939	0	0	1.07891	-3.77394	0	-0.965051	3.41822	0	CG32192
7354474	-2.52559	0	-1.37219	-2.70322	0	-2.8717	1.25097	0	0	-1.4229	3.48752	-3.06809	CG42393
40005	0	-4.50911	-3.62657	-2.73521	-4.72194	-1.6958	-0.125869	-1.79285	-4.51463	-2.05435	2.1349	-2.69954	Cyp312a1
40010	-2.02397	-2.67413	0	0	-3.88695	-4.66817	2.70124	-3.76522	-2.69415	-2.95633	4.17625	0	CG7320
317908	2.00594	2.34599	2.98181	3.6291	3.1613	2.78972	3.2951	2.6058	3.03202	1.63179	2.89951	2.27042	CG32196
317909	2.50836	0	6.53177	6.92393	8.49305	8.39282	9.42137	6.42842	9.31321	7.93053	10.2428	8.31869	CG32198
40034	0.653188	0.180747	1.72672	2.36997	1.62644	2.41392	1.61017	1.319	2.2942	1.03873	2.47804	1.17056	GNBP1
40037	1.68221	0.314455	3.83669	4.06338	3.67452	4.12419	3.80031	4.08114	3.92952	5.49703	4.30089	5.00259	Cyp12c1
40040	-2.13473	-2.78489	-1.59784	-0.954399	0.614637	-1.10991	0.72079	-0.718939	0.486089	-0.844703	1.38	-0.471969	CG12477
40048	5.64994	5.95382	5.51839	6.03626	5.93308	6.35575	7.04108	5.54157	6.16117	6.94425	7.64468	6.56561	Cat
40053	5.47605	4.87367	6.51229	6.67745	6.59527	6.53997	6.78721	6.22216	6.56423	5.58011	6.67456	5.99597	CG6852
40059	5.64307	4.97125	6.87214	7.21265	6.49592	7.26277	6.71691	5.6567	7.11286	3.98556	6.85369	4.62521	CG3902
40067	1.49196	-1.51183	8.01525	8.89426	7.40715	9.96522	3.47809	9.88994	8.47547	4.07589	7.80781	5.24447	CG6839
40069	4.24263	-0.514005	9.73335	9.72456	9.34148	10.4332	5.56008	9.86528	9.76158	4.36925	8.12212	4.60603	CG3819
40075	1.44696	1.32781	2.45193	2.74761	2.73919	2.06925	2.00666	1.84802	2.54447	1.21855	1.88451	1.50215	CG18136
40080	2.3176	2.2348	3.12617	3.15301	2.95802	3.17125	3.02617	2.39408	3.03253	2.64297	3.26056	2.26151	CG6812
40085	2.94354	3.98138	2.27336	2.91537	3.4713	3.16449	3.51851	3.01981	3.58666	2.87417	3.86615	3.07529	CG10424
317916	1.22055	-0.458979	0	0	2.62969	0	1.81905	3.66156	2.10083	0	-5.78057	-3.5357	825-Oak
3771790	2.20972	2.8517	-0.125763	1.59738	1.14002	2.36983	2.66497	2.26067	2.70293	4.13411	2.98525	3.98656	pncr009:3L
40118	1.54581	-2.60854	4.63858	4.33734	4.76244	5.42687	5.58439	5.46799	4.59657	3.66016	3.57762	3.36882	CG9451
40119	-0.161221	-1.81659	0.923207	1.48118	0.894788	1.27928	1.79734	1.42414	1.01846	0.803901	2.57516	0.883042	CG9452
40126	-1.71696	-2.70838	-2.19325	-1.84492	-2.95853	-2.1674	-0.360277	0	-4.39941	-4.29528	2.27119	-4.65634	Rcd7
40130	3.08722	5.34975	4.5129	4.96256	5.03584	4.58919	4.9221	4.85208	5.2711	4.45274	4.59678	4.7474	CG9231
40137	2.43091	1.7038	2.95978	2.92394	3.46368	3.28994	3.5542	3.28261	3.84827	1.52429	4.58013	2.18866	CG9372
40202	4.45998	2.63389	6.07195	5.7466	6.27346	5.96462	5.4306	5.82177	6.38042	4.73727	5.48594	4.97901	obst-J
40204	1.65308	2.53017	2.19998	2.49785	2.27559	2.01923	2.15731	1.68911	2.20744	1.6006	2.06017	1.43238	CG7328
40209	2.12662	1.30491	4.71666	4.8701	4.95538	5.67289	4.38259	5.13892	5.23162	4.45274	4.8556	4.89021	obst-F
40210	7.20677	4.0951	9.85618	9.90177	9.64321	10.0972	7.73616	9.95224	10.0121	9.63325	8.99261	10.2943	CG7298
40211	5.08394	-0.953796	8.31372	8.30847	8.29887	8.79072	7.66407	8.2341	8.40138	8.15724	8.71809	8.47078	CG7290
40212	1.78596	-3.41633	5.13119	5.41734	4.27629	5.49004	3.12419	5.01457	4.41515	4.61156	4.02026	5.35385	CG6996
40213	6.27037	2.91797	8.10323	7.31994	8.33945	7.85991	6.92492	7.24138	8.65118	6.36865	7.79243	6.74371	CG7017
40214	7.44363	4.79728	9.82108	9.64899	9.75618	9.97203	8.60414	9.93662	10.0865	9.26152	9.43393	9.56282	CG6933
40215	3.57008	-0.493671	6.00496	6.39665	6.24023	6.69388	5.7507	6.25386	6.81835	5.36408	7.82842	5.7277	CG17145
40216	1.54193	-1.94684	3.94547	4.11813	3.96114	4.51567	3.66026	3.82711	4.07952	2.77665	4.13612	2.8706	CG17147
40252	2.84173	2.54074	2.46649	2.7381	2.6229	2.9037	3.51069	2.58366	2.67911	3.2395	2.84658	3.27829	CG33969
40263	4.30458	1.31666	6.22933	6.72872	5.61434	5.93877	5.94994	5.79533	6.39919	1.87365	3.16608	3.32812	CG11796
40267	1.98017	0.487976	1.89489	2.16281	2.80785	1.52526	7.78718	2.2276	4.97054	2.16703	8.76613	1.93154	CG5932
40268	1.35385	-2.0964	2.25837	2.47482	3.63865	2.10622	3.74213	2.7737	2.56153	1.43392	1.97346	2.97553	CG5955
50107	3.10322	3.18449	4.16269	4.42085	4.0493	2.87652	3.93358	3.4471	3.10612	2.16944	2.66108	3.00839	CG4186
40299	4.09889	4.45172	4.56627	4.82759	5.24252	4.99821	4.85219	3.97883	5.10745	4.54144	5.43876	4.80078	CG4365
40304	-2.74511	0	-3.92776	-2.0364	0	-3.80435	2.06936	-2.31644	0	-1.35555	4.80379	-4.00073	Mst77F
50109	3.54304	2.47742	3.96792	4.44233	3.92325	4.67875	4.64358	4.08493	4.35564	3.78444	4.62024	3.64956	CG13255
2768965	3.55526	4.97711	2.62871	2.79717	3.9474	3.47435	5.01607	3.63815	4.96626	3.75765	7.13106	4.44437	asparagine-synthetase
40340	2.62773	2.93756	3.79685	4.24375	3.52508	4.38153	3.07673	3.58157	3.89951	2.8924	4.0936	2.63601	CG33054
40346	3.26711	3.40882	4.44017	4.77446	4.69253	4.56429	3.90685	3.97826	4.51504	4.80672	4.27317	4.69592	CG9391
40347	0	-4.72073	-4.83819	0	-3.93355	0	-0.491779	-2.81182	-3.42759	-1.26597	2.76658	-4.91116	CG9389
40348	4.59769	2.77999	6.10634	6.68232	7.33172	7.1021	5.46503	7.15773	7.35748	5.08503	7.10139	5.14319	AcCoAS
40349	5.55242	5.00184	5.29858	5.53329	5.52065	4.99056	6.05195	4.30025	5.13722	4.02611	5.89979	4.41044	ppl
40352	-0.115819	-2.88145	-0.828985	-0.692508	-0.187388	-0.875496	4.77237	1.4018	0.603599	-0.803763	4.02222	0.912708	Cpr78Ca
40355	7.2747	4.85044	6.80264	7.47918	8.10021	5.94636	7.85515	8.71675	7.367	5.16695	7.13975	6.65614	Cpr78Cc
40356	3.73806	3.67835	5.10283	5.36444	5.04588	5.46549	4.79052	4.83984	5.17698	4.36243	5.53484	4.39693	CG11309
40365	0.150379	-0.995471	-2.09145	-2.22157	3.4938	-2.98952	2.89021	5.30648	2.3541	1.39361	-1.47569	1.332	CG12971
40381	1.6018	0.522618	3.83698	3.96115	2.90184	3.55444	2.71549	2.94247	3.1288	2.09405	3.03178	1.77612	CG7529
40390	7.99323	7.26513	8.59482	9.06175	8.99514	8.55726	8.86154	8.14899	8.70791	6.98602	8.3392	8.06061	CG7181
40389	7.14262	6.66665	8.04763	8.35557	8.00911	7.804	7.78624	7.80205	8.0383	6.92093	7.85279	7.33193	VhaM9.7-2
40404	3.61161	3.22186	4.21887	4.28951	4.1027	4.18714	4.43637	3.86677	4.36108	3.39871	4.62451	3.89201	ORMDL
40406	3.74166	0.272657	5.63443	5.82813	5.07061	3.15832	6.36557	3.87978	5.03479	1.83524	6.01816	1.14987	CG32444
326216	4.86119	4.62517	5.32163	5.33085	5.71282	5.50182	5.54725	5.21965	5.56255	4.54172	5.81789	4.86663	Atox1
40408	1.57439	1.4571	-0.282931	-0.0605933	-2.78429	0.375597	5.6058	-0.077597	-1.99202	-0.438635	4.29239	-2.36136	Cpr78E
40420	1.11809	3.12068	3.32146	3.3251	3.17017	3.64331	2.96159	3.63003	2.98934	3.48657	2.40519	3.76094	CG14567
40421	4.49065	-0.246404	4.21447	4.83104	4.84722	4.60888	6.86242	5.90262	6.10492	5.82298	6.5629	6.40849	CG14566
40422	4.95363	1.31496	2.1975	2.96785	3.80639	0.462934	5.38601	5.22387	2.00605	3.63726	4.19517	3.74228	CG14572
40425	-1.12557	0	-2.35223	-1.22215	4.4844	-1.43428	5.28638	6.10551	3.57185	0	0	1.28795	CG14564
40472	0.800443	-3.62371	3.33757	5.06882	3.76575	4.92906	3.74711	5.48005	4.05264	-0.171839	2.59651	-0.229176	CG11425
40486	5.15178	-0.682844	7.11369	7.09685	8.25014	6.71865	7.95194	8.51656	8.37543	6.95565	7.27886	7.5393	CG11370
40497	0.0026746	-0.357279	1.79103	0.891434	-1.53303	0.701675	0.746111	0.0383939	-1.77263	-1.23072	0.811059	-1.75248	CG14448
43924	0.261591	0.358686	2.70799	2.20261	2.67619	3.08384	2.6665	2.70366	3.53174	3.08426	3.66701	2.79946	jim
40502	-4.10266	0	0	0	0	0	-0.132537	0	-4.17338	-3.03503	1.67541	0	CG32459
326267	4.05683	3.95969	4.4542	4.99838	4.56255	4.5683	5.16635	4.90967	4.46307	4.4405	4.76574	4.89754	CG33170
317928	8.42548	8.03831	9.00008	9.26031	9.05332	8.61719	9.27016	8.82986	9.06071	8.04553	8.87689	8.66397	CG32230
NEWGENE12	-1.77544	-3.01055	1.20111	0.329877	0.856179	0.887098	-0.233033	0.960127	0.245887	2.37481	0.509415	1.01569	NEWGENE12
40532	2.6291	2.05235	2.08968	3.6672	1.73157	2.21837	3.08019	2.25803	0.805197	0.00582069	1.64074	0.578734	CG14642
5740825	5.37302	3.09098	7.08798	7.78949	6.21097	6.25997	8.46241	6.55131	6.50211	2.63403	7.85054	5.08342	CG34305
4379841	-0.542527	-0.471269	1.28341	-0.376592	0.88609	1.13947	2.71472	0.917099	1.5509	0.43239	2.62174	0.737278	CR41470
4379842	-1.09703	1.11363	1.6436	1.78008	2.29818	2.85272	2.39942	2.09718	2.6528	3.17559	4.12497	1.52087	CG34112
40611	0.90539	-2.2187	2.22741	3.19238	-0.209132	2.59564	2.29454	2.12761	1.82251	1.37269	1.45049	1.59027	CG14661
40623	2.68793	3.73768	3.86403	4.53332	4.63856	4.86332	4.37295	4.11189	4.89527	5.33942	5.12072	5.3443	CG2604
2768659	-3.04351	-0.719137	-1.63161	-1.91976	-0.976703	-0.102749	1.39697	-3.17123	-1.12872	-0.975874	3.46956	-0.500046	CG33293
40630	3.5933	3.03804	4.33281	4.72294	4.81496	4.43752	4.04883	4.10683	4.59197	3.67183	4.07534	4.09471	CG12173
318790	-1.03402	-0.799657	-1.53307	-2.02575	-5.01248	-0.986347	0.798598	-2.30579	-2.80518	-1.08186	3.8808	-2.99009	CG31538
40677	0.580196	0.324604	1.56104	1.90558	1.62515	2.46138	1.87101	2.6588	1.63981	5.94809	1.70078	5.95255	rev7
40690	4.73499	4.27551	6.24207	6.29792	6.20513	5.98841	6.0942	6.18076	6.43825	6.66995	6.25053	7.1082	CG12171
318794	4.63417	4.19611	6.12703	6.3328	6.10668	6.32821	5.65564	5.47144	5.8798	4.67353	5.48644	5.10515	CG31548
40722	0.368526	-0.27537	0.853169	1.22696	1.2485	1.4129	2.35538	1.01382	2.00626	0.924128	3.1022	0.830904	CG10999
170878	5.98285	6.19066	5.73005	6.4617	7.1396	5.48991	6.99532	6.53212	5.61842	3.86631	6.01555	4.70936	Obp83g
40767	4.36051	-0.545147	7.11626	7.84497	4.82398	6.51421	9.56935	5.88004	6.9478	4.8753	8.8511	6.21781	CG15597
318662	-3.11314	0	-0.754646	-0.47544	-1.19195	-0.592856	0.258989	-0.453893	-1.00095	0.591844	1.58906	-0.139237	CG31286
40820	2.1883	0.866462	-2.95144	-1.64503	7.08182	-1.82802	4.40981	7.14638	4.15403	-2.70115	-1.78928	0.975593	Ccp84Af
3772088	-0.667695	-0.403729	0	0	-2.93848	-1.7197	2.86993	-0.816752	-1.73118	0	4.16353	-1.33112	pncr002:3R
40824	4.90362	3.39045	4.13081	4.87194	5.67017	4.06289	5.84822	6.74729	4.94426	2.92907	3.61204	4.25995	Ccp84Ab
40825	3.72041	2.88237	1.40824	2.57132	4.7701	1.93527	4.69017	6.27406	3.12586	0.94979	1.95688	2.45761	Ccp84Aa
40836	3.27895	0.930912	5.55576	5.66781	5.18828	4.24007	6.76654	3.6933	5.12411	3.05057	4.09115	3.0859	Sodh-1
40837	-1.81457	-2.0053	0.0147465	0.987999	-0.978228	-2.73194	1.31729	-0.601629	-2.61426	-0.755378	2.21355	-1.24917	CG1979
40838	0	0	0	0	0	0	1.45838	0	0	0	3.68869	0	dj
40840	-4.73227	-3.77143	0	-2.5901	0	-4.78429	-0.204581	-4.85121	-4.79042	-2.64391	2.41667	0	CG1988
40849	6.60023	6.231	7.41779	7.67556	7.74592	7.96231	8.0342	7.40519	8.06526	7.17437	8.39053	7.51312	Mlp84B
40853	2.09593	1.76557	2.45297	2.69403	2.87521	2.65974	3.90566	2.47779	2.57908	0.943407	1.96744	0.811488	CG31248
40865	0	-3.67121	0	0	0	0	1.51939	0	0	-1.95342	3.69632	-3.86164	CG1288
40866	1.23338	-1.31734	2.95476	2.95702	3.02799	3.84447	2.42428	3.48663	3.04343	4.81164	2.27639	4.58263	CG14606
40879	-1.80495	-1.25689	-1.59307	-1.46361	-2.54731	-1.31654	-0.940396	-2.67464	-3.37699	-2.87772	0.419422	-4.04898	rn
326145	1.50985	0.28647	3.39407	3.43103	2.76754	3.43378	3.56214	1.78429	3.16939	2.31916	3.97774	2.60849	CG31496
40887	0	0	-2.3481	0	0	0	1.98911	0	0	0	4.48818	0	Mst84Dc
40889	0	0	0	0	0	0	2.12009	0	0	-3.07785	4.03878	0	Mst84Da
40893	3.84075	2.35788	2.22485	2.86297	3.46501	2.49852	4.27347	4.27258	3.81926	1.52618	3.16426	3.13253	CG14598
40901	3.51318	1.02075	5.52444	5.95126	5.6614	6.47698	5.44406	5.69065	6.30487	6.5198	6.34367	6.47802	alpha-Est7
40905	3.21525	3.43169	3.98819	3.68606	4.16277	3.74035	4.15245	3.37453	4.42098	3.41106	4.47706	3.19746	alpha-Est5
40906	2.53381	2.66741	3.60957	3.47188	3.76284	3.79311	3.57067	3.36705	4.18955	3.06405	4.611	2.75518	alpha-Est4
40907	2.81786	1.80866	4.04585	4.28251	4.22794	4.14115	3.70295	4.10803	4.47904	3.90614	4.76335	3.79826	alpha-Est3
40908	2.77382	2.26726	3.46888	3.88784	3.41891	4.69594	3.69562	4.1317	3.89928	3.2582	6.29083	3.01018	alpha-Est2
40909	3.01512	2.76713	4.30285	4.13635	4.25604	4.10029	4.33138	3.52318	4.2553	3.37497	4.6234	3.41471	alpha-Est1
40918	0.944763	0.274251	2.69518	2.88606	2.7285	2.80354	3.40087	3.10543	2.9909	2.38338	3.4834	2.26037	Sp7
59141	2.5214	-0.646937	4.01029	4.20723	3.25167	4.0092	3.51317	3.61056	3.38066	3.55976	4.29554	3.0408	CG18745
59144	1.82693	0.524105	3.35187	2.93971	2.44165	3.01412	3.6353	2.92974	2.39427	2.87608	2.66648	1.86042	CG18748
59140	-0.157732	-1.78462	2.83756	3.20113	2.33934	3.07952	2.29589	2.61229	2.62778	1.62441	3.08546	1.72406	CG18744
40925	3.61216	3.07819	4.85739	4.94459	4.3911	4.51031	4.7341	4.28848	4.59254	4.20116	4.86286	4.28539	CG31472
40940	-0.921006	-1.25251	-1.84559	-2.10698	-2.9578	-1.80102	-0.2056	-2.60058	-2.21232	-3.26196	0.582878	-2.8075	dsx
40957	2.22842	1.66595	2.61164	2.6725	2.89911	2.83748	3.16919	2.55254	3.53738	2.33047	3.97687	2.3879	CG7900
8674096	0.182574	-3.52455	2.50977	2.01194	1.39944	2.43638	2.74366	3.13009	2.78493	2.26887	3.05101	2.37531	CR18228
40976	-0.118901	-1.76906	1.9761	1.87757	2.43451	2.30958	2.81223	2.85134	2.72069	3.11581	1.89466	3.30255	CG11671
40977	3.8173	1.76146	4.53047	4.7999	4.98703	4.85466	5.0589	4.81332	5.08614	4.5088	5.10353	4.22896	CG11672
318749	0.290031	-1.64963	3.25971	2.85207	3.34699	3.24709	3.28826	2.7187	3.69299	3.11391	4.08138	3.28234	CG31464
40978	3.36694	3.22493	4.75312	3.7605	3.99941	4.04575	4.2767	3.26217	3.93636	1.53819	3.05722	2.07407	CG31463
50002	7.90034	7.50403	8.76104	9.10099	9.10127	8.80511	8.92883	8.27501	8.91889	7.79435	8.73373	8.36784	CG9603
41021	3.29135	3.04112	3.99114	3.98849	4.32953	3.72806	3.82119	2.84148	3.84212	1.86912	3.63677	3.12681	CG8021
8674035	2.08461	1.43089	1.60294	2.09249	2.28591	2.72961	3.57132	0.875127	1.83266	0.74115	3.28193	1.39247	CG42489
41027	6.32106	5.79664	8.78036	8.61586	8.8272	8.18467	7.65796	7.73172	9.0533	6.88356	7.61798	6.8922	CG8036
5740866	4.80108	3.59641	6.65055	6.83497	7.17936	7.2101	6.95784	7.07306	7.26273	6.14168	7.34484	7.28304	CG34301
41057	3.15147	2.15432	4.6614	4.93046	4.32952	5.57209	3.68681	5.20365	4.74448	3.09649	2.85742	2.44287	CG9837
50005	1.90324	1.22581	4.61593	5.05634	5.37115	5.15139	5.88463	5.10132	5.49522	5.14034	5.76245	4.99702	CG8369
41059	5.17906	4.68386	5.90431	6.1706	5.94933	5.92376	5.73938	5.87829	5.86381	6.94862	5.23342	7.0424	CG9836
41067	5.98931	5.2122	7.16694	7.447	7.27248	7.06046	6.65471	6.76161	7.17246	6.37493	7.1654	6.56883	skap
41079	5.24311	6.49449	4.97956	5.26419	6.06663	5.45331	5.67747	5.03437	5.78434	5.43634	6.09523	5.78961	Prosbeta3
41087	4.01009	3.39416	5.17348	5.08991	4.56908	5.26328	4.70331	4.98942	4.66793	4.83737	5.13917	4.49525	Rel
41111	4.17799	2.32277	5.9736	6.14658	6.60626	6.12664	7.29161	5.83676	6.79809	5.96223	7.39235	5.90616	CG16749
41117	1.58852	-0.000616948	3.78376	4.11613	3.39328	3.63216	2.83533	3.2142	3.90186	2.0844	5.53558	1.90318	CG8129
41121	3.42522	3.78094	3.8318	4.10663	3.92591	3.80685	3.89174	3.72007	3.89597	3.77825	3.77513	4.0039	CG8132
41124	-1.5381	-1.7955	-2.70989	-3.40349	-3.21985	-2.26455	1.39284	-1.68275	-3.01299	-1.28968	4.69496	-3.78287	betaTub85D
41133	3.05183	1.67276	4.27129	4.50911	3.85832	4.11057	3.87779	3.88917	4.13665	2.29739	3.59395	2.82275	CG9363
41156	2.13005	-1.58488	5.30417	5.4144	5.75735	5.46955	5.34118	5.00919	5.81836	2.71515	5.55409	3.23386	CG9396
41157	4.06669	3.72083	5.17355	5.50912	5.60773	5.37351	5.2199	5.30513	5.48444	4.65111	5.07254	4.92445	CG9399
41164	2.95112	2.20446	3.84428	4.49844	4.88824	4.15323	4.07532	4.2865	4.94567	2.7657	3.96446	4.10922	CG9427
41170	2.22386	-0.179249	4.11628	3.98898	3.93039	4.06029	4.57345	4.26948	4.35722	3.149	3.5176	3.35885	Dh
41169	7.18877	3.27806	9.37342	9.47148	9.71857	9.59116	9.10216	9.596	9.95993	8.59473	9.71508	8.63773	Fst
41191	3.36698	3.66236	3.97507	4.14554	4.17297	3.8095	3.94707	3.33776	4.25825	3.40208	4.19212	3.72934	CG8412
41192	4.63301	4.66455	5.2752	5.3191	5.38863	5.19318	5.09301	4.76787	5.31027	4.70889	5.09635	4.73965	CG8417
41210	0.260943	1.28602	0.696312	1.42706	1.7417	0.833665	2.93064	0.721119	1.64182	0.776675	3.92407	1.41347	CG8534
41212	-0.80012	-3.67267	1.33833	1.4222	2.5401	0.724229	0.459035	0.693043	2.20348	1.48075	1.9832	1.80706	CG16904
41214	-0.666269	-1.27743	0.343724	1.15379	1.76632	1.08306	1.6722	1.77599	0.752673	1.07573	2.1588	0.581771	CG9458
41229	4.36703	4.08176	4.48351	4.59017	5.24341	4.2985	5.3328	4.55497	4.83965	3.94909	5.03521	4.15433	CG12811
326136	2.22538	1.54456	4.50091	4.51012	4.2362	3.97938	5.94102	3.65089	4.27883	2.8135	4.07616	3.20301	Npc2e
41232	2.69904	-0.76942	3.59674	4.29511	5.11545	5.48355	5.07228	5.1394	6.04432	4.31537	7.12002	5.51251	Npc2d
41233	-0.899583	-0.510744	2.68117	3.30269	0.770417	3.53523	3.5933	3.56835	1.58471	3.18606	3.77605	2.8328	Npc2c
41236	0	0	-2.65728	-1.61392	-0.752653	-1.7969	0.0949557	-1.93493	-0.429868	0.0835748	0.724171	-1.73025	CG5361
41238	3.58416	2.79132	4.89496	5.15842	4.98789	5.38274	5.09531	4.86956	5.85518	4.17023	5.50812	4.81323	CG3940
41269	4.55107	4.81527	5.77077	6.36839	6.08451	6.15334	5.09364	5.5485	6.20459	4.80026	6.61523	4.72702	Irp-1B
41272	1.17154	0.344586	3.94742	4.52583	3.04826	4.47194	3.92827	3.50525	4.02217	3.39074	4.68671	3.09564	Cyp12e1
41279	4.36698	4.08654	5.6866	5.9297	5.33406	5.71874	5.40268	4.60081	5.28304	4.09649	5.4401	3.66271	pug
41280	-1.80909	-1.87428	-3.32574	0	-4.67207	-3.45329	-0.42918	0	-2.8798	-1.32641	1.51619	-5.53864	CG31391
318700	2.33571	1.02115	2.92375	3.09547	2.73199	3.06659	3.89327	2.20863	3.09535	1.6059	4.2283	2.12679	CG31373
41291	6.40853	3.72694	7.15313	7.36035	7.29236	7.68957	7.13144	6.99689	7.47483	6.50265	7.72116	6.87885	fau
41304	3.62777	3.78971	3.91777	3.82827	3.89121	3.55861	4.14516	3.28564	4.08873	3.24868	3.69406	3.41764	CG6567
41307	0.0779144	-0.255508	0.674544	0.836769	0.435943	1.28923	1.23701	0.96648	1.39132	1.64103	0.899522	0.942696	CG14694
41308	2.63543	1.86896	3.40585	3.77928	3.89055	3.53464	3.81723	3.4491	4.00165	4.17922	3.92786	3.89554	CG6574
41311	5.14675	4.97819	5.44532	5.73431	6.7637	6.1704	6.43412	5.64693	6.77058	6.03464	6.75217	6.33574	Fdh
41313	3.8992	3.16255	4.89102	5.602	4.42393	5.39993	6.43168	4.14892	5.17904	4.48391	6.43484	4.3579	Sodh-2
41314	-1.61475	-1.09498	-0.21244	0.746257	0.0141194	1.75228	1.67573	1.70923	1.09064	4.59907	2.37643	4.50519	CG14695
41318	4.14608	2.74502	6.19862	6.32309	6.26979	5.56885	5.54818	5.31306	6.38047	5.21849	5.86413	5.37878	Adk3
53502	-4.76617	0	0.510607	1.11246	-0.668459	1.03207	-0.686231	2.45119	0.372567	5.84293	0.256852	5.64029	Ugt86Di
41330	-1.43884	-1.60539	-4.61426	-4.30786	-2.70963	0	-0.137461	-0.790887	0	-2.04205	1.42858	-4.68724	CG4757
41333	-0.658515	-1.25743	0.458393	0.671686	3.0833	3.05169	2.09378	2.64241	4.04022	1.26327	3.57451	1.14031	Ugt35b
41334	4.17661	3.52488	5.61337	5.59111	5.17495	5.3076	4.69463	4.65825	5.61203	5.12644	6.08608	4.71075	Ugt35a
41340	6.83549	6.14307	7.62995	7.8331	7.9112	7.60058	7.26563	6.96145	7.57894	6.34464	7.35862	7.11564	SdhC
41354	2.13522	2.19703	1.34549	1.41062	1.54878	1.45732	2.81592	0.970855	2.02238	2.04574	2.62135	1.57352	CG17721
41359	4.78284	3.39411	6.36957	6.81599	6.82389	6.57253	6.4226	6.63823	7.16025	6.33677	6.83264	6.88593	CG17734
41360	6.20564	5.8705	7.20936	7.55449	7.50936	7.1792	6.75857	6.67909	7.34541	6.06433	6.88676	6.55282	CG5214
41371	1.21197	1.41318	2.6867	2.84645	3.01266	2.62672	2.40744	1.7376	2.7774	1.74267	1.19532	2.48713	CG18643
41379	3.20015	0.155963	3.97757	3.71082	4.50746	3.96712	3.91489	3.82467	3.93476	3.38215	3.78677	4.06014	PGRP-LB
3772232	5.21597	5.29845	6.46602	6.67783	7.15825	6.72387	8.01258	6.14647	7.45888	5.69933	8.48353	5.83832	CG6783
3772221	5.01125	5.02101	6.42292	6.68678	6.91691	6.61119	7.15288	6.06447	7.09129	5.2848	7.97638	5.58925	CG6782
41388	-3.09701	-5.16255	-5.27919	-4.97583	-4.37428	-5.15783	-1.00024	-4.25418	-4.16926	-2.60136	2.523	-3.76818	CG6790
41408	3.29763	0.698804	4.52143	4.75091	3.51271	3.45043	5.27815	2.42915	3.87654	2.0972	5.49068	2.11246	CG6830
41410	1.87576	1.45443	3.29362	6.0418	2.76747	5.27029	3.42801	4.42856	3.69938	3.79253	4.36955	3.32252	CG6908
41413	-4.69862	0	-4.88127	-1.76752	0	-2.75786	-0.433041	-3.26995	-4.76934	-4.63099	3.09466	-4.95425	CG14718
41432	8.23857	7.69644	9.02881	9.30431	9.29369	9.05936	8.83115	8.32249	9.0536	7.49491	8.80282	8.34563	CoVa
41433	4.23441	3.66371	5.38289	5.52879	5.57909	5.51845	4.69046	5.20361	5.34132	5.11423	5.21278	5.27563	CG6950
41450	2.14303	2.90789	3.34459	3.25113	2.94489	3.26206	3.61796	3.2746	3.59433	3.51608	4.69346	2.94181	Tango9
41452	3.5524	1.95393	5.59173	5.74784	5.7291	5.44424	6.25309	5.5297	6.24583	6.27443	5.9609	6.58942	CG18547
41453	0.782423	-2.27822	1.53831	0.886986	1.0712	0.499641	2.98324	1.99924	1.88196	4.63157	1.827	4.77627	CG12224
41454	-1.73323	-1.45541	0.336992	0.850768	0.510268	1.54459	1.78052	2.91375	1.25704	5.56332	2.1623	5.44605	CG3397
41465	0	-4.94201	0	0	0	0	-0.78116	0	0	-4.80918	2.71519	0	ssp5
41480	-0.64116	2.22344	-0.0353164	3.44219	0.978939	3.44617	1.98753	2.77654	1.85106	2.44278	1.42735	3.17126	CG4860
41490	6.78234	0.179126	7.24479	7.60985	5.8261	7.17176	8.20188	7.67637	7.46141	7.3968	7.96951	7.79147	CG17738
NEWGENE17	0	-3.32461	0	0	0	0	4.4065	0	0	-3.19178	5.04652	0	NEWGENE17
59240	4.19046	1.96039	4.50068	3.88403	4.6472	3.60525	6.04652	2.80861	5.17092	3.96863	4.46515	4.3595	GstD10
41502	3.45091	2.69159	5.35427	4.21606	4.93391	2.87733	5.1995	3.36336	4.77663	4.2472	4.52959	4.01961	GstD9
41503	6.43602	6.05863	7.95156	8.16607	8.68563	7.972	8.80063	7.68343	8.94757	8.66008	8.64889	9.00116	GstD1
48335	4.09474	3.99347	6.18948	6.22284	5.99678	5.57914	6.64859	5.12867	6.11237	4.18526	5.16592	4.42229	GstD2
48336	2.9286	3.44837	3.15023	3.88885	4.56022	4.1064	4.94664	4.27428	4.75476	6.13758	3.85564	6.16102	GstD3
48337	1.23682	-0.0507685	2.96563	3.07677	3.05833	1.59262	4.65458	1.81749	3.07757	3.75763	2.40897	4.0285	GstD4
48339	-2.18121	-3.2464	1.7253	2.94254	2.07309	1.29685	3.09263	3.6957	2.9715	6.95413	3.58437	7.13638	GstD6
48340	3.52753	1.12332	6.27148	7.34666	6.62854	6.08647	7.29279	5.30416	6.91953	5.66306	5.302	6.1684	GstD7
41520	4.81681	3.94665	6.1632	6.56037	5.72085	6.32236	5.7474	5.66936	5.92129	4.71345	6.92177	4.63226	Cyp9f2
41521	4.16684	3.4045	5.67886	5.89924	6.31471	6.02121	5.46431	5.07616	6.62301	5.31079	7.48531	5.15616	CG5167
47769	3.59991	3.75116	3.98379	4.50293	4.522	4.38583	4.13289	3.85741	4.51751	3.73579	4.90234	3.78407	Dip-C
41531	5.47533	5.98472	5.41414	5.72409	6.43019	5.96115	6.03054	5.56564	6.30726	5.98895	6.24901	6.28172	Pros25
117369	6.19829	5.18245	8.61092	8.63644	8.60871	8.75985	8.14846	8.82936	9.18199	8.42208	9.12074	8.01254	desat1
41537	-2.44773	-2.51292	-3.21534	-2.90894	-2.92114	-2.50696	1.4322	0	-2.51844	-0.380089	3.97715	-1.11839	CG5538
41561	4.27223	0.780191	6.60318	7.14581	5.6194	7.18967	6.95691	6.14481	5.75598	3.60889	6.06562	0.916162	CG6188
41563	-2.28414	0	-0.634996	-0.336371	0.776236	-1.35377	-0.0316599	0.639296	-0.874864	-3.56631	-0.209481	-1.09738	Cyp313a4
41568	1.23156	1.29201	0.667566	0.515097	1.06623	0.879216	2.46512	0.820423	1.81955	0.127484	2.31904	0.914899	CG14394
41570	3.27988	3.12586	4.25118	4.55094	4.62367	4.43069	4.16347	3.73295	4.77942	3.41903	4.38402	4.09533	CG12279
41573	2.69934	-2.03844	5.25554	5.75971	4.98936	4.78328	5.10974	3.78389	5.02241	5.28846	6.3304	5.02217	CG5724
41574	0.226092	-1.72566	3.57039	3.71127	2.61604	2.8304	4.23643	3.19176	3.98823	5.8183	6.47513	5.42335	CG5999
41579	2.39293	1.90578	3.3978	3.45973	4.05433	3.59335	4.56034	3.92126	4.30746	4.0815	5.01288	3.57207	CG10126
41587	2.27012	3.61671	3.25486	3.5046	4.59689	3.98687	3.89501	3.38786	4.89167	4.24249	5.00133	4.28885	granny-smith
41589	1.86034	1.2669	3.38063	3.52547	3.81405	3.2672	4.65166	2.76528	3.98875	2.42983	4.13743	2.69158	CG7381
41595	-0.314817	-1.39376	1.00358	1.53742	1.23218	2.42422	1.15436	1.53962	0.139238	1.27207	1.37848	0.590718	yellow-f
41606	-0.630051	-2.66787	0.843263	-0.0479202	-0.268866	-0.108016	1.89474	-0.797436	-0.32779	-0.202303	0.827361	0.592232	CG11668
41610	3.13135	3.00307	3.86162	4.07339	4.51039	4.48373	4.8867	4.09367	5.01771	3.464	5.09612	3.27234	CG7966
41634	4.62205	3.01581	6.34325	6.62788	6.39853	6.5918	5.78672	6.23713	6.93625	6.27276	7.12229	6.35936	CG8773
41643	-0.975564	-2.21068	2.11293	0.782521	-0.964078	-2.23387	0.847649	-2.71681	-1.89427	0	-2.16598	0	Lip3
41648	2.58672	1.59405	5.21083	4.91756	5.40953	5.28667	4.58433	5.17716	5.71308	4.78466	4.99495	4.84996	CG14375
50026	5.23722	-0.927577	3.80365	4.28554	3.80567	1.81029	6.18664	6.39575	3.57647	-0.196481	-1.60613	1.49935	CG14374
41649	5.11614	-0.187384	4.34161	5.05615	3.91353	1.77793	6.44166	6.65885	3.67944	0.595167	0.429895	1.97486	CG14377
3885575	3.75534	3.80057	4.14943	4.36832	4.55976	3.91545	4.34518	3.68767	4.60825	3.79316	3.91927	4.33949	CG33977
41653	1.3274	1.76917	0.0667468	0.262117	2.12338	0.643946	2.64906	1.85833	1.17762	1.60523	4.97307	1.16821	yellow-e
41662	7.38428	3.26689	8.55848	9.13834	9.14951	8.59676	9.50918	8.23545	8.28984	8.30211	10.4804	8.53496	CG9757
41668	-2.63969	-2.70488	0	-3.1009	0	-1.5879	0.796369	-2.0418	-2.29537	-0.572055	2.33921	-0.392814	Rbp4
41679	1.10877	-1.43847	1.94903	2.30514	1.00342	2.84155	2.49966	2.23244	1.21015	0.214916	1.9205	0.091251	Adgf-D
261628	-0.0591474	-1.96062	-2.62972	-1.34322	-1.47197	0.15249	1.76482	0.692646	0.39568	3.8625	2.62917	3.20519	CG31469
3772179	1.32131	1.08635	2.03914	2.42593	2.56166	2.23187	2.53999	1.66605	2.43728	1.17578	2.732	1.75677	primo-1
3772427	1.32131	1.08635	2.03914	2.42593	2.56166	2.23187	2.53999	1.66605	2.43728	1.17578	2.732	1.75677	primo-2
41686	0.670909	-3.3522	1.57211	1.41206	2.18397	1.34194	2.97884	1.91285	2.1627	1.70473	4.1046	1.04233	CG9312
41688	6.11934	4.26157	7.18147	7.06866	7.30334	7.34407	7.25009	6.57145	7.57806	6.86873	7.88093	7.19923	CG9297
48450	4.26995	4.64866	4.83396	5.19508	6.1169	5.43307	5.92291	5.15431	6.24084	6.01785	6.36133	5.87096	Dip-B
41693	-1.55247	-4.35463	0	0	0	-2.6117	2.08421	0	0	-2.48483	4.60196	-2.80809	Mst87F
41712	-4.87439	-3.20262	-2.50451	-3.01368	0	-2.19667	1.95522	-1.83954	-3.20814	-0.262437	4.63597	-1.1121	CG9920
41722	1.2671	2.47565	1.75955	2.10499	4.32932	2.11124	3.01738	3.96933	3.29403	1.12849	3.07598	1.41329	CG14356
41723	-4.94579	-4.43322	-1.96571	-0.922346	-3.5688	-1.17934	-0.102443	-2.93935	-3.43874	-5.30039	2.885	-4.62365	CG14355
50032	0	0	0	0.302871	-1.68386	-1.46508	9.12631	-0.562129	-2.47655	-2.3382	9.29561	-1.0765	CG42500
41724	0	0	-2.726	0.165368	0	-0.280655	4.11099	-0.825164	-3.19902	-3.06067	3.8791	-0.68349	CG9722
41728	-2.1179	0	-1.81512	-1.50872	-4.71785	-2.49907	-0.344171	-2.59612	-1.34062	-0.809033	1.06136	-2.69545	CG31326
2768666	0.425298	-2.85298	2.23745	2.15869	0.708888	2.53794	2.39759	1.42702	2.45547	2.29866	3.07729	1.89047	Sp212
41731	-1.24492	-1.82613	2.90791	2.94115	3.28225	3.21457	4.69707	3.10426	4.1438	4.16543	4.20339	3.97099	CG9616
318681	2.89959	-0.501047	4.42703	4.48869	2.61985	4.1489	3.98284	3.74544	3.69902	2.62327	4.79976	2.98578	CG31321
41745	7.63117	7.21664	8.20509	8.66803	8.63787	8.35697	8.41888	7.91169	8.52489	7.30993	8.20877	8.08367	CG3321
41748	0	-4.08588	0	0	0	-4.07993	0.619289	0	-4.0914	-1.95305	2.85364	-4.27631	soti
5740836	-1.50895	-0.945234	0	-0.0193252	5.83433	-1.52424	7.02857	6.67663	2.41848	-1.39737	0.0555213	0.86193	CG34273
41762	0	-2.79966	2.60268	-0.0257516	2.7424	2.66573	5.53405	4.69045	3.24741	-1.08186	-0.169996	1.9168	CG14850
41763	-0.561531	-1.68562	-2.74418	-2.43778	5.87153	0	6.37685	6.79662	3.97987	0.0910689	3.00294	2.07912	CG14851
41764	0	-2.72347	0	0	0.788597	0	5.02501	3.90395	5.37756	3.26291	5.28342	4.17569	CG8087
41765	3.38243	-0.287626	6.32808	5.57327	2.91413	5.73929	6.55395	3.58722	3.99078	0.430166	4.11463	1.69187	CG14852
318677	4.18551	3.88759	3.1952	4.1823	4.27885	4.46994	8.79225	4.66737	5.37273	3.25417	8.48195	3.93274	CG31313
41775	-2.11854	0	-3.89372	-3.69671	0	0	-0.194288	-5.47641	-5.4439	-2.08246	3.47502	0	CG7886
41777	3.76631	3.5142	3.35011	3.97606	3.53996	3.85858	4.26599	3.46696	3.82858	3.09772	4.72349	3.43133	CG3505
41786	4.61021	2.41998	6.97033	6.75504	6.38244	6.83202	7.12896	5.45356	7.18584	4.06399	5.96209	3.30906	smp-30
41820	3.86739	3.81074	5.37602	5.62784	5.1757	5.91695	5.28332	5.44158	5.26616	4.83185	4.97563	4.66818	CG6912
41821	2.55347	3.05552	3.63238	4.37645	4.23127	5.31847	4.6969	4.91702	4.8008	4.39033	5.30933	3.9343	CG3984
41822	4.12263	3.71443	5.79889	5.90293	5.80891	6.16355	5.69342	5.90444	6.20698	5.76224	6.56557	5.76174	CG3987
41824	7.85726	6.0389	8.79116	8.96503	8.84461	8.98501	9.44946	8.86118	9.06779	8.32455	9.23221	8.69502	Mf
41829	-1.34014	-1.89076	1.09545	0.499816	2.71322	2.32027	3.96177	3.30502	3.24417	3.41967	3.97626	2.57347	CG6687
41845	7.58344	7.02012	8.43124	8.74463	8.91352	8.28317	8.31706	7.70961	8.62732	7.08944	8.19044	7.70851	Oscp
41852	7.13816	6.84665	7.19443	7.59881	7.7162	7.38402	7.61652	6.93118	7.56557	6.63585	7.80568	7.20274	Tm1
41853	8.69741	7.86069	8.89696	9.24915	9.43247	9.18585	9.69968	8.71654	9.48516	8.4226	9.67028	9.03549	Tm2
41855	1.64057	1.73418	2.42393	2.48527	2.31032	2.37395	2.1387	1.89403	2.65675	2.85442	2.92139	2.82288	CG6276
41858	2.04462	3.41831	2.98268	3.96663	3.79351	3.44185	2.95023	3.55	4.21635	2.93662	3.57484	3.5503	ea
41869	4.6696	3.73516	5.98961	5.91763	5.58002	5.70262	5.49968	4.97996	5.73051	4.71024	5.3817	4.73889	CG5044
41893	3.78443	1.5762	6.47837	5.73706	6.3307	5.80549	5.78934	6.06129	6.41477	5.54018	5.64362	5.98609	CG14872
41894	4.67224	3.10781	5.97469	6.22235	5.804	5.86749	5.43325	5.70896	6.26348	6.83816	5.86334	7.0965	CG18522
41895	1.48011	0.316165	-2.0995	-2.32361	1.03306	-1.58906	2.78428	-0.419547	2.76288	-0.227723	4.58342	0.370834	CG18519
41896	2.18263	2.39022	4.64197	4.82619	4.55983	4.99029	2.90412	4.53864	5.05865	3.88657	4.66156	3.46397	CG6045
41900	7.47796	5.75955	8.59526	8.76439	8.73539	8.89997	8.26079	8.91156	8.85536	8.2869	8.6834	8.45778	CG5399
41905	1.93307	0.498081	-2.55798	-1.51461	0.989741	-2.21217	2.75986	-0.162379	-2.44604	-3.89265	0.228671	-3.63095	CG4525
41906	0	0	0	0	0	0	0.504012	0	0	-2.79703	2.87453	0	CG5614
41959	6.00852	5.43506	7.116	7.27215	7.40861	6.95226	7.01508	6.33048	7.33273	6.12501	7.09237	6.6437	CG5903
41977	1.44964	-3.23262	2.41387	2.60307	2.36448	2.4685	3.08784	2.30535	2.22162	1.78188	2.89274	1.94223	CG6901
41996	2.97186	-0.262909	4.53194	4.69476	4.82919	4.79019	3.85922	4.18472	5.23334	2.98528	4.07926	3.97183	CG10405
42003	2.61251	2.29228	3.24277	3.52067	3.87988	3.55298	3.58939	3.24808	3.70114	2.95699	3.3478	2.88286	Dhfr
42004	2.69079	3.33122	3.27799	3.94397	4.10961	3.40229	4.16661	3.1521	3.4949	2.75127	2.50288	3.60623	CG14898
42005	3.57668	4.10761	4.35719	4.2881	4.57154	4.37909	4.10674	3.72373	4.48962	3.69455	4.43629	3.90047	CG14899
42008	3.40934	3.39425	3.92303	4.12025	4.14063	4.05036	4.22049	3.80161	4.28268	5.69893	4.86357	5.69476	decay
42014	3.65269	4.18037	4.04323	4.03516	3.82949	3.76533	4.41539	3.7032	3.77663	3.43856	3.73545	4.17351	CG14903
42015	2.4718	2.24934	5.06723	5.03697	5.2549	3.48473	6.19614	3.48966	5.30705	2.75119	5.67291	3.74002	Scp2
42022	0.176197	1.47774	2.40714	2.79695	2.22494	2.68038	1.69654	1.63165	3.64402	2.19396	2.81727	2.40358	CG17560
42023	0	-4.39968	-2.93218	-2.62577	0	-4.39373	2.13459	-3.49078	-3.4052	-4.26685	2.22214	-4.59011	CG14893
42047	3.86972	3.86689	4.96933	5.24306	4.94373	4.5803	4.53802	3.97994	4.89808	3.4244	4.07362	3.302	CG3534
42053	-4.48896	-2.23222	-4.67161	-2.36521	7.24593	-2.96323	0.928629	3.64016	6.62543	-2.83636	-2.92449	-3.74458	CG5225
5740656	1.85157	-2.78893	2.97332	-0.283842	2.87599	0	7.49511	-0.894525	5.67136	0	7.50379	-2.97936	CG34278
42067	-1.06874	0	0.723876	1.90301	-0.209253	1.90554	0.927385	1.35994	1.66626	1.32083	2.24477	1.52284	CG17477
318653	0.377337	-2.59475	1.87095	3.67504	2.23682	4.05145	2.45493	3.36488	3.08203	3.67271	3.91462	3.64728	CG31269
42068	3.11835	0.991756	5.12881	5.13323	5.33752	4.78703	4.6328	4.25349	5.58162	4.82503	5.34578	4.81692	CG31265
42069	3.33308	-0.24692	4.70384	5.1903	5.27697	5.51054	5.06801	5.34664	5.84833	4.96511	6.07571	5.30599	CG17475
42071	2.5926	-1.66242	4.87585	5.04668	4.65053	4.08868	4.66657	3.70449	5.05993	4.26846	5.49127	4.24237	CG31266
318651	2.62375	-0.984937	3.88553	4.54267	4.42233	5.07746	3.90008	4.56059	4.91868	4.65537	5.05773	4.93469	CG31267
42072	2.11685	-2.80632	6.31223	6.94162	6.50414	6.27861	3.61506	5.90475	7.48497	5.54732	8.76533	6.07278	CG5246
318649	-0.691964	-0.00178852	2.07832	1.58537	1.41489	1.73718	1.64224	1.54345	2.78164	0.794969	1.73481	1.26783	CG31262
5740605	0	0	0	0	0	-3.21096	2.15621	0	0	0	2.10153	0	CG34279
42094	-1.97777	-3.36489	0.788924	3.58746	0.931975	0.728524	2.55972	1.62637	0.747282	-1.42471	1.36743	-4.55532	CG17283
3885579	1.37291	1.86256	1.99623	4.26864	2.76831	3.13557	4.87319	2.64786	3.69825	0.704657	2.83584	2.07575	CG34035
2768672	-6.32387	0.8078	0	0	0	-3.54661	2.27996	0	0	0	-0.537012	0	CG33333
42098	0	0	0	0	-2.48642	0	1.88365	0	0	0	0	0	CG14332
42113	0	0	0	0	0	0	5.77124	0	0	0	3.23048	0	CG7587
42114	0	0	0	0	0	0	6.20489	0	0	-2.90289	5.92336	0	Sgs5
8673956	0	-2.97314	0	0	0	0	5.6317	0	0	0	4.0454	0	CG7606
42116	-1.43901	0	-2.94359	-3.63719	5.24617	-1.23521	0.557113	4.80838	-1.02429	-3.6933	-3.78143	-1.2092	CG14329
50039	2.44544	-0.921913	-1.59519	-0.703824	2.36429	-2.47177	3.91271	3.72837	-2.48325	-2.3449	-2.43303	0	CG34281
42119	3.23107	0	0	-1.3731	4.72274	0	5.77931	6.92421	1.68036	0	0	0.569453	CG14324
42120	3.73062	-1.22534	0	0	4.85277	-0.482421	5.48538	6.88562	2.67282	0	-0.765606	1.69971	CG14326
42122	-2.19681	0	-1.37946	0	-1.88987	-1.67108	1.86848	-1.76813	0.312625	-1.54421	3.64068	0.24801	AttD
3772700	0.514929	-1.39291	2.30589	2.28146	1.78658	1.03169	3.38487	1.57489	1.88055	2.27349	0.610324	2.19907	tRNA:CR31568
3772662	4.24869	4.19498	4.56656	5.12853	5.31361	5.07522	5.11115	4.33139	5.20626	4.26871	4.90578	4.87352	CG7215
3771951	4.24869	4.19498	4.56656	5.12853	5.31361	5.07522	5.11115	4.33139	5.20626	4.26871	4.90578	4.87352	Prx5
42185	6.91752	5.92446	8.59234	8.72551	8.90119	8.49068	8.45163	7.71842	8.80205	7.23068	8.50435	7.73129	CG7998
42226	-0.0873014	-3.94879	2.06669	1.48088	2.25818	2.00111	2.10072	2.62281	2.35532	2.061	2.79669	1.86167	fru
42230	0.14155	2.07517	2.06948	3.09829	2.85025	3.086	3.09566	2.09072	2.96565	4.23076	3.5654	4.24888	CG7694
42232	1.92902	2.61222	-0.641581	-1.62563	2.25112	-0.283702	2.39726	1.09018	1.68595	1.78541	2.87332	1.18622	CG14304
42234	-1.4499	-3.10005	-3.21751	-2.19741	-0.727917	0	2.92507	-1.19115	-2.10557	0	2.07558	-3.64894	CG7695
3346166	4.01625	-0.15747	7.49573	7.22648	8.14696	8.37381	8.77533	8.39841	8.83214	7.4957	8.9246	8.43443	CG14300
42248	3.61273	-1.51726	7.96287	8.02496	9.14162	9.65869	9.34296	9.41326	9.68412	8.84302	9.64942	9.422	CG34282
42250	6.74046	3.8856	8.78675	8.74696	8.84043	9.17613	7.81192	8.60404	9.16228	8.58624	8.55925	8.93211	CG7714
42251	6.18583	4.23852	8.16562	8.01109	8.0554	8.52157	7.25367	8.13815	8.27699	7.88008	7.69365	8.14647	CG7715
42252	6.89833	2.38839	9.45916	9.37355	9.73493	10.0429	9.23331	9.61831	9.91224	9.12358	9.73395	9.67171	CG14302
318633	0	0	0	0	0	0	2.91326	0	0	-2.22301	4.88775	0	CG31226
42264	5.54042	2.49067	7.16308	7.21853	7.15917	6.99436	6.83031	6.96139	6.87536	6.75285	6.61932	6.8981	CG14292
42268	5.86181	5.40081	6.73278	6.77629	6.92574	6.69419	6.49674	6.57511	6.92085	5.13591	6.34766	5.7073	CG14290
42281	2.54342	2.18332	3.49085	3.87512	4.18267	3.68209	4.53766	3.06621	4.13947	2.77038	3.94748	3.75242	CG14285
42291	7.8565	7.30881	8.70159	8.96736	9.20258	8.68094	8.51279	7.96133	8.81179	7.412	8.37673	8.03516	ATPsyn-d
42293	0.393977	-3.70155	3.66088	3.90085	2.44206	3.58707	3.62657	2.98425	3.20952	1.80229	3.79403	1.53821	Cyp12a5
42294	3.51239	1.45731	5.96886	5.99619	5.70952	5.963	6.22474	5.31781	6.23354	5.16376	6.22765	4.80458	Cyp12a4
42318	4.29081	4.13192	4.99186	5.30453	5.48023	5.11913	4.93141	5.04859	5.3129	4.52027	4.91241	4.57999	CG3734
42319	4.54626	3.51738	6.83246	7.06594	6.84097	7.13708	6.33122	6.56023	7.11372	5.73466	7.36671	5.98581	CG18493
42335	-4.48896	-2.96919	0	-4.36521	0	-3.54819	-0.317196	0	0	0	0.418446	-4.89658	CG7342
42336	-3.35982	0	-0.305977	0.106172	0.778145	1.97844	2.39595	2.5411	1.70993	0.645001	5.4468	0.13515	CG17751
42337	-0.819927	-4.46768	3.48359	4.05405	4.17314	5.91874	4.06752	5.53473	4.60355	4.71376	6.02117	4.90139	CG17752
42338	-1.82614	-1.69869	2.37328	3.35716	2.00376	3.71317	2.87415	3.12263	3.15638	2.80814	3.94086	2.43911	CG16727
42340	2.58023	2.70356	2.46644	2.41931	3.17981	3.07133	3.12873	3.08305	3.47043	3.10451	4.01297	3.22251	CG16718
42376	1.30349	-0.282094	2.56874	2.27252	1.88262	2.71694	2.07675	2.19453	2.50153	1.97966	3.14786	2.06936	CG4462
42381	-2.24636	0	-1.42901	-0.537651	0.629422	-1.3056	2.50846	-0.402651	0.99617	-1.17873	0.886948	-2.50199	CG4783
42386	0.783384	-2.08916	-0.469657	-0.163255	0.282971	0.0322682	3.464	1.32224	1.71267	0.628628	4.34568	0.527761	CG17190
42387	-4.65589	-5.72108	-4.83854	0	0	-5.71512	1.54299	-6.81217	-5.7266	-1.06469	5.08914	-3.58958	CG4836
42396	4.34469	4.623	5.10466	5.26834	5.53842	5.50136	5.09084	4.59391	5.54457	4.66911	5.49446	4.7648	CG4390
42409	1.2637	-0.212973	4.86148	4.163	4.59851	4.13846	5.65159	5.12082	4.83743	4.44027	4.2795	3.79955	CG4367
42410	1.1257	-1.69439	5.22548	4.04853	5.8027	6.02726	8.21333	5.87202	6.07271	5.47121	6.18993	5.57421	CG4362
42416	-1.77659	-0.841783	1.62572	2.7381	0.530352	3.02215	3.95907	1.06712	0.474626	4.01242	5.132	3.38867	MtnC
42421	1.33064	1.16863	3.00658	3.49604	3.08091	3.82007	3.75446	3.53357	3.59654	3.42072	4.67554	3.05766	CG4335
42423	0	0	0	0	0	0	0.243367	0	0	-4.10176	2.83889	-4.42502	CG4323
42424	3.5877	-1.95646	6.32063	7.21593	5.94851	7.04887	5.83889	4.82847	3.67493	5.46786	7.55886	6.11144	MtnB
326270	3.83479	-1.99275	4.47446	5.87427	4.72666	5.06712	6.54187	5.85754	4.27425	7.12273	6.08812	7.32224	MtnD
50048	4.01721	3.34302	4.17564	4.63511	4.40916	4.22471	4.70621	4.07064	4.17673	3.12198	3.8549	4.3298	CG15922
42432	3.57789	3.71302	4.19002	4.41954	4.83302	4.499	4.26805	4.10063	5.08032	3.7356	4.52652	3.92141	CG10877
42460	-1.05127	-0.850348	-3.25351	-5.26903	-2.00752	-4.17701	3.45803	-3.13402	0.428896	-0.609983	4.56011	-1.94796	CG17838
44121	0	0	0	-2.72372	-2.12549	-2.90671	6.57434	-3.00376	0.0818138	2.17436	8.56253	-0.103096	TotA
42478	3.18297	1.78656	4.24095	4.40773	4.32935	4.51718	3.95269	4.37187	4.68958	4.18166	4.95428	4.02548	CG5630
42482	4.38022	2.32395	6.59736	6.82631	6.79815	6.85836	5.02534	6.53771	6.72826	6.13018	6.13146	5.98797	CG10827
42483	1.46927	-0.862393	2.42847	1.72474	3.35258	2.72371	2.13072	2.80018	3.16696	1.98539	2.94177	2.05964	CG5697
50050	3.28741	2.58191	4.19436	4.36807	4.50754	4.36107	3.80837	4.42921	4.52364	4.02918	3.41916	4.3258	CG17278
42505	4.88181	4.3373	4.97641	5.26621	4.86338	4.43858	6.33885	4.35248	4.8159	3.11907	4.97478	3.52509	CG5793
42512	0.769773	-1.25889	2.22748	2.61935	2.14699	2.52316	2.82263	1.78751	2.79736	1.1066	2.40639	1.18294	CG10824
42513	2.38272	-1.24528	4.14161	4.38869	2.37983	3.45045	4.49123	4.87502	3.19923	1.35221	2.77342	1.83418	CG5810
42514	0	0	-4.76882	-4.46242	-4.67515	-4.31198	-0.101861	-2.74246	-4.65688	-6.46195	0.611345	-4.84179	Snmp
42527	4.37536	4.13919	4.80236	4.66443	4.69039	5.05406	5.11153	4.52815	4.96805	4.503	5.40756	4.7575	CG3308
42528	2.58346	-0.49842	4.69644	5.20978	2.64684	4.19629	4.84975	3.02544	3.99953	3.30257	4.64369	4.1837	CG3301
42539	0	0	0	0	0	0	-0.904441	0	0	-2.68435	1.69584	-5.32954	CG7907
326133	5.02402	3.67494	7.4162	7.08501	7.20427	7.67474	6.21233	6.99442	7.87269	6.50761	8.57239	6.59212	CG31343
318622	6.3781	4.2708	8.41701	8.06492	8.22665	8.51559	7.37157	8.20084	8.94562	7.5854	8.67265	7.79742	CG31198
42558	1.67483	0.928966	2.90624	1.76233	1.90123	1.92909	3.28135	2.09257	2.28798	0.771226	1.81053	1.6228	CG42335
42560	0.610168	-0.446237	1.1953	1.90938	0.723486	1.84976	1.94367	0.68172	0.400776	0.815042	-1.12109	0.0588226	burs
42564	3.04416	2.28341	2.97113	3.20538	3.26355	3.0831	3.48492	3.14583	2.95818	2.08729	2.88843	2.00945	tsl
42575	-3.8671	-2.93229	-3.04975	-2.50456	-4.14512	-2.92634	0.287448	-4.02339	0	-2.79947	2.86969	-2.12272	CG31178
32625	-1.82086	-2.13699	-4.07147	-2.93688	-1.13981	0	-0.246953	0	-1.85045	-2.14011	2.34311	-2.41752	CG33092
42585	0	0	0	0	0	0	-0.00539468	-4.24648	-4.1609	-2.43759	2.03906	0	CG6332
42586	5.74247	5.74383	6.77629	6.9828	6.96161	6.80084	6.17721	6.37694	6.76065	5.84864	6.32231	6.21912	CG6439
42589	5.29965	4.43723	6.38485	6.42399	6.78286	6.36605	6.7477	5.53388	6.78784	4.99855	6.80675	5.27189	CG6028
42602	-1.77457	-1.27851	0	-4.60662	-3.05259	0	-0.284054	-4.10078	-1.26032	-0.832464	2.95774	-1.44523	Gld2
42611	0.426242	-1.33939	1.34016	2.06056	2.98072	2.49692	2.94026	1.18775	3.32667	2.07365	2.9933	2.20895	CG5391
42613	-1.23696	0	1.20799	0.333042	0.732942	0.577611	0.734472	-0.585897	0.499677	-3.16933	-0.808558	-1.7614	CG5386
4379860	0	0	3.81521	0	3.95829	3.64518	3.00312	3.23488	0	0	0	3.15378	CG34131
42620	5.84102	4.75579	8.74222	8.81599	8.79057	8.67562	7.8194	7.9528	8.96494	7.59969	8.59406	7.70481	PyK
42621	-4.05265	-4.11784	-2.91337	-2.9289	-2.00874	-3.52692	-0.683972	-1.62397	-1.96309	-0.815085	1.44508	-0.500915	CG7069
5740644	4.30508	3.18423	5.02	5.42038	5.01163	5.0186	5.16754	4.75933	4.94391	3.93716	5.01261	4.59597	CG34288
42643	3.80752	3.31697	5.39058	5.72684	5.70235	5.44805	5.18692	5.16018	5.75343	5.25649	4.73381	5.51446	CG7054
42644	6.99847	4.69738	8.37991	8.63254	10.0162	8.94387	9.42811	8.54278	10.1043	8.59873	10.1722	9.07548	CG18594
42645	1.53438	1.38272	3.59642	3.97914	3.94798	3.85294	3.90308	3.28952	3.7458	3.06906	3.92636	3.34117	CG5377
42651	0	0	0	0	0	-2.94089	0.950972	-3.03794	0	0.355911	3.59706	-0.815345	CG7046
42682	2.39782	2.81351	3.49366	3.24487	2.64625	3.21097	3.45961	2.63899	3.253	4.20706	4.42627	3.47359	Cyp6d4
42692	-0.842073	-1.88483	1.05661	-0.0728397	1.66447	1.16822	2.04687	1.1251	1.99139	0.720328	2.91179	0.574995	Takl2
42708	0.124063	0.443423	1.51936	1.59367	2.8398	2.04102	1.01629	1.1522	2.6505	2.03093	2.1975	2.10889	CG6660
42709	2.74053	0.389938	4.17937	4.7337	4.60756	5.39025	5.23729	5.02336	5.02459	4.27766	5.54316	4.17105	CG17244
42710	2.37223	0.197674	4.3448	4.47752	3.95593	4.62317	2.90336	3.96313	4.04684	3.78213	3.83101	3.64351	Nha2
42728	4.12124	2.84264	6.19723	6.21263	6.51903	6.32989	5.30528	5.79835	6.6346	5.58897	6.55932	5.31788	CG6726
42729	0.431279	0.300656	0.397199	0.768089	1.35146	1.81506	1.07813	1.07197	1.10709	0.898449	2.41626	1.00873	CG17110
42741	-0.517701	0	2.95462	2.46137	1.61027	3.29556	0.764175	2.15991	2.94432	1.71879	2.621	0.889641	CG13836
42742	1.8936	1.4986	3.6728	3.47691	3.44633	4.02611	3.27764	3.56743	4.18458	3.41789	4.14828	3.27637	Ir
42756	-4.46742	0	-4.65007	0	-4.74544	-3.52665	-0.564405	0	-4.53813	-3.39978	2.45413	-4.72304	CG4434
42759	8.0448	7.70096	8.74766	8.99939	9.06705	8.7119	8.64729	7.89467	8.86846	7.37439	8.54902	8.25003	ATPsyn-Cf6
42777	0	0	0	0	0	0	-0.746867	0	0	0	2.09635	0	CG10164
42780	2.28302	-1.24575	7.92736	8.27959	6.35129	7.88933	4.88519	7.61028	7.27018	7.46763	7.20653	7.03977	CG10182
42783	1.76125	1.88186	4.89228	5.34107	5.40713	4.8288	5.53687	3.65496	4.77696	1.64603	4.86695	2.50589	CG10184
42794	-2.9216	-3.38165	-3.61014	-3.30374	-4.06396	0	2.20464	0	0	-0.774887	4.69259	-3.68311	CG10252
251937	-2.54639	0	-2.72904	0	0	-2.60563	2.06696	0	0	-1.47876	4.00267	0	CG31468
42796	0.369777	-1.50174	2.76139	0.768713	2.4982	1.65721	5.07837	2.10733	2.06077	-2.04698	1.44744	-0.181208	CG31148
42798	2.48683	2.86838	2.73825	2.58184	2.44468	2.55371	2.96558	1.85493	2.59321	2.3502	3.40752	2.64822	CG10300
42800	1.33199	0.979428	0.992194	2.07336	1.77828	1.89973	1.81969	3.22861	2.68216	2.83479	-1.00324	2.22756	CG10232
42808	5.53766	5.24974	6.35152	6.84497	6.91058	6.49517	6.46334	5.93019	6.82451	5.47966	6.53131	6.22095	CG10219
42810	3.55458	2.31342	6.14096	6.39052	6.40236	6.81555	5.02089	6.5798	6.48124	4.97897	7.00725	5.26964	Lsd-1
42823	-4.33625	-4.40144	0	0	0	-4.39549	0.395549	-2.49254	-3.40696	-1.09869	2.86513	-1.78452	CG13597
42830	0.538285	-2.10222	1.36408	1.07222	2.35738	0.71109	2.11752	1.05461	0.5927	1.42293	3.73461	1.40668	RpS19b
42832	7.18018	7.55066	7.99534	8.45736	7.87941	8.4581	7.74229	7.87636	7.97331	6.71784	7.88662	6.78622	Gdh
42851	3.72932	3.61968	4.51694	4.74938	5.02585	4.47594	4.59192	4.3497	4.8134	3.72297	4.0613	4.31841	CG6000
42852	1.52493	2.86371	4.965	3.78419	3.54204	5.11921	3.96617	5.61024	7.1722	6.32659	6.58185	6.63415	Hsp68
42864	1.80772	0.260856	4.1702	4.04739	4.62499	5.05853	5.39885	5.06735	5.78374	4.72698	7.20141	5.15935	Npc2f
2768679	0.220361	-2.31876	0.328758	0.256648	1.30774	-0.0194494	2.85227	0.267919	2.05767	2.33558	4.22781	1.73675	p38c
42866	2.95137	3.21598	3.63998	3.78388	3.33363	3.69938	3.41971	3.37513	3.50143	3.19045	3.82289	3.33336	Mpk2
5740609	2.31002	0.00198349	1.22059	2.52831	0.693308	1.01278	3.16172	0.679116	2.2892	0.828692	3.45423	0.760625	CG34290
2768682	-1.01016	-1.61255	0	0	-2.38593	0	1.53608	-2.35088	0	-2.74988	4.4929	0	CG33340
42926	1.98018	2.1717	2.57117	3.54515	3.09196	3.07659	2.52823	2.45867	2.79143	2.77906	2.68815	3.01197	CG13623
42967	1.45253	0.75931	4.24894	4.51452	2.81497	4.14024	2.87577	3.11567	5.12586	4.04801	2.38897	3.61375	CG13640
42969	3.66239	0.553592	1.60538	2.22258	3.85455	2.7794	6.17499	5.17536	3.31439	4.23385	5.02471	3.6839	CG13641
42970	4.09093	1.92524	4.11081	4.87509	4.53516	4.64563	4.86265	4.21048	4.60247	4.2575	4.43909	3.90319	Ela
42999	4.96451	5.14735	4.85	5.11515	5.72178	5.21715	5.46255	4.92956	5.54909	4.62083	5.194	5.11222	CG11790
43035	5.63097	-1.1519	6.47155	7.15405	5.29525	6.80279	6.18487	6.90596	6.51191	5.56619	5.75711	6.19199	CG11852
43036	-1.09228	0	2.01932	2.65557	-0.785335	1.61755	1.4292	1.94626	0.0594026	-3.6096	1.94208	-0.622522	to
43037	1.85136	0	1.95301	2.61127	0.771436	1.83095	5.14202	1.18312	0.722558	1.22341	1.76933	1.27726	CG11854
3772506	1.38343	-2.42823	3.24144	3.1026	3.43716	3.00196	2.67998	2.79184	3.92836	3.96463	3.72593	3.42609	CG11889
3772439	1.38343	-2.42823	3.24144	3.1026	3.43716	3.00196	2.67998	2.79184	3.92836	3.96463	3.72593	3.42609	CG11891
43051	2.059	0	5.93825	4.44228	5.81341	5.913	4.56293	4.83847	6.20509	4.75105	6.02768	5.11473	CG10513
43052	0.647753	0.877059	2.32184	2.4223	4.6665	3.93881	4.89338	3.87265	4.48364	2.76261	5.97657	4.19037	CG10514
43053	0.643703	-2.05376	2.23314	2.56547	5.01444	4.19602	4.66675	4.37053	5.43942	3.13305	6.60069	4.66212	CG11892
43054	1.35076	0	1.97166	2.67482	0.839682	2.06002	2.31605	0.277084	0.00581195	0.986435	0.533171	0.779342	CG31104
43055	0.378998	-3.10438	2.53304	2.62341	2.20101	2.41759	1.74539	1.97364	2.13384	1.85067	2.32885	1.86949	CG13658
43056	-0.985132	-1.51243	0.385971	0.625316	-0.421105	-0.40694	0.43079	-1.38957	-0.869	-0.721292	-0.143842	-0.298906	CG11893
326118	1.33237	0.550547	1.83179	2.0707	2.032	2.73101	2.05972	2.28563	2.20443	2.93716	2.77925	2.43038	CG31102
318664	2.82793	0.0748119	4.96109	5.07765	5.17501	5.38804	4.11307	5.45151	6.05295	6.6416	4.68779	6.66591	CG31288
43059	2.29454	-0.693235	3.95219	3.65291	2.96657	3.08334	3.63839	3.22717	3.28383	3.57792	4.2154	3.79418	CG13659
43060	0.342351	0.454641	2.18923	2.13595	1.92068	1.82007	1.86935	2.02895	1.86227	2.11083	1.66617	1.79241	CG31370
43062	3.01942	1.26895	4.50946	4.91668	4.68595	4.334	4.77067	3.76667	4.91116	3.13133	5.07307	2.93595	CG31087
43063	-1.35329	-4.00824	1.49371	1.39015	-0.0511464	1.1179	1.08618	0.601101	1.40847	1.37251	1.599	0.971251	CG10559
43064	0.585027	-1.4325	4.11604	4.15778	3.60019	4.63502	1.34763	4.32098	4.54383	1.08161	2.55268	1.08489	CG10553
43065	3.03642	-0.53127	5.61737	5.48807	5.37363	5.45612	3.65844	4.95254	5.66869	4.25242	5.28993	3.73522	CG10560
43067	2.67538	2.87402	3.52583	2.8189	3.73176	3.63195	3.60944	2.97491	3.78952	4.48979	3.8031	4.32443	CHKov1
43068	1.17509	1.47199	1.38479	1.61633	0.259717	1.66292	1.75587	1.41333	0.626788	3.44321	1.91411	2.44461	CHKov2
43071	-1.14118	-1.60306	-4.99566	-4.01502	-5.09103	-3.25191	-0.568466	-4.4686	-5.8236	-1.65791	2.08117	-4.97936	rha
43072	0.407786	-0.392903	1.0514	2.26665	0.770972	3.39916	4.85952	1.87563	0.350248	-0.163479	1.94104	-0.349235	CG11909
318737	3.28054	-0.048045	8.04261	6.76922	8.59532	8.97608	8.01644	8.28637	9.77773	9.14667	9.40844	8.69824	Muc96D
43083	3.52684	4.32149	3.13231	3.79402	4.89421	4.22835	4.28527	4.02794	4.28343	4.47934	4.63335	4.21762	CG5112
43115	0.196674	0.897015	0.151526	1.39081	1.40408	0.985433	0.909002	0.718458	1.389	0.749738	1.24657	0.619123	CG4960
43136	1.49085	-1.2607	3.83502	3.239	3.4358	3.49434	2.46204	2.98425	3.60468	2.66479	4.32351	2.46837	CG42235
318682	4.37514	3.38957	6.2903	6.21694	6.17785	5.78537	5.43036	5.12471	5.87263	4.95653	5.42402	5.60982	CG31323
43183	7.76207	7.73018	9.32161	9.28213	9.10257	9.18049	8.95169	8.22111	9.30804	8.09029	9.40751	8.15935	Ald
50079	1.615	0.157018	1.72558	2.583	1.37023	2.61256	4.06071	1.90105	0.812912	1.70304	3.23925	-0.188691	CG6503
5740331	7.52415	5.08354	7.60883	7.86987	7.69134	8.63529	9.30588	7.74304	7.5008	5.71883	8.7516	5.50896	CG34291
43193	0.940266	-0.171302	1.99022	2.01764	4.20883	1.88196	6.95465	5.56982	6.32385	5.43981	7.27733	6.26081	Pdf
43194	-1.24379	0	-3.03997	-1.73357	-0.933708	-1.08468	2.81405	2.65995	2.52454	2.31968	0.756778	3.36635	CG14237
43201	6.09058	3.55405	7.34073	7.26424	5.97233	7.2505	7.75737	7.42743	5.95201	5.36128	5.09573	6.32733	TwdlP
43204	3.85783	-1.72659	9.22059	8.97699	6.86861	9.26451	9.71264	7.45601	8.5006	7.536	5.76689	9.24068	TwdlO
43205	-0.417683	-1.152	1.94777	1.02405	4.98514	-1.92319	6.54457	6.30095	5.57002	-0.902052	-3.7816	1.09748	TwdlK
43206	-0.297853	-3.24987	-1.34382	-2.35115	5.93568	-3.17044	7.1961	7.29756	6.11234	-3.40493	-2.2729	1.39049	TwdlJ
43208	0.964653	1.52361	0.135565	0.200109	5.5	1.03369	2.48822	6.53892	-0.380665	-1.4957	0	-0.597391	TwdlH
318586	-0.750406	-1.8156	0.816477	1.5018	6.14032	0.649788	1.04124	5.99878	1.3464	0	0	-4.03517	TwdlR
43209	0	-1.06059	0	-3.22215	5.23151	0	1.76768	5.14001	-1.83165	0	0	0	TwdlS
3772140	-1.12861	0	1.43417	2.22056	0.695735	0.309655	0.403149	0.355563	-0.827351	-1.34108	-0.481676	-1.07937	CG14246
3772449	-1.12861	0	1.43417	2.22056	0.695735	0.309655	0.403149	0.355563	-0.827351	-1.34108	-0.481676	-1.07937	CG14245
43220	5.02665	0.853292	7.684	8.49634	7.96379	8.62015	6.47323	7.97041	8.08859	5.41162	7.12444	6.86273	CG6403
43221	0.230843	-1.05674	1.44951	2.93405	1.43013	2.35702	1.05934	2.04699	2.84142	2.53377	2.93656	2.82379	CG14247
43223	2.51444	3.47098	3.22575	3.08621	2.6966	3.51509	3.07212	3.07582	3.32601	3.61317	4.84408	2.89917	Lerp
43244	3.01838	1.81822	2.72802	4.07421	4.08411	3.60002	6.20603	2.91251	4.49015	2.95977	5.91887	2.77972	CG31075
318582	2.42299	2.90133	2.52295	2.91341	3.02129	2.35139	3.24734	2.16664	2.99433	1.50838	3.03411	2.36286	CG31076
43246	0.777033	-1.77745	3.98853	6.54479	3.31506	7.30498	2.7633	7.44097	4.17377	7.27569	4.90087	7.20189	CG6296
43247	0.572844	-2.81428	6.0883	5.34823	7.18225	6.97559	7.69997	5.85037	7.78672	2.44701	7.66744	4.0111	CG6295
43249	1.8372	-2.81295	4.17193	2.32925	4.11847	3.48762	4.99919	2.2457	4.02576	-0.0951616	4.14463	0.166541	CG17191
43250	0.715647	-2.80898	2.895	1.97019	2.53455	3.30932	7.56844	2.5624	2.43851	-2.67615	1.19043	-2.41445	CG6283
43251	4.68121	-0.342895	-0.639595	-0.202902	0	-2.57518	5.23247	-0.756211	0	0	-3.75763	-3.99276	CG6277
43252	1.62958	-2.78624	-2.77595	-2.35425	-3.99906	-0.235579	3.54741	-2.73865	-0.206794	0.594521	0	0	CG6271
43256	2.62564	3.6999	2.94628	2.57983	3.05478	2.7073	3.24687	2.4042	2.77787	3.62076	3.14744	3.32329	spz
43259	2.20621	2.27853	3.27412	3.10255	1.51316	2.24009	4.05757	3.50901	1.92905	1.7579	2.80239	2.29087	Cpr97Eb
43260	0	-3.62672	0	-3.43778	-3.83955	0	6.54978	-3.71782	-1.63224	-1.90893	7.95178	-3.81715	CG14258
43262	-1.07194	-4.53993	1.1468	1.07814	0.494231	0.487304	0.470293	0.396669	1.29843	0.505322	2.67588	-0.488031	eater
43264	1.51225	0	4.13167	4.23744	3.30861	4.22162	4.29922	3.52967	4.53559	3.10024	4.42334	3.84879	CG6074
43936	4.43387	2.66248	5.4556	5.5747	5.44445	5.29689	5.11993	4.6455	5.47918	4.58008	5.54061	4.86621	Mdh
43273	1.80991	0.635369	2.57163	3.2676	2.07574	3.06492	3.42848	2.39765	3.07067	1.67213	3.5383	2.09847	grass
5740555	2.68899	2.1254	3.06498	3.60635	3.02337	3.09326	3.46123	2.79901	3.17965	2.68289	3.24012	2.49908	CG34293
43276	3.54258	2.9722	4.75811	4.98118	5.1143	4.97423	4.52768	4.37639	4.95905	4.20972	4.65556	4.38367	CG31063
43296	0	0	0	0	0	0	0.797763	0	0	-2.81522	3.60444	0	CG3330
43303	-5.09071	-5.15591	0	0	-5.36873	0	-1.1877	-5.247	0	0	2.0961	0	CG13978
43304	0.338183	-0.481898	0.570569	1.42019	1.81307	2.28747	2.17614	1.67494	2.56765	1.48382	3.68641	0.769289	Cyp6a18
43306	2.5764	2.38394	-1.05192	1.76207	2.06372	0.656458	4.04045	3.69934	0.586089	-0.804839	3.678	-0.0332833	CG5402
43311	-2.1169	-2.43709	-2.55455	-2.24814	-1.07783	-1.20874	0.683121	-2.11314	0.613976	-0.304257	0.776468	-0.214284	CG5646
43316	0.916087	-0.693427	2.78227	2.7905	3.599	3.2306	2.98945	3.13339	3.6447	2.87592	2.95574	2.98979	CG5612
43323	9.67387	8.84049	10.163	10.6727	10.6874	10.4487	11.1281	10.3087	10.8073	9.92049	10.8917	10.5326	Mlc1
43326	2.91719	2.29502	2.62368	2.74013	2.93501	2.80194	3.80947	2.62095	3.16363	2.79467	4.12759	2.67736	CG12883
318574	-3.53652	-4.57409	0	-4.36428	-4.72391	-4.17959	-0.820808	0	0	-3.42812	1.70696	0	CG31055
43343	-4.5376	0	0	-3.62798	0	-3.81096	1.30802	-3.90801	0	-1.68409	3.94518	-4.00735	CG5017
NEWGENE18	0	0	-1.78061	-1.88925	1.42304	-1.07224	4.15862	-0.361933	2.28296	1.44191	3.49643	1.65548	NEWGENE18
5740179	3.35964	1.27531	1.96687	1.77878	3.16631	2.39097	4.21474	2.66034	3.15506	3.09332	4.0783	2.92665	CG34437
47854	0	0	0	0	0	0	1.10796	0	0	-1.38332	4.09028	-3.29157	Mst98Ca
43367	0	0	0	0	-3.99231	0	0.940767	0	0	-1.32475	3.7823	0	Mst98Cb
43388	-0.548896	0	2.54591	1.45916	2.42974	1.67317	1.44085	2.35364	2.7761	0.139465	2.14482	-0.0877217	CG9988
2768690	-3.23885	-3.30404	0	-0.793171	-2.51687	0.822928	1.94144	1.80885	0	2.22179	-1.67438	2.12083	CG33346
43408	1.88617	-1.06576	1.93494	2.08392	1.93689	2.1354	2.35303	2.29133	2.1359	-1.64462	1.77505	-2.64595	CG14529
43413	2.17128	0.749114	3.31521	3.64685	4.24899	4.36526	3.87119	4.43819	4.40699	3.19295	4.10945	2.37017	CG14526
43437	5.73673	5.22715	7.24329	7.54219	7.34098	7.20339	6.19137	6.43545	7.09133	5.94485	6.08427	6.27515	CG11876
43447	6.08011	5.72706	7.59097	7.81149	7.87195	7.74277	7.80905	6.7114	7.91817	6.87488	8.04417	7.22805	Pglym78
43451	-1.20912	-0.942586	1.50102	2.30954	1.39086	2.57256	-0.232554	1.97038	1.84083	1.52665	2.81262	1.29095	CG11898
46391	1.07576	2.01219	4.48453	5.39677	5.05189	5.47525	3.93257	5.09676	5.38127	3.38459	3.9802	3.57398	CG11899
43457	-0.529134	-0.468796	-1.84929	-1.05746	-2.68162	-2.0478	0.165985	-4.14485	-2.05928	-1.11357	2.36598	-1.43683	CG14508
43463	0.0511996	-0.0900714	2.0265	1.80576	2.62765	2.55981	0.562496	1.57118	2.95866	1.1979	0.0980048	0.298975	CG11951
43479	5.03995	2.96086	7.83739	7.53626	8.45359	8.37227	7.40548	8.24034	8.80364	7.39985	8.33176	7.82444	CG7567
43480	3.79409	0.0103717	6.52107	6.24349	6.84855	6.68773	5.72659	6.19945	6.75377	3.38229	6.30273	5.0336	CG11470
318567	1.93071	-0.153294	4.21661	3.84275	4.98128	4.83246	5.34205	5.42031	6.31526	4.16143	4.91189	5.44085	CG31041
43483	4.47359	4.17787	6.20801	6.50968	6.43516	6.1937	6.03814	5.52882	6.46266	5.49257	6.243	5.62325	CG1907
43492	1.98295	2.77137	1.522	1.88734	1.11997	1.13346	2.8982	0.69421	0.327273	-2.19734	1.08376	-0.40957	CG7582
43494	6.28821	5.41179	6.03365	6.75577	7.02754	7.54377	7.8889	6.36763	7.35518	7.23586	8.19517	6.83458	Obp99c
43497	2.74688	0.018723	-3.26866	0	0	-3.14525	10.5945	-0.434942	2.88767	-0.696444	11.5763	-0.534277	Obp99b
43499	3.90013	3.35883	4.88327	5.24425	4.6564	4.98361	5.5391	4.43154	4.96972	3.58587	5.43563	4.28778	Pcd
43507	7.41489	6.82787	8.49424	8.75652	8.87942	8.51568	8.16557	7.75821	8.61987	7.10304	8.25261	7.74996	ATPsyn-gamma
43515	5.93544	5.53433	6.85983	7.3269	7.08643	7.03927	6.64178	6.3679	6.86001	5.59509	6.502	5.93237	CG7834
43538	6.15421	1.94178	5.98036	6.19099	6.00349	5.32508	8.34413	6.73678	6.00872	4.52511	6.68823	5.93344	CG15515
43543	7.96854	3.10232	12.302	11.4376	12.8325	12.1707	11.7249	11.5836	12.9173	10.7263	13.6666	10.9021	Jon99Ciii
43544	5.3806	1.16971	9.91847	8.89317	10.3372	9.71455	9.23404	9.06693	10.2406	8.05841	11.1169	8.34369	Jon99Cii
43545	4.80454	0.850893	7.66615	7.5171	7.30053	7.00551	7.46519	6.08118	6.31696	3.68944	6.05136	4.18653	Jon99Ci
43562	6.32771	5.67519	7.54611	7.56097	7.58882	7.67687	6.77648	6.9552	7.55208	5.92955	7.7923	6.10747	CG7920
43567	-2.94997	0	0	0	0	0	2.63925	0	0	-0.560405	4.87578	-2.20559	ocn
43581	-5.37875	0	0	0	0	0	-0.698128	0	0	-3.31111	3.19635	-5.63437	CG31025
318562	-4.20454	-4.26974	-5.38719	-2.49583	-5.48256	-2.09386	0.259882	-3.0389	-3.27526	-1.81498	3.06471	-2.01391	CG31029
43582	5.7944	5.14299	7.3662	7.95519	7.77771	7.946	7.28122	6.68641	7.78272	6.59999	7.81001	6.93714	Tpi
43583	-0.340916	-1.68653	0.419719	0.552681	0.800683	0.749471	0.943736	1.61044	1.12799	0.811131	1.67115	1.01482	AdoR
43584	1.02537	-0.63488	3.30977	3.9208	1.40962	2.81914	2.2441	2.49426	2.10555	0.995947	2.46839	1.90249	CG15529
43587	10.0291	9.27717	10.4184	10.9866	10.9192	10.825	11.4153	10.4715	11.0173	10.1938	11.2552	10.844	Mlc2
43592	1.5882	0.305871	3.19052	3.46522	4.06071	3.14326	2.91188	2.94299	3.90785	3.26928	3.32293	3.52962	CG15531
43596	0	0	0	0	-2.39919	0	4.15376	0	-1.19189	0	0.057788	-0.740326	CecA1
43597	0	0	0	0	0	0	3.47193	0	0	0	-1.88252	-1.14353	CecA2
43598	0	0	0	0	0	0	2.11251	-1.47571	0	0	0	0	CecB
43599	-2.24636	-2.31156	-1.42901	0	-1.52438	-2.3056	5.09735	-1.40265	1.92018	-0.593764	4.14049	-0.0690266	CecC
43602	3.41502	-1.61245	6.58158	6.45859	6.55152	6.84189	6.19777	6.57799	6.45105	6.09528	7.54794	6.12149	CG9682
43603	0	-1.71981	-2.13217	-1.88652	-1.59863	-1.37985	1.57689	-0.739936	-0.654361	-1.30189	0.514882	-0.600484	CG18404
43607	1.15571	0.867516	1.64999	1.43277	0.317302	1.3376	1.94576	0.556818	-0.382281	1.27838	0.369708	0.891978	CG2217
43612	2.23554	-2.24379	5.7248	5.23634	4.46938	5.82454	4.71448	5.05577	3.8821	-0.0122239	-0.980824	-0.495618	CG15533
43613	2.15514	-1.00043	6.57682	6.56399	6.79334	6.67325	5.4898	6.69171	7.84613	1.11053	6.13004	1.07157	CG15534
43616	3.96935	2.65924	5.88082	5.63439	5.84933	5.69503	5.2425	4.93721	5.73675	5.0656	5.44854	5.0759	aralar1
43621	7.44603	0.949965	10.9581	10.9375	11.0939	11.0541	8.53268	9.7163	10.3731	9.09782	10.7752	9.20059	Jon99Fii
43624	-0.660995	-1.73378	0.334002	0.00311811	3.37483	2.42751	2.85332	1.72995	4.44839	0.653467	3.24069	1.33851	PH4alphaMP
43625	0.261912	-1.26661	3.33198	3.42871	1.98778	3.26397	3.41655	2.11892	3.82029	1.08839	2.80789	2.60932	PH4alphaNE1
43634	2.04633	0.268418	3.97618	3.66569	3.73398	3.53682	2.97615	3.61778	4.67632	3.02639	4.29634	2.88912	CG9702
43635	-0.454063	-3.2197	-1.40736	-3.03075	-2.84756	-2.62878	0.174838	-2.72583	-2.64025	-1.08687	2.39243	-1.60277	Rpt6R
318558	0.435461	1.21972	2.24755	2.16529	0.712364	2.29577	0.984549	1.6025	1.3262	0.910244	0.0665662	0.84914	CG31019
43639	-4.41837	-4.48356	0	0	0	-4.47761	0.551758	0	0	-3.35073	3.2242	0	CG2267
43640	1.45648	0.960992	2.93453	2.94153	2.82623	2.98526	2.06531	2.81106	3.56963	2.93745	3.64373	2.58866	PH4alphaPV
43646	-2.70155	-2.59321	-4.29563	-2.40426	-0.583641	-1.85029	3.19395	-1.94734	1.55886	2.55606	4.15091	1.59672	CG11313
43648	5.27962	5.3859	4.50041	4.97936	6.22006	5.73466	7.26662	5.10792	6.54269	6.09166	7.53214	5.93828	Npc2g
43649	1.26554	1.43522	0.957353	1.27776	3.00247	3.06577	4.22837	1.70804	4.11766	2.77066	5.30754	2.93808	Npc2h
43652	4.28064	3.70771	5.29557	5.26841	5.98338	5.72039	5.89258	4.99001	5.87062	4.97693	5.56694	5.35268	dj-1beta
43671	2.78327	-0.752756	6.3633	5.96961	6.95295	6.60369	4.35411	6.4757	7.20835	5.40196	6.45221	5.29478	Aph-4
43672	6.11035	6.07078	6.71689	7.02483	6.93542	6.65252	6.58655	6.17425	6.78536	5.75634	6.32895	6.32151	l(3)03670
43677	-1.58394	-4.64914	1.0037	0.796061	1.82845	0.911406	0.597477	2.46316	2.86529	-1.13502	2.51678	-0.253403	CG15553
43680	2.11803	-1.78174	3.59095	3.75653	2.39775	3.39414	3.07955	3.14954	3.80011	2.7885	1.92593	3.17079	CG15554
43693	9.40852	8.99182	10.3595	10.4586	10.6298	10.2086	10.4233	9.90789	10.5477	9.32203	9.93667	9.95106	CG1746
43703	-0.903358	-3.08625	2.56077	2.7687	2.81418	2.84618	1.0802	2.01591	2.7161	2.86744	2.95695	2.56429	CG11340
43737	3.94907	3.70214	4.60516	4.29553	4.89243	4.90539	5.00723	4.25261	4.86663	4.81573	4.92162	5.08698	CG1890
43739	7.58023	7.48879	8.26364	8.85688	9.73759	8.63197	9.14452	8.12114	9.35867	8.44392	8.66768	9.08707	awd
43743	1.19672	1.35058	2.8986	2.77265	3.092	2.64219	2.10343	2.76192	3.04432	3.32479	2.94351	3.12086	CG2187
319064	5.77026	6.02953	6.35154	6.86148	7.58623	5.98796	7.04623	7.67857	6.8448	5.54592	6.61147	5.88173	CG31997
43780	5.69374	5.24307	6.32182	6.38837	6.30162	6.31778	6.1589	5.82548	6.54532	5.47006	6.88967	5.73875	CG1674
43814	4.97411	4.74855	5.67409	4.6938	5.60769	6.2628	5.79887	5.00061	6.40064	6.17978	6.16501	6.09336	bt
43827	7.42676	7.76498	8.37181	7.4138	8.54716	8.34239	8.22722	7.99791	9.43658	8.30546	9.93872	7.34292	Rfabg
3346141	4.83464	5.2321	5.04273	4.98139	4.59465	4.90706	5.38498	4.74698	4.69497	4.36714	5.21704	4.58857	CG33521
5740847	3.54785	1.34154	5.17647	5.16863	4.97888	5.42833	4.8808	5.01956	5.31342	4.77923	5.4322	5.16672	CG17636
30977	-3.71022	-3.77541	-3.89287	-4.9824	0	-3.76945	1.04841	0	-3.78093	-2.64258	3.29963	-2.96584	CG12470
30984	3.81444	2.05771	6.24157	6.08546	5.30372	5.6858	4.44149	5.43035	4.88638	4.43908	4.25	5.19485	pcl
30986	4.63238	4.77622	5.95003	5.74572	6.31333	6.30948	5.75993	6.18289	6.68373	6.8226	7.42898	6.55311	Cyp4g1
30995	6.02965	4.57589	7.40918	7.74822	7.41399	7.31625	7.29488	6.78643	7.45277	5.35268	6.76997	5.89628	CG17896
31020	4.16069	3.4072	6.61463	7.0747	6.36189	6.84642	5.34184	6.09411	6.57064	5.40206	6.08761	5.06961	CG5254
31021	4.25644	4.11747	4.35486	4.35454	4.72595	4.79304	4.72273	4.94899	4.41416	3.14472	5.06274	3.42732	CG5273
31025	-0.322657	-1.20027	-3.47536	-2.66571	2.71913	1.9727	6.58521	1.72545	4.5681	3.83608	7.42899	2.74766	CG13360
31046	4.71511	4.86829	4.7602	5.42561	5.53053	4.4173	5.61172	4.72098	5.20869	5.37889	4.72644	5.29666	CG3699
31047	0.781045	-3.55018	2.47722	1.64371	3.64136	2.43671	2.66334	2.70692	3.88192	2.65368	4.18165	2.701	CG3690
318857	2.53975	1.99211	4.14481	4.50653	5.01155	5.01859	5.33363	4.70343	4.86174	3.01396	4.30138	3.33533	CG33082
31109	3.90096	2.10111	4.33453	4.90783	4.66303	4.61193	5.18723	4.39325	4.89602	4.13937	4.63312	5.26212	CG14795
44505	1.49732	1.63495	1.31099	0.756072	-0.0575527	1.19422	2.17566	-0.0460071	-0.300054	-0.195409	2.9872	-0.853765	br
31119	3.07517	2.67775	3.08466	3.69443	3.57904	3.40398	3.60025	2.81852	3.56681	3.38253	4.14084	3.78727	CG3740
31147	5.41782	5.19711	6.12041	6.56242	6.08516	6.06874	6.1513	5.68464	6.17753	5.11241	6.3477	5.40807	CG14818
31177	2.60482	2.60189	3.29345	3.23389	2.57566	3.3289	3.06918	2.59717	2.98133	3.21755	3.65657	2.98148	CG4025
31184	4.10538	2.97359	5.9664	6.11622	6.15499	6.70786	5.61988	6.06369	6.42626	5.7501	6.56225	5.74659	CG3835
31185	4.30194	3.28155	6.94249	7.07727	7.30523	6.77243	6.3625	6.17168	7.24303	4.52401	6.35348	4.60392	Pgd
31188	2.39872	2.19808	3.81749	4.3814	4.4341	4.98482	4.39348	3.76995	4.75768	4.41518	6.61733	4.25749	Cyp4d1
31190	5.69101	5.07524	6.28002	6.98626	6.84481	6.60861	6.4472	5.92943	6.75393	5.46105	6.6032	6.29517	CG3621
31192	2.5242	2.37904	2.22714	2.81691	1.98117	2.78328	3.07479	1.99198	2.23909	2.26418	3.24949	1.95449	Cyp4d2
31209	1.09568	-0.794199	1.2055	1.62427	1.42975	0.587135	2.65801	0.777836	0.907206	-0.532712	1.7238	-0.28443	CG3191
31210	1.25439	-1.46768	2.28144	3.04464	2.01846	3.26111	3.25742	2.74623	2.82546	2.2453	3.67253	2.19622	CG3091
31245	2.58721	2.21871	3.6961	4.89829	3.26407	4.43573	3.6022	3.02027	3.63989	3.20782	4.62289	3.25426	CG9904
31257	1.57509	-0.515829	5.05013	4.52638	5.18935	4.22719	3.98091	3.55019	5.31058	3.77809	4.632	3.78377	CG2680
31276	5.6985	4.7463	6.40949	6.69061	7.64718	6.3465	7.2491	6.57109	6.99461	4.20597	6.55469	5.9342	CG14419
31287	-2.87682	-2.94201	-1.05947	0.568861	7.5513	1.67865	0.21884	5.78212	5.43851	-2.22422	-3.89731	0.259878	CG14423
31289	2.56691	2.79105	4.69295	5.25017	5.0294	5.48436	4.82272	4.43436	4.86282	3.37589	4.72621	3.57731	CG3603
31295	3.7578	3.73903	4.85522	4.64733	4.7193	4.9535	4.35461	4.16927	4.62097	3.70724	4.62191	4.12796	CG3939
31298	0	0	0	0	3.34961	0	8.83058	6.6964	8.3972	6.93168	9.40133	7.6652	ng2
31299	0	0	0	-2.74822	1.01994	0.975685	7.89241	3.94902	6.71167	6.57648	9.17174	7.29691	ng3
31300	0	0	-1.87097	0	3.07576	1.15934	8.30734	5.33165	6.98716	5.9424	8.11916	6.9362	ng1
31303	2.49269	-3.15747	5.21058	6.65536	6.64353	5.29524	7.50709	5.9777	6.84477	5.47521	7.63723	6.32453	Pig1
31304	0	-2.72659	-4.42901	-4.12261	0	-3.3056	5.62007	-3.40265	-1.99515	-4.17873	4.70756	0	Sgs4
31311	-2.12036	-4.47891	-1.59991	-3.31853	-2.13534	-2.03164	-0.0160683	-1.84155	-0.732686	0.237706	1.06767	0.0386987	CG12535
31368	0.0917169	-3.12844	1.86293	2.58048	0.725438	1.65587	1.01296	1.71626	2.25909	1.49716	0.394307	2.4251	Muc4B
31406	5.93133	5.49472	7.55858	7.54151	7.30211	7.1734	6.44236	6.56406	7.14043	6.08116	6.21737	6.23569	l(1)G0334
31414	-3.61644	-3.94467	-4.79909	0	-5.47943	-3.67568	-0.684413	-4.77273	-3.68716	-1.44112	2.53586	-2.55014	CG2861
2768874	1.95917	2.2828	1.16895	-0.528252	3.91497	1.7029	2.63585	2.33412	3.64326	1.31867	1.16746	1.33422	CG15785
31443	-1.77139	-0.836584	0	0	-4.04941	-3.83063	1.52066	0	0	-0.244322	4.33946	-2.44205	TrxT
31460	0.192604	-0.798588	2.30954	2.02076	1.25162	2.56182	1.84184	2.69576	1.70026	4.22877	0.940322	3.95781	CG16756
31461	4.13328	2.03062	5.9481	6.48762	6.69676	7.08933	7.24011	8.60614	7.89763	12.2804	7.35071	11.9644	CG15784
31464	0	0	-1.58625	-4.44978	-0.327987	0.454697	-0.307946	0.793746	0.26265	-1.18396	-0.134591	-0.753618	CG3239
31472	-2.38131	-3.4465	-2.56396	-1.6726	-3.07437	-3.44055	0.962275	-2.95263	-0.545132	0.77379	4.23439	0.315401	CG34434
31491	2.11597	0.71823	3.62857	3.99708	3.8766	3.7191	3.01169	3.27136	3.98925	2.78783	4.31361	2.83348	CG33080
31494	-2.14649	-1.40433	0.208151	-0.14893	0.6815	1.617	1.86977	0.588638	2.03489	1.66746	3.62873	0.934882	CG15773
31510	-1.27481	-2.92497	-3.04242	0	5.10032	-0.955536	2.9015	5.94203	2.05501	-1.79214	0	0.00562027	Cpr5C
31528	1.44339	-1.22667	3.78447	4.01597	3.86197	4.44935	3.03067	4.17227	3.98995	3.70231	2.96534	3.84694	CG6048
31529	-0.309725	-1.61181	2.43968	3.43276	1.58172	3.95715	1.66974	3.62013	1.7191	2.74433	2.12915	2.08673	CG6067
31538	1.56693	1.36268	2.83459	2.84411	2.58744	2.50251	2.28783	2.25699	2.39769	1.64115	2.44563	2.13788	CG5921
31547	1.3655	0.5477	3.1536	3.18018	3.07881	3.39327	1.80949	2.44973	3.36449	1.73442	2.39344	2.11271	Nep1
326238	0.385031	-0.0513929	3.03333	3.90104	3.73005	4.19954	1.52597	4.04171	4.39425	4.44072	3.9413	4.05803	CG32750
318189	-2.44147	-2.50666	1.09043	4.7064	3.29455	5.55877	0.0811287	5.70665	4.67515	5.86859	4.79516	5.13031	CG32751
31551	-0.130291	-4.5878	3.53367	7.32992	5.67883	7.8024	3.02203	7.81769	7.03248	8.7114	6.84869	8.51315	vanin-like
31552	1.00792	-2.27513	3.82775	1.74082	4.15763	1.85018	2.52573	1.01893	3.83489	1.62977	2.79955	1.63878	Btd
31562	3.51637	2.4427	3.87152	4.38188	4.38747	4.19969	4.02659	3.49337	4.14841	3.49682	3.87547	3.83169	CG3566
3771730	0	0	0	0	0	0	1.19652	0	-4.82358	-4.18462	3.6604	-5.96761	CG33666
31587	3.54479	2.10108	4.82074	5.25691	4.24923	5.24374	4.83023	5.15051	4.21955	5.38759	5.26057	5.1145	Spat
31605	5.71715	5.33673	6.69136	7.18786	7.38749	6.8099	6.50738	6.099	7.19711	5.84881	6.8376	6.22695	l(1)G0255
31612	4.35825	2.71553	6.03597	6.19272	5.44174	6.24645	4.92968	5.9327	5.70718	6.03766	5.70175	5.49922	CG3168
31641	2.30217	4.43284	3.51341	3.26737	3.36249	3.14489	2.96938	2.53619	3.09093	1.35908	2.74029	1.14606	CG4586
31653	1.48085	-2.74687	3.21948	3.23159	3.36921	3.40948	2.21431	3.63751	4.25341	4.18447	3.56048	4.33864	CG4607
31671	0	0	0	0	0	0	0.33341	0	0	-1.69461	2.82459	0	CG1999
7354415	-0.0293472	-2.89777	2.15309	1.61166	2.09886	2.05679	1.26068	3.44876	2.92859	3.16011	0.731894	3.75453	CG42246
5740569	0.898794	0	3.51639	2.82115	3.10292	2.69094	2.24385	3.33761	2.25594	2.02257	0.655907	2.09076	CG34337
31695	3.64333	2.73904	5.54949	5.76076	5.77544	5.73835	5.30255	4.63264	5.7577	4.02252	5.39082	4.39957	CG10932
31697	6.67197	6.39961	7.22485	7.58969	7.44281	7.20218	7.17923	6.75237	7.2087	6.01607	6.92452	6.80466	CG18624
31721	5.47092	3.71197	8.42353	8.68385	8.66604	9.45296	8.60717	8.7866	8.82887	7.64902	8.70272	7.0723	CG2233
31726	4.66116	4.83886	5.82444	6.19428	6.15492	6.39327	6.43739	5.6368	6.49591	5.92386	6.42551	5.86201	CG2254
31747	2.22829	2.45423	4.69373	5.20387	4.5229	4.89093	4.06789	3.31482	4.20798	2.80216	5.65024	3.15851	GIIIspla2
31761	2.4544	2.62712	3.79829	4.2143	4.39261	4.25285	3.66937	3.47357	3.99772	4.53135	4.07162	4.58495	sni
31760	4.93248	4.47853	6.40549	6.71044	6.90786	6.56802	5.53276	5.95558	6.92879	6.74933	6.56594	6.8906	Trxr-1
31765	0.00869037	-0.461815	-0.00120541	1.33817	2.26272	1.52787	3.21823	0.90596	2.20824	1.00374	4.3351	1.0916	CG15343
31781	1.23348	2.71277	2.29231	2.97602	2.78765	3.40287	2.74788	2.13639	3.26044	2.58951	2.65123	2.73016	Sptr
31782	4.49501	2.10816	6.32089	6.92495	6.58809	6.7039	6.35679	6.90671	6.64411	6.08113	7.05753	6.25696	CG12116
31797	1.15954	-0.221802	2.7357	2.60173	2.95845	3.05999	3.18281	2.12865	3.11039	1.30609	3.30832	1.09592	spirit
31824	1.93269	2.56186	2.80645	2.72884	3.44248	4.83473	4.91591	4.19917	4.05051	2.08978	3.5336	2.11982	CG10962
31829	4.09556	4.20044	4.52454	4.10889	4.4033	4.06115	4.78276	4.4123	4.39187	3.63363	4.16348	3.9134	CG15365
31830	1.24657	0.947576	2.1435	2.15759	1.11815	2.01198	2.46986	2.49756	0.91533	2.25567	1.13315	1.93284	CG10970
31853	0.777697	0.0515925	1.86263	1.82021	1.97194	3.59995	3.30038	3.53895	4.13626	2.40986	5.97668	2.6739	CG12115
31854	3.37327	-1.17735	7.51937	7.40878	7.35321	7.95	6.39477	7.3594	8.2406	5.4538	8.97053	4.5854	CG12057
31859	1.53848	-1.27673	2.64622	3.05996	1.70922	2.54573	2.72065	2.00563	2.68458	2.71859	3.89725	2.12804	CG12119
31862	5.31258	1.87457	4.88343	6.41408	3.35996	5.73801	6.80318	2.21644	-0.467375	-1.31453	7.76245	0	CG15369
3885569	3.40269	-2.19045	6.64449	6.56097	5.69423	6.26639	6.11744	6.18002	6.13163	4.78234	6.22764	5.41341	CG34026
31915	-0.895371	0.0720408	-0.520805	-0.0948375	-1.44221	0.203359	1.65396	-1.53133	-0.50291	-0.0262796	4.10853	-1.63931	CG32698
31918	2.36888	-0.0124144	4.94349	5.43422	5.11101	5.31299	5.23007	5.72047	5.62114	6.4655	4.91631	6.50084	CG32695
31920	4.06811	1.00349	6.13723	6.21054	6.36023	6.45287	6.74385	5.92618	6.51146	5.79504	6.46389	5.45734	CG1468
31923	6.07523	4.73681	6.83174	6.98503	6.80408	6.92781	6.81067	6.91215	6.6398	5.55221	6.47317	5.68514	CG9691
31936	0.857815	1.57509	-0.904941	-0.680859	0.757359	0.197714	1.42575	1.4302	-0.847357	0.576718	0.283644	0.146305	CG15314
31944	1.14508	1.37444	2.13674	2.80288	2.43825	2.31358	2.07843	1.81867	2.59426	1.87104	2.7292	1.87165	CG2974
318155	1.08826	1.16988	1.08895	1.07512	-0.505525	0.261859	2.40664	0.709317	-0.286722	-0.0703692	3.6038	-1.23297	CG32690
31950	7.6074	7.2125	8.42221	8.72874	8.78543	8.32978	8.18988	7.78517	8.53837	7.17442	8.00878	7.83248	l(1)G0230
50415	1.53157	-0.440518	4.26271	1.91835	5.29561	4.70109	7.56724	6.95996	7.20149	5.36134	7.25849	6.78792	CG15308
31960	4.45167	4.52641	5.97507	6.05925	6.35027	5.61425	6.37112	5.06897	6.21244	3.68056	6.24991	4.2177	Gip
31961	0	-4.34031	0	0	0	0	-0.30499	0	0	-2.20748	3.55163	-4.53074	CG15306
50417	7.91656	7.22867	8.45158	8.88561	8.81555	8.24835	8.74939	7.74154	8.47925	7.14784	8.21845	7.96423	Neb-cGP
31980	3.69565	1.70085	5.71221	5.77614	5.5054	6.0374	5.3912	5.6159	6.00452	5.89936	6.40133	5.51719	CG32687
32008	0.397838	0.0514335	-0.399076	0.0853188	0.716601	0.413954	1.5234	0.282226	1.22917	1.51179	3.06261	1.08751	Ant2
32007	9.63595	9.1614	11.0081	11.1363	11.011	10.7326	10.5741	10.5403	10.8408	9.6053	10.0124	10.2938	sesB
50323	2.24826	0.928758	3.30649	3.68228	3.06624	3.58651	3.84179	3.60277	3.2854	2.29848	4.12901	2.19997	CG15210
32011	3.27557	3.01468	4.45814	4.91858	4.93517	5.3891	4.02847	5.04382	5.04467	4.05318	5.17291	4.02029	CG15209
326229	1.24804	0.829467	3.86795	4.18481	4.54443	4.70248	1.83787	4.24524	4.7652	3.73625	3.57453	3.48664	CG32669
32013	4.21752	3.6732	5.44757	5.727	5.62175	4.96365	5.38656	4.6489	5.3694	4.34728	5.11726	4.36106	CG17333
32040	1.63037	0.293422	3.49545	4.19515	4.17222	5.07669	4.28732	4.81848	4.20177	4.49841	4.18673	4.23471	Vago
32041	4.24109	4.17402	5.13805	5.3002	5.54376	5.28232	4.69875	4.99284	5.40175	6.02627	5.45305	6.22032	CG2076
32043	2.16931	-0.854413	4.7782	4.85446	4.67521	5.34501	2.91875	4.77495	4.71582	4.43788	4.65274	4.21832	CG42249
318146	4.91805	3.0966	3.65493	4.20254	5.63327	5.12258	7.53991	4.68349	5.91586	2.99706	7.0156	3.78858	CG32667
32051	0.971962	1.15781	0.480761	-0.591349	2.39865	0.225663	4.33599	1.199	2.1747	-2.18698	3.42113	-1.25703	CG15199
32053	1.8801	-0.445026	3.67301	3.1709	2.87135	3.55977	3.56531	3.32549	4.26929	3.01899	3.59541	3.7967	CG15201
32059	-2.34939	0	0	0	-3.62741	-4.1456	1.13767	0	0	-1.23911	3.70458	0	CG1394
32072	2.47911	2.62219	1.91745	1.93821	2.65344	2.31531	3.03874	2.04622	2.67326	1.87851	2.47402	2.0141	CG34348
32076	5.94419	5.2458	6.74173	7.00822	6.80346	6.71687	6.46177	5.81048	6.42549	4.96439	6.05216	5.83665	CG11752
32099	-2.80358	-2.86877	0.537329	1.17981	1.2038	1.77931	3.81129	1.56369	2.67968	1.12672	3.70803	1.66817	PGRP-SA
32121	0.927771	-1.36233	0.0717349	3.76231	-0.462505	3.89294	2.77141	3.0674	0.513326	0.977563	3.25043	0.178881	CG2444
32137	-0.652002	-0.717195	-0.407048	-1.52825	2.35538	-1.71124	6.69079	2.61596	2.17549	-0.999402	5.87502	-0.322662	CG15741
3772605	-3.0108	-3.07599	0	-2.64826	0	-3.54396	0.821827	-0.363856	-2.12545	-0.95039	3.67883	-4.38671	CR32661
3771836	0.3183	-2.07452	0	-1.00736	-2.91413	-4.78281	1.21671	-1.07036	0	-0.56847	3.59342	-3.33534	CR32660
32156	2.59957	1.95455	3.39386	3.80159	3.43287	3.65207	3.69825	4.30299	3.23241	3.53083	2.56292	3.22479	Sclp
32165	5.05906	3.63084	8.254	8.53482	8.8519	9.18816	8.52937	8.16282	8.97146	6.25978	10.0628	6.24531	regucalcin
32170	-1.49375	-1.72566	-0.0357605	0.59257	1.07766	1.01039	2.29566	0.428896	1.39769	0.484416	3.47021	-0.598493	Cyp311a1
32172	-2.538	-1.60319	-3.13569	-2.41425	0.387966	-3.01227	0.0100792	0.391479	-0.438785	-4.47036	0.79906	-2.79362	Cyp318a1
32174	3.02662	-0.74767	6.35586	5.54386	6.35411	7.03348	6.01271	6.06586	6.95258	6.75176	7.6171	6.31664	Muc11A
32179	-4.17162	-5.23682	-6.35427	0	0	0	-2.13737	0	0	-4.10399	1.54205	0	CG2750
318141	-4.07182	-1.86239	0	-3.25841	0	0	1.91774	0	-3.45288	-1.76856	4.39604	0	CG32652
32198	6.25884	3.45181	7.77716	7.7671	7.11613	7.61501	7.21625	6.88474	7.99364	6.97433	7.36211	6.95399	Cpr11A
32199	0	0	0	-3.99998	-4.40175	-5.18296	9.8619	0.681968	3.0003	0.0782692	11.7681	0.168463	Lsp1alpha
32203	2.30852	-3.3988	4.60704	5.03636	3.00249	4.07411	4.59587	4.24482	4.15655	2.5001	4.40719	3.90998	Cpr11B
32234	0.0391415	-3.44109	1.47326	2.69801	1.54248	3.18819	2.69541	1.45271	2.04973	1.35281	3.40787	0.431984	CG3775
32252	0	0	0	-4.37782	0	0	2.87937	0	0	0	4.72572	0	CG12715
32262	4.81433	4.62845	4.78394	5.27502	5.5856	5.11068	5.43862	4.72897	5.32404	4.21359	4.98366	4.61106	CG15717
53578	6.10795	5.50831	8.03898	8.49245	8.68582	8.47695	7.89809	8.38197	8.90835	9.145	8.60009	9.36982	Jafrac1
32292	4.75131	3.89512	6.19229	6.29093	6.17492	6.28968	5.69301	5.76895	6.27577	5.20313	6.6764	5.17201	CG1640
32296	3.06602	2.9981	3.83446	3.80309	4.27056	3.55044	4.2682	3.51391	4.35327	3.1805	3.63582	3.66586	CG1662
32297	3.42955	2.28408	5.2207	4.98106	4.53719	5.1274	4.54079	4.32923	4.89337	3.35776	4.87273	3.94045	CG1673
32307	-0.372078	-0.0578694	-0.0194749	-0.281494	-1.67343	-0.939291	3.09667	0.395399	-0.491833	-1.19312	2.10185	-2.16897	CG15754
32309	-0.615165	-2.51686	1.88219	2.12279	1.99712	2.21646	1.9941	2.00555	3.43585	2.9478	1.94793	3.16534	Cpr12A
326225	4.34748	3.63843	6.05044	5.87989	5.8813	6.05731	5.48262	5.18566	6.10182	5.31289	6.11006	5.71753	CG32633
32314	9.78354	9.04887	10.0082	10.335	10.4527	10.2663	10.5647	9.78726	10.4753	9.38341	10.6886	10.0115	up
32325	-1.41813	-2.43193	3.96663	4.3252	3.09941	4.41839	3.45139	2.82712	3.69965	3.15541	3.3791	3.44309	CG11162
32327	2.89249	2.06848	2.95971	3.00438	3.7987	3.28653	3.32922	3.14637	3.63686	2.17371	2.53661	3.02713	CG11158
32329	-0.785973	-2.04336	-0.361732	-0.417456	-0.348336	0.201764	-0.0452399	-1.25966	-0.30203	-0.177176	1.81461	-0.409531	CG32627
32335	7.09797	6.99593	8.07706	8.21021	8.10337	8.21432	8.45861	7.33505	8.11069	7.30139	8.54165	7.64038	CG11151
32339	-0.390422	-2.34458	-3.38043	0	-0.775358	-1.67205	3.35151	-1.54671	0.123828	-4.13014	2.99118	-3.4534	Yp3
32353	-4.87166	-5.93686	-6.05432	0	-5.14968	0	1.25844	-6.02795	-1.12373	-1.16017	0.84796	-3.80536	CG11071
32354	0	-4.86877	-6.5712	-6.26479	-4.0816	-4.34344	1.29468	-4.95987	0.153981	-0.58322	2.00357	-2.08101	mamo
32361	7.94212	6.07575	8.70383	9.48274	8.95661	9.10855	8.45978	7.93106	9.83943	8.67258	6.71513	9.53371	CG1368
32362	-2.69382	0	2.21734	2.3194	7.50219	2.62267	1.83033	6.4276	5.2389	1.89738	-2.71432	2.83427	CG11581
318109	4.50377	-0.336654	7.86113	7.9718	8.57823	8.77867	9.09357	7.47773	10.3414	8.9466	9.57946	9.50796	CG32603
32365	1.82299	-1.91619	4.60316	4.27705	2.94301	3.91756	5.04206	4.5945	4.24963	3.81678	2.13439	4.43457	CG11585
32366	0.33407	-0.519619	1.1012	0.51148	5.05001	0.93187	4.16373	4.58871	3.43109	0.546097	4.40603	1.18172	CG13403
32381	2.76076	-3.08625	6.08313	6.17416	4.85125	5.99076	4.28514	5.01398	5.68171	4.71421	5.4937	5.15617	CG1461
44079	5.14372	2.00697	8.73257	8.60665	9.27374	9.83027	8.94937	9.57722	9.65241	8.95433	10.127	9.04957	Ag5r2
44631	4.5087	0.0688439	6.13169	7.42616	6.01946	6.2766	6.56544	6.53998	7.33228	5.1747	7.74477	5.01813	Ag5r
32412	-1.37587	-0.923328	-4.92245	0	-2.90024	-4.21158	-0.555383	-4.51697	0	-2.8641	0	-3.99542	CG12539
32419	4.51283	3.79045	5.31847	5.75712	5.15879	4.2631	6.66849	4.62947	5.57655	6.86455	5.56666	6.44083	CG9512
32420	3.65992	1.8288	5.17043	5.73224	5.0729	5.83681	4.72931	4.9401	5.44665	3.10879	5.27179	2.33153	CG9509
32421	-0.240104	-1.10438	0	-2.91544	-1.31721	-1.51347	0.886991	-1.11824	-3.1099	-1.97155	-1.47472	-3.35371	CG14406
318104	-3.20743	-4.27263	0	-4.08368	0	-3.26667	-0.301676	-4.36372	0	-4.1398	2.75438	0	CG32591
32436	1.2634	4.32284	-0.768928	-0.69377	0.958907	1.21357	1.97983	1.15864	2.36552	0.407658	3.19558	0.615984	dob
318913	4.73475	2.55891	6.04245	6.57102	4.46092	5.73838	5.53106	5.41116	5.35668	4.6704	5.97489	5.31015	CG33178
32439	4.48639	3.94897	5.19705	5.78496	5.53472	5.24294	4.93514	4.46095	5.41535	5.73323	4.88399	6.17701	CG9065
32444	2.3217	0.0870523	4.98097	4.80691	4.47718	4.93031	3.3367	4.34939	4.51173	4.52902	4.79834	4.30315	Cyp4s3
48531	-3.54487	0	-4.72752	-4.42112	-3.82289	0	-0.641857	-4.70116	-1.80823	-1.89227	1.80375	-1.47856	Pp1-13C
32471	6.14668	5.62935	6.37151	7.10712	7.00775	6.73644	6.78214	6.59704	6.67224	5.89126	6.07128	6.46059	Ahcy13
32516	4.55762	3.7882	6.04847	6.24193	6.00878	6.46055	5.34008	5.85844	5.90261	6.16936	6.1087	6.52767	CG8206
32525	1.72779	-0.954863	6.11908	5.85652	6.31843	6.27516	6.23392	6.0897	6.85278	5.20875	7.40104	5.5651	CG8952
32538	0	-5.03686	0	-6.79133	0	-4.0309	0.799055	0	-5.04238	-2.09667	3.57473	-3.22729	CG8565
44046	6.65325	6.07567	7.28961	7.59387	7.53287	7.11855	7.51232	6.83394	7.4315	6.09773	7.12448	6.95412	sun
32545	7.87641	7.39338	9.63718	10.0371	9.85731	9.61553	9.84491	8.8026	10.0418	8.86882	10.2387	9.10597	Gapdh2
32573	4.9592	5.26471	6.2637	6.43905	6.03169	6.23044	6.15418	5.80111	6.27121	5.69021	6.68493	5.56845	Nipsnap
32584	4.95935	5.8393	4.88482	5.23252	6.08527	5.46357	5.47883	4.98073	5.97086	5.54354	5.9354	5.76848	Pros28.1
318095	6.45964	6.13237	7.06209	7.42446	7.31323	6.85909	7.09487	6.56348	7.01041	5.66948	6.61527	6.34937	CG32576
32592	6.32893	4.70579	7.13038	7.25853	8.19193	6.84564	8.13224	6.75951	8.52154	5.94739	8.31867	5.2787	CG9914
32596	2.63637	4.0225	3.24092	3.2158	3.04285	3.61276	3.58003	3.11899	3.57593	4.13697	4.06024	4.11565	CG9917
32599	4.05885	3.72309	4.8595	5.08614	4.82961	4.98106	4.64543	4.37987	4.57432	3.81444	4.49888	4.34437	CG9921
32606	4.69292	4.57551	5.29391	5.44061	5.57533	5.4381	5.6291	5.08551	5.7474	5.44876	5.3555	5.86693	CG4239
32641	-0.735431	-1.76808	-0.0668104	0.306591	0.330778	0.370329	-0.154942	0.678412	0.165775	0.218903	1.09062	-0.109276	CG15865
32645	1.89395	1.45236	2.13297	2.18432	2.24716	2.45261	2.33639	1.63057	2.82329	2.56888	3.01422	2.22805	Axs
32648	3.63916	1.51647	5.54459	5.77939	5.63897	5.96802	4.602	5.52764	5.92247	5.00183	5.49991	5.31897	spheroide
32649	5.41502	3.54622	6.84953	7.30859	7.11019	7.28114	6.84127	6.77735	7.24023	6.43935	7.52132	6.64329	CG9673
32650	4.56962	2.64924	6.35971	6.54139	6.26174	6.51633	6.04614	6.15468	6.22604	5.13491	6.65621	5.31393	CG4653
32651	1.48971	-1.38284	4.20554	4.27159	4.12448	3.87616	5.68582	3.00569	3.91469	1.33255	4.61023	1.94841	CG9672
318094	5.38205	5.32642	5.57785	5.26832	6.89927	5.54147	6.97763	6.35675	6.64415	5.39416	7.15757	5.91778	TwdlX
326223	2.47885	-0.171302	3.08047	3.31962	3.81195	2.81942	5.50307	4.64686	4.21733	2.88017	1.9369	4.35489	Twdlalpha
32673	2.29768	2.67406	3.04493	2.99044	2.63869	2.98962	3.12142	2.63489	2.85253	2.55139	3.12375	2.47969	CG13004
32696	3.87556	3.77223	4.36249	4.61041	4.40067	4.24175	4.54111	3.74887	4.0573	4.13566	4.22663	4.11761	Arpc3B
32701	6.07274	6.00265	6.94811	7.38016	7.20834	7.01564	6.60127	6.8749	7.06514	6.81593	6.34984	7.17586	CG5010
32709	3.35089	-1.50701	1.47507	2.81686	-0.00614079	-0.607969	3.90884	1.57136	0.00204411	-1.87702	4.84631	-0.697439	CG5162
32714	2.47619	-2.51183	3.01457	2.97479	3.09126	2.05891	4.40093	4.35514	3.57717	1.84339	2.42364	3.32749	CG10597
32719	0.591102	0	3.21962	5.89564	2.99122	7.17101	4.4264	6.3669	4.74429	3.75627	6.44909	4.89362	CG8664
32720	3.81883	-1.50639	6.97386	7.24554	7.16693	8.06434	6.37353	7.36903	7.69028	5.86338	7.84358	6.67195	CG8661
32768	3.78186	3.82979	3.60652	4.32335	3.63503	3.82594	4.26873	3.68788	3.5505	4.63998	3.90854	4.92307	CG6762
32776	2.86768	2.62411	3.42695	3.95485	3.48562	3.42086	3.31127	3.33257	3.68174	3.44097	3.31424	3.49261	CG7772
32789	5.54977	5.37617	6.42975	6.8884	6.79652	6.79001	6.39877	5.72487	6.7812	5.12251	7.3183	5.45864	scu
32794	9.08456	8.43331	9.32354	9.6907	9.77344	9.42688	10.323	9.45573	9.8689	8.9647	9.95359	9.56299	wupA
3771928	0.594159	0.735416	0.981596	0.798829	2.29518	0.478337	2.18446	2.48897	1.7299	3.9027	-0.219885	4.02331	mir-210
32816	0.453781	0.356373	0.89825	1.54532	1.06267	1.33698	1.14317	0.138901	1.3021	0.123572	1.25423	1.0416	CG6106
32821	-0.927315	-4.69295	0.681447	0.888313	4.7974	3.77178	5.30311	3.43861	6.38834	4.65609	7.10574	5.55961	Tsf1
32832	0.403635	0.381763	-0.0175888	0.543386	0.036005	1.0497	1.8423	0.446414	1.26202	3.07947	3.05735	2.39328	psh
32834	2.34589	0.778198	5.12148	5.18092	4.87118	5.49381	5.26365	4.95181	5.19894	5.29952	5.14033	6.2428	CG15044
32835	4.82617	1.88901	7.9051	7.98514	7.94108	8.04898	7.71483	8.03897	8.01261	6.78467	7.79202	7.69058	CG15043
32848	-5.13135	-4.88621	-6.31401	-6.0076	0	0	-2.0971	0	-3.6171	-2.74179	1.71852	-4.06505	CG15040
32878	3.08261	2.77364	3.91982	4.25472	3.65213	4.07123	4.72729	3.00282	3.45669	2.3348	3.4151	2.86402	CG7280
32880	3.71308	3.00543	6.09366	6.08314	5.98972	6.06418	6.54558	4.98149	5.9098	3.67367	5.71801	4.34171	CG7322
32887	-1.37189	-3.02205	-1.72447	-1.61071	-1.49791	-3.01609	0.0605751	-2.69811	-1.44261	-1.10123	2.8798	-1.82291	CG7349
32888	3.82818	0.771832	4.49371	4.52111	4.26942	4.57332	4.57111	3.99289	4.22446	3.7618	4.11734	4.15478	CG7378
2768869	-2.93377	0	0	-2.81002	3.01702	0	7.26861	1.66483	5.37991	5.91522	8.14092	5.4436	CG34330
32905	2.99643	2.45787	4.55854	4.66634	4.84571	5.29264	4.74661	4.55085	5.04775	4.57357	5.63569	4.87	Mec2
32912	5.4486	1.07999	6.39385	6.5945	6.66495	6.44202	6.78666	6.35885	6.942	5.86751	7.49079	5.87936	Mur18B
32913	5.42743	1.66453	7.74675	7.73869	7.43086	7.99794	6.19981	7.38793	7.83382	6.37516	7.24662	6.94918	Muc18B
32915	0.663787	-2.16815	2.95077	3.35687	3.5344	3.62977	1.93273	3.51113	3.21629	4.62843	2.2839	4.35146	CG14196
32951	1.93644	-3.22468	3.46212	1.5127	0.847403	1.79355	2.65888	2.10904	1.96278	0.0673495	2.58679	-0.379485	CG14219
32974	2.87525	2.5098	5.09912	5.04962	5.2441	4.72382	4.11846	3.97814	5.26677	2.67892	4.03293	2.70649	Zw
32975	1.35528	0.58258	2.38608	2.45881	2.78108	2.64849	2.01885	1.72361	2.94674	1.47453	2.4182	1.41293	CG14225
33009	0	0	0	0	0	0	0.0503824	0	0	0	2.05976	0	CG9570
33011	3.4766	0.358295	4.56276	4.71668	4.44501	4.3461	4.84078	3.48443	4.10766	2.81305	4.97588	3.69143	CG34331
33013	3.81697	0.021486	4.33941	4.37963	3.5491	4.45906	4.48676	3.63456	4.40133	4.03625	5.16019	4.30035	CG9572
33016	4.19153	3.62248	4.82672	4.98844	5.01197	5.13531	4.72682	4.12169	5.23881	3.87353	6.21349	3.74506	CG9577
33018	1.94381	2.24566	2.51058	2.99913	2.82614	2.82951	2.62807	1.84861	2.84002	2.30479	2.79589	2.69266	CG9578
33019	2.28276	1.93226	2.44599	2.52314	3.15695	2.91043	3.32635	2.39248	3.30421	2.44731	4.48234	2.76932	AnnX
43984	-2.65522	-2.56912	-1.91714	-3.81117	-2.07208	-2.46899	-0.173748	-3.17097	-2.24119	-2.67139	2.65461	-2.4954	Sdic1
33022	6.53101	7.56001	5.33346	5.20013	7.96922	5.14392	7.14518	7.52614	6.06727	5.54467	6.56921	5.71425	obst-A
33023	4.90783	5.15322	4.47122	4.5986	5.67576	3.93879	6.16146	5.23897	4.88865	3.37505	6.53672	4.25635	Peritrophin-A
50123	1.81535	1.20025	1.54771	2.97496	2.45845	2.18797	2.54891	2.26478	1.93893	0.396898	2.12665	1.72045	CG15456
33047	2.33217	3.39954	2.69193	3.36969	2.58254	3.7051	3.3416	2.43148	2.60851	1.66911	3.59397	0.763298	CG1702
33056	1.32598	3.14668	2.33658	2.72827	2.21822	2.57765	2.55248	1.87996	2.46097	2.11821	2.4741	1.91562	Cyp6v1
33057	0	-1.11356	-0.965066	-0.907199	0	-1.41212	0.696355	-2.94357	-1.83863	-1.71964	1.96434	-1.6085	CG1835
33058	-2.25291	-4.3181	0	0	0	-4.31214	1.46958	0	0	-0.863341	3.81962	-3.50853	hydra
33060	-1.33951	-3.89527	0	-2.70633	-4.1081	-3.88931	0.805773	0	0	-2.17748	3.25795	0	CG1324
33072	1.94421	0.816387	3.46587	3.60745	3.67771	3.57441	3.64709	3.1495	4.35324	2.67012	4.31534	2.60303	NPC1b
33073	3.15949	0.634906	4.7052	5.08465	4.23927	4.52038	4.75921	3.76772	4.41154	3.19568	3.89899	3.2528	Ser6
33074	-0.294588	0	1.77022	2.01399	1.02441	1.33741	1.32393	0.451134	1.96774	0.0799771	1.33977	0.520886	CG1304
33076	4.55751	4.77608	5.87556	6.44567	5.95222	6.4603	5.20676	5.6012	6.3529	5.61534	6.41574	5.69241	CG1532
44110	4.40181	4.82264	5.83675	6.28902	6.55299	6.7252	6.3833	5.73986	6.48448	6.02949	6.7346	6.05965	Mgstl
318066	1.63289	1.4164	2.21469	2.32463	0.907354	1.59993	2.54995	2.42193	1.66636	0.455481	3.76262	0.72089	CG34120
33120	0.415687	-2.88523	4.45674	5.76715	4.62304	7.29165	4.71291	5.08426	5.5686	3.56953	3.04211	4.6245	lcs
33123	2.79821	-2.83137	6.17933	7.07103	4.82814	7.47892	5.89468	4.68546	5.80054	3.28514	7.40182	4.1407	CG10918
3355162	0.279855	-2.3703	1.3522	0.818643	-0.261199	0.220617	1.01294	-0.139467	1.62418	0.0844581	3.09932	0.896952	CG40486

## Sheet: 2x down day 0
Gene ID	wt day0	wt day1	wt day2	wt day3	wt day4	wt day5	Dis3KD day0	Dis3KD day1	Dis3KD day2	Dis3KD day3	Dis3KD day4	Dis3KD day5	Symbol
33156	6.62729	7.09542	5.59886	5.31621	5.49181	5.69707	4.25962	5.62473	5.1329	5.12347	5.32303	4.92291	l(2)gl
33157	0.263738	0.259688	0.0616787	-0.0855012	0.411318	-0.0185356	-1.81671	-0.165954	-1.71078	-0.286737	-1.25784	-0.917499	Ir21a
33161	4.48384	4.93865	3.52319	3.55009	2.8563	3.25997	2.39816	2.93902	2.62653	3.41377	2.26177	3.01059	dbr
45339	2.37698	1.62668	1.80153	1.43877	-1.02909	1.8965	0.310529	0.302099	-0.177923	-0.291112	0.95636	-0.251801	net
33165	4.5511	5.11157	3.02719	2.78488	2.21421	2.93696	1.55621	2.35659	2.5581	2.23493	2.66477	2.00541	CG11376
33170	3.20311	3.36702	2.05928	1.99162	1.48872	2.49049	1.0083	1.64123	1.77042	2.71472	1.27326	2.33475	CG4822
33171	6.61552	6.39053	6.86872	7.30715	6.33739	7.148	4.7927	6.82382	6.45536	6.16483	6.32719	5.81349	CG3164
33175	3.77455	4.11974	2.9882	4.16134	3.0533	3.87382	1.86711	3.13656	2.45009	3.24815	2.78172	3.75835	CG11454
33176	1.03123	1.44163	-0.0620497	0.118599	0.474246	0.295911	-1.35816	0.854673	-0.193266	0.384937	-1.34757	0.124551	CG42399
44205	4.14961	4.80296	3.58717	2.40608	2.49109	3.71217	1.42013	2.4161	2.99605	3.18619	2.85571	2.60658	spen
33185	5.0146	5.19879	3.7911	3.22599	3.54546	4.20742	2.38094	3.21187	3.95148	3.94307	3.73989	3.48787	kis
33190	3.76922	3.79843	2.91725	2.99594	2.85996	3.15389	1.84996	2.77527	3.02148	2.80194	2.72468	3.02091	CG3645
33191	1.41205	1.81492	1.13852	0.571959	0.197089	1.14657	-5.65227	-0.0301553	-0.904553	-0.806968	-3.18346	-1.83362	CG17075
33194	4.7158	5.38587	3.12999	3.24032	3.15373	3.22257	1.84253	3.24377	3.1324	3.37449	2.04332	3.71667	mbm
33195	4.59614	4.40663	2.75147	2.73191	2.4176	3.01333	1.67803	2.15767	2.35005	2.14145	2.65613	2.07655	CG17078
33196	4.09607	4.76664	1.92479	2.0559	1.46023	2.08586	1.25794	1.71909	1.87652	1.33642	2.40395	1.63534	smo
33199	3.12065	2.53788	1.96359	1.63503	2.77389	1.93887	0.434544	1.48216	2.01068	1.22147	2.79786	1.33096	CG11592
33201	5.4451	6.37421	3.3748	3.66552	3.91757	3.77663	2.8242	2.93609	3.60627	3.22278	3.38235	3.17133	U2af38
33207	4.98093	4.88142	3.90293	4.01563	3.56465	3.91729	3.15913	3.66235	3.45372	2.78575	4.03355	2.61799	Ent1
33208	2.94886	3.19174	1.8181	1.73818	2.18181	1.97362	0.594705	2.15754	2.59478	2.24365	2.13554	2.63627	al
33210	3.87742	3.34663	2.81696	3.04449	2.84149	2.97565	0.549834	3.06486	2.89605	3.08671	2.0608	3.20828	RpI135
33211	4.65742	4.70944	4.23418	4.24153	4.05074	4.39177	2.86943	3.60282	3.967	3.53097	3.89144	3.29977	alpha-Adaptin
33212	4.36062	5.74861	3.45239	3.5747	3.6136	3.6986	2.3873	3.13708	3.55693	3.12315	3.36496	3.13614	ebi
33213	4.2755	3.74866	0.397322	0.326089	1.46978	1.43697	1.27296	0.773731	1.03512	0.587486	0.97557	1.18875	CG13690
33218	4.40264	4.26336	3.46701	3.00969	3.16087	3.84363	0.695031	2.82256	2.76744	2.24416	2.80114	2.23676	ex
33221	3.01702	3.2173	1.90004	2.00005	1.23867	1.96486	1.04064	0.729878	0.682698	0.297508	0.620912	0.139334	CG4133
33222	1.75921	2.16274	1.77473	1.67533	1.2523	2.0526	0.0826895	0.807823	1.4139	0.413769	1.086	0.111385	CG4297
33223	4.46288	5.149	2.38275	2.68563	2.41139	2.88372	1.54597	1.81011	2.47872	2.28945	2.53756	2.4412	MED15
33224	4.63031	4.03802	4.67864	4.27776	5.22883	4.35907	1.87801	5.62349	5.45996	5.18481	4.49851	6.15128	cbt
33225	3.93524	3.71624	1.61983	1.3966	1.69478	1.81372	0.851361	1.30649	2.00782	1.68101	2.34478	1.75279	ush
33226	6.83644	7.17398	5.08088	5.38719	5.48894	5.47305	4.6354	4.75529	5.29651	4.85043	5.19756	5.16986	lwr
33230	0.6294	1.25114	-0.776651	-0.118861	-1.49146	0.15881	-2.58607	-1.78356	-1.78045	-0.49307	-1.07893	-0.675699	rempA
33234	4.18074	3.7618	3.44456	3.73147	3.57136	3.76654	2.12358	3.44678	3.18347	3.55899	2.26919	3.79454	Nle
33235	4.78484	5.1881	3.18782	3.40192	3.30972	3.50025	1.88608	2.68471	3.30171	3.19954	3.53449	3.02818	CG2807
33237	6.14716	6.12231	5.31555	5.25455	4.52429	4.78414	4.17725	4.57952	4.45986	3.75328	4.11028	4.0893	CG2813
33240	0.246205	0.374482	-1.60547	-1.29907	-1.99035	-1.0346	-4.38606	-1.71661	-3.368	-3.81462	-3.31779	-3.55291	Gsc
33241	4.13996	4.6239	2.13628	2.88122	1.04091	2.15055	1.80258	1.29263	1.24821	1.24217	1.29843	0.94002	CG13689
33245	3.25193	3.28095	0.836189	0.532351	0.968685	1.58038	-0.353842	0.505574	1.45107	0.759721	1.45527	0.662937	ds
33247	1.74689	1.49419	2.44597	2.68193	1.38271	2.14131	-0.407602	1.5442	0.716203	0.675794	-0.353829	0.941729	Eaat2
33248	0.571244	-0.266851	1.28217	1.40745	-0.116192	1.14644	-2.02347	-0.137782	-0.823813	-0.781262	-1.63292	-0.818935	GABA-B-R3
318874	2.32963	3.48942	-0.444819	0.000746212	0.0202182	-0.173974	0.563132	0.0293088	0.349181	0.411583	0.390838	0.281718	Nnf1b
33255	2.61987	3.2228	0.904139	1.75747	0.528461	1.45793	0.125815	0.204242	0.77196	0.895505	0.768792	0.594251	CG3883
33262	5.05578	5.30941	3.45409	3.39398	3.1912	3.42481	2.76509	2.99095	2.7421	2.36414	2.8749	2.39119	dock
33263	4.8018	5.21672	3.42392	3.40202	3.55323	3.77498	2.72301	3.43663	3.02098	3.36506	3.57663	2.88654	drongo
33264	2.88897	2.24743	1.98297	2.2932	1.85046	2.01985	0.447657	1.50761	1.3173	1.64189	1.37772	1.75724	CG4291
33268	4.68066	4.51423	4.10109	4.10493	3.81688	4.28638	2.40619	3.50378	3.44866	3.25112	3.2403	3.30231	aru
33269	5.05812	5.36045	3.63405	3.97483	3.81407	3.6687	2.8378	3.42661	3.45022	3.52106	2.80411	3.85849	dbe
33276	2.7512	2.97923	2.71602	2.84611	1.4607	2.78763	-1.33405	1.58989	0.733405	0.490066	-0.72322	0.467245	CG4341
33277	4.34449	2.88338	6.26316	5.71836	5.0817	6.33122	2.46903	5.17274	4.67349	4.64186	3.41945	4.33004	ia2
33281	4.68009	4.68823	2.62922	2.23507	2.1762	2.69763	0.986872	2.00934	2.21444	1.99618	2.34785	1.982	S
33282	2.84647	2.71327	2.2493	2.52305	1.96666	2.46014	0.512398	1.73771	1.95236	1.96603	1.95601	2.06024	ast
33285	3.25503	3.59888	3.18211	3.37884	3.1128	3.19585	1.15678	2.79272	2.67213	2.64498	1.66621	2.84987	CG4644
33294	3.15913	4.39285	1.6085	2.06091	1.71931	1.84561	1.14697	1.43228	1.64579	1.90824	1.68523	2.08051	Tfb4
33299	6.24672	6.62251	3.06233	2.7679	3.57214	3.27966	2.30688	2.55662	3.51099	2.51425	3.9423	2.79774	CG5080
33300	3.05603	3.66124	1.75598	1.86808	2.08499	1.82716	1.12659	1.00143	1.81169	2.069	1.64932	1.49238	CG4785
33304	4.19707	4.59195	2.88888	3.13059	2.96393	3.446	2.32788	2.53612	2.7473	2.6948	2.89817	2.73583	CG4887
33307	3.19758	2.58045	2.36701	2.81569	2.34317	2.66818	1.18942	2.43425	2.25815	2.58188	1.08789	2.89609	Tgt
33310	2.08656	2.07368	1.55798	1.32036	-1.53558	0.38364	-2.44821	-2.18734	-3.48028	0	0	-2.51318	CG14342
33314	3.33814	3.82437	2.45267	2.58401	1.17524	2.34441	-1.78005	1.2312	0.0286634	0.0946281	-0.545709	-0.477975	robo3
33324	3.0498	3.72466	1.40856	1.71921	1.18061	1.73098	0.75035	1.86918	-0.757057	1.39871	0.186247	1.15564	NLaz
44522	6.02975	5.80125	1.86806	1.49636	0.732037	1.81882	0.575735	1.02067	0.683229	1.43162	2.19745	1.01177	lea
33334	4.35773	4.0555	0	0	0	0	0	-3.16488	0	0	-6.08798	0	halo
33339	4.4595	4.25356	3.2694	2.7515	3.67793	3.35012	1.33891	3.3956	3.30536	2.32903	3.41185	2.28819	CG14351
33343	5.39391	5.09868	4.98848	4.21655	4.18511	5.16734	2.06826	4.41482	4.34931	3.90008	3.16	3.60657	chinmo
33349	2.31274	2.26516	1.16956	1.25749	0.96284	1.44824	-0.545173	0.705428	1.14849	0.850234	0.590431	0.649328	frtz
33353	4.20754	3.94943	3.24535	3.36501	2.96692	2.55767	2.44076	3.00119	2.93609	2.61422	2.30477	3.01622	CG17652
33356	3.98302	3.94511	2.58479	3.05039	3.0088	2.6793	1.52099	2.29732	2.3772	2.23197	2.2151	2.29143	CG17712
33361	2.85721	2.2295	3.57037	3.36851	2.09607	3.17049	-1.10317	1.99907	1.06014	0.681618	-0.987998	0.470887	CG31665
33367	4.1762	4.57392	3.92624	3.52833	3.28954	3.85076	2.00442	3.49406	3.17865	3.08869	3.09132	2.89269	CG7337
326152	0.635928	0.0853081	-1.14763	-1.24562	-3.09099	-1.10668	-2.81685	-3.29119	-3.62065	-4.06726	-1.10228	0	CG31670
33370	3.22046	3.16398	2.01963	2.10005	1.55006	2.16707	0.967952	1.12458	1.75952	1.105	1.32139	1.40361	CG15356
3346207	1.19693	0.392436	2.03997	2.29058	1.1255	2.11489	-1.64892	1.59224	0.0787351	-0.221968	-0.725137	0.101593	CG33543
33377	1.3963	1.35793	2.03928	1.68779	0.660411	1.23111	-0.899045	0.516991	-0.00806147	-0.446651	0.232651	-0.659216	CG4238
53544	1.84459	2.85359	-1.79597	-1.07693	2.52141	-0.404925	-1.23055	2.21122	0.0512559	-1.81112	-1.63621	-2.64895	CG42296
48440	1.90171	2.47976	-2.58311	-3.59864	-4.00041	-2.78163	-0.636385	0	-2.7931	-1.48483	0.246253	-2.97801	CG31672
326153	4.35465	4.94107	3.06929	3.20089	3.18831	3.54526	1.83244	2.58582	3.3067	3.16754	3.21278	2.83544	tho2
33388	3.47703	3.56565	2.33121	2.64948	2.28276	2.38701	1.87388	2.03862	2.01389	2.21692	2.65089	2.05911	CG11723
33389	3.17729	3.14074	2.46026	2.56109	2.38366	2.78457	1.47658	2.08003	2.8568	2.68657	3.10118	2.32367	CG7261
33392	5.88922	5.55674	3.6483	3.4107	2.85547	3.62206	1.96925	3.06811	3.03131	2.69383	2.43213	2.35081	aop
33398	4.00073	4.9115	2.04629	2.17289	1.67656	1.98701	1.2604	1.04899	1.63671	1.38667	1.25883	1.31678	CG10880
33399	3.40895	3.1461	2.82773	3.11475	2.43875	3.1088	1.59943	2.09615	2.24115	2.46661	2.6392	1.99306	mio
33403	5.26015	4.53738	2.75997	2.40097	2.27736	2.60879	1.89506	1.90617	2.16605	2.18537	2.59986	2.03644	CG15387
3771890	1.4038	1.92134	1.47794	1.196	0.3597	1.48161	-3.16944	0.160349	-0.425322	-0.605726	-1.56543	-0.927951	eys
33419	4.08665	5.35939	2.61204	2.57313	2.24577	2.51538	1.5743	1.88761	2.26529	1.82514	2.39912	1.84096	CG4272
33423	3.42908	3.89015	1.96684	1.95309	2.11329	2.22264	0.902008	1.64645	2.31288	1.51295	2.40597	1.68734	CG9866
33427	3.60675	3.23234	4.10399	3.75818	2.90273	3.51596	0.48609	2.90406	1.915	1.71731	0.504588	1.54293	VGlut
33429	2.06195	2.69038	0.431655	0.0661907	3.7555	-0.667638	0.317882	3.27597	0.769884	-0.254459	-0.289479	-0.577719	CG18641
33432	2.66112	2.40483	1.79326	1.43889	1.55298	2.08318	0.676121	1.51042	1.42808	1.38829	1.32813	1.41359	dpp
33435	4.23483	4.26787	2.84063	2.92503	2.18401	2.75707	1.95908	2.51829	2.2728	2.58235	2.73666	2.59654	oaf
33439	2.4783	3.2415	0	0	-4.7952	0	-3.42153	-4.67347	-4.5879	0	-0.0254508	0	Cyp309a2
33441	4.62579	5.39021	-0.542473	0.223361	-1.18104	-0.331597	-0.45681	-1.19418	-0.430534	-0.12226	0.707147	-0.615444	CG3227
33442	3.60653	5.28877	-0.356239	-2.50927	-1.57	0.366637	-1.53736	-0.914838	-0.527409	-0.449905	-0.370579	-1.14879	CG9883
33455	1.48136	1.70392	0.475813	0.318434	-0.584217	-0.00966843	-3.2211	-0.718153	-1.49507	-2.20472	-2.58236	-1.65113	CG31690
33460	4.27174	4.75729	2.50171	2.55773	2.49617	2.57723	1.57902	2.1364	2.30244	2.21522	1.98969	2.22081	Cwc25
33462	9.94486	9.40329	8.55235	8.69598	7.61543	8.34269	7.20163	7.6571	7.49245	6.74463	6.93446	6.71399	CG9894
33465	3.05096	3.97856	1.65668	1.93689	1.58308	1.86936	1.25112	1.11396	1.63415	1.28055	1.50129	1.15251	Trn-SR
33467	5.03501	5.85574	3.45881	3.58042	3.69401	3.51464	2.5613	3.33319	3.16071	2.97916	3.4887	2.87291	aph-1
33468	4.99388	5.21008	3.75117	3.88633	3.85532	3.59049	3.40595	3.07143	3.43287	2.47349	3.77107	3.25141	Taf10b
33469	4.99484	4.87719	3.96875	4.18606	3.95382	4.09206	3.39767	3.45885	3.81943	2.9875	3.57653	3.66529	Taf10
33473	4.6293	4.21187	5.117	4.79685	3.61259	4.62872	2.21755	3.69605	2.91027	2.98257	3.44381	2.42947	Syt1
33474	3.32382	1.97495	3.93712	4.10019	4.47801	4.58035	0.177006	4.58981	4.65522	4.19382	5.07653	4.21992	daw
33477	3.61371	4.1397	2.71692	2.39067	3.39371	2.76566	1.68274	2.86207	2.86109	1.89179	2.29644	2.2654	Duox
33480	2.39695	2.71476	-3.89423	-2.58782	5.68057	0	-0.113417	4.96065	-0.782288	0	-3.73207	-2.38223	Cpr23B
33481	1.31626	0.785764	1.3016	1.16062	0.36744	1.33176	-1.45365	1.12615	-0.530702	0.386605	-0.471962	0.37707	CG2975
33488	4.79845	5.33245	3.98354	3.82841	3.57166	4.05626	2.76609	3.83182	3.594	3.33416	3.70412	3.26842	CG2991
33489	5.93736	5.90702	5.04581	5.31612	5.15891	5.30996	3.8549	5.47933	5.02673	6.45137	5.39262	6.18908	CG31694
33496	3.29772	4.30271	2.35624	2.1596	2.30512	2.75235	0.371932	1.78966	2.15149	1.88594	2.61655	1.4727	lilli
33499	3.59466	3.36207	1.49282	1.35109	3.1857	2.85012	1.99836	1.56764	3.42282	2.74032	3.02979	3.28062	Ts
33500	5.11255	4.3908	0.558194	1.12118	1.95009	1.70588	1.61411	1.13194	1.84006	1.84612	3.15569	1.50949	Rrp1
33501	4.02935	4.04583	2.36042	2.51084	2.34188	2.73999	1.891	1.92944	2.27298	2.10832	2.93375	2.05126	gammaTub23C
33505	4.72137	4.84397	3.76968	3.8389	3.4445	3.96101	1.84624	3.06735	3.36601	2.91607	3.28622	3.02004	Chd1
33507	2.60686	2.50046	0.575025	1.13638	0.918027	0.789142	-0.488713	0.356803	0.608265	0.163592	1.10718	0.522285	okr
33509	3.44894	3.35281	3.02844	2.68929	2.67231	2.90411	0.218944	2.40987	2.34729	2.01722	1.10632	1.78994	CG17265
33513	4.19078	4.33856	2.77892	2.92969	3.06112	2.86822	2.01718	2.40381	2.95448	2.55292	2.94491	2.47293	CG3542
33514	5.35621	5.55737	3.7084	3.76565	3.79431	3.842	2.82797	3.11201	3.57983	3.46245	3.54751	3.49855	CG3605
33520	3.19966	3.19737	2.05612	2.11637	1.4696	1.81483	1.18542	1.40583	1.21588	0.263632	0.451832	1.36738	cnir
33526	3.35778	3.43629	2.99569	2.81889	2.44929	2.93052	1.08265	2.37899	2.10099	1.92493	2.36753	2.11915	toc
33529	5.01422	6.21784	3.4745	3.33367	3.05992	3.50021	2.90155	3.16041	3.28497	3.45579	3.41946	3.38062	Mad
33536	2.30607	2.32268	0.290083	0.37295	-0.812153	0.485517	-1.11665	0.114966	-0.900997	-1.00331	-0.76863	-1.58341	CG34406
33534	0.479362	-0.148183	0.252809	0.697535	-0.544808	0.336527	-2.46587	-0.85124	-1.3161	-1.50839	-3.00994	-1.70168	CG34393
33541	3.85056	3.4641	2.70589	2.93278	2.57201	2.83075	1.72117	2.15825	2.63378	1.78253	2.21456	1.9322	CG9663
43895	2.40807	2.86936	1.80762	2.01518	2.36294	2.23736	-0.438509	2.26848	2.60847	1.12802	-1.02259	1.90141	E23
33565	3.75697	3.26055	2.48493	2.51191	2.36168	2.36341	1.69285	2.4675	2.21475	2.59012	2.74605	2.52263	msl-2
33567	4.28223	4.66522	0.630447	1.22158	1.58635	1.18663	0.542433	0.547876	1.53088	0.912387	0.368796	1.20238	CG3238
33572	1.19035	0.618195	-3.74719	-3.44079	3.00268	0	-1.46888	2.20991	0.612675	0	0	0	CG31954
33578	3.14093	3.24848	-0.680931	-0.0110669	-0.0695688	0.266551	-0.231063	-0.945634	0.113497	-0.985075	1.4951	-0.670567	Spindly
49638	6.10521	6.10934	3.99225	3.95834	4.23651	4.07862	2.73473	4.19342	3.75697	3.83398	3.40634	3.76229	drm
33581	3.01847	2.65361	1.11292	1.38305	1.08919	1.1621	0.155124	0.56415	1.07561	0.486419	1.01642	0.487501	sob
33583	3.80756	3.06153	1.09607	1.15388	1.4257	1.39398	0.303993	1.16308	0.663091	0.802042	0.71391	0.566245	odd
261617	5.36522	5.36066	4.24797	4.22374	4.45378	3.56487	3.72562	3.078	3.84165	3.11532	2.9314	3.74533	CG31777
44637	2.23637	1.8417	-0.00931431	0.420212	1.146	1.33977	-0.212852	0.228911	1.21608	0.0955141	0.836233	0.654418	cutlet
33599	3.02061	2.68464	3.54714	3.25086	2.12444	3.19402	-0.346538	2.60113	1.86916	1.32245	0.357144	1.51539	Shaw
33600	0.679039	0.163752	0.392221	0.660124	0.659219	0.635892	-3.89263	0.474253	-1.04777	-1.15936	-1.55592	-1.19428	CG10019
33601	1.56863	1.09174	1.88103	2.04027	1.45161	2.03591	-0.460584	1.63577	0.83402	0.709335	-1.25467	1.21083	CG31772
33602	5.18338	4.86807	3.87509	3.87487	3.51594	4.13873	2.7196	3.64488	3.86504	3.32343	3.49218	3.36934	bowl
33604	3.72514	4.05538	3.22378	2.83741	2.61997	3.21137	0.965401	2.40362	2.6327	2.474	2.79023	1.94841	CG3921
47399	3.30506	3.54462	2.75719	2.19961	1.10927	2.288	1.18494	1.47771	1.10556	1.05418	1.47668	1.34175	l(2)k16918
33606	2.5212	3.63129	1.04998	1.00846	0.553249	0.951002	-0.385956	0.590918	0.16192	0.0778771	-0.216705	0.133129	CG3407
33607	4.70283	3.93023	1.04521	1.71419	1.08109	1.20257	-1.33183	-0.861308	0.0127625	-0.0093524	-0.863018	-0.61272	slp1
33608	3.83822	3.4649	1.20306	0.87624	0.351613	0.881252	-1.0296	-0.0643113	-0.409371	-0.624658	-0.238858	-0.947918	slp2
33609	1.94109	0.738423	-2.44599	-2.98758	-1.80439	-1.4925	-0.430711	-4.58955	-1.41651	-1.12073	2.5937	-1.14662	CG3964
33610	2.99534	2.84017	2.03752	2.11774	1.0075	1.94249	0.210142	0.900909	0.487323	0.784589	1.70232	0.544471	Cep97
33613	0.108897	-0.604824	0.410961	-0.0135713	-0.247319	0.456214	0	-0.479107	-1.64987	-2.35952	-2.64195	-2.41974	fred
33619	6.39909	6.79276	3.74541	3.2912	3.66131	3.87913	1.78752	3.31254	3.23979	2.4143	3.33971	2.13248	ed
33627	3.77745	3.75129	1.554	0.851118	0.959618	2.22913	-0.261554	0.293611	1.62955	1.59942	1.19681	1.19737	ft
46015	4.46582	4.28897	3.57626	3.2804	2.27672	3.28638	-0.224004	2.10172	1.2957	1.01619	0.80465	0.837564	tutl
33635	2.65879	1.65098	2.60963	2.38005	2.3764	2.57534	-0.197905	1.82091	2.07329	1.15112	1.43762	1.57253	CG16857
33636	4.29566	3.66909	3.79696	3.79672	3.08824	3.80645	2.14316	3.05845	3.06235	2.4643	2.30759	2.03746	Atet
33638	5.74866	4.9417	0.951116	0.937224	1.0817	1.06993	-0.240175	1.0625	0.344041	1.67468	0.623026	2.35998	Traf4
33639	3.23752	4.14676	1.74198	1.84826	0.377082	1.65792	0.551	1.12349	0.695037	0.679812	1.15981	0.729084	CG17612
33640	3.30878	3.30352	2.29817	2.42157	1.81869	2.5225	1.09718	1.76911	1.95447	1.77365	2.13358	1.34447	CG3338
318826	1.85075	2.75476	0	-2.48591	3.46388	0	-3.13549	2.60996	0.963481	0	0	-4.86528	CG33003
33646	1.44795	0.730648	1.56907	1.09777	0.568636	1.64276	-2.95595	-0.153905	0.36024	1.43898	-1.24549	1.11804	CG15431
33647	5.11914	4.90499	3.40394	3.54825	3.34444	3.38316	3.45786	3.10276	3.32339	2.43684	3.29773	2.78718	CG15432
33648	3.50601	3.24162	2.10081	2.1843	1.96217	2.26558	1.66302	0.719238	2.20457	1.56266	2.61001	1.83161	morgue
33649	3.77896	3.4568	2.89719	3.3461	3.27709	3.0576	1.69061	2.63648	2.97763	2.90877	2.38841	3.19646	Elp3
33651	2.98438	3.82769	2.03018	1.99396	1.63925	1.96997	0.653591	1.31621	1.43033	1.40518	1.7803	1.32498	CG15439
33652	4.38324	3.75418	2.5313	3.23508	2.89792	2.76014	1.90837	2.3804	2.60651	2.87347	2.74504	2.50879	CG15440
33655	2.69265	2.63855	0.855056	0.917491	0.96822	1.28116	-0.430228	-0.0309072	1.01421	0.875045	1.38412	0.0916688	CG15435
33656	3.46963	3.68432	2.50753	2.72613	2.48195	2.79836	1.81881	2.23607	2.54241	1.77324	2.35587	2.35808	CG15443
33669	2.49514	2.50534	-4.24118	0	0	0	0	0	-4.34683	0	0	0	Bsg25A
33670	1.72914	1.93105	-3.33616	-3.02975	-4.43152	-4.21274	-1.64281	-4.30979	-4.22422	-2.5009	-1.85207	-3.40913	CG15634
5740672	1.83791	0.851788	2.35025	2.0787	0.979086	1.7578	-0.943162	1.21838	-0.173097	-0.200681	-1.52498	0.239895	CG34351
33676	2.87238	2.76499	2.70427	2.53923	1.34071	1.8034	-0.319824	1.4744	0.866917	1.02529	-0.47713	0.538076	CG15630
33679	4.2806	4.86394	3.32963	3.54437	4.93838	2.94754	2.23	4.17017	3.65296	3.05142	2.64084	2.80613	CG15629
33680	2.24338	2.37195	0.147523	0.238073	-0.452024	0.59975	-2.20904	-0.49098	-0.560045	0.0898628	0.518351	-0.0157926	CG3225
33681	4.69747	3.5387	1.74621	1.60169	0.688903	1.67966	0.101205	0.916684	0.0227271	0.0888439	0.219193	0.0765307	CG15628
33683	0.986997	0.845919	0.361918	0.16136	-0.789009	0.00321404	-3.3777	-1.90717	-1.03767	-0.0637295	-3.64585	-1.07913	Ir25a
33684	4.81917	4.41335	3.56442	3.6673	3.31064	3.94132	2.63442	3.07548	3.3167	3.20042	3.23439	3.02726	CG15626
33687	3.91053	4.37652	2.21436	2.32541	2.03519	2.18789	1.20809	1.44893	2.18013	1.66799	2.539	1.60449	CG11927
33690	2.31129	1.7966	2.4207	2.16122	1.23437	2.33941	-0.793376	1.24306	0.303003	-0.372796	0.0128029	-0.101507	CG31660
33696	4.7342	4.58682	2.32811	3.23943	5.40643	2.20557	1.75706	5.278	1.5228	-0.358196	1.20076	0.0755674	CG2837
249663	3.25334	4.19999	3.53504	3.51382	2.41774	3.04293	0.358176	1.56178	1.49431	1.10118	1.5418	1.51189	hoe1
33709	2.31143	2.30951	0.681958	1.2802	0.419874	1.07562	-0.423109	0.278572	0.250111	0.605491	0.792877	0.282231	Marcal1
33712	4.22859	3.35593	3.2654	4.01243	3.73809	3.64485	2.63073	3.49792	3.71434	3.69022	2.88104	4.01259	CG3756
46066	4.708	5.30249	3.44877	3.20623	2.98146	2.83277	2.83829	2.69474	2.80835	2.47493	2.6609	2.79153	l(2)05714
33719	3.49678	3.20445	1.93682	2.27188	2.15459	2.05145	1.29276	1.26215	2.23928	1.41982	2.27782	1.75839	CG8892
4379885	2.99962	3.13818	1.81175	1.41237	0.527696	1.21078	-1.33489	0.126813	-0.603287	-1.21579	-0.554325	-0.838689	CG14042
53471	2.99855	3.13711	1.81068	1.4113	0.526626	1.20971	-1.33596	0.125743	-0.604357	-1.21686	-0.555395	-0.839758	SP555
326150	5.36607	5.67845	4.10562	4.29292	3.94579	4.04448	2.62384	3.701	3.72008	3.4623	3.28281	3.64452	CG31650
33736	8.22823	7.98591	5.7677	5.89839	6.26799	6.00021	5.62385	5.55075	6.06752	6.34627	6.03708	6.64468	His3.3A
33739	3.33835	3.29885	3.11172	3.28412	2.76946	3.1953	1.15398	2.33333	2.29362	2.00379	2.60877	1.84389	qtc
326151	4.74522	4.70957	3.47156	3.2551	4.1977	3.65108	2.7512	3.57496	3.73781	2.69541	3.48847	2.68862	pgant5
33743	4.33362	4.54244	4.0406	4.26283	3.57293	3.78069	1.41217	3.03633	3.31153	2.83969	3.15691	2.51727	CG4230
33753	5.49052	5.67933	3.93694	3.77392	3.60442	4.06836	2.30926	3.58772	3.48486	2.92844	3.83127	2.61944	tkv
50420	3.33473	5.08321	0.356833	0.15439	1.97597	1.56729	1.59859	2.35687	2.34234	3.30438	2.63687	3.50362	CG14033
33757	4.02227	5.24774	2.17705	2.13893	2.10714	2.4472	1.38061	1.85635	1.98845	1.71769	2.20011	1.62732	Bsg25D
33758	3.1025	3.7471	1.9913	1.99909	1.88938	2.16538	0.557342	1.30554	1.75209	1.79439	2.2467	1.85367	Bub1
33759	3.30686	3.58089	0.947226	0.993362	3.13477	0.96747	1.60195	2.29572	2.37482	2.59025	1.94138	2.01276	vri
33760	1.15212	1.11071	1.63355	2.10912	0.895564	1.54516	-1.46953	0.881413	-0.193806	-1.52144	-2.80807	-0.399342	CG14024
33761	3.73507	4.03889	2.54049	2.00848	1.99898	2.69716	1.10667	1.75904	2.10214	1.7048	2.43293	1.64398	CG14023
33765	4.03291	4.83346	3.19699	3.56924	3.87173	3.8268	2.03628	3.84381	3.54284	2.51684	3.68061	2.17805	fusl
33768	0.541122	-0.0987506	0.365872	0.39789	0.152024	0.479331	-2.60567	-0.21142	-0.745582	-1.89088	-1.35694	-1.71938	nompC
33769	0.426512	0.833339	0.655142	0.158669	-0.400781	0.941286	-3.46606	-0.716204	-0.243209	-0.324157	-1.77383	-1.64742	H15
33770	3.43571	3.11047	1.34987	1.36522	0.0128369	1.19911	-1.4873	0.31965	-0.538192	-1.01282	-0.433525	-0.779685	mid
33771	0.927804	0.339049	-1.19345	-3.47201	-1.55185	-2.655	-1.76314	-3.26662	-1.66647	-1.45088	0.553673	-2.26642	CG14020
33774	3.54063	3.374	3.06978	3.148	2.80882	2.96004	1.69077	2.60407	2.54908	2.19042	3.06512	1.70844	CG7371
33778	2.11063	1.77664	0.51437	0.707169	0.187975	0.298891	-1.04404	-0.700187	0.198617	-0.555038	0.242015	-0.776511	Cap-D3
33781	7.70829	8.22897	5.09608	5.42691	6.16697	5.75142	5.16187	5.18652	5.96531	5.88782	5.44062	6.06339	Hel25E
33782	7.43445	7.38403	5.47381	5.35224	4.91447	5.54025	3.58476	4.54192	4.63108	5.23701	4.3714	5.14642	Lam
33783	5.25268	4.03467	3.81175	3.75053	3.54162	3.90606	3.43972	3.49799	3.38383	2.71347	3.87552	2.68887	Oscillin
33784	1.52601	1.78274	0	0	0	-3.85516	0	0	0	0	-2.81641	0	CG14014
33793	0.138195	0.235903	0.504452	0.850763	-0.381653	0.232632	-4.83783	-1.17712	-2.5085	-1.28088	-3.36901	-2.47321	CG14010
3772661	3.40104	2.83893	0.953704	1.5736	1.72809	1.91511	0.593504	2.29778	1.35552	0.794336	0.510949	0.895216	Cyp6a16Psi
33795	1.54666	0.804394	1.64523	2.24645	0.588452	1.66652	-1.31838	0.242377	-0.579015	-0.382927	-2.75466	-1.01844	CG31646
33798	0.627818	0.964778	-0.687516	0.555758	-1.26259	-0.191031	-3.12815	-1.02846	-1.69991	-3.76801	-2.64969	-1.66242	CG7236
44238	2.38997	3.09148	1.08956	1.36718	0.731898	1.50211	-0.381569	0.384009	1.08476	1.14223	1.35937	0.955351	sip1
33805	4.93146	5.34066	3.64378	4.04153	3.94191	3.59169	2.25959	3.40905	3.50246	3.71881	3.1235	3.94339	CG11030
33808	2.6852	4.47769	1.09942	0.918595	1.29589	1.23456	0.997139	0.469845	1.25703	0.927962	1.12892	1.12871	CG14005
33809	3.41059	3.11675	2.31827	2.34131	1.91797	2.55157	1.07408	1.38009	1.89194	1.5659	2.03102	1.73646	CG7239
33812	-0.865978	-2.56903	-0.278291	-0.209717	-1.53542	0.177519	-3.24411	-1.32613	-1.60932	-1.83917	-3.06748	-1.34746	CG34381
33814	3.74983	3.75586	1.54339	1.67351	1.46556	1.36361	-0.8612	0.907827	0.747029	-0.111612	-1.32527	0.150091	CG8965
33819	2.44041	2.62234	2.08783	1.67411	1.23786	2.20645	-0.593182	0.612362	1.02511	1.18034	0.949176	0.449911	bchs
33826	0.980832	0.947625	0.761921	1.0988	-0.641231	1.08522	-2.56621	-0.0935066	-2.14762	-1.2723	-0.179015	-0.917492	CG13999
33837	5.16198	6.19775	3.73363	3.4351	3.45098	3.95817	2.04399	3.1476	3.37444	3.0786	3.53043	3.00982	lid
33840	2.47709	2.51568	2.26405	2.37716	1.12211	2.14258	-0.127356	1.38524	0.670201	0.353161	0.502101	0.638085	CG9098
33841	1.60144	2.05365	0.63586	1.01402	-0.51827	1.078	-1.84392	-0.449128	-0.724889	-0.0390517	-0.915679	-0.0313001	H2.0
33843	4.87511	4.53003	2.94413	3.6637	3.29453	3.35905	2.4458	2.87036	2.95256	3.3363	2.01157	3.47482	CG9107
33845	4.42527	4.10629	2.97875	3.5739	3.21764	3.44103	1.83151	2.77713	3.06751	2.84575	3.36103	2.85198	mtm
318867	2.75714	3.45857	2.37925	2.55867	2.4174	2.61694	0.875363	2.17228	2.16535	2.22376	1.01006	2.10922	CG31643
33849	3.58508	3.67212	2.51904	2.79925	2.69991	2.86697	1.84765	2.00948	2.54323	2.05764	2.6662	2.27365	CG12393
33850	6.21306	5.84393	3.22509	3.66185	3.44997	3.89238	2.45243	2.90754	3.48733	2.91642	3.97236	2.82022	CG9135
33851	1.6665	0.686197	2.93403	2.8648	1.25074	2.83424	-1.00922	1.24639	0.306282	0.113322	-1.69795	0.0400408	CG13995
33861	4.72146	4.79695	2.56887	2.23186	1.98654	2.56421	1.3073	2.06774	2.51868	2.24904	2.4312	2.32667	Kr-h1
33863	4.33384	5.23795	4.2359	4.15368	3.21433	3.87867	2.18604	3.14173	2.53527	2.22573	3.42958	2.06915	stai
33865	3.14398	2.85975	1.95137	2.24349	2.07434	2.44883	0.90816	1.29077	1.64677	1.14086	1.63626	1.66249	CG9226
33866	1.12479	1.02811	-1.40915	-1.54848	-2.27218	-0.885072	-1.52555	-2.82851	-3.47991	-2.92652	0.460435	-2.60362	tectonic
5740323	5.05751	5.25411	2.66766	2.26866	1.30471	2.28608	-0.660641	1.28762	0.514582	-0.053172	0.370855	-0.40171	CG34380
3346209	0.696268	0.042021	0.198544	0.31823	-0.746024	0.444597	-4.48755	-0.611033	-1.99628	-2.10143	-1.7984	-2.42199	Ddr
33881	4.16651	4.60677	2.85904	2.25013	2.23594	2.75522	1.14737	1.9332	2.01604	1.46014	2.50533	1.4108	Gef26
33882	3.33546	4.57763	2.06521	1.89859	2.13353	2.21002	0.63826	1.52635	1.90787	1.74898	1.87087	1.39278	Pez
33890	3.79468	4.82291	-3.09043	-2.36256	-2.76433	-0.715477	-2.97562	-1.4271	-2.55703	-0.129171	-2.50681	-0.23774	slam
33899	4.52104	4.44539	3.49969	3.62513	2.95938	3.36414	1.76866	3.19529	3.0381	2.22432	3.30462	2.38998	retm
33906	3.86533	4.4745	2.87776	2.84412	2.1405	3.21755	1.72271	2.35806	2.36951	2.42406	3.08205	2.14973	DLP
33909	5.72364	6.08053	3.73859	3.88968	4.43743	3.65773	3.65041	3.28681	3.94576	2.48513	3.47794	3.74289	CG9548
33910	4.04311	3.70311	2.39227	2.36742	1.77062	2.41892	1.40169	1.63577	1.85318	1.50191	2.01116	1.59492	CG31638
33916	3.14345	2.70547	0.0110349	0.40413	-0.466549	0.170975	-0.46768	-1.25078	-0.73668	-1.94316	0.915951	-1.41696	eya
33917	0.466712	-0.0839082	-2.5233	-3.80186	-2.20363	-0.814919	-3.41491	-3.08189	-2.41136	-2.85797	-2.35155	-2.99219	osm-6
33921	6.47186	6.1279	4.63516	4.9189	5.07862	4.89426	3.83319	4.447	5.03599	4.1598	4.34834	4.29668	Ent2
33923	1.94333	0.602905	2.75064	2.22442	1.56813	2.47429	-1.16402	1.25854	0.807638	0.503098	-0.490956	0.215489	CG11319
33927	2.17236	2.28083	-1.50816	-1.6168	-1.59388	-1.96006	-4.39013	-2.47215	-3.03043	-2.51126	-3.92132	-2.34909	Oatp26F
33928	3.28466	3.47987	3.06004	2.57415	2.36604	3.20202	1.27331	2.39319	2.34556	2.55125	2.56093	1.74589	CG31635
33930	4.97093	5.07039	4.29072	4.33768	4.70365	4.53365	3.33977	3.90712	4.58532	3.9486	4.5922	3.77069	Tango1
33932	3.67777	3.6531	3.29038	3.59025	3.15956	3.5064	1.85047	3.01396	3.19007	2.8042	3.24028	2.77386	CG11070
33937	0.991114	0.827414	-1.94636	0	-1.17773	-3.67453	-2.87481	-3.39978	-2.15607	-1.98676	-1.30928	-0.954122	cort
33938	2.71036	2.49366	-0.109949	0.147456	0.608182	0.312391	-0.603103	-1.59201	-0.61502	-0.0461608	-0.871258	-0.106386	CG11329
33941	4.58787	4.6093	3.71099	3.58457	2.79422	3.70649	1.1585	2.83705	2.80662	2.66111	1.69902	2.47967	Tsp
33943	4.68363	4.8357	3.35851	3.48078	3.67166	3.36383	2.59629	3.1471	3.45176	3.51702	2.68498	4.05673	CG11188
33944	4.54261	5.27683	3.27438	3.03702	2.95493	3.22341	2.74789	2.61204	3.18697	2.23538	3.40855	2.51811	homer
249072	4.24123	4.49888	3.35338	3.24641	2.98213	3.3395	2.21291	2.89013	3.02731	2.7317	2.65305	2.76456	Liprin-alpha
33953	6.6719	6.33659	5.55146	5.55727	4.83179	5.00411	3.62682	4.47396	4.38213	3.81373	3.99545	4.08293	nrv2
33957	2.50609	2.71314	2.19605	1.85505	1.12558	2.27028	0.178907	1.42591	1.45373	1.37037	1.01238	0.953158	sens-2
33959	4.81832	4.17177	1.31374	1.45022	1.01808	1.1417	1.13485	0.672684	0.371236	0.268578	2.06087	0.240774	Rca1
33960	4.13591	4.64018	2.96886	2.88015	2.84386	3.19872	1.10224	3.01448	3.11072	3.31864	2.04544	3.48258	l(2)k09022
33962	2.21859	2.32331	2.5553	2.56409	1.45993	2.45812	-2.47054	1.12936	0.224602	-0.126259	-1.17257	-0.223191	neuroligin
33964	5.00596	5.30003	3.21338	3.06443	3.08053	3.53345	1.82318	2.82155	3.09746	2.94798	2.76734	3.15005	Rat1
33965	3.50385	4.93478	2.36099	2.44062	1.85943	2.50132	1.16063	1.55911	1.98652	1.30477	2.4032	1.50759	wee
33967	6.36216	6.7865	3.16877	3.4753	3.6485	3.62241	2.98686	2.97086	3.60155	3.20574	3.55445	3.65754	xl6
33966	7.33907	6.89865	6.06168	6.48794	6.35509	6.04167	4.71168	5.9884	5.88676	5.73922	4.51029	6.42984	nop5
33968	7.24912	7.50753	6.2493	5.89235	6.39748	6.32335	5.51433	6.10335	6.34438	5.87779	6.05823	5.86424	Hrb27C
33971	4.14387	5.04006	2.81731	3.03256	2.85247	3.0007	2.05541	2.23855	2.56221	2.59448	3.12657	2.76383	CG10158
33972	4.0642	3.45902	1.35057	1.3989	0.961902	1.56484	0.800644	0.722936	1.54704	1.26644	2.23217	1.01715	iHog
33973	4.33995	4.57948	3.0456	3.23305	3.01075	2.62273	2.35724	2.83836	2.87531	2.32391	2.50349	2.86002	Gas41
33974	4.12394	3.98474	2.90924	2.90824	2.43385	2.79257	1.24896	2.55747	2.59686	2.10213	2.33458	2.0665	SA
33975	1.31098	0.507772	0.487274	1.05188	0.229963	0.762691	-0.973616	0.803145	0.129728	0.147266	-0.512621	0.938102	CG13775
33976	3.42621	3.2659	1.29948	1.69131	1.88037	2.37182	1.11701	1.19555	2.31561	0.857594	1.48232	1.59948	CG3430
33979	4.66118	4.75469	-0.166996	-0.682777	0.496925	-0.314327	1.66918	-0.0457324	0.872035	0.817058	3.73076	0.410724	sip2
33981	9.21017	9.23993	6.75428	6.93065	7.57481	7.18226	7.13863	6.63068	7.36341	6.84212	7.21042	7.44234	smt3
33982	4.79566	4.77247	3.06859	3.54263	3.22921	3.76441	2.86173	3.04218	3.04279	3.80265	2.85739	3.9246	snRNP70K
33983	5.23502	5.52236	3.56674	2.75407	5.13622	3.771	2.57199	3.67641	4.80055	3.23044	3.79879	2.97689	SP1070
261613	5.08028	4.91052	4.0084	4.20981	4.22485	4.17672	3.41323	3.7045	4.19938	3.54269	3.68838	4.03763	CG31908
33989	5.31974	5.48436	3.84832	4.04015	4.03507	4.26599	3.45667	3.54634	3.90223	3.48759	4.0602	3.73319	CG11266
318862	2.1352	2.38886	2.39936	2.28633	2.45775	2.66603	-0.0282953	2.00227	2.79107	2.01908	3.28201	1.73483	CG31630
33992	4.13019	4.89447	-1.16394	-0.858026	-0.673434	0.128078	0.779564	-1.13653	-0.728176	-1.44436	1.66701	-0.43034	Nuf2
33995	3.73886	3.62071	1.88479	1.75499	0.668501	1.57663	-1.42404	0.59746	-0.0867399	-0.525671	-0.506278	-0.704103	Pvf3
34001	3.60497	4.77046	1.65474	1.71511	1.20487	1.68477	0.684776	1.19531	1.08778	0.621235	1.36004	0.297975	CG4497
34002	3.50336	5.0691	2.95521	3.01084	2.33186	2.76975	1.7238	2.03868	1.44317	1.65702	3.06431	1.44287	CG4502
34003	5.16896	4.7738	4.18722	4.19945	4.3257	4.58262	3.16417	4.33034	4.27205	3.88736	4.28352	3.82277	CG13784
34007	4.66872	4.76498	2.18253	2.1909	1.52573	2.24918	-0.890098	1.60673	0.999633	0.203571	0.351507	0.453686	Wnt4
34009	3.74389	3.24261	0.722775	0.703537	0.119562	0.977755	-0.300309	1.15557	0.578764	0.763878	0.290181	0.608638	wg
34012	-1.66648	-2.80206	-1.39245	-1.93504	-2.42992	-0.992878	-4.5481	-2.40773	-5.12951	-5.99116	-4.07929	-4.72945	ninaC
34013	5.08798	5.33672	3.80139	4.1865	4.07928	3.96219	3.04444	3.53637	3.68015	3.12697	3.69847	3.3112	CG5149
34016	7.39878	6.71717	4.75077	5.08015	4.09714	4.40765	2.27857	3.86777	3.74726	3.67167	3.87012	3.65129	CG5171
43928	3.80419	3.95716	1.57563	2.09317	1.35242	1.79843	0.970269	1.05401	1.61537	1.00558	1.5917	1.0538	chm
34027	5.23937	4.6814	2.67508	3.15516	6.18619	1.44813	3.03768	6.08033	2.83335	0.415302	1.44838	1.26868	CG6055
34030	3.33406	3.23496	3.10244	2.83161	2.65014	3.20268	0.103153	2.46287	1.90259	1.68713	1.36143	1.36803	CG42533
34032	4.8432	4.9496	2.80869	2.66939	3.18939	2.71735	1.33074	2.83598	2.59907	1.64947	2.28788	1.5413	Rapgap1
34038	1.8157	1.22142	2.51358	2.19604	1.24181	2.35001	-0.35734	1.64542	0.693974	0.269444	-0.875806	0.685705	CG13792
34039	0.711995	0.0696568	2.14049	1.77234	0.970197	2.2109	-1.52221	1.08326	0.486838	0.0481804	-1.32517	0.159531	Slob
34059	2.7312	2.51577	2.34454	2.2298	3.42452	2.16417	-0.45854	2.98599	2.35237	2.18587	-1.98973	2.09666	CG7179
34062	4.84389	5.39168	2.83157	2.9796	2.72505	2.99418	1.53921	2.13021	2.59235	2.24917	2.71135	2.49554	CG7154
34063	4.42419	4.13207	4.3849	4.50087	3.70561	3.92463	2.3033	3.52258	3.58518	2.90031	2.62035	2.84046	CG7149
34067	3.85028	3.75837	3.68419	3.60749	2.79905	3.57427	1.22856	2.8512	2.75086	2.26881	2.69699	2.08846	cdc14
34068	6.96553	7.10347	6.03427	5.67007	5.96026	5.8782	3.72391	4.975	6.06005	5.47475	4.99708	5.24227	LanB1
34073	1.87563	1.89542	1.43587	1.42367	0.149676	0.969489	-5.65099	-0.67072	-0.806127	-1.33445	-1.71889	-2.08902	CG14535
34075	5.05621	5.85054	0	-2.34233	5.2837	0	2.73004	5.21175	1.89973	0.491683	1.37119	-0.562501	TwdlE
34077	3.40701	2.12297	2.6215	2.68198	2.6577	2.2396	1.82106	3.59641	1.83751	2.28511	0.121607	2.508	spz3
34088	4.36811	5.2224	-0.995182	-0.429992	-1.21773	-0.550567	-2.89044	-2.2095	-1.70246	-0.955824	-1.82216	-0.887367	CG7227
34090	2.89995	3.54548	2.35139	3.11402	2.13673	3.02132	1.00684	1.51805	2.08488	2.27529	2.47559	1.81878	Wwox
3885627	1.52941	1.65993	-0.0457955	0.420027	-0.874829	-1.14147	-0.893468	0.246904	-1.47488	-1.33653	-3.42466	-1.33786	CG34010
34096	4.9242	5.01669	3.7323	3.53133	3.48801	4.08106	1.20836	2.87302	3.4601	3.23696	3.72391	2.83411	Cka
34099	2.83985	2.93915	1.526	1.08185	1.30687	1.83326	0.602078	0.83241	1.42895	0.893782	2.12874	0.668381	CG7466
43952	3.56534	3.44165	1.66785	1.94254	2.0262	2.02259	1.72027	1.34057	2.03758	1.09501	2.03436	1.85267	MED20
34102	3.53329	4.03107	1.26451	2.01838	1.67934	1.59146	0.574532	1.07023	1.79673	0.929841	1.48829	1.57073	Trf
44071	5.80614	5.82503	4.34007	3.99916	3.66246	4.40573	2.25601	3.56741	4.02152	3.20826	3.8419	3.16048	Mcr
326157	3.71529	3.97094	3.44106	3.32261	3.29245	3.56425	1.80548	2.8375	3.25298	2.92484	3.12148	2.72298	CG8683
318843	3.98236	3.2143	3.29894	3.24666	3.55094	2.92268	2.34495	4.01127	2.4108	1.75176	2.63375	1.6991	CG31607
319013	3.07425	1.68102	1.9474	1.82066	1.98026	1.54896	0.531118	2.45219	0.928462	1.20548	-0.228099	1.16329	CG31900
34112	4.72162	4.56518	4.09521	3.69325	3.74787	4.4096	2.29323	3.54871	4.11557	4.39349	3.76236	3.85648	CG8486
34119	7.57644	7.61053	5.06172	5.08763	5.48924	5.56964	5.03179	5.00086	5.53022	4.85439	5.5638	5.09047	Su(var)205
34127	4.21986	4.10225	3.51211	3.45582	3.60863	3.75582	2.47816	2.95238	3.44402	3.37839	3.58433	2.86637	Pvr
34132	5.12794	5.55738	2.31779	2.42106	2.64094	2.39285	1.68532	2.7885	2.44194	2.8284	2.42768	2.61255	Btk29A
34135	3.49923	3.39814	3.50126	3.55947	2.55814	3.19972	0.962298	2.21026	1.76624	0.877777	0.385874	1.41823	Scgalpha
34136	4.39334	5.89092	3.19316	3.65606	4.57371	3.29624	2.24583	3.17069	3.47533	2.96539	3.0214	2.96311	CG7840
34138	3.96422	4.11428	2.77512	2.87836	2.54248	2.52416	1.97071	2.00162	2.73541	2.67962	2.31058	2.66768	CG7818
34143	5.2655	4.76753	5.97171	6.05841	4.7193	5.42505	3.43535	4.66644	3.83863	3.09835	2.39237	3.56609	CG7781
34144	3.99648	2.20933	2.2488	3.20918	1.53184	5.20109	0.250161	4.20212	1.98316	2.36782	0.718973	2.04456	CG14275
34145	1.35603	0.894361	2.09746	2.01238	1.28788	1.50467	-0.687937	1.3374	-0.0319964	-0.759026	-1.72163	0.213171	CG14274
34153	4.54107	4.62843	3.47302	3.79068	3.6648	3.48816	2.71915	3.23265	3.2036	4.12099	3.24862	4.00875	CG17293
34160	3.95726	3.92487	2.99572	3.10039	3.1391	3.30071	2.16296	3.01937	2.84844	2.41434	2.88532	2.19736	CG13384
319012	1.35323	3.15193	-0.608592	-0.508186	-0.761511	0.0947011	-0.481619	-0.445441	-1.4022	-0.585779	-0.18334	-0.8613	CG31898
34166	2.35383	2.119	0.398693	1.44757	0.435741	1.10704	0.43725	0.556897	-0.28295	0.440362	0.44534	0.534773	fy
34167	5.64463	5.86963	4.33908	4.24643	4.65089	4.50585	3.65069	4.30076	4.63185	4.8982	4.62104	4.73966	emb
34170	7.56382	7.92463	5.04613	4.84895	4.66662	5.3822	3.78637	4.53667	5.19108	4.93094	5.10799	4.72206	Akap200
34172	2.74689	2.4045	1.17306	1.18293	0.51297	1.29676	-0.220203	0.228292	0.313867	0.366487	0.54531	0.5578	D12
3772329	1.85745	2.42855	0.330779	0.49096	-0.052166	0.758634	-0.506177	0.413727	0.315606	1.94621	0.383934	1.88547	Chrac-14
3772069	1.83832	2.40941	0.311642	0.471823	-0.0713031	0.739497	-0.525314	0.39459	0.296469	1.92708	0.364797	1.86645	mus201
34175	2.42376	3.16296	1.75085	1.89891	1.49012	2.02777	0.757233	1.05754	1.4243	0.908349	1.39456	1.03387	U26
34177	3.33154	4.1837	1.91708	2.35458	1.55055	2.00365	1.10859	1.57317	1.66798	1.41144	1.15048	1.72913	fu2
34179	4.05392	3.79859	0.238366	-0.0535944	1.19135	0.973594	0.378614	-0.0361414	1.42727	0.113866	1.96824	-0.513513	d
34183	6.30181	6.31578	4.14985	4.49756	4.62972	4.39043	3.28976	4.26666	4.40233	4.4034	3.80695	4.71098	CG13096
34184	4.39365	4.87683	3.23381	3.3792	3.34393	3.36589	1.70552	3.05416	3.17529	3.54761	2.49667	3.65968	CG13097
34189	5.64208	5.63054	4.45078	4.51978	4.45279	4.96583	3.19371	3.82664	4.61293	3.38847	4.55977	3.28548	Acer
5740853	3.43387	4.36765	1.95256	1.87107	1.79351	1.71947	0.793501	1.45999	1.41591	1.35386	1.53726	1.38727	lmg
44128	3.43387	4.36765	1.95256	1.87107	1.79351	1.71947	0.793501	1.45999	1.41591	1.35386	1.53726	1.38727	CG34441
34192	3.6952	3.91636	2.00555	1.41852	0.963417	1.77678	0.395793	0.969447	0.852681	0.546118	0.400372	0.584326	Sema-1a
44275	4.70023	4.43979	2.63644	2.37013	2.37492	2.61408	0.809992	1.95104	1.90833	0.853972	1.47913	1.007	SoxN
34215	4.37212	3.86767	3.40355	3.27542	2.98754	3.39678	2.36528	2.83326	2.78497	2.7246	2.39924	2.34813	C1GalTA
326170	3.84867	3.6014	2.94938	2.92111	3.49222	3.3124	1.16756	3.97	3.4186	2.58341	2.10914	2.58354	CG31886
34219	3.84759	2.59224	0.944523	-0.514421	-0.125494	-0.0535525	-0.898658	0.712203	0.960508	-0.64657	-0.500236	-1.05729	CG18088
34220	0.829851	-1.54949	-0.434621	-0.255852	-2.07266	-0.705486	-3.86891	-1.39511	-3.33928	-3.03696	-1.81513	0	CG9541
50438	2.67387	2.03266	1.27959	1.12033	0.574166	1.29991	-0.184607	-0.0110098	0.0657085	-1.74314	1.0432	-1.32944	CG18661
34226	6.38066	4.93574	-0.897132	-1.39808	-1.79986	-1.99611	0.689299	-0.678123	-1.97884	-1.4542	-0.542329	-1.77746	Try29F
34231	1.32938	0.834619	1.54647	1.48133	-0.345505	1.12399	-2.94705	0.0292515	-1.44099	-1.93593	-2.0188	-1.25393	CG31708
34237	4.19236	3.54702	3.11199	2.88002	2.48504	2.97183	2.44286	3.10537	2.45368	2.41851	2.20413	2.53391	CG32982
34240	1.66851	1.83598	1.61547	1.92977	0.462267	1.24154	-0.969238	0.510781	-1.72413	-1.293	-1.67391	-0.739113	CG13108
34242	4.01527	3.86161	3.45122	3.11442	3.32148	3.72245	1.65435	3.21556	3.32051	3.11457	3.17542	2.63179	tai
34245	5.98562	6.41302	-0.391597	-0.19211	-0.124395	0.924462	0.920659	-1.00266	0.305305	0.1388	2.61913	-0.476987	borr
45234	4.47839	3.67684	5.29959	4.96976	3.93317	4.93978	2.12751	4.16424	3.29159	3.02674	2.2731	3.05634	Ggamma30A
34250	4.80784	5.10114	0.0172296	0.477417	0.549577	-0.0743376	1.99493	0.114917	0.553981	0.251379	2.7331	0.605063	Cks30A
34251	4.30931	3.01536	4.74578	5.12848	4.30865	4.72504	2.34213	4.6477	4.30585	3.34495	4.90468	3.34168	Eaat1
5740840	-0.16838	-1.36286	0.485715	0.515862	-0.489123	0.639738	-4.11274	-0.500745	-1.39353	-1.0533	-2.82835	-1.76358	CG34366
34258	2.55349	1.6166	3.18983	2.74265	2.84322	2.6317	0.852381	2.98116	2.18243	1.14713	1.56134	1.495	CG3759
34262	1.48087	0.949223	-0.493308	-0.0613754	-1.46315	-1.5074	-4.25939	-1.92638	-2.8408	-2.70245	-3.79058	-2.44075	CG3769
34263	5.00707	4.79681	4.10917	4.04125	3.63783	4.05773	3.10779	3.6989	3.74778	3.38658	3.70259	3.10072	numb
2768929	3.99228	4.1863	2.75549	2.45642	3.03687	2.81722	2.15038	2.89644	2.89555	1.95749	2.6597	2.11304	CG33298
34268	4.11108	5.13687	3.06295	3.05658	3.30014	3.40687	1.97403	3.24525	3.28971	3.30874	2.86579	2.81399	Oatp30B
34277	3.82508	3.13874	-2.63407	-2.64959	-2.24401	-3.24762	-2.6216	0	-3.84406	-3.61607	-2.71699	-4.64367	gcm
34280	0.411855	0.0524226	-2.55111	-2.65974	-3.32455	-3.10576	-5.85776	-3.52474	0	0	-5.38895	-4.03912	gcm2
44173	7.47787	6.73373	5.92678	6.53427	6.87959	6.04912	5.72359	6.31072	6.17579	6.53821	4.8413	7.29845	hoip
318907	4.18928	4.73204	3.51253	3.76554	3.98241	3.97411	2.4837	3.73071	3.23067	2.98285	3.15654	3.71912	CG31710
34287	7.39425	7.54606	7.66701	7.88068	6.6653	7.51916	5.16582	7.15901	6.4493	6.74941	5.58392	7.04724	CG4364
45248	3.68025	2.98186	4.37076	3.98193	2.73407	3.89254	-0.151777	2.89049	1.8318	1.49263	0.0463544	1.25515	Nckx30C
34292	5.28993	5.67784	2.98527	3.14756	2.96877	3.3446	1.76203	2.57391	3.06274	2.66844	3.04611	2.62148	zf30C
34293	4.34761	4.81451	2.80794	3.06804	2.89089	2.90529	2.66334	2.50347	2.82186	2.45667	2.48661	3.10454	Taf11
34296	1.35567	0.787979	-4.4994	-4.193	2.48204	0	-1.34663	1.75578	0.656929	-3.24912	-3.33725	-3.57238	CG4017
34303	2.67961	2.17196	2.30477	1.91616	0.285593	1.67274	0.18705	0.760409	0.134154	0.0489657	0.138098	-0.0508024	CG13123
34304	2.01638	0.965605	2.55113	1.92355	0.563607	2.11367	-1.89249	0.696918	-0.364867	-0.798296	-1.59692	-1.05963	nAcRalpha-30D
46032	4.68254	4.91939	3.34994	3.68049	3.45535	3.79833	2.31317	3.57125	3.48971	3.22279	2.34036	3.66404	Bka
2768931	4.53486	4.74879	-2.98835	-4.00388	-2.79422	-2.71294	-3.0055	-6.13191	-6.04634	-3.32303	-4.41116	-4.31371	Muc30E
34311	4.23174	3.87019	2.97125	3.11344	2.85978	3.1691	1.51638	2.37362	2.93452	2.84055	2.88542	2.70332	CG5899
34312	6.11082	6.43549	4.64262	4.55126	4.44108	4.39887	3.21306	3.92815	4.17249	4.49769	4.05097	4.5735	Srp54
34320	4.90813	5.51985	3.77633	3.96965	3.39951	4.39909	2.74886	3.43199	3.24935	4.16289	3.06633	4.26249	CG31712
34328	5.41594	5.60203	3.20255	3.35452	3.71639	3.3895	1.99773	2.72002	3.3985	2.60125	3.22868	2.60566	Dref
34330	5.37446	4.52738	-1.19785	-1.30649	-1.91471	-0.44217	-1.07155	-1.79298	-1.32038	-3.0246	0.686771	-4.00779	bib
318996	2.90145	3.5572	-0.0159391	0.570571	0.6663	1.20701	0.728033	1.24746	0.536572	0.950557	1.02256	0.688698	CG31875
34331	0.0287905	3.20952	-0.880595	-0.959518	-1.8918	-1.52102	-1.62916	-2.03311	-1.15398	-2.54615	-0.556275	-2.23198	CG31755
192507	7.20131	7.45665	5.27263	5.1146	5.63622	5.34365	4.52233	4.79253	5.47119	4.76499	5.12582	4.93262	CG4747
34338	5.1407	6.06306	1.13351	1.09106	2.21018	1.17382	3.44249	0.856828	2.33575	1.79362	5.38743	1.81234	Pen
34341	0.305361	-0.440089	0.707152	0.566969	-0.454192	0.838863	-3.0429	-0.321612	-1.33095	-1.66653	-2.29465	-1.21861	CG31714
34342	1.90653	-0.265576	2.79917	3.23415	1.79844	2.99414	-1.80517	1.75024	0.613427	-0.132746	-2.33635	1.05301	CG13133
34350	1.86006	1.89311	1.13407	1.1389	1.04841	1.40533	-0.502465	0.728179	0.955444	1.30995	-0.0323473	1.27643	Sur
34356	4.39777	4.452	3.50369	3.54356	2.6688	2.59443	2.72845	2.23033	2.62446	2.12553	2.70573	2.16015	CG5727
34362	4.8664	5.87948	3.41801	3.55839	3.20589	3.36612	2.55428	3.26036	3.07368	2.52006	3.1005	2.8612	CG5694
34364	6.90602	8.11056	5.29734	5.29927	5.64357	5.41915	4.85757	5.23987	5.67363	4.90438	5.57018	4.9826	me31B
64880	4.20804	4.19531	3.9069	3.95341	3.33777	3.84177	2.1333	3.50384	3.16019	3.34442	3.04985	3.13552	chico
44801	5.6177	5.53461	4.52551	4.65585	4.4566	4.33295	3.71825	4.01009	4.35242	3.68565	4.14686	3.74817	bsk
34367	3.22427	2.95852	1.63681	2.0563	0.39427	1.57843	-0.90689	0.355348	-0.425469	-0.231335	0.199908	-0.11212	Ror
43991	4.01527	4.44317	2.88411	2.81865	2.37493	2.59502	2.02651	2.79406	2.6186	2.06102	2.80098	1.82942	Pten
34370	6.22971	6.29835	4.42356	4.6732	4.24764	4.51726	3.74167	3.63487	3.86669	3.51236	3.84793	3.78634	Rsf1
34377	5.14633	5.54362	3.0039	2.779	1.87039	2.73654	1.54733	2.13535	2.22736	1.92294	2.40287	1.44746	Utx
34378	5.22521	5.95542	4.76965	4.44792	4.44227	4.77914	2.8549	4.02236	4.50115	4.9739	4.56379	4.3998	CG5604
34379	3.67943	3.69824	3.79015	3.70643	3.0674	3.76474	1.92621	3.66956	2.42075	2.55641	2.63002	3.1817	Hand
34385	4.93159	4.81786	4.38221	4.44718	3.12619	4.03717	0.339713	2.68118	1.69037	1.65666	0.966861	1.74236	Cdk5alpha
34392	4.61963	5.0349	2.88244	2.83509	4.02927	3.90005	2.83645	3.85913	4.26298	5.47965	3.68321	5.32431	RnrL
34393	1.94723	1.19398	2.69361	2.69293	1.22626	2.23898	-0.395612	1.49284	0.124735	-0.765113	-0.558569	0.0416338	CG5375
34395	3.92263	4.30556	3.25995	2.88198	2.576	3.19678	1.46578	2.82873	2.5647	2.0032	2.40503	1.96041	GATAd
34398	2.31723	2.51075	1.26724	1.02851	0.365759	1.27694	-1.25478	-0.305092	-0.828515	-0.585028	-0.842862	0.0410231	CG5022
34403	3.83269	3.95283	3.3617	3.56437	3.2785	3.48762	2.2283	2.89941	3.553	4.56821	4.10062	4.02572	CG5366
34404	4.88439	6.68187	1.04757	0.743923	0.0942249	0.560935	1.16834	-0.0836028	0.108887	-0.560118	1.74407	0.0235134	pim
34406	4.1824	4.40378	3.59035	3.91106	3.07044	3.32234	2.5111	2.97262	2.63826	2.80883	3.22683	2.88365	CG5056
2768944	2.43879	2.7576	1.96786	2.37387	0.841302	2.16062	-3.04379	0.447707	-0.0541959	-0.527491	-1.07135	-0.658105	rho-5
34408	2.87113	2.40049	2.81176	2.95867	1.12345	2.29242	-0.767785	1.40754	0.0200415	-0.336373	-0.977045	0.0857021	dpr19
34411	6.13817	6.69104	1.68058	1.99999	2.21233	1.98889	2.1806	1.22968	1.61574	1.61474	3.40947	1.13437	cdc2
34413	4.99518	4.91689	3.46872	3.5954	3.31626	3.84327	2.29171	3.1832	3.1255	2.84394	3.45098	2.67898	da
34416	5.59956	5.96302	4.59839	4.57196	4.40857	4.53578	3.52948	4.15816	4.30375	3.76257	4.13243	3.61639	CG31716
34419	8.63883	8.74588	8.88122	9.0183	7.67959	8.44101	6.71923	7.90783	7.18219	6.99893	6.6597	7.52148	Ip259
34422	2.79224	3.2553	1.84352	1.96577	1.64139	1.77323	1.06984	2.19656	1.48762	1.43263	1.8383	1.33189	Klp31E
34423	3.57799	2.76716	1.28974	1.99528	1.99991	2.16977	1.65771	1.20477	2.26766	1.43271	1.81504	1.90761	RfC3
34426	5.75986	5.8054	3.7007	4.06678	4.5092	3.94544	3.72563	3.42483	4.32917	4.33437	3.75109	4.69475	SmB
34429	4.60279	4.84412	3.22879	3.27483	3.28316	2.87987	2.82775	2.8611	2.73481	2.74178	3.56776	3.36088	CG5343
34430	5.63324	6.09419	4.23846	4.43601	4.00616	3.91586	3.17495	3.61929	3.73655	3.49018	3.95405	3.55639	TfIIB
34431	1.56341	1.721	1.94516	2.11757	1.0968	1.6365	-0.93911	1.15825	0.0155323	0.0962496	-0.461125	-0.113257	CG5337
34432	4.29758	5.07998	2.62466	2.87465	2.44721	2.69166	2.33267	2.06133	2.41287	2.08446	2.98425	2.22726	CG5198
34434	3.06032	4.54425	1.83777	2.4207	0.568834	1.34463	0.71496	1.61575	0.267351	0.405701	1.64444	0.661897	CG13142
34435	3.79499	3.38579	3.53851	3.33479	2.86098	3.119	0.802423	2.86029	2.86511	2.13819	0.809223	2.41612	CG6232
34438	4.14893	4.00287	3.98685	4.07909	3.06101	3.68364	1.85776	3.24385	2.54993	2.3823	1.75485	2.54866	RluA-1
34441	3.29592	4.27811	1.53926	2.26188	1.26454	2.15998	0.776591	1.72151	1.59979	2.25244	1.68812	1.96869	Grip75
34447	1.1971	4.38266	-2.3709	-3.6597	-2.0141	-3.2714	-1.13516	-2.94384	-1.84646	-2.39044	-0.158534	-3.0425	CG7384
34449	2.72451	2.48321	1.19369	1.9839	0.850145	1.3171	0.0219647	0.750045	1.05947	0.498383	1.43831	0.352295	Lrr47
34453	3.83389	4.03468	2.07479	1.75758	0.862871	1.84154	-0.516518	1.22925	0.11163	0.67452	0.498952	0.723137	Trim9
34463	2.87817	3.35794	0.00250928	0.280324	3.45272	-0.3782	-0.122376	2.80841	-0.591309	-4.77489	-2.27806	-2.09815	CG31871
43973	3.83425	4.36513	-0.779201	0.612311	4.80029	1.22693	-1.08586	4.22487	2.3294	-0.688333	-2.73252	-1.09318	Lip1
34477	4.21725	4.73886	2.94506	3.13199	2.24135	2.91282	1.73303	2.27109	2.41049	2.49854	2.43388	2.32407	CG6443
34480	4.52448	5.09756	3.26744	3.58869	3.41871	3.48482	2.83269	2.68458	3.43836	2.60579	3.16967	2.99836	Dpy-30L1
34481	4.21698	3.88642	2.68224	3.14332	3.66134	3.37812	2.21133	2.55035	3.65639	3.2422	2.98032	3.52301	Nup107
34483	3.05342	5.23966	2.0566	2.00435	0.944188	2.3679	0.863487	1.48475	1.49716	1.47488	1.52014	1.27937	CG12299
34484	2.98972	2.35425	2.13888	2.01917	1.75777	2.26844	0.799934	1.5953	1.95933	1.75936	1.91318	1.59705	CG6729
34485	5.40406	5.75276	4.21993	4.38865	3.63372	4.06784	3.20713	4.23612	3.4724	3.74456	3.98199	3.2514	CG17124
34486	2.30014	2.43036	1.75694	2.43909	1.10925	2.25093	-2.14187	0.482158	0.0226022	-0.906859	-1.41003	0.15876	CG6495
34488	5.00085	4.64445	3.54664	4.02536	4.23666	3.87204	2.83461	3.62907	3.80515	3.59609	2.71528	4.21912	CG6724
34489	5.68674	6.76136	-1.13185	-2.41042	7.32457	0	3.60851	6.96486	2.85455	-2.46653	-2.55466	-0.46786	CG17127
34495	0.191873	-0.771137	0.37523	0.156707	-0.750839	0.116065	-2.57621	-1.42654	-1.59544	-1.33666	-2.73925	-1.62634	Nos
34496	5.10353	5.16594	4.23646	3.9854	2.93362	4.30937	2.97013	3.61917	2.61533	4.52777	2.81336	3.9719	CG6700
34504	5.09616	5.02271	-0.728726	-0.03803	0.556866	0.602104	1.00321	-0.329209	0.526499	0.196372	2.38257	0.526014	ial
3346227	0.535825	-0.023565	0.669201	0.834152	-0.283656	0.944187	-3.38377	-0.269738	-1.59037	-2.43359	-3.65192	-3.15008	dpr2
34516	4.71781	4.87381	3.16389	3.36483	3.14404	2.94572	1.70771	2.38605	2.7647	2.11256	2.36746	2.1327	YL-1
34519	4.63843	4.4957	3.87852	3.81966	3.84774	3.85189	2.95437	3.57354	3.67993	3.32171	3.56042	3.31179	SCAR
34521	1.63401	3.15952	0.945201	0.938881	0.320817	0.797019	-1.66378	-0.181022	-0.179822	-0.663136	-1.1186	-1.18611	piwi
47730	3.26891	3.9318	1.89643	2.50405	0.386024	1.87783	-0.240299	1.20301	0.328854	-0.853281	0.508809	0.145388	CG12253
47729	3.98915	3.94047	3.27187	3.23479	3.12828	3.31261	1.67104	3.13322	2.90361	3.06445	3.15555	3.12969	CG16833
34524	1.92813	2.83479	-0.546673	-0.140735	-0.242285	0.054788	-1.33875	-0.573846	-0.502241	0.287203	0.611873	-0.522997	aub
34527	4.49376	4.38086	2.65098	2.81687	3.36736	3.29367	1.87316	2.88463	3.61179	3.25289	3.15527	3.29133	Nup154
34528	4.24562	3.81654	2.70116	3.53664	3.41646	3.13058	2.08694	3.25389	3.24084	2.88337	2.39458	3.63334	Art8
34529	6.80271	7.42972	3.21793	3.3795	4.74428	4.2498	3.95956	3.37466	4.72469	3.70792	4.53277	4.21083	dUTPase
34536	4.52627	3.96659	0	-2.51689	0	0	0	0	0	0	0	0	CG14915
34539	0.574461	0.104878	-0.456187	0.454286	-1.49497	-0.114675	-2.4067	-0.550118	-2.40314	-3.26479	0.641656	-2.00309	CG16854
34540	2.74391	2.53493	2.00031	2.00645	1.43414	1.88702	0.510718	1.62678	1.53218	1.64113	2.30656	0.971065	CG4705
34544	2.15132	2.49375	1.20953	0.861712	0.405173	1.11753	-0.191382	-0.16884	-0.163425	-0.115789	-0.769825	0.123996	CG6201
34546	4.85678	4.8901	4.10252	3.87023	4.56582	4.19622	3.08833	3.72278	4.70763	4.17457	4.40901	3.85859	CG6230
34549	4.24465	4.53165	2.39403	2.4912	2.77422	2.67511	1.58114	2.3519	2.88225	2.55866	2.67414	2.5906	Nup160
34550	3.39965	3.28371	1.15649	2.06808	2.2108	2.50754	1.43486	1.08217	2.22589	1.69355	2.33344	2.08282	RfC38
34551	3.79523	3.68639	2.08704	1.95317	1.76558	2.1751	0.374672	1.1136	1.71248	1.31688	2.02264	1.06318	CG4751
34557	2.60244	2.87498	2.60404	2.4496	1.82715	2.59866	0.545886	1.93259	1.57446	1.05632	0.55558	1.54773	Ca-beta
34559	4.01939	4.81592	0.882541	1.41134	1.20221	1.35959	0.615416	0.546335	0.0724828	-0.22974	1.33421	0.593842	CG4788
34560	5.52573	5.22709	3.83117	3.38922	3.26418	3.81554	2.15273	3.20733	3.91011	2.882	2.79772	2.72568	ab
53561	2.98425	3.24349	-2.57673	-2.46413	-1.73926	-2.331	-0.449069	-2.65112	-0.638756	-1.07028	1.6218	-1.55483	cmet
3771934	2.51083	3.32047	2.20889	2.2787	2.10372	2.15929	0.90714	1.9276	1.97168	1.36747	2.209	1.12487	cana
3772186	2.47174	3.27901	2.16705	2.23687	2.06284	2.11745	0.865304	1.88577	1.93339	1.32563	2.16716	1.08303	CG33695
34565	3.05584	4.03243	2.26039	3.55648	1.50743	3.79372	0.854078	3.41485	1.8512	5.44476	1.57895	5.31436	mre11
34568	2.39569	2.62846	1.51569	1.7217	0.629936	1.92398	-0.803651	0.540023	0.434201	0.0670169	0.741141	0.194048	salr
34569	3.81533	3.60138	1.70467	1.29924	1.08024	1.77801	-0.678808	0.904436	0.3101	0.243131	0.664472	-0.0972022	salm
34570	7.71637	6.59254	-1.16617	-0.531907	-1.08997	-1.29838	0.422115	-0.46826	-2.30542	-0.286979	1.28557	-1.82225	sala
34572	3.00119	4.15249	-3.87893	-1.73602	4.0484	-1.91901	-5.87746	2.97988	1.37451	-0.535125	-3.46523	-1.1154	spz4
34573	3.66482	4.49647	3.44439	2.93732	2.99918	3.48621	1.52513	2.7657	3.02508	3.0622	2.81762	2.88183	CG6509
261621	1.57963	-0.553199	3.24467	3.50127	2.62079	3.13982	-0.714276	2.31918	1.63789	1.46716	0.56189	1.76986	CG31706
34582	2.50999	2.71515	2.22172	1.9983	0.726595	2.25058	-1.62898	1.0581	0.0120073	-0.0267994	-1.33009	-0.127815	kek2
34591	2.34637	1.9926	-0.205808	-0.849501	-2.25127	-2.76945	-1.19952	-1.45147	-1.1119	-0.64258	-0.615234	-1.38088	CG14937
34592	5.2873	5.20091	4.5706	4.12871	3.74618	4.61984	3.53923	3.85918	4.03777	4.47799	4.34178	4.34427	crol
34595	3.23987	3.48883	0.928998	0.923174	1.38534	1.30103	0.131001	0.0186454	1.30062	0.867061	1.28317	0.61975	esc
34597	1.31624	1.78234	0.700761	0.980892	2.35252	0.941487	-1.27805	2.13291	1.08714	-0.369072	-2.87044	0.918874	CG14934
34604	2.04792	-1.82463	0.250557	-1.85808	-3.25985	-2.62603	0	0	-4.6375	0	0	0	Cry
34608	4.99882	5.54343	3.6795	3.75034	3.82572	3.98528	2.92368	3.47367	3.75544	4.62687	3.78309	4.47373	CG6686
34609	2.83649	4.12661	-1.65064	-0.502245	-1.24934	-1.84575	-3.26642	-0.93569	-1.85624	0	-0.797488	-1.0089	zuc
34610	4.34688	3.8816	2.03307	2.73362	2.1726	2.58324	1.78645	2.18394	1.98887	4.44251	2.57136	4.30061	dgt2
318992	3.77023	4.14157	2.67022	2.7677	2.61275	2.26535	1.88307	1.5194	2.25097	2.15529	2.41336	2.01701	Ada1-2
59163	4.06002	4.76854	2.4802	2.9643	2.6374	1.71815	2.14336	2.33117	2.38812	2.0696	3.27887	2.72614	CG18787
34615	1.13795	-1.54939	2.41948	2.53873	1.43418	1.93769	-0.75111	0.903836	0.182056	-0.679595	-0.504691	0.730066	Rh5
34616	2.08432	2.1539	1.58721	1.37371	1.20411	1.62283	-0.309737	0.806993	1.11637	0.943001	1.45512	0.591964	CG6734
34620	0.669608	0.816321	-2.47874	-1.4068	2.32749	-2.21782	-1.40688	1.05859	0.352605	-2.96541	-1.9095	-2.1732	CG6785
34623	2.23277	1.27495	2.33472	2.30712	2.38647	2.1729	0.15452	1.98848	1.72195	1.40601	1.37895	0.933569	CG14945
34625	4.86312	5.07261	4.58089	4.81953	3.72054	4.36203	2.62922	3.98758	3.62446	4.00957	2.67045	4.40111	CG5317
5740394	4.90097	5.11107	4.61769	4.85803	3.75874	4.40052	2.66742	4.02476	3.66105	4.04719	2.70601	4.43786	CG34164
34626	3.03069	3.43204	2.07329	2.1436	1.97782	2.15526	1.14744	1.70522	1.9846	1.89958	3.06918	1.23428	rab3-GAP
34627	2.6103	2.68474	-3.14008	-2.83368	-2.65049	-3.4317	-1.45035	-0.081616	-2.44318	-3.30483	-0.395367	-2.89112	CG14946
34629	1.54184	0.390319	-4.21643	-3.91002	-5.31179	-3.50805	-5.52308	0	-5.10449	0	-0.88916	-5.2894	prd
34631	5.16609	5.3898	3.69875	4.20146	3.86981	3.86985	2.629	3.6792	3.70476	3.68897	2.31817	4.20291	CG6712
34633	4.32545	5.05965	2.57486	2.78598	2.3267	2.62581	1.21394	2.05795	2.17206	1.92176	2.51843	2.06442	Ced-12
34634	0.890657	0.42056	0.973666	1.70941	-0.953426	0.9277	-3.0586	-0.673748	-1.07557	-3.27301	-2.62417	-1.85697	Patsas
34639	2.68046	3.06066	-1.18779	-0.879082	2.53185	-0.505861	-1.04853	0.638308	1.59167	-1.40913	0.904494	-2.18422	CG17211
34642	1.72952	0.444245	2.82015	2.87546	1.41469	2.57079	-1.06031	1.43094	0.497861	0.177467	-0.292427	-0.120656	CG31760
34645	5.65717	5.55652	4.31506	4.09687	3.80364	3.86994	3.34278	3.462	3.72935	3.01219	3.53371	2.99857	CG6583
34646	5.85187	5.88598	4.07608	4.24401	3.78776	3.88113	3.21983	3.30836	3.62076	2.7766	3.31973	3.11128	CG17218
318929	2.91093	2.7113	1.67424	2.0231	2.13916	2.81511	-2.80873	1.69421	2.58255	2.09588	1.90039	1.80762	CG31763
53444	6.74569	6.16944	4.25223	4.88234	5.44832	5.023	4.71308	4.29459	4.95381	4.55467	4.77425	4.94581	SC35
34664	0.860302	1.18965	0.495049	1.40153	0.39598	0.420705	-1.26704	-1.14463	-1.62653	-3.80433	0	-3.12759	CG17024
34669	3.60161	3.05478	2.79324	2.63503	1.85985	2.31545	1.02264	1.83962	1.97354	1.37497	2.3138	1.09887	nub
34673	3.2772	2.96972	0.740565	0.795411	0.277141	0.929225	-1.19718	0.361464	0.450785	0.0391184	0.251274	0.196427	pdm2
34676	2.41508	3.11031	0.299031	1.08692	-0.213498	0.113936	0.7069	0.41805	-0.900614	-0.013511	0.736304	0.232695	CG5780
34677	1.88341	2.45631	1.39481	2.11249	0.511063	1.495	-0.174201	0.145723	-0.0641578	0.258617	1.35619	-1.12354	PICK1
34680	2.11191	2.29071	1.39526	2.06772	1.50089	1.94723	-0.0549446	1.7035	1.72652	2.25537	1.09329	2.15056	CG5776
34684	5.64726	5.77203	3.23512	3.19794	3.54624	3.51697	2.59485	2.55615	3.62991	3.45355	3.82374	3.33413	CG5787
34685	4.0588	4.41528	3.03022	2.74872	2.74202	2.67814	1.9855	2.00487	2.5856	1.87531	2.68702	1.90402	CG5792
34688	2.61753	2.66589	2.61115	2.26083	1.33836	2.61096	0.231703	1.56525	1.14764	1.78198	1.18822	1.45739	kek1
45668	5.22979	4.84419	5.20414	5.49183	4.6611	5.19875	2.97868	4.26894	4.07717	3.41869	3.42536	3.70982	Vha68-1
47396	3.38088	3.54788	2.64116	2.44466	2.67881	2.96332	1.20493	2.26122	3.03316	2.47671	2.73325	2.463	Tor
34699	4.4717	4.62626	3.34913	3.31981	3.58064	3.56292	2.13498	3.14716	3.4588	3.44368	3.78356	3.02052	CG9934
34700	4.41829	4.18827	2.53244	3.2054	3.0195	3.17608	2.71462	2.32989	2.90973	2.72746	3.58284	2.94306	A16
34701	3.75471	3.20275	3.12373	2.98474	1.88277	3.10619	2.12793	2.87788	2.07793	2.52835	2.86015	1.96077	CG9932
34702	-0.000900438	-0.133682	-1.37168	-0.785172	-2.28527	-1.8857	-1.70119	-2.83074	-3.0671	-3.32468	-5.26842	-2.93008	CG5142
34708	5.30987	5.50676	3.90237	3.56099	3.22373	3.60238	2.25494	3.452	3.56613	2.67506	3.26805	3.1996	Sir2
34709	4.1993	5.31201	2.46799	2.15295	2.19821	2.7987	1.23805	1.97373	2.34492	1.93334	2.29813	1.83493	Sfmbt
34710	3.9865	4.92538	2.60711	2.87554	2.61127	2.6829	1.51974	2.17404	2.64208	1.85739	2.54687	2.23313	CG5439
318981	0.526435	1.84826	-0.854004	-0.46512	-1.22963	-0.818206	-1.78884	-1.74533	-1.12924	-1.52141	-1.1945	-0.927128	CG31849
34713	6.15793	6.29016	5.04871	5.02706	5.20279	5.14555	4.32235	4.63373	5.18705	4.11709	5.05062	4.24771	CG16974
34715	2.38055	2.88899	1.52311	1.37005	1.12609	1.52992	0.325706	0.988666	1.4399	1.01533	2.70582	0.925459	CG16972
34718	0.100765	-1.10193	1.42831	1.4047	0.118913	0.946201	-1.62558	0.707438	-0.637218	-1.70607	-3.37916	-1.11179	kek4
34719	3.27197	3.58951	2.58399	2.90123	2.17713	2.74986	1.60215	2.05856	2.06462	1.96851	2.92579	1.88852	CG9426
34721	3.69359	3.2931	2.61642	2.84786	2.93152	2.56534	1.91288	2.44753	2.69805	2.56293	2.51919	2.98114	Ski6
34722	4.63898	5.32237	3.32202	3.43404	3.11424	3.34457	2.60429	2.91932	3.03024	2.90277	2.81876	2.70088	CG16812
34723	4.14613	3.18659	0	0	0	0	-3.40905	0	0	0	0	-3.17537	CG15480
34727	1.47394	1.69743	-3.54766	0	0	0	0	0	0	0	0	0	CG15479
34735	3.49778	3.27617	2.33928	2.89247	2.29071	2.68923	1.50011	2.07173	2.26909	2.02283	2.21566	1.93223	CG6116
34738	0.00348789	-0.540802	1.44291	1.16778	0.347543	1.44599	-3.54824	-0.523111	-0.815592	-2.08245	-0.228965	0.336738	CG15639
34740	0.23726	0.291536	1.80321	1.58373	1.36047	2.36162	-5.49236	0.506278	0.440355	-0.382057	-0.129215	-0.567142	CG16970
34742	1.49859	2.01718	1.03747	1.57776	0.397633	1.11383	-1.62962	0.386187	-0.494818	-0.826919	-1.14441	-1.2057	CG9395
44391	5.59587	5.97547	4.21793	4.38126	4.20641	4.16614	3.06619	4.13886	4.13503	4.1663	3.15642	4.428	Nnp-1
318983	4.48171	4.71327	3.19441	3.37047	2.45332	2.80405	2.05972	2.69433	2.56744	2.29289	2.53837	2.72479	CG31855
34748	3.98452	3.84755	3.15233	3.20184	3.00013	3.08954	2.0331	3.17397	2.9397	2.93876	2.95833	3.17663	CG9305
34750	5.03937	5.62175	2.81684	2.9912	4.05617	3.44222	2.86836	2.4878	4.18444	3.01765	3.79432	3.21195	CG9302
34751	4.33994	4.52561	3.48042	3.91631	3.13517	3.28552	2.25224	2.94121	2.95746	2.32791	3.23592	2.5506	loqs
34752	4.44955	5.04414	2.53769	2.56591	2.41066	2.22142	2.09278	1.69652	2.03018	2.1796	2.63292	1.77261	CG9293
34753	2.36326	2.6649	1.15426	0.746728	0.773575	1.26706	-0.148824	0.324768	0.885725	0.463198	0.752062	0.353518	CG7099
34757	3.48488	4.12014	1.86141	2.17644	0.706018	1.78121	0.16167	1.17908	0.483802	0.108085	1.07633	0.110365	CG7110
326165	1.56129	0.49763	2.14372	2.04481	0.717243	2.26714	-0.355595	0.8701	-0.026972	0.231672	-2.04088	0.0459159	CG31847
34767	3.37048	4.84388	2.0338	1.83435	1.76368	2.09176	0.796824	1.87831	2.2746	2.36472	2.08978	2.46357	B4
34772	4.68537	5.09375	2.90245	2.36573	2.1348	2.65164	0.446623	1.86938	2.33353	2.21432	2.46307	1.73444	kuz
318958	1.06616	0.860046	1.4474	1.74051	0.0915629	1.33078	-2.84883	0.370021	-1.29273	-1.17159	-2.25972	-1.56885	CG31814
318957	9.35491	10.1562	-1.60628	-1.88484	1.03532	-0.0678258	0	0	0	0	0	0	CG31813
34783	4.77236	5.18206	3.66001	3.5753	3.40673	3.93431	2.61713	3.2967	3.80204	3.23365	4.24369	2.8294	CG31731
34784	1.23995	0.47936	-0.157713	0.148689	-1.89051	0.20274	-1.46437	-0.183817	-0.765666	-0.39574	0.00444457	-0.180058	CG16863
34790	3.74207	3.61143	2.40963	2.53938	1.95524	2.68209	0.786867	1.62893	2.08472	1.58142	2.33963	1.86482	Sos
34794	3.29075	2.81309	0.624137	0.981313	0.985115	1.50291	0.74583	0.240866	1.56933	0.427532	1.23671	0.665525	Orc5
34796	4.56413	4.98633	3.06356	3.46186	3.68979	3.44469	2.61695	2.58433	3.36187	3.5451	3.05193	3.5954	RpII33
34803	3.96231	4.03816	3.11653	3.21284	2.5263	2.7222	1.58985	2.53446	2.30679	1.9672	2.38987	1.61574	cenG1A
34804	4.95125	5.16628	4.2538	4.19608	3.91917	4.27299	2.61476	3.70535	3.66977	3.9865	3.82745	3.29158	Smg5
34806	0.254889	0.534945	-4.68265	-2.83028	1.6143	-2.97427	-4.9893	0.431176	0.0580616	-3.43236	-3.52049	-2.99009	Ance-2
34809	6.09544	6.42064	-5.09592	-3.20455	5.78522	-2.65058	2.67702	5.94917	0.307329	-3.84563	-0.541444	-2.36153	CG16886
318930	0.248742	0.183549	-0.809155	-0.996742	-5.01262	-2.76469	-3.19476	-2.53981	-4.77617	-6.47432	-1.55602	-4.19554	nimA
34814	4.37071	3.85942	2.86984	3.4295	2.90639	3.17403	2.55648	2.20943	3.21535	1.52366	4.097	0.843677	nimB4
34819	-0.210743	-1.07658	-0.737219	-0.8961	-0.455069	-1.3592	-3.4894	-0.807452	-2.03109	-2.58024	-3.80588	-2.55558	rk
34822	6.06695	5.8717	-0.135577	1.6114	1.69261	1.84582	0.0759444	1.82654	1.85635	-0.37505	1.44804	-0.553851	CG4500
34826	1.96131	1.2361	2.63579	2.06652	0.932003	2.27235	-2.72237	0.822548	0.0848935	-0.0913414	-1.98238	-0.585168	nAcRalpha-34E
34824	6.46571	5.76968	-4.16223	0	0	0	0	-4.13586	0	0	0	-4.2352	nimC4
34827	0.867049	1.09777	-1.90331	-2.8193	-3.80603	-2.00229	-6.20174	-2.6843	-3.01376	-2.10988	-3.73293	-3.37221	CG16879
34829	2.16481	2.63318	1.92002	1.95915	-0.583094	1.17149	-1.18612	0.00704507	-0.649273	-1.54464	-1.39351	-0.989069	CG17341
34830	4.80834	5.73341	-1.85033	-1.57034	5.24202	-1.5078	-1.41023	4.04286	2.82547	-1.34575	-2.50702	-1.43491	CG32972
34831	5.26097	5.77218	2.80363	2.90833	2.86166	2.60075	1.27803	3.10929	2.22064	1.58134	2.03537	1.39172	smi35A
43946	3.35099	3.54903	-0.400617	-0.506846	-0.417476	-0.146504	-1.70486	-0.537271	-0.627261	-1.67076	-0.647249	-0.929832	wb
318270	1.02919	1.81986	-0.220678	-0.807361	-1.43152	-0.788715	-5.22777	-1.08946	-2.22422	-3.80689	-1.2354	-3.40913	CG32970
34839	3.84329	4.32495	2.46448	3.24288	2.52932	2.90918	1.77324	2.81857	2.69145	3.00049	1.72156	3.35631	CG7516
34840	5.02694	5.31197	4.37622	4.48928	3.82882	4.29866	2.69579	3.83877	3.60279	3.21054	3.94735	3.12731	Rab14
34842	3.05442	3.4573	1.25823	1.79344	1.07417	1.92528	-0.193132	0.96812	1.05601	1.36352	1.78675	0.98043	spel1
34843	1.66137	0.579531	2.55946	2.87338	1.66951	2.64175	-1.32563	1.81085	1.0072	0.950322	-0.421535	1.16214	ppk
34844	3.23962	3.27373	3.17295	2.91567	2.49801	2.62872	1.27838	2.66405	2.29294	2.26033	2.31345	2.15078	elB
34847	5.73163	5.58605	4.46782	4.39974	3.83958	4.35965	3.22501	3.59807	3.20971	3.06607	3.55955	2.73148	noc
34850	4.13983	5.17261	2.90386	2.6977	3.32809	3.16914	0.231859	3.17171	2.59499	1.91323	1.70657	1.90564	osp
8674060	5.47905	5.23485	-0.666849	0.234102	0	-1.51487	1.51963	-1.64048	0	-1.41656	3.20129	0	CG42587
3346206	0.86753	0.951953	1.44263	1.46979	0.149689	1.27564	-2.84149	0.391094	-0.554207	-0.958006	-1.45124	-1.21055	CG42313
34875	4.22554	4.04213	2.97564	3.05618	2.8704	3.10885	2.25698	2.21212	2.34416	2.08886	2.60716	2.71049	NC2beta
34876	2.75356	2.41725	1.91381	2.36009	2.36409	1.80153	1.05923	1.50314	2.10432	1.20609	1.1867	1.78708	CG4103
34877	3.96609	5.1196	1.95046	2.37294	2.3469	2.68918	2.0454	2.36882	2.64716	2.15554	2.38623	2.53077	l(2)35Bd
34878	2.31981	1.97894	2.33315	2.63379	1.38294	2.09015	-1.85075	1.1676	0.29955	-0.326977	-0.806727	-0.448765	GABA-B-R1
34881	3.37808	4.05755	1.29341	1.55774	0.916299	1.68983	0.110809	0.832917	1.46281	0.841113	1.20103	1.03777	Su(H)
34882	4.05572	4.82099	2.98995	2.75764	3.91185	3.12307	1.06133	2.90025	3.48486	1.7541	2.83588	1.56914	ck
34883	5.23095	5.20626	3.57686	3.77324	3.80262	3.88207	3.01806	3.45252	3.64188	3.22118	3.77437	3.60124	TfIIS
34885	7.13102	6.92628	6.4189	6.47051	6.94206	6.50683	5.17194	6.07053	6.60048	5.77877	5.60226	6.03385	vig
34886	1.86265	1.89157	1.68099	1.50278	0.584874	1.63704	-1.44769	0.581054	-0.585489	-0.412205	-1.33062	-0.953888	CG15270
34887	0.708276	0.335502	-1.14467	-1.14861	-0.912949	-1.50152	-3.93159	-1.13914	-0.344675	-2.05272	-1.59488	-1.89055	CG15269
34888	4.44433	5.4192	3.51993	3.75494	3.74557	3.9278	2.72462	3.54829	3.78156	4.52956	3.50644	4.77263	stc
34889	0.428128	-0.225783	1.20362	0.472308	-0.437258	0.825919	-3.47862	-0.166184	-0.872398	-1.63217	-2.49043	-1.71331	CG4168
34891	1.74562	1.13304	-0.157607	0.17657	0.151372	0.491782	-5.60252	-0.0192768	-1.00161	-2.05573	-3.59189	-1.73995	CG15267
34892	2.11436	1.956	1.50705	1.64751	0.97007	1.77475	0.4865	1.10233	0.579507	0.636383	0.428169	0.688521	CG3975
34893	2.7206	3.89184	0.942596	1.87391	1.51563	1.39546	1.03313	1.31166	1.43043	1.11414	1.63813	1.74487	l(2)35Cc
34896	4.71271	4.81266	3.68207	3.53834	3.57312	3.66029	2.75079	3.39271	3.54663	4.30776	3.94608	3.92406	cul-3
34903	4.26068	3.96967	2.39049	2.02743	1.91141	2.25948	0.558108	1.603	1.02561	0.683334	1.57833	0.457372	esg
34906	4.07965	3.35316	-0.641847	-0.487448	-2.25179	-1.2554	-1.1005	-1.76749	-2.85184	-1.90613	-0.105624	-1.86682	wor
34908	4.93675	3.98756	0.971595	0.612415	0.210645	0.156409	-2.27366	-0.825164	-1.2701	-1.71672	-1.58245	-2.03998	sna
34912	0.628337	0.359042	0.7633	0.988306	-0.734067	0.599343	-3.43004	-0.149492	-1.64888	-2.07401	-2.18362	-1.54428	kek3
34921	1.68693	1.63915	2.48172	2.25298	1.01998	2.32762	-1.74327	1.28337	0.19572	-0.026262	-1.9557	-0.577044	CG4587
34924	4.49035	4.74863	-0.185301	-0.199863	1.01411	0.327374	0.674055	0.327798	1.18802	0.0441107	1.4868	0.442576	CycE
48782	4.18622	4.48997	2.62709	2.90491	2.82429	2.82288	1.26848	2.68029	2.64294	3.28276	2.53616	3.25046	l(2)35Df
34927	5.12343	5.24492	4.24046	4.0566	3.88683	3.95514	2.93015	3.35644	3.71505	3.80526	3.67507	3.45874	Gli
48785	3.42649	4.44425	2.04381	2.4341	2.00889	2.21541	1.33708	1.65023	2.10417	1.25338	2.01502	1.50919	wek
34939	1.29487	0.517381	1.78961	1.7186	0.896322	1.18445	-1.43207	0.930853	-0.947046	-1.22373	0.0688647	-0.595903	beat-Ib
34945	0.84309	1.01661	1.7116	1.63584	0.279667	1.56624	-4.53569	0.765419	-0.704767	-1.05148	-2.65184	-1.71704	beat-Ic
34946	-1.12771	3.71094	0	-4.64666	-6.04843	0	-2.80029	-3.66367	-5.84113	-5.70278	0.705426	-6.02604	BicC
34947	2.62743	2.99956	1.52122	1.48343	0.27835	1.24391	-1.90492	0.106862	-0.727336	-0.656101	-2.68765	-1.37168	beat-Ia
34951	2.72826	2.75582	2.79044	2.68591	2.58643	2.8065	1.12578	2.26396	2.40164	1.57191	1.19352	2.13218	CG12455
34954	2.70317	5.528	-0.805613	-0.84072	-0.980944	-0.761875	-0.54655	-1.31871	-1.94147	-1.10233	1.48423	-1.79792	twe
34955	4.05512	4.17436	2.86865	2.82355	1.88745	3.0892	2.1068	2.15975	2.19997	1.68591	1.96127	1.9613	CG4935
34956	5.81512	6.01036	4.56198	4.58647	3.87116	4.49779	2.19242	3.55759	3.67066	3.22027	3.67285	2.88595	crp
34957	4.17694	4.20245	3.39378	3.49489	3.25063	3.05883	1.94082	3.0678	2.65575	2.23409	2.65745	2.12006	pkaap
34961	4.442	5.29886	3.12076	3.1076	3.55785	3.23412	2.48075	3.32273	3.34058	2.75521	2.72401	3.08416	heix
34962	2.06791	2.569	1.3243	0.311829	0.680834	0.923214	-0.988641	0.276196	1.08177	0.0423624	0.374927	0.429536	CG17328
34968	6.00097	6.55063	-0.994965	0.189054	0.382391	-0.44	1.03249	-0.453378	-0.113744	-0.453315	2.66656	0.0417906	fzy
34969	5.82965	6.6575	5.00798	4.89232	5.06672	4.91073	4.11808	4.6373	4.68766	4.70416	4.42749	4.83739	cact
50458	8.50892	6.96767	-2.42526	0	-1.52063	0	0	0	0	0	0	0	CG4440
34974	4.7215	5.26968	3.11955	2.89132	2.56217	3.19335	1.59432	2.47861	2.57086	2.2226	2.72864	2.02427	chif
34975	6.4833	6.39349	3.33097	2.97281	3.22877	3.11366	2.72018	2.87892	3.1059	3.10229	2.9286	2.84474	CG4455
34977	3.04201	1.06599	1.10611	1.71388	0.353706	1.32456	-1.52054	1.17237	0.953475	0.763229	-0.314768	0.520493	jhamt
34980	5.6102	5.3121	2.71367	2.50567	2.18348	2.27466	0.528817	2.15249	1.74967	1.43806	1.37378	1.23028	CG5888
34982	2.47162	2.529	1.70197	1.47294	-0.658702	1.33948	-0.502405	0.63863	-0.250471	-0.757043	1.28876	-0.751872	dac
34984	6.35877	6.68946	5.53818	5.68921	5.42588	5.66579	4.63838	5.30781	5.24886	5.27794	5.21297	5.04047	Tpr2
34987	3.34275	3.53955	2.82233	2.3725	2.64852	2.74887	1.19636	2.2453	2.75288	1.84132	2.78508	1.6567	CG42389
34991	-0.556358	-1.28231	0.35454	0.489412	-0.286105	1.00541	-3.91489	0.0735774	-0.389705	-0.367067	-0.611274	-0.137751	trpgamma
34992	3.64575	3.57072	2.63226	2.55943	1.55525	2.57732	1.56737	1.82901	2.11912	1.79695	1.58081	1.9935	her
34993	4.31325	5.1273	3.22179	3.48502	3.36447	3.5839	2.69063	2.70491	3.12022	2.41528	3.19279	2.72924	grp
2768920	3.18539	5.24215	0.358837	0.586922	-0.0429666	0.628094	0.927091	-0.216046	-0.233041	1.4847	2.26122	1.50013	squ
318938	1.02168	0.990942	0.180745	0.3362	-1.19818	-0.0498823	-0.648742	-0.440611	-0.536039	-1.64975	-0.211896	-0.92227	CG31782
3771753	7.86758	8.10576	5.88565	5.55478	4.79956	5.16873	4.03835	5.03628	4.29103	3.66883	3.76202	3.89779	CR31808
35001	4.35192	5.11348	1.00132	0.770576	0.848504	1.55481	0.398388	0.737878	1.1866	1.01369	1.99267	0.50147	glu
35002	1.96215	3.44563	0	-2.60715	3.14902	-2.75007	-2.27142	2.47719	0.354221	-1.51516	-1.90023	-1.5166	ChLD3
35004	4.46141	4.76076	3.25967	2.87177	2.81531	3.27099	1.93473	2.68411	2.77374	3.02423	2.64903	2.80073	CG17912
35013	2.31539	3.69001	-4.5442	-5.2378	4.62269	-4.42079	-2.2659	3.25365	2.37805	-2.97199	-2.79708	-1.36925	CG13272
326155	4.69028	5.21503	3.73993	3.77917	4.01192	3.94121	2.46157	3.31718	3.99519	3.93834	3.80978	3.85685	CG31739
35021	4.90969	5.14237	4.97679	5.37706	5.18674	5.54265	2.34919	4.93366	5.16942	4.30923	3.45071	4.54469	CG13284
318954	2.9522	2.89198	1.1247	0.996984	0.045038	-0.0838577	-1.41374	-1.69203	-0.330015	-2.54868	-0.0562905	0	CG31809
35026	2.07446	2.58291	1.68543	1.05949	1.52924	2.34634	-1.51519	1.07427	1.95858	1.32067	1.66388	0.789314	CG42555
35027	4.84135	4.66132	3.37431	3.63577	3.64216	3.07131	2.20164	2.85223	3.02542	3.27361	1.94409	3.83506	CG12288
35028	2.8813	3.29169	2.46009	1.98917	1.94212	2.83368	-0.630346	1.521	2.40724	1.8472	2.2987	1.38327	CG15134
35030	3.64138	4.06353	2.88408	2.61617	2.40095	3.21123	2.00535	2.38486	2.83456	2.68166	2.75551	2.6113	CG4841
35031	1.39958	0.0363002	2.14224	2.04673	0.205906	1.67131	-3.49081	0.729737	-0.536161	-1.00938	-2.34392	-1.11962	beat-IIIb
35035	1.30608	0.950824	1.60953	1.48696	-0.0259667	1.31152	-2.96354	0.620441	-1.45748	-1.4066	-1.58784	-0.729855	beat-IIIa
35037	2.94662	3.34833	0.85359	1.2717	-0.274239	1.01287	-1.89883	0.772583	-1.19892	-1.00668	-1.91177	-0.798864	beat-IIIc
35041	4.1292	4.18491	2.38551	2.27958	1.72428	2.35546	0.651236	2.05538	1.87813	1.59181	1.76299	1.72535	CG6860
35043	5.1985	5.5324	3.66396	4.00049	3.99633	3.75914	3.47202	3.85318	3.97403	4.05069	3.99745	4.33344	Rpb11
35044	4.79108	5.80499	2.50643	2.54032	1.74003	2.59585	1.55471	1.53205	1.91072	1.36355	2.41495	1.91023	CG15141
35045	3.08403	2.7499	3.23074	3.29912	2.68959	3.38716	1.40146	3.11742	2.40331	2.7324	1.93586	2.61327	Dif
35053	6.60529	6.53133	5.05383	5.08406	4.98398	5.46571	4.40183	4.96463	4.82282	5.35921	4.76837	5.22309	Aac11
35058	3.67169	4.59303	1.06109	1.02908	2.31735	1.41236	0.486255	1.85176	1.673	-0.151661	1.77978	-0.0653169	qua
35061	-1.93449	-0.918762	-3.99928	-3.51118	-4.32799	-3.56543	-4.17563	-3.67574	-4.48325	-4.3449	-0.651521	-5.89055	Dhc36C
35066	3.99397	3.92965	1.04165	1.61658	-0.275519	0.680229	0.1388	-0.376179	-0.760089	-1.01184	-0.0883823	-1.23673	Oli
35068	0.847704	0.194565	2.54565	2.48699	0.815169	2.35275	-4.08653	1.42041	1.01069	0.970574	-0.128436	-0.184958	Sytalpha
35070	4.09406	4.28699	3.12583	2.62046	1.90227	2.98807	-0.795067	1.58065	0.900248	0.552142	0.301635	0.227112	CadN
35071	0.706681	0.382924	1.22916	1.00692	0.24591	1.17208	-2.94906	0.153126	-0.560079	-0.751695	-0.885543	-1.03717	CadN2
35073	-0.706249	-0.609554	-1.78233	-2.22073	-2.82292	-1.7147	-4.24695	-3.54061	-3.46662	-2.36361	-3.31894	-2.73434	btv
35077	1.56778	1.78223	1.9659	1.6613	1.122	1.88966	-2.22186	1.20925	2.36482	0.513228	-0.753049	0.744247	rdo
35078	1.99262	0.364269	2.94614	3.35126	2.2799	3.30835	-0.396879	2.18006	1.77379	1.22973	1.03346	1.61036	Arr1
35084	4.78739	4.78997	3.67924	3.57376	3.23147	3.45759	2.67971	3.68008	2.51367	2.11696	2.76793	1.8965	kel
35090	1.1054	0.730536	1.33214	1.24506	0.234878	1.31275	-3.58616	0.17124	-0.858393	-0.94788	-1.84473	-1.21498	CG42400
35094	0.164647	-0.0250916	1.04161	0.75144	0.432083	0.849588	-4.90601	-1.99768	-1.16549	-1.76411	-2.4372	-1.86497	CG31786
35097	6.23415	6.62582	3.9878	3.87365	4.42926	3.99368	2.93599	3.65206	4.03555	2.85668	3.92493	2.94683	Fas3
35099	5.01508	5.62856	3.33085	3.18744	3.68361	3.52911	2.52434	2.95558	3.6914	4.27875	3.55361	3.94983	ncm
35102	4.03591	4.16997	0.947999	0.777202	2.49517	1.40185	0.324304	1.73305	1.47121	0.71328	0.600968	0.201564	CG10283
35104	3.69216	3.90306	1.86524	1.36384	1.28522	1.88664	0.475885	1.19834	1.33167	0.874927	1.01154	0.897403	kon
35106	5.49479	6.54085	4.64516	4.1512	6.63389	4.80942	3.85371	6.0095	4.79084	3.74123	5.18583	3.19081	CG10211
35107	2.85571	3.2767	2.97983	3.00337	2.79688	3.23495	0.415625	2.65839	2.59956	2.71072	2.56336	2.3558	Pde11
35109	3.74755	3.8396	2.09081	2.0818	1.57851	2.15881	0.71575	1.58564	1.77041	1.31144	1.63859	1.30749	CG15160
35112	4.27889	4.3966	3.12801	3.14721	3.00733	3.23107	1.90102	2.6075	3.07325	3.02605	2.909	3.07677	CG10333
35113	3.62587	3.08274	2.01393	2.12524	1.32737	1.41498	0.718396	1.18587	1.7289	1.55844	1.56925	1.67493	CG10414
35114	0.154325	0.330139	-1.16583	-2.18136	-2.58313	-1.04242	0	-2.87643	-2.79086	-2.23747	0	0	CG15161
35116	4.19243	4.26359	3.73285	3.6683	3.55474	3.55955	2.59343	3.89851	3.19633	2.53392	2.90264	2.52084	MESR3
35117	1.33117	1.7473	-0.614538	-0.125444	-2.29487	-1.61666	0	-3.17314	0	-3.94921	-2.22999	0	CG31790
35119	2.4932	3.03739	0.210748	-0.634853	-0.162154	0.819589	-0.139106	-0.0848157	0.524321	0.139109	0.0848415	-0.27726	tos
35121	3.90146	4.82977	2.28747	2.38295	2.10219	2.53732	1.33522	2.13205	2.41782	2.10504	2.2909	2.21309	msl-1
35122	3.67051	3.78146	1.03476	1.00013	1.79664	1.84508	1.65355	0.397364	2.0886	0.207048	0.948992	1.52519	CG10336
35125	4.74699	4.82088	3.20975	3.7524	2.92194	3.24058	1.78629	3.04689	3.15509	3.0826	2.79758	3.21937	CG10341
35126	4.14119	3.95432	3.26258	3.3474	2.8078	3.33795	2.54123	2.625	2.60635	2.30747	2.58075	2.59386	CG10376
35130	2.43565	2.84432	-0.622186	0.753597	-0.0407371	0.965691	-0.018114	-0.184825	-0.0605677	0.342622	1.30189	0.383507	Grip71
35132	1.23195	2.16896	-0.600816	-0.43654	0.322154	-0.198562	-1.0496	0.207634	-1.03814	-0.514888	0.543544	-2.1126	CG10348
35135	3.44509	3.51047	2.51879	2.4881	2.08103	2.84192	0.457799	2.46159	2.06902	2.03433	2.39482	2.06594	ham
35138	5.16586	4.44979	4.78489	4.24735	5.02648	5.0326	2.41292	5.2834	4.34501	2.09914	1.01101	1.46496	CG17323
35142	3.08716	3.64569	2.77479	2.41383	2.07458	3.07043	0.737975	2.11384	2.50184	2.66957	3.11488	2.69092	CG10600
35144	2.93396	2.82802	2.89788	2.70965	1.34539	2.31843	-1.32652	1.4236	0.300742	-0.0492156	-0.985344	0.244196	CG17321
35147	4.30681	4.14573	2.2233	2.32618	1.30779	2.30835	0.530943	1.93382	1.43377	0.844913	1.16666	1.11866	tup
35149	2.59206	3.80962	1.46339	1.12533	1.1182	1.5245	0.0378232	1.28995	1.66011	1.10406	2.48515	1.15186	ssp3
35155	2.97068	3.73693	1.81051	1.97702	1.50384	1.90177	1.05608	1.6845	1.50746	1.97636	1.5441	1.65366	Tango6
35158	5.78715	5.64545	4.87388	4.69636	4.16721	4.71573	3.38473	4.02854	4.07845	4.17116	4.24478	3.81829	CG10641
35168	2.39467	2.65749	1.87166	1.61863	0.426397	1.33746	-1.15489	-0.154446	-1.36433	-1.36637	-0.381222	-0.921206	Side
35169	4.18187	4.77669	3.41317	3.74292	3.33167	3.53925	2.09873	3.12821	2.96049	3.3982	3.20696	2.95307	hk
35170	4.45855	4.98182	3.24934	3.20871	3.05561	3.22559	2.14452	2.61621	2.91916	2.65001	3.43337	2.63446	mib2
35173	5.90928	6.05668	4.08543	4.00026	4.29264	4.48349	3.28408	3.58738	4.17817	4.15015	3.94515	4.09211	hkl
35177	3.7481	5.28832	2.53777	2.32712	1.99128	2.83513	0.883133	2.10816	2.22676	2.05895	2.45672	1.96591	CG10492
35178	-0.498112	-0.137631	-2.73966	-3.43326	-2.61263	-2.39385	-4.63127	-3.29826	-4.21268	-3.07433	-3.16246	-6.45648	Phlpp
35179	2.69122	1.66627	1.70134	2.2393	1.06755	1.73549	0.508346	1.57833	2.05247	1.32905	1.25469	1.85993	CG10495
35180	5.1311	4.79907	2.42496	2.56429	2.70383	3.12367	2.37824	1.31273	2.81334	2.45828	3.07489	2.5919	CG17343
35181	3.18839	3.94806	2.81556	2.6135	1.9197	2.77402	-0.140203	1.93717	1.27075	1.30703	0.800424	1.03154	CG10702
35184	2.6943	2.47198	2.01889	2.09876	1.35693	1.92038	-0.0447462	1.59277	1.10547	1.10049	1.25581	1.28947	Lim3
35188	5.05143	5.43889	0.0459574	-0.347517	4.9603	0.0762617	0.948757	3.10574	2.78594	3.07761	1.71749	2.61684	amd
35192	3.41658	2.77571	1.54757	1.91518	1.74798	1.98785	0.747881	1.0809	1.8144	1.82295	1.89921	1.5486	l(2)37Cb
35193	1.90436	3.70901	0.88413	0.885099	0.727254	1.40838	0.10988	0.566587	1.05742	1.10148	0.547776	0.717231	l(2)37Cd
35197	5.2143	5.62031	2.73268	2.29215	1.99153	2.95252	1.72655	2.33412	2.83491	2.52	2.51753	2.22204	brat
35198	2.63986	2.10403	1.07947	1.57559	0.711478	1.16796	0.458561	0.148713	0.18182	-0.975286	0.869469	0.148914	CG17568
35200	3.16248	3.1634	2.09824	2.29433	1.36725	2.01926	0.184551	1.24761	1.20139	0.36266	1.31233	0.655733	pigeon
44355	5.27481	5.21953	2.25695	2.07639	0.860016	1.827	0.148721	0.945893	0.261343	-0.185269	1.58359	0.0764337	drl
35205	1.37154	1.3778	-4.09651	0	-4.19188	0	-0.943731	0	0	-3.84622	2.17668	0	CG17564
35207	4.43363	4.55613	1.53979	1.77455	0.83084	1.36011	0.0777097	0.553685	0.337605	-0.426748	0.594409	0.218283	dnt
35223	5.41997	5.93312	2.27908	2.70139	3.48584	3.11597	2.82527	2.6823	3.54909	3.92059	3.55706	4.01014	RanGap
35225	6.47473	7.01209	3.20993	3.38826	3.67234	4.04572	3.0207	2.92949	4.21517	4.00404	4.53387	3.59086	Top2
35227	0.598927	0.769196	0.745285	0.189296	-1.16949	-0.30685	-3.19635	-1.20037	-2.36272	-2.22437	-1.99057	-2.2257	tj
35234	3.46741	2.88301	3.13991	3.44493	2.73234	3.00786	1.8189	3.0905	2.5938	4.73077	2.32369	4.84323	CG10189
35235	5.10348	5.57633	4.12175	3.99145	3.84368	4.22674	2.9095	3.63428	3.97357	3.89651	3.79258	4.06723	swm
35236	2.42851	1.85464	1.66788	1.43688	1.48728	2.39286	0.426412	1.63534	1.70353	1.24877	1.89522	1.27083	Top3alpha
35237	3.41366	3.55678	2.12609	2.1033	2.07369	2.22395	0.289169	1.64138	1.60528	0.858935	1.28154	0.92495	CG10188
35238	2.42583	1.06824	3.19704	3.55926	2.17121	3.27485	-1.38878	1.69569	1.21713	0.807065	0.292351	0.74126	CG10186
35241	1.80441	1.81563	1.04302	1.95689	0.452254	1.49979	-0.786889	0.389215	0.0987714	0.498704	0.0897243	0.0078275	CG10137
326259	5.02016	4.60298	3.48897	3.25425	3.47832	3.29806	2.94616	3.17641	3.70314	3.08714	3.20226	3.27005	CG33116
35244	4.03302	4.33254	-0.788668	0.456334	3.66028	1.10734	0.319716	2.04505	3.06024	-1.80141	1.07393	-0.0542837	CG13082
35253	6.56495	5.86556	4.6273	4.58538	3.95494	4.72278	3.46283	3.75983	3.55068	3.55292	2.8693	3.2734	spi
35254	6.19143	6.4869	0.411924	0.381673	0.475201	0.527241	1.08203	-0.407042	0.400076	-0.187516	2.67679	0.0833324	msb1l
35255	4.03639	4.78222	1.41661	2.20942	4.19848	2.14383	1.93181	2.93131	2.03857	2.03938	2.20881	2.17345	CG10268
35256	3.49311	3.5613	1.6043	1.94818	1.88949	2.03438	0.929917	0.906301	1.7351	0.735947	2.01039	1.77526	CG10263
35258	3.00919	2.96314	1.90823	2.18713	2.10349	2.16054	1.10728	1.54645	1.61855	1.6646	1.94363	1.97619	CG10366
35259	3.69591	4.04684	3.05883	2.78556	2.34088	3.13984	0.823899	1.98098	2.12925	1.55117	1.71268	1.47966	Lar
35260	3.84718	3.66573	3.39182	3.18947	2.62465	3.12179	1.79253	2.68699	2.58239	2.80336	2.22031	2.66934	CG10462
35261	4.31908	4.76276	2.55789	2.65639	2.40527	2.31539	1.39659	2.69654	1.86275	1.36243	1.99744	2.24845	Nf-YB
35264	3.38867	2.72724	2.30125	2.6546	2.70142	2.56668	1.78738	2.57194	2.58084	3.76303	1.76754	3.72706	CG10463
35267	4.382	4.52501	2.93438	2.53234	3.3147	2.90296	1.02913	2.44897	2.55196	2.18928	2.57142	2.13471	CdGAPr
35268	4.28366	4.04397	2.39075	3.10857	1.78932	2.72062	1.55737	2.21591	1.75341	1.99196	1.41159	1.98877	CG10466
49505	4.31363	4.79429	1.9904	2.16297	1.82719	2.33666	1.89826	1.71887	1.85616	2.13016	2.41221	2.46633	fs(2)ltoPP43
35271	0.74243	0.172643	0.144452	-1.38565	-2.27284	0.0421994	-3.80606	-3.47304	-2.8025	-4.24912	-2.75228	-2.98741	CG13958
35277	4.01566	3.96115	2.71669	2.55942	2.56083	3.03644	0.655537	2.20934	2.25647	1.88231	1.9238	1.73854	sick
35284	2.16777	2.42189	1.29737	1.14903	1.54429	1.39074	-0.0673072	1.29044	1.63496	0.753171	0.792905	0.281853	CG13966
35287	4.65167	4.33428	1.82556	1.81739	1.24563	1.91604	0.878287	0.728245	1.58269	0.926398	2.48559	1.03802	barr
35288	4.1208	4.61375	2.53385	2.32561	1.96754	2.45301	1.24658	1.81674	1.65169	1.27198	1.85969	1.6066	lok
35289	3.85881	3.83134	2.42292	2.90622	3.1858	2.82416	2.22201	1.99097	2.89805	2.05334	2.46268	2.97118	vls
250736	4.53249	4.22952	3.16267	3.22362	2.13802	3.18451	1.85829	2.49494	2.29675	2.52308	2.51611	2.80511	bwa
35291	0.598602	0.523414	-1.11635	0.0246872	-1.74445	-0.110635	-1.5407	-2.79265	-1.24764	-1.98376	-0.849498	-1.30702	CG10730
35293	4.16224	3.7339	2.78064	2.57983	0.869646	2.30204	1.70058	1.63391	0.908401	-0.0804638	1.68181	0.470189	neb
44380	6.2299	5.96115	5.49575	5.7956	3.68109	5.27359	2.57223	4.47499	3.3509	2.53251	3.17379	2.92414	fok
35298	3.70303	2.17981	-0.914088	-1.00171	0.457051	-0.535221	0.431004	-1.87868	0.416349	-0.0108983	1.73188	0.191109	CG10722
45931	3.22013	3.99213	2.26791	2.05683	2.18178	2.63709	0.882996	2.03601	1.84521	1.98899	2.36441	1.96696	spir
35306	3.48273	4.09492	2.49058	2.34611	2.048	2.74122	1.54724	2.14011	2.12616	2.25494	1.98471	2.32664	rtGEF
35308	3.00027	3.63524	-1.43943	-1.36736	2.55908	-0.618841	-3.85489	0.215095	1.53333	-2.69387	-3.41522	-1.20617	CG16798
35310	2.67245	2.68731	1.60596	1.89989	1.31703	1.96782	0.744095	0.58921	1.13294	0.493682	1.47986	1.42916	CG10949
50472	1.38455	1.09233	1.0144	0.891996	0.536295	1.49616	-3.06731	-0.149327	-0.419127	-0.510365	-1.14959	0	CG11019
3885610	4.46571	4.44147	-1.82044	-2.51404	-0.915809	-2.69703	-1.54213	0	-3.44547	-7.21401	0	-1.3181	CG34007
35322	0.773897	2.5301	-2.91845	-0.349015	-2.42886	-0.263968	-2.64014	-0.722162	-3.80651	0.669549	-0.369483	0.178503	phr6-4
3772557	4.85879	5.68516	3.75325	3.50674	3.3786	3.12741	2.91945	4.16236	3.15419	4.54768	1.7821	4.48773	Uhg3
35326	3.66337	3.46986	2.71277	3.21268	2.97486	3.02373	1.94324	3.01294	2.86153	2.67538	2.12508	3.01958	CG2614
35327	3.5743	3.79699	2.94836	2.76643	2.74564	3.1185	1.55939	2.45472	2.68881	2.41817	2.93196	2.37514	CG31678
35329	3.55323	3.57425	2.21936	2.26875	2.44098	2.44598	1.84138	2.22881	2.30765	2.36553	2.67274	2.18525	ik2
35330	4.18998	6.06745	3.29676	3.19598	2.8402	3.2581	1.33675	2.63372	2.85755	2.21815	3.10566	1.76367	CG1962
35331	3.40805	3.94304	0.17915	0.679206	0.556443	0.695086	1.39419	-1.43074	0.701895	-0.111069	1.35842	0.847225	CG2617
35336	4.46833	4.83951	3.68475	3.33009	3.33618	3.87048	1.65564	3.13169	3.61283	3.67531	3.89551	3.03679	Fs(2)Ket
35339	3.06501	2.8485	2.54712	2.21067	1.77109	2.12189	1.25557	1.51587	2.19382	1.92197	2.83264	1.78414	CG9323
35343	6.08827	6.12833	4.71975	4.70746	4.48524	4.62938	2.78307	4.01841	3.99667	2.82802	3.83871	2.97207	vari
35344	5.04765	5.74022	3.71889	3.84064	3.33556	3.33844	2.12499	3.39126	2.81202	2.09687	3.18737	2.16009	CG9328
35349	1.17975	-0.206037	0.55621	-0.277911	-1.07142	-0.369453	-0.574634	-1.29883	-1.23393	-1.77365	-0.463975	-2.09691	Oseg5
35353	3.42245	3.34847	3.57934	3.93554	3.05796	3.53716	1.60535	3.08228	2.08298	1.5545	0.503557	2.05236	CG9335
35355	7.21905	6.49842	7.81209	8.04713	6.1869	7.35591	5.55543	6.6308	6.25339	6.07303	5.92956	6.22771	CG9336
318879	3.72154	3.02101	3.00834	3.37633	3.07409	2.81988	1.47713	2.92871	1.85876	1.10181	0.740657	1.55806	CG31675
35364	4.76189	4.51645	2.57402	3.33742	3.30658	3.78324	2.818	3.19613	3.32915	4.3653	3.19554	4.6051	RPA2
35366	1.47723	-0.501274	2.32438	0.777217	1.12553	0.708573	-0.411143	0.488236	0.56599	1.82033	-0.37558	1.39881	CG9270
7354398	4.22648	3.8528	2.46227	2.08458	0.898652	2.30462	0.899513	1.36689	1.01428	1.39231	1.18219	0.788343	CG42238
35368	3.39208	3.074	3.536	3.56347	3.01974	3.4894	1.75172	3.02446	2.95228	2.44715	2.81837	2.19574	betaInt-nu
35370	0.635425	0.095426	1.03875	1.25407	-0.332289	0.961088	-1.1667	0.204277	-0.735552	-0.890046	-0.630145	-0.614119	tadr
35374	4.53478	4.40654	3.24536	3.4643	3.27331	3.53995	1.37336	3.44778	3.37873	3.35794	2.58419	3.62922	CG12050
35376	4.04438	2.88055	3.78545	3.43892	3.11856	3.22861	1.80678	2.8247	2.77578	2.16796	2.3703	2.23722	Nhe2
35378	3.92472	3.98962	3.75461	3.60763	2.96984	3.49145	1.86015	2.51832	2.75853	2.15487	2.89684	2.20584	Dap160
35379	6.39726	6.12592	5.10964	5.25046	4.99949	5.14994	4.08378	5.05854	4.91295	4.98973	3.90648	5.60009	CG9253
35381	5.1056	4.77601	3.47184	3.63304	3.72223	3.46371	2.63514	2.57482	3.35086	3.15982	3.15812	3.23848	E2f2
35385	3.8877	3.61979	2.35834	2.62089	2.34604	2.68791	1.97048	1.96451	2.48451	2.10224	2.70914	2.17558	CG9247
35386	5.7734	6.10371	4.02252	4.02638	4.27756	3.98038	2.69329	3.99147	4.0276	3.94808	3.08707	4.46821	CG9246
35390	4.12235	5.06009	0.432553	0.224907	1.15194	1.09815	0.866501	0.714445	1.78575	1.13266	1.16025	1.40023	Mcm10
43875	1.80785	1.13463	1.31814	1.09572	0.152796	1.05275	-0.886593	0.580156	0.551042	-0.539703	0.00366768	-0.466051	Ret
35394	-0.68683	-0.666912	0	0	-4.66529	-3.86154	-5.87657	-5.54356	-5.45798	-6.79356	-3.34426	-5.64289	clumsy
35395	2.75988	3.32562	0.294317	0.330697	0.5479	0.839195	0.75061	0.0239159	0.0102875	1.44502	0.242895	0.948123	CG8679
35397	5.34996	5.34803	2.71582	2.37993	6.09781	2.80742	3.4058	5.41433	2.6814	2.10823	2.38866	1.89278	CG8677
35398	3.91644	3.50044	2.89943	2.6009	2.61625	2.72759	1.75652	2.69545	2.78148	2.10225	2.4728	1.76555	Hr39
35400	4.10627	4.69478	3.3075	3.07924	2.79671	3.41003	1.85833	3.08481	2.85843	3.19685	2.98598	2.77436	CG8671
35402	5.2408	5.41191	4.31383	4.31625	4.81535	4.67152	2.73728	4.53544	4.72425	4.13301	4.82455	4.09702	Mio
35405	4.29965	4.50246	3.38809	3.2897	2.58707	3.30168	1.71402	3.19854	3.05766	2.43874	2.64574	2.40247	Tsp39D
35408	5.2376	4.62381	6.27112	6.05835	4.82194	5.62836	2.3612	5.18702	4.10523	3.51602	2.23596	3.4307	nrv3
35414	0.334244	0.538266	-0.352401	-0.359896	-2.16342	-1.0271	-3.95967	-1.51562	-3.12604	-2.40272	-2.99175	-3.31095	nompB
35417	5.06201	4.81735	4.1413	4.26421	3.64818	4.08997	1.85437	4.02876	3.48328	2.80885	2.11188	2.66066	CG2201
35418	9.73606	10.0015	7.1274	7.13849	7.12675	7.60439	7.08919	6.74605	7.3098	6.71669	7.32134	6.87505	Df31
35419	2.53369	2.37928	2.79362	2.86906	1.48288	2.434	-0.959062	1.80005	0.551268	0.536371	-0.0228576	0.693339	Ac3
35421	2.43281	2.85659	2.10781	1.98401	1.05119	2.45914	0.18037	1.45226	1.32067	1.26019	1.27143	1.3547	CG2225
35424	3.08982	2.78001	3.18466	3.138	2.16426	3.03927	-0.719895	2.04445	1.2745	0.556992	0.209681	0.746761	CG31619
35425	4.12958	3.7301	3.50126	3.45892	2.45611	3.40665	2.25568	3.14837	2.99101	2.69587	2.79665	2.39074	step
35427	-0.649313	0.555113	-0.677823	-1.27831	-1.09512	-0.291375	-2.524	-0.914494	-0.887813	-1.0865	-0.78101	-1.30719	CG31612
35430	5.43923	5.16648	4.13074	3.86901	3.33432	4.05524	2.28982	3.2284	3.23393	2.65136	3.12621	2.59251	tsh
3885608	1.90236	1.78295	1.78985	1.36105	0.542832	1.75885	-1.02194	0.55901	-1.60334	-0.965963	0.621451	0.470439	CR33987
44272	2.32118	2.26614	1.98846	1.68203	0.759621	1.9529	-0.898234	0.597661	0.541948	0.0596707	0.305152	0.195612	tio
35440	3.71771	3.88269	2.80951	2.75685	2.67633	2.89453	1.86173	2.44545	2.70183	2.45016	2.7164	2.48982	CG3651
35442	4.46879	4.79123	4.24772	3.73713	3.9894	4.34003	2.64424	3.45782	3.96411	3.41959	3.53331	3.36716	CG6448
4379900	3.05167	2.67614	-0.922449	-0.879082	-3.60278	-1.79904	-1.55706	-2.48105	-3.39547	-1.25712	-3.34525	-2.58038	CG34137
35444	2.68668	2.32601	2.80594	2.47915	1.41739	2.522	-1.33981	1.80734	0.972942	0.529853	-0.0022016	0.131411	CG15216
35445	5.48537	6.19682	4.0141	3.94654	3.52425	3.97872	2.92696	3.53315	3.43526	3.60115	3.5539	3.51072	CG1832
35454	5.65643	5.53799	4.55598	4.71344	4.80076	4.46157	3.95304	4.95371	4.77652	4.76588	3.95879	4.91449	Tif-IA
49895	0.582648	4.98488	-3.40667	-1.87788	-3.76507	-1.54918	-3.49093	-2.05838	-4.8797	-0.610414	-1.38852	-1.08641	CG17018
3355125	2.89541	4.15832	1.90016	1.47194	1.3657	1.72763	0.723804	1.59123	1.36491	1.48102	1.30406	1.36284	CG17490
3355126	6.49003	6.82459	4.98662	4.88403	4.20073	4.51504	4.3602	4.43917	4.47579	4.11706	4.27113	4.0364	CG17493
3355127	5.2446	6.31156	4.1988	4.25011	3.98933	4.00169	3.18584	4.02074	3.96873	3.66192	4.31665	3.56103	CG17494
3355129	4.95758	5.8202	4.28544	4.27162	3.95402	4.14411	3.13125	4.18747	3.82081	3.91626	3.45193	3.68605	CG17715
3355130	4.84155	5.29413	4.33248	4.2234	3.71285	4.08202	3.16281	4.07359	3.91618	4.16679	3.7225	3.95339	lt
3355131	4.88334	5.55796	3.77913	3.64068	3.32775	3.46803	3.09906	3.58586	3.43714	3.56508	3.53234	3.46624	cta
3355114	5.15924	5.78423	4.19848	4.47627	3.71931	4.06729	3.39443	3.72236	3.58641	3.44441	3.58995	3.47899	Spf45
3355010	4.6556	5.58281	3.71671	3.50665	3.11362	3.46	2.69879	3.34829	3.45576	3.52721	3.23931	3.30723	CG17665
3355013	4.916	5.81052	4.42943	4.30205	3.79411	4.32392	3.24585	4.27828	3.86555	3.64915	3.92847	3.6481	Gprk1
3355143	6.0803	6.84824	4.80127	4.8919	4.27499	4.51705	3.3904	4.67714	4.44545	4.16882	4.22758	4.15348	p120ctn
3355138	5.13279	5.66883	4.3722	3.86506	4.26797	3.99281	3.53511	4.198	3.95768	4.031	3.99993	3.98319	CG17486
3355136	5.05397	5.89136	4.37259	3.96089	3.83314	4.17742	2.64622	4.12692	4.05369	4.50987	4.03866	3.90148	Nipped-B
3355133	5.41333	6.54939	4.57423	4.23059	3.94689	4.1521	3.80859	4.44724	4.04186	3.9936	3.78099	3.79086	CG17082
3355145	5.06446	5.40458	4.47102	4.15703	3.80489	4.21701	3.4008	4.09319	3.75222	3.70049	3.65527	3.5994	CG12547
3355134	5.46359	5.94177	4.32428	4.27297	3.99615	4.05946	3.07403	4.05976	4.02144	3.84171	3.75363	3.69256	CG17528
35473	2.05289	1.04528	-0.530298	-0.901968	-1.17677	-1.82192	-0.377521	-2.50393	-3.41836	-3.28001	-0.924534	-1.03767	TpnC41C
35478	6.46062	7.56687	4.82651	4.73099	4.33494	4.41533	3.86165	4.56837	4.26028	3.92134	4.27031	3.87998	gus
35483	3.83641	4.39453	2.82351	2.20715	2.2886	2.9533	1.69941	2.80174	2.85265	4.38629	2.53573	4.19294	Nipped-A
35485	5.46252	6.31986	3.86038	4.17729	3.85412	3.83035	3.24055	4.2166	3.68486	3.56085	3.4778	3.69177	d4
35486	6.02737	6.40074	5.38727	5.39069	5.22971	5.29692	4.07318	5.44952	5.22758	4.94028	5.07263	4.94402	sxc
35490	3.50323	4.41557	2.25494	2.54125	1.85811	2.50028	1.71919	2.03948	1.96384	1.88231	1.65344	1.943	CG10395
35492	6.54055	6.74621	4.83422	4.8928	4.78925	4.48695	3.95142	4.74592	4.73618	4.48593	4.41444	4.43725	CG10417
35496	3.64116	4.53817	2.98532	2.48834	3.36544	2.44185	0.721401	2.54589	3.24614	1.94041	2.26085	1.94455	CG30440
246614	2.6484	3.58196	1.91777	1.85306	3.2719	1.51896	0.340434	2.89396	1.49122	0.27621	0.830004	0.405289	CG30438
35499	5.45609	5.562	4.59844	4.5517	4.4701	4.47735	3.35206	4.26133	4.20944	4.26935	4.26126	4.09652	CG11665
35500	4.50705	5.24963	3.6966	3.75242	3.66375	3.51346	2.71385	3.37924	3.43881	3.43913	3.31191	3.1393	CG1344
35501	5.93352	5.91055	4.83259	4.56061	4.51663	4.7678	3.39056	4.28203	4.56903	4.1712	4.5555	4.17273	l(2)NC136
35503	2.71933	2.51568	3.19039	3.11471	2.44647	2.82213	-0.249966	2.20075	0.844799	0.306977	1.4382	0.865073	CG8245
35504	6.5305	6.44437	5.24191	5.43931	4.5492	5.13934	3.97549	4.64202	4.71574	3.89099	4.33785	4.19818	CG1298
46078	4.87026	6.22348	3.7944	3.77899	3.73245	3.85885	2.78963	3.2133	3.66977	3.1183	3.70521	3.10317	vlc
46662	5.07811	4.91205	4.11046	4.34342	4.5937	4.11272	3.29543	4.0091	4.22678	4.10124	3.44676	4.74759	l(2)09851
35512	4.71633	5.50389	3.13824	3.05683	3.8672	3.55625	2.3515	3.24549	4.18594	3.90311	3.50224	3.82713	gp210
50320	2.84823	1.78837	3.44057	3.24029	1.97569	3.20441	-0.245738	1.97494	1.2329	0.817821	-0.0296931	0.765552	dpr12
35518	2.04533	2.4536	-0.819141	-1.33796	3.98343	-0.821258	0	0.618156	2.84039	-2.1703	-0.881198	-1.68858	CG12551
35519	2.95191	3.62881	-0.241291	-0.992222	4.41752	0.258038	-2.72727	2.5516	3.22975	-0.665033	-0.717146	-1.2249	CG14470
35522	4.06759	4.68584	0.0202285	0.369108	-0.34952	0.649904	-0.394146	-0.416821	-0.193742	0.333173	1.54174	-0.380227	BubR1
35523	4.30028	4.3313	2.90711	2.83915	2.67867	3.09364	1.76493	2.38714	2.62354	2.58766	2.83342	2.43871	mle
35524	6.02041	6.1697	4.48638	4.39126	4.44915	4.61741	3.17352	4.45392	4.37334	4.06871	4.25695	4.05338	Src42A
35525	2.72185	3.04722	1.03439	0.435283	2.23259	1.34732	-0.928314	1.95307	1.35925	1.05932	0.744031	0.752828	CG14471
35526	8.3877	8.41435	6.40658	6.41277	6.09648	5.82762	6.77191	5.1138	6.15011	5.1223	7.17113	5.09874	Act42A
35531	2.24372	1.24777	2.34842	2.61352	1.54486	2.26517	-0.395981	1.45962	0.54445	-0.118228	0.467645	-0.0128673	CG14591
35532	4.06682	4.10044	3.74947	3.80443	3.37604	3.74458	2.38308	2.95345	3.13575	3.09412	3.395	3.04782	CG7861
35535	0.260822	-0.232441	0.541865	0.50304	0.00873618	0.594987	-3.65475	-0.397631	-1.23616	-2.09781	-2.38271	-1.09914	CG14593
35536	4.90798	5.23925	3.72176	3.99284	3.94461	3.93709	2.78789	3.88014	3.81092	3.93268	2.87853	4.35771	CG7845
35537	3.16232	3.26073	2.58702	3.00788	2.733	2.47908	1.37474	2.72851	2.38591	1.97746	1.34049	2.11346	CG7849
35539	5.95775	6.23658	3.94062	4.07739	4.54747	4.16164	3.58195	3.8862	4.50777	4.27512	3.95464	4.38132	CG7843
35540	3.68324	4.53555	2.22058	1.93365	2.59057	2.42287	1.70299	2.66007	2.00589	1.75129	3.08063	1.23465	EcR
35546	5.04296	5.11838	1.92276	1.5921	5.40833	1.34231	0.143901	4.0504	3.14691	-0.624378	0.0141971	-0.295561	Ptr
48387	3.41306	3.2704	3.2456	3.5963	3.03809	3.18897	1.76609	2.61549	2.66478	2.51351	2.63534	2.2258	l(2)k14710
35552	4.19949	4.47278	3.55116	3.6729	3.20848	3.62797	2.05981	3.07542	3.27006	3.05376	3.23953	3.16785	bin3
35555	4.83233	4.72279	1.77058	1.45068	0.34073	1.71946	-0.0843229	0.570254	0.143891	-0.0986532	0.856587	-0.274939	jing
35559	5.13706	4.93562	5.05924	5.50271	5.38388	5.2886	3.52937	4.8678	5.05001	4.80178	4.20586	4.80717	Trap1
35560	3.96356	4.60697	1.97912	1.8787	1.83904	2.67626	0.865679	1.34941	2.06763	2.1063	2.36078	2.07328	Bap170
246618	3.28915	2.87827	2.31702	2.66239	2.12698	2.59983	1.38426	1.89397	1.8406	1.80551	1.85272	2.30245	Opbp
35563	6.72182	7.40847	3.6161	4.04381	4.48978	4.38236	3.39939	3.76377	3.97552	3.47091	3.98246	4.2494	geminin
35564	3.07748	4.82055	1.46122	1.81259	0.464856	1.59618	-0.704609	0.332015	-0.771444	-0.691987	0.126772	0.257772	sced
35565	4.40638	3.91734	3.5106	3.41129	3.5095	3.68588	2.34279	2.64474	3.50717	3.07389	3.02705	3.34376	Dpit47
47082	5.50444	5.49595	4.24016	4.56597	3.87047	4.17131	3.47541	3.32762	3.43077	3.17176	3.64882	3.02824	Adf1
246620	0.806858	1.26728	1.21886	1.59892	0.48272	0.911118	-2.35083	-0.376263	-1.10965	-1.0827	-2.59176	-0.384719	Tdc2
35576	6.15049	5.8651	4.64281	4.80873	4.70561	4.80147	4.17797	4.41208	4.52176	4.3276	4.57673	4.37756	Mob4
35578	4.65074	5.09856	3.97278	3.90043	4.08771	4.2536	2.32597	3.83443	3.99693	3.80852	3.35266	3.52837	CG3409
35583	3.68921	4.68629	2.32191	2.60238	2.33076	2.30629	1.46033	1.88799	1.99794	1.47867	3.02572	1.55125	phtf
35588	3.45917	3.38639	2.72881	2.64111	2.51919	3.12135	0.742383	2.2479	2.14303	1.65671	1.82376	1.60488	Epac
35591	4.42585	4.82575	3.6014	3.63916	3.26948	3.57607	2.35929	2.85842	2.8015	2.76954	2.22479	3.02464	CG15237
48441	6.26056	5.76009	5.28331	5.25448	4.16371	4.66096	2.81177	4.22384	3.96491	3.51713	3.55848	3.74754	CG3287
35594	4.37743	3.9865	3.03976	2.97615	2.35139	2.85193	1.4451	2.85649	2.22636	2.256	1.71939	1.90077	koi
35595	1.26907	0.768471	1.99531	2.20881	0.867595	2.11455	-2.15691	0.864613	-0.334529	-0.337757	-1.46807	-0.239741	CG15236
35602	3.83648	2.89142	4.29314	3.57066	3.5267	3.41307	1.42442	1.50736	4.4071	2.66553	2.11618	2.70748	CG9460
50149	1.58284	0.682212	1.57748	1.69132	0.26777	1.55345	-1.51885	0.59835	-0.14139	-0.652331	-2.19148	-0.827286	CG30158
2768716	3.70678	4.14595	2.36718	2.00826	2.24891	2.89318	1.00145	1.97658	2.21998	1.28033	2.18733	1.48422	CG33558
35609	4.62813	4.91803	3.17405	3.05806	2.71664	3.20854	1.78706	2.41388	2.65538	2.32677	2.56695	2.50753	vimar
35610	3.22104	3.40794	2.01705	2.10181	1.79288	2.21997	0.78777	1.14289	1.67682	1.19455	1.81814	1.36585	CG17002
59178	6.99215	6.46983	5.97076	6.15062	5.32906	5.5622	4.88642	5.03759	4.64637	3.7296	4.84647	4.10572	Tsp42Ea
35618	4.82391	3.77147	4.20413	4.44898	2.89494	4.15367	3.05312	3.72128	2.93546	2.74775	3.2316	3.21449	Tsp42Ei
35620	3.97031	3.59854	3.47526	3.48167	2.99894	2.93793	0.427688	1.55768	1.10373	0.98908	0.845475	0.918824	Tsp42Ej
35623	5.20816	5.10934	3.33082	3.73948	2.78183	3.05333	1.25627	2.58075	1.24843	0.925856	1.36134	1.27277	lbm
35624	3.98731	2.53478	3.42161	3.18948	2.96824	2.97034	1.12168	2.74491	1.89768	1.04363	0.83306	1.16446	Tsp42En
35627	4.0847	5.02591	2.52323	2.80189	3.69472	3.10793	1.75048	3.32072	2.94498	2.85132	2.41833	2.47821	pgant3
53557	2.66968	3.13835	1.58156	1.78316	2.28657	1.73719	-0.0304246	1.65947	1.78987	0.329815	1.24631	0.457013	esn
35632	2.0248	1.84753	0.201932	0.307881	2.48619	0.143562	-4.09386	0.487085	1.44658	-0.536918	-1.04009	-0.424549	CG12835
45041	6.53375	6.54486	-4.12917	-1.82276	0.234897	-2.56215	-1.12839	0	0	-3.87888	-3.96701	-2.61717	Spn43Aa
45343	3.16332	3.33877	1.04762	1.15976	0.963811	1.3636	-0.416144	1.01115	0.66244	0.0914992	0.240407	0.342629	pk
35639	2.9993	-1.88372	1.56149	0.181788	1.42601	0.820897	0.0187033	0.988658	1.93614	-0.664108	0.00415719	-0.00788991	Spn43Ad
35648	2.85108	3.25797	1.78113	1.67685	1.68243	2.33412	0.465722	0.997467	1.82101	1.24733	1.88696	1.35729	CG1845
35649	5.33167	5.83219	0.366546	0.545181	0.771363	1.44313	1.00414	-0.116056	0.837774	0.156866	2.63155	0.16648	Incenp
44011	3.61624	4.30687	1.35127	0.84332	4.47132	1.97582	0.322179	3.05913	3.08461	0.57142	1.9631	0.557	pwn
35651	5.89738	6.58813	-4.28738	-2.98098	6.2587	-4.16397	3.66806	6.18056	3.00108	-2.03709	-0.540264	-0.3694	CG12164
35652	2.81184	2.92354	1.64617	1.05845	0.339903	1.72136	-0.532482	0.619281	0.570657	0.590927	0.599857	-0.044095	Dscam
35653	3.89972	4.75479	2.46241	2.25022	1.96745	2.31009	0.550815	1.47348	1.80615	1.32773	1.80136	0.942952	cos
35654	5.18455	5.65972	3.72471	4.15819	4.31501	4.21715	3.16262	3.82317	4.21005	3.92347	3.66737	4.26199	CG11107
35660	4.43347	4.83347	3.43569	3.32669	3.81982	3.50086	2.66346	3.26117	3.54075	2.88738	3.56736	3.09492	Eaf
35662	2.91056	3.00897	1.28471	1.37367	1.23101	1.09021	0.382416	0.692583	0.955277	0.235669	0.949609	0.651119	so
35664	4.20026	4.74104	2.69199	3.43635	2.73646	3.2413	1.39371	2.95445	2.85303	2.93493	1.8902	3.18606	CG11123
35669	2.72607	3.53185	2.24065	2.32541	0.232664	1.85322	-0.250462	0.597499	0.0313522	1.80911	2.72957	1.53267	CG11125
35673	4.04957	4.06927	3.24206	3.6462	3.11259	3.55475	2.33362	2.52696	3.11238	2.38024	3.02911	2.75854	CG11127
44653	5.93727	6.48734	2.78505	1.96651	1.24281	2.51628	-0.0447754	1.20506	0.922007	0.880276	1.10866	0.773439	wech
35677	3.56333	3.35733	2.47888	2.52004	0.841939	2.46223	1.24565	1.29251	1.41288	1.14728	1.94568	1.12897	CG1621
35679	5.37641	5.1916	2.36533	2.3807	2.91511	3.1116	1.66736	2.07401	2.93802	2.54112	2.89183	2.72702	dpa
35682	2.75774	2.31467	1.00241	1.55311	0.677218	1.33479	-0.277107	0.791659	0.632121	0.771914	0.859468	0.770583	az2
35683	3.52283	4.34825	2.08761	2.49504	1.03413	2.07979	0.654473	1.59194	1.61036	1.71462	2.06292	1.28209	CG1603
35684	1.781	2.51395	1.0589	1.21143	0.431144	0.954131	-0.170087	0.182694	0.197879	0.283762	0.440743	-0.0394979	CG1602
35685	3.16619	3.23241	2.18137	2.51592	2.91675	2.49565	1.46115	2.17644	2.88341	2.47155	2.87338	2.41222	CG2144
35686	3.45683	5.60698	0.205967	0.304986	0.924758	1.32076	0.247247	-0.00408693	1.12314	1.11679	0.745457	1.08846	Orc1
35687	6.41417	5.34056	5.75187	5.89919	5.55362	6.19188	3.31264	5.99364	6.00378	5.3604	5.80092	5.82988	CG1600
35691	0.326742	-0.941668	1.80327	1.51531	0.793955	1.98789	-3.54888	0.661611	0.0498947	0.155757	-0.816897	-0.214946	Corin
35693	4.54241	4.2463	4.07723	3.85301	3.81443	4.25344	2.8779	3.55302	4.18854	3.38064	4.22017	3.27375	Vps13
35694	3.02133	3.02485	1.28724	1.63901	1.35098	1.78373	0.829877	0.818153	1.63924	1.999	1.61476	1.74222	blow
35695	2.0734	2.47976	0.725963	1.17252	0.826436	1.31404	-0.417496	1.13319	0.402096	0.955483	-0.284651	1.57633	CG1360
35696	4.87498	5.48027	-0.441164	0.224947	0.399964	0.618747	0.611157	-0.109916	0.654684	2.07109	2.46363	1.17238	scra
35713	4.20308	3.69166	2.61635	2.76129	3.07854	2.80757	2.25892	2.10485	2.94972	2.45725	2.39148	2.71895	U2A
35717	1.21326	4.28658	-3.53124	-2.40365	-3.02332	-2.38468	-3.46447	-2.91321	-2.92974	-3.2677	-3.35462	-5.57584	tor
35720	1.23898	1.66172	-1.66176	0.656142	-0.598787	0.923502	-3.49125	-0.0835066	-1.09951	0	-4.14345	-2.47169	CG1946
35724	3.19013	1.88677	2.13115	1.98442	2.44605	2.05149	-0.668274	1.55078	1.84889	-0.255722	-0.891341	0.234867	cn
35731	4.76472	5.0641	3.1952	3.22438	2.5702	3.0413	2.06139	2.44138	2.63798	2.14076	2.59466	1.76572	sax
246583	2.93458	1.1151	-1.17122	-1.12785	-1.52962	-2.63277	-0.740906	-2.14485	-1.58074	-1.18396	-0.424097	-1.33858	CG30383
35735	3.05465	3.72145	-0.692997	3.72214	-0.248152	3.79175	-0.431148	3.26945	0.154396	3.38005	0.747378	3.47518	phr
35738	2.14354	2.09826	2.47208	2.04287	1.76272	2.58135	-0.571542	1.07051	1.22172	0.674478	1.35571	0.756731	Dgk
35742	6.23658	7.09802	4.47153	4.69393	4.95228	4.60404	3.38131	4.436	4.46187	4.69863	4.38786	4.44167	lin19
35743	2.84671	3.18911	1.71445	1.51222	1.54892	1.80727	0.909108	1.29275	0.602818	1.40286	1.12942	1.86234	Or43b
35744	3.76423	5.23014	1.08668	1.53107	1.01564	1.55162	0.57517	0.592069	1.07829	0.921775	1.78538	1.19477	Kdm4A
35747	3.50778	3.81671	2.34852	2.40988	2.24442	2.28713	1.6032	1.66016	2.55758	2.11226	2.1378	1.90255	drosha
43990	5.10053	4.3246	-1.06108	-0.169717	-0.281981	-0.715276	-0.782773	-1.12911	-1.72675	0.511135	0.374094	-0.471088	2012-09-05
35756	4.64803	4.68261	2.58018	2.42338	3.03055	2.94529	2.10181	2.28535	3.05842	3.25817	2.64956	3.08658	nito
35764	1.53709	1.698	-4.7945	-2.90313	-2.56794	-2.08612	-3.01709	-4.76813	-2.0976	-3.54421	-2.31041	-3.28251	Hey
35768	3.575	3.01445	4.27965	4.01758	2.74498	4.05504	1.20597	2.6458	2.04889	1.63183	1.33767	1.47419	CG14762
44108	2.57291	2.85643	0.0190592	0.539615	-0.503701	0.715081	-0.966525	-0.633507	-0.614	-1.23387	0.88291	-0.540197	Optix
35770	4.14582	4.73516	-0.850798	-0.641693	3.70684	-0.893394	-0.495147	2.8827	-0.0941001	-2.53911	-2.12644	-3.44733	CG12769
50251	3.05178	2.6043	2.20706	1.37311	1.25771	0.710959	1.0007	0.582977	0.842936	0.246298	1.8086	0.485874	CG17977
35771	6.16683	6.70474	4.60528	4.36183	4.91884	5.0496	3.76304	3.91259	4.9796	4.14253	4.86088	4.09875	lig
35777	3.07439	3.00084	2.19766	2.43569	1.82469	2.36263	1.28544	1.24753	1.64414	0.532484	-0.232001	1.59341	CG8713
35778	2.60524	2.31479	0.721027	0.756126	-0.69627	0.759551	0.248094	0.618107	-0.296318	0.301464	2.18017	0.219212	CG8712
35780	4.45744	4.77224	3.91098	3.95533	3.83478	4.07638	2.5924	3.68236	3.74153	3.61885	3.62371	3.54753	cul-4
35781	4.46584	4.64571	3.92731	4.27266	3.26729	3.7896	2.78423	3.54563	2.91022	3.29339	2.89876	3.19776	CG18316
35783	4.41492	4.23722	3.71907	3.78146	3.22043	3.819	2.24592	3.19977	3.25811	2.78841	3.32955	2.61999	CG30372
35787	3.41688	4.00784	1.53952	1.63449	1.97176	1.85612	1.70184	1.32297	2.11394	1.94018	1.887	2.40764	Pbp49
8674068	3.41688	4.00784	1.53952	1.63449	1.97176	1.85612	1.70184	1.32297	2.11394	1.94018	1.887	2.40764	CG42516
35788	6.48733	6.56045	4.22877	4.43833	4.64814	4.73249	4.4345	4.62377	4.57627	4.9144	4.29515	4.93393	Pabp2
46027	4.52718	4.44015	3.93281	3.78398	4.09555	3.99172	2.68334	3.63441	3.80291	3.46797	3.87764	3.59159	kermit
44087	5.11496	5.17141	3.98502	4.27808	4.22062	4.15173	2.12194	3.81515	4.0554	4.28256	3.08015	4.51654	Rs1
35796	2.9166	1.92698	1.01149	1.01762	1.06058	1.39336	0.480516	0.297789	1.40174	0.695743	1.05507	1.00051	Mlh1
35798	7.64469	7.91928	-1.92953	0	0.390138	0	-3.82115	0	0	0	0	0	CG14756
35799	2.82654	2.9422	1.89422	1.24077	1.11892	2.10118	0.751356	0.52026	1.76673	0.396411	2.15192	0.253268	CG33087
35800	3.89723	3.33216	-2.82969	-1.71594	-3.3401	-2.12132	-1.44036	-3.80333	-3.13279	-3.57941	-0.143975	-3.3177	dpn
35801	6.13441	6.79381	3.88094	3.81953	4.2197	4.20668	3.12766	3.5888	3.77619	3.62311	3.837	3.46937	pnut
35813	1.12534	0.901751	0.708931	0.423857	-0.122476	0.395481	-0.559249	-0.956583	-0.864027	-1.00472	0.983849	-0.697464	pdm3
44632	1.7713	2.21205	1.56129	1.32601	0.495638	0.924016	-0.871193	-0.864979	0.642282	-1.74482	1.58447	-1.88381	Cyp4e1
35832	0.966276	0.868134	1.48425	1.387	0.42278	1.60659	-1.4727	0.389482	-0.303217	-1.07121	-1.67124	-1.03131	mtt
35838	2.62747	1.29886	1.79341	1.85889	2.96049	2.12209	-0.113953	1.95707	1.94622	0.395423	-0.17011	1.06216	CG42326
35843	2.83407	3.45167	2.38579	2.5373	1.81745	2.21929	1.09859	1.47349	1.49773	1.07467	1.76607	0.630139	rgr
35846	6.44684	6.68618	3.82521	3.91492	3.72397	4.31212	2.96447	3.4809	3.37079	2.85324	3.28242	2.89748	Cirl
35849	3.69302	4.7204	2.72749	2.7756	2.36733	2.595	1.03984	1.85788	2.20649	1.82127	2.00631	1.84379	CG14749
35851	5.08772	4.75665	1.76951	1.57182	1.17609	1.93949	0.145509	0.890633	1.41349	0.974268	1.78231	0.91896	ptc
50250	6.45306	6.31283	5.70126	5.73949	5.49452	5.66133	4.78829	5.25566	5.04618	4.68857	5.36017	4.34926	CG14767
35864	5.3228	5.57468	3.20085	3.32286	2.8249	2.86783	2.2215	2.76837	2.20433	1.44698	2.77425	1.0145	gcl
44097	3.96027	3.70625	1.57175	1.4808	0.882502	1.69138	-1.17831	0.78346	0.227766	-0.178609	0.00143259	-0.411155	sns
35878	1.30531	2.05713	-0.825346	-0.413781	-0.817929	1.07125	-0.586281	-0.19274	-0.19524	0.0295767	0.771409	0.253878	ana2
35885	5.30931	4.9131	4.10701	4.43765	4.47293	4.39143	3.1629	4.17628	4.17466	4.50124	3.21596	4.74265	CG30349
45325	3.78926	3.73996	2.502	2.20251	2.34017	2.61319	1.07083	1.87648	2.21412	1.74322	2.20928	1.8751	lin
35888	0.868695	0.444796	1.60759	1.96746	0.432602	1.42764	-2.06793	0.0254914	-0.0849728	-1.01208	-1.87801	-0.801858	CG8248
35889	1.85856	1.45701	0.100656	-0.0897834	0.502255	0.215218	0.207789	-0.836046	0.962663	-1.31725	0.580766	-0.143406	CG8247
35890	4.64694	4.53399	3.39827	3.58154	3.61921	3.59312	2.95542	3.1478	3.54641	3.39614	3.62411	3.42341	CG8243
35893	4.64771	5.21794	3.61579	3.69853	3.56078	3.56659	2.34812	3.31236	3.2961	3.0159	3.67934	2.74136	CG8232
35895	2.63074	1.56161	-0.097921	0.186867	0.401553	0.811729	-0.745644	-0.202105	0.0718386	0.119825	0.807721	0.00859002	CG13745
35902	3.05559	4.33792	-3.74526	-3.66125	5.00864	-3.10727	-2.05191	3.58	2.95113	-1.49497	-0.931023	-1.16812	CG8213
35904	3.37493	4.41684	-2.92625	-2.84224	4.80834	-3.63933	-2.45529	2.90142	3.14122	-3.48331	-2.98648	-2.99922	CG34350
35905	2.43116	3.63482	-1.85964	-2.42771	2.55665	-1.03055	-0.820431	2.04892	0.00232213	-2.48382	-0.174147	-1.93261	CG8172
35908	3.7009	4.68531	-0.137665	0.0324001	5.24248	0.696696	-0.304854	4.12094	2.23385	-1.12876	-0.30211	-1.03767	CG8170
35913	2.82188	1.81207	3.75705	3.22198	2.43249	3.93795	0.283488	2.80069	1.67956	2.63675	0.699287	1.85284	ana
35916	2.63119	2.34157	-0.489179	0.439476	-1.29187	0.496555	-0.761284	0.128843	-0.478844	0.810187	-0.20662	0.280587	CG13742
35917	4.44552	4.51631	3.82401	3.98533	3.62688	3.81173	2.36954	3.47926	3.27094	3.5253	2.86568	3.84615	Dbp45A
35921	2.55433	2.46305	2.16359	2.18277	1.63908	2.23009	0.421025	1.60909	1.92683	1.22228	1.63913	0.962996	CG8777
35922	4.95181	5.06887	2.8058	2.55024	2.35724	2.89513	1.84191	2.22606	2.61249	2.61991	2.66271	2.7029	Vang
35924	6.45879	6.04406	4.51768	4.70984	5.38201	4.66784	4.8644	4.24368	4.88013	4.50111	4.81287	4.92971	tsu
35925	5.15913	4.78266	3.98491	4.12012	3.87041	4.00809	2.26668	3.95934	4.01004	4.03768	3.29642	4.27027	Mys45A
35927	4.71586	5.48426	2.98638	2.8455	2.79794	3.18759	1.83582	2.62332	2.79738	2.21049	2.70375	2.49707	Su(var)2-10
35934	4.30228	4.86091	2.88184	3.15261	2.8641	3.42906	2.59845	2.32324	2.79273	2.50901	2.75969	2.84363	Prp38
246552	4.11059	4.67911	2.66408	2.77092	3.46891	2.62246	2.34639	2.85408	2.99274	2.06	3.28231	1.61606	CG30344
35937	1.50421	0.84909	-0.41487	-1.9022	-1.52683	-0.860787	-1.79293	-0.440615	-1.28524	-1.60467	-1.12909	-1.91846	Rad51C
35940	3.76758	4.65455	3.46658	3.75631	3.44892	3.79177	1.77101	3.28131	3.39431	2.86213	3.3306	2.81354	ltd
35942	1.45792	1.2322	-0.650229	-1.08079	-1.33056	-0.848744	0	-2.94579	-2.44518	-1.72187	-2.81	-2.63009	unpg
35943	2.3026	3.31316	1.81817	1.49907	1.61683	1.56543	0.366961	1.04523	1.68481	1.23141	0.957062	1.21779	CG8027
35949	3.14708	2.64926	3.14892	3.23079	1.92106	3.09899	-0.116177	1.43395	1.02071	1.51788	-0.264295	1.34486	hig
35950	4.4957	4.80434	3.53466	3.21171	3.39111	3.58754	2.43315	3.15786	3.26919	3.26225	3.13332	3.04035	Pkn
35952	5.12273	5.57899	3.92709	3.79918	3.79069	3.58049	2.93624	2.88885	3.41919	3.46806	3.37077	3.40821	CG2063
35954	3.62371	3.84334	2.85597	2.67692	1.97929	2.69374	1.2817	2.06643	1.9755	1.70567	1.53773	1.53709	TXBP181-like
35955	3.72868	5.17262	3.02176	2.87663	1.71459	2.76048	-0.710828	1.60308	0.842795	0.54605	0.193614	0.411824	Drep-2
35957	-0.512353	-1.43316	0.0597702	-0.388603	-1.39444	-0.560246	0	-1.59464	-3.02364	-2.52272	-3.45885	-3.20855	CG13739
35959	1.66187	0.815986	1.92508	1.60288	0.207975	1.57917	-4.13753	1.09595	0.281062	-0.823565	-1.50093	-0.558073	CG13954
35963	8.45943	8.40839	9.10119	9.05134	7.72964	8.96165	5.84526	8.24448	7.58587	8.10181	6.97902	8.35898	CG8801
53558	5.40969	5.46354	2.52133	2.59826	2.04068	2.31283	1.63763	1.93005	1.3064	1.46522	1.56838	1.74264	wun2
35974	1.99588	3.10163	2.02037	1.79194	1.24211	2.37157	-0.155288	1.59468	1.25794	1.44307	1.38232	1.09282	Camta
35975	2.79582	2.4168	0.729279	0.919416	0.0649751	0.542664	-0.575153	0.0574246	0.347766	-1.13369	0.441146	-0.398054	Wnt2
35977	3.35853	3.22795	3.58531	2.94467	2.03216	3.23981	-0.442836	1.73349	1.22538	0.794575	-0.150665	0.687862	brp
35979	4.74882	4.36528	2.30204	2.46908	2.95134	2.70665	2.50532	2.46955	2.78032	2.85247	2.88255	2.93619	CG1888
5740252	5.5339	6.05786	5.03217	4.5082	4.9068	5.19144	3.74708	4.57475	4.93631	5.4502	5.09209	5.00788	Not1
5740204	-0.777718	1.0279	-2.39656	-3.33037	-2.66268	-1.95059	-3.42548	-2.47841	-3.12834	-2.28107	-2.84575	-2.40673	CG42600
35991	6.21547	6.82312	2.53131	2.76877	2.38704	2.84376	2.34457	2.04311	2.7351	1.87399	3.07686	1.88774	Map60
35997	3.33916	3.47269	1.9476	2.06359	1.16928	1.57636	0.717385	1.02475	0.990777	0.560964	1.28059	0.381064	Mmp2
35999	1.92356	-0.0485319	0	0	-4.07905	0	-0.0582806	0	0	0	-0.14154	0	CG1773
36001	6.49262	5.86677	2.51957	2.54537	1.76856	2.50399	2.12759	1.96604	1.78297	0.895579	2.48404	1.28281	dap
36003	-0.539921	-0.899974	-0.0120795	-0.373102	-0.278576	-0.358151	-2.16673	-1.7406	-0.748138	-1.93412	-2.02466	-2.1484	trpl
36005	0.424456	0.0526624	0.106242	0.286511	-1.02274	0.122791	-3.55236	-1.15021	-1.69454	-2.07586	-2.48666	-2.7293	CG1688
53522	0.448914	0.210736	0.222523	1.10988	-1.50044	1.08698	-1.26823	-1.02523	-1.70693	0.691771	-1.9099	0.187457	lectin-46Cb
246383	2.24152	1.38476	0.0343476	-0.518005	-1.13141	0.0815897	-0.966405	-1.58314	-1.70501	-1.52272	0.321463	-0.845978	CG30001
36010	0.7001	0.67054	-1.06711	-1.35654	-2.28801	-1.20818	-2.05184	-1.72267	-2.37021	-1.59443	0.206075	-2.40312	CG1625
36012	3.15964	1.96825	1.89945	1.71525	1.90773	1.78759	1.19046	1.04742	1.46136	1.23165	1.78619	1.05278	CG1663
36017	2.98888	2.99165	0.577216	0.821011	2.34037	1.56684	1.34897	1.59366	3.10148	0.833441	1.8162	1.08937	Orc6
36019	4.28777	3.72986	3.12791	3.61017	3.31518	3.45176	1.83331	3.29693	3.1738	3.50142	2.13489	3.64914	CG1671
47272	4.11718	4.25229	2.64987	2.97603	2.534	2.52906	2.4666	2.44292	2.44103	2.0882	2.44122	2.14814	cbx
36023	4.71135	4.56395	1.81756	0.813342	0.304656	0.775954	1.95772	0.225901	0.825284	1.1198	1.52395	0.934043	CG18446
36024	5.02551	3.99225	0.50785	1.59106	1.03333	1.26869	0.634156	0.0647291	0.662434	0.980532	1.33399	0.0723096	CG12744
36027	2.27979	2.63159	1.49867	1.50108	0.342554	1.76395	0.0708077	0.928671	0.884502	1.39347	1.59091	0.769719	CG30007
36029	5.31207	5.02813	3.57969	4.33512	5.45379	3.81819	2.38204	5.5432	2.95944	0.717276	0.816772	1.1305	CG1441
36032	4.77427	4.49187	3.79454	3.62954	3.36686	3.92236	2.54868	3.29027	3.40905	2.92213	3.13489	3.16388	Mef2
36033	5.35567	5.78461	3.03613	3.44479	3.45777	4.03207	2.96661	3.17502	3.5943	2.68136	4.42017	2.60876	CG12130
36038	4.14386	4.21614	3.0278	3.4066	3.36559	3.537	2.13058	3.14886	3.0515	3.49721	2.09951	3.88073	CG12134
36039	1.80098	1.53986	-1.78364	-0.882627	0.240558	-1.23554	-3.66561	0	-2.24701	-4.10867	-4.1968	-2.43192	eve
36042	3.63162	4.03996	2.57136	2.96303	2.40598	2.31068	1.98629	2.33466	2.19176	2.53556	1.66513	2.68002	CG12128
36043	4.18035	4.53756	2.96806	3.32152	3.16641	3.06652	1.92995	2.69542	3.00097	2.5668	2.91887	2.37863	CG1407
36048	3.05732	3.32603	2.04562	2.21138	1.71262	2.0724	1.33852	1.61778	1.84282	3.06573	3.04442	2.66526	CG2264
36051	3.30463	3.13181	2.00025	2.31615	2.14344	2.00703	1.25464	1.39232	1.94036	0.530546	1.93483	1.46045	cdc2rk
36052	2.51861	4.11554	-4.13262	-3.84183	4.38699	-3.01757	-1.09764	4.7282	-1.74466	-2.89721	-4.00086	-2.62142	CG12920
36053	5.17004	5.21527	4.41337	4.61073	5.1684	4.54531	3.48774	4.15087	5.04904	4.55398	4.36226	4.388	CG1371
36054	4.36882	4.11972	3.50465	3.64962	3.41647	3.72464	2.63847	3.40223	3.61155	3.53591	4.32188	3.18406	egr
36056	3.77001	2.70953	5.39893	5.41264	4.30507	5.33812	1.21567	4.20633	3.42923	3.18929	1.92146	2.90341	CG2269
36058	6.49443	6.25557	5.53947	5.75225	5.64207	5.378	4.68813	5.31365	5.13851	5.07604	4.12068	5.7168	CG1381
36061	5.12725	4.8115	3.13944	3.31366	2.54093	2.90012	1.68006	2.35975	2.26884	2.316	2.66108	2.37013	CG11866
36068	2.23998	2.92754	0.652864	0.68005	0.579446	0.94405	-1.16991	0.183366	0.51713	0.725854	0.234947	0.720438	CG18011
36072	4.68535	4.36638	3.51253	3.59256	2.48625	2.86116	1.9616	2.6751	2.33687	2.06018	3.10057	1.71327	CG12214
36073	4.49195	4.70531	0.556467	0.18581	3.63171	0.47652	-1.73507	2.74941	1.80487	-1.92053	-2.70361	-1.44605	Hr46
36079	0.449282	0.124568	0.92485	1.34534	-0.0400602	0.259933	-2.55401	-0.520546	-1.40079	-2.12328	-3.32393	-1.29582	CG12913
36081	4.15456	3.76954	2.87537	3.16205	3.52977	3.0715	1.59932	3.25373	2.6031	1.88174	1.16946	2.38369	CG12911
3771726	4.4327	4.34158	-0.344459	-0.795487	-2.60868	-2.16751	-1.40674	-1.9052	-3.98634	-1.84799	-1.76619	-3.17125	CR30009
36087	5.26883	5.24327	3.54368	3.74787	3.60914	3.65228	2.91397	3.6024	3.20802	3.44774	2.2262	4.15685	CG12909
36089	6.33604	6.56521	5.71979	5.76245	5.88495	5.6938	3.53802	4.85377	5.34557	5.64469	4.08715	5.93968	Ndg
5740325	-0.0644583	0.0618972	0.787346	0.710462	-0.107277	1.19807	-4.04015	-0.529286	-0.821236	-1.28429	-2.17881	-1.79978	CG34363
36099	3.88879	3.89551	1.81487	2.52094	1.98925	2.18293	2.15493	3.46417	2.18984	2.17619	1.39149	2.3075	CG11825
2768725	2.99787	0.0483395	1.86326	1.54197	0.521597	-0.165125	-0.582773	1.24886	1.34026	-0.689139	0.448847	-0.464911	CG33474
246663	5.37458	4.45529	2.30484	3.31125	2.97144	2.77735	3.16498	3.53035	1.89707	1.58143	2.05517	0.403104	Prx2540-1
36102	5.35686	5.25467	4.04041	3.8182	3.49789	3.91156	2.88388	3.40747	3.58017	3.56399	3.83104	3.08004	RanBPM
36104	5.16904	5.38927	5.23404	5.00126	3.98127	4.90567	2.02108	4.14164	3.56529	3.14229	2.74387	3.34761	G-oalpha47A
36107	3.62231	3.44721	0.817826	0.870359	1.21327	1.83611	1.00439	0.668384	1.42436	0.487259	1.4278	1.03379	Caf1-105
36109	5.72001	6.06678	5.45755	5.7163	5.49217	5.23962	4.03276	5.10159	4.47923	4.19484	5.39529	3.31796	CPTI
36110	4.97613	4.01873	3.2378	3.43873	3.6008	3.44637	2.80029	2.60217	3.36416	3.79458	3.61893	3.57618	trsn
44548	5.17315	5.74781	3.41583	3.22309	2.8141	3.24536	1.92565	2.67358	2.67258	2.44125	2.77012	2.43477	lola
36118	5.00899	5.58608	3.59706	3.36855	3.85665	3.92725	2.39992	3.49363	3.92387	3.06864	3.31077	2.99318	psq
36121	3.50585	2.44266	3.59901	3.58365	2.60051	3.29845	1.47325	2.74063	2.31185	2.19645	1.50887	2.17001	CG11883
36122	4.78092	5.42925	2.65163	2.86562	2.56502	2.62255	1.77618	2.29189	2.52666	2.1988	2.60144	2.27991	Git
36123	3.37177	2.84097	2.93363	3.06209	3.14834	3.13225	1.74413	3.10075	3.28207	3.06551	2.51784	3.20263	StIP
36125	3.21465	3.27534	1.20212	0.420456	0.443449	1.24536	-1.28214	-0.00570181	0.986341	-0.0400824	0.565828	-0.121812	stan
36127	4.62555	4.29716	4.94856	4.73895	3.45736	4.48454	1.21839	3.5051	2.50155	2.24911	1.11584	2.23715	Rab3
36131	3.20647	3.35108	3.02167	3.15104	3.14256	3.44332	1.54291	3.00071	3.10381	2.60585	3.31706	2.4536	CG33144
36133	4.55209	4.67274	3.62527	3.41815	2.76189	3.36621	1.18827	2.7204	2.61387	2.53612	2.82242	2.37478	CG12340
36135	6.58849	6.15834	5.24793	5.49191	5.79452	5.18954	4.88419	5.7018	5.38729	5.0761	3.90922	6.11457	CG7637
36136	2.77226	2.1075	-1.57263	-0.991554	-0.555886	-0.64499	-2.41423	-2.23533	-0.685338	-3.63634	-0.333587	-1.18362	mms4
36138	5.77265	5.94553	3.92913	3.81559	3.41442	3.52373	3.48772	3.41818	3.3638	3.10146	4.02418	3.23265	CG7222
36139	2.90637	3.26341	1.75428	2.01683	1.82918	1.55965	0.253744	1.63477	1.59917	0.884272	0.925049	1.37442	dgo
36141	2.3707	2.60594	-0.351262	0.445633	-0.766739	0.909655	0.720595	0.675102	0.612077	-1.4229	0.810895	0.0611937	Lsm10
36143	4.9068	5.28056	3.95087	4.07083	3.5179	3.89994	2.77065	3.39435	3.01707	3.58905	3.0225	3.16504	CG12343
36144	4.12933	4.11481	2.97917	3.15826	3.18448	3.04975	1.5036	3.29946	3.01225	3.15257	1.83345	3.41853	CG12325
36145	-0.377746	-1.45716	0.395114	0.199355	-0.510932	-0.148045	-2.30717	-0.368627	-1.26017	-1.9949	-2.30102	-1.00961	CG12344
36146	6.41366	6.54936	6.83675	7.0574	5.47115	6.737	4.48303	6.25011	5.35938	6.00599	4.93654	6.36078	CG7686
36147	4.45163	4.12863	4.01196	3.62837	3.69458	3.74096	2.75322	3.19745	3.84415	3.09736	4.06924	2.77853	CG30015
36150	5.46793	4.73003	4.5251	4.94604	4.89277	4.64288	3.43645	4.74936	4.68012	4.82212	3.64955	5.32017	CG6751
47900	4.25948	4.67133	2.56496	2.78021	2.44733	2.44644	1.42495	1.95389	2.20174	2.288	2.08051	2.36913	Taf5
36154	3.84904	4.56444	2.05728	2.36368	1.96191	2.14369	1.48992	1.20612	1.90983	1.8918	1.85957	1.9843	CG18004
36156	4.13306	4.95034	2.49703	2.4158	1.84036	2.65622	1.32363	1.74846	1.96181	2.00476	2.25944	1.81051	CG30020
36158	2.4772	2.76222	0.670654	1.12688	0.52044	1.45855	0.458003	0.392604	1.01509	0.562842	1.26198	0.34686	CG12942
36160	5.78174	6.03359	4.29929	4.87193	4.96045	4.64234	3.94372	4.31277	4.53125	4.03958	3.78189	4.75239	Rpb5
2768719	3.37427	3.4155	2.15032	1.71788	1.16856	2.12723	0.467813	1.61744	1.7039	1.39965	1.77132	0.921024	luna
36168	1.07194	-0.420504	1.39662	2.02585	0.660627	1.46463	-0.889552	1.53151	0.769743	0.52023	0.158256	0.499206	CG13229
36170	5.09434	5.57401	3.25548	3.44928	2.88537	3.45121	1.65277	2.39027	2.88576	2.46549	2.69313	2.48263	CG12391
36171	3.15699	2.9915	2.95196	2.56391	2.44435	3.35286	1.42037	2.34177	2.67226	2.93201	2.8175	2.83855	shn
36176	3.34399	3.44145	3.63639	3.56165	3.18911	3.64842	1.70449	2.57925	2.91177	2.46442	2.36464	2.73817	skf
36177	4.26314	2.64957	1.31429	1.31606	3.04311	1.28507	2.21327	5.14249	2.23654	1.39935	-0.14085	2.01138	CG13218
36180	7.04173	5.93878	3.33128	3.81701	5.07946	3.68916	3.42902	7.04565	4.30996	1.07907	-0.594022	3.00374	CG13217
5740585	5.71865	3.96955	-2.84171	0	0	0	0	0	0	0	0	0	CG34224
36201	4.22851	3.93825	3.12581	2.93891	2.64155	2.7711	1.3805	2.07086	2.36306	1.47824	2.16596	1.49281	fbl6
36208	3.13985	2.68212	1.10514	1.87817	1.66271	1.75727	0.912949	1.85687	1.13086	1.21357	0.714597	1.52096	CG7741
45587	3.00325	3.64088	2.20519	1.95356	2.07502	2.66239	0.220389	1.56137	1.66661	0.522287	0.689454	0.877894	nompA
36213	3.21981	3.32379	-3.68448	-3.15569	1.17884	-3.33868	-3.99114	-0.688493	0.698732	-4.43419	-3.29993	-6.34242	sha
45881	4.22559	4.56576	2.14574	2.20822	1.91607	1.68419	0.806666	1.85018	1.46627	2.0717	2.10145	1.66838	ix
36227	2.33965	2.46453	1.46664	2.01077	0.578651	1.72765	-0.78818	-0.268112	-0.658073	-0.518119	0.89625	-0.923841	CG13204
36230	2.45924	1.25999	2.7646	2.65085	2.74895	2.86775	-0.66909	2.45735	1.42511	0.235776	-1.64535	1.00627	Tsp47F
246397	4.14882	3.96344	0.992346	0.620972	2.36044	1.07828	0.735859	2.10033	1.71322	1.19602	0.392663	1.23389	sprt
36235	5.80911	4.69183	-1.72904	-1.0076	-1.40938	-0.490153	1.91415	-1.70268	-0.617105	-1.43145	4.26533	-0.386977	CG7763
2768718	2.98444	2.36061	3.41569	2.99535	2.49326	3.04112	0.668673	2.20617	1.82177	1.63056	0.493602	1.66453	qvr
36238	4.5017	4.86198	3.17835	2.7988	2.61086	3.53933	1.57349	2.56772	2.76215	2.67787	2.94458	2.74134	E(Pc)
36239	2.88012	2.52286	0.575177	0.709519	0.330468	0.656102	-1.02284	0.180121	0.256183	-0.680018	0.518732	-0.0324242	inv
36240	3.6777	3.04879	0.733951	1.33991	-0.0983833	1.17378	-0.309669	-0.0921279	-0.905327	-1.7307	0.0831941	-0.97872	en
36241	4.31863	4.56647	2.98149	2.66447	2.27898	3.24265	1.06232	1.93135	2.46633	2.41132	2.15001	2.27289	tou
36243	5.28182	5.29712	3.39683	3.26717	3.60062	3.27149	1.97782	2.77736	2.69694	2.61874	2.9198	2.22859	CG9005
36250	1.61653	2.37303	-2.83253	-3.52613	3.43729	-3.12415	-1.43874	0.948721	0.508227	-4.58224	-2.69218	-4.42007	CG13196
36255	3.80107	3.48164	3.19523	3.12018	1.92115	3.33392	0.889561	3.17935	2.31514	2.44678	1.86059	2.17146	pyr
36258	3.68174	3.66294	1.30648	1.27815	0.380878	0.920971	-1.65584	0.335841	-0.378239	-0.676666	-0.63562	-0.819397	ths
36260	2.34971	2.3416	0.316155	0.73459	0.0967523	0.467538	0.481077	-0.415387	0.182371	0.0657565	0.599571	-0.422235	Sobp
36263	0.230426	-2.19857	1.01895	1.37442	-0.115947	1.22961	-2.17523	0.181636	-0.310909	-0.800527	-1.61331	-0.89424	Sln
36264	4.45425	5.26408	2.7567	2.56697	2.9105	3.11611	1.72961	2.27565	3.37742	2.83125	3.58043	2.58969	Mtor
36268	2.31866	2.09243	1.98335	1.4494	1.90779	2.49963	0.367733	1.8478	2.24007	2.8012	1.05247	2.62383	CG13185
36269	1.80949	-0.00908307	-2.59281	-2.87172	-2.27383	-4.05471	-1.35095	-3.15205	-3.06631	-3.92835	-1.20846	-2.25134	cuff
36278	3.53706	4.15202	2.04725	2.15434	1.3008	2.32356	1.14039	1.41606	1.52696	1.38306	2.07554	1.31546	CG8290
36279	3.38919	4.48831	2.37959	2.57834	2.3175	2.28061	1.78831	2.27084	2.7095	1.82132	2.23562	2.13328	CG33145
36280	6.5828	5.82738	3.45616	3.56013	4.97056	4.67836	3.79976	3.94603	5.07104	6.01956	4.20563	5.91242	RnrS
5740811	1.8888	1.8869	1.14185	0.99878	1.38411	-0.0624015	-0.0139116	0.424304	0.435945	0.767235	0.601262	0.0746184	CG34231
36283	4.67558	4.67353	1.7466	1.63332	0.419853	1.21049	-0.0441848	0.213585	0.642925	-0.641881	1.33033	-1.05529	otk
36284	4.42056	4.21343	1.94657	1.73451	0.119672	1.62747	0.024698	0.332479	0.0844092	-0.138742	0.550734	-0.0994315	CG8964
36286	3.7409	3.96972	2.99671	3.03789	2.89575	3.18632	1.48706	2.618	2.88621	2.60772	2.71085	2.4761	pds5
36289	3.65217	3.16326	2.42375	2.59672	2.53487	2.79771	1.31084	2.18743	2.77033	2.74261	2.17615	2.69975	RpIII128
36295	1.28736	0.352784	2.12854	1.2105	0.559886	1.88263	-3.16795	0.107655	-0.226597	-0.144495	-1.61222	-1.07851	jeb
36299	4.53002	5.42658	2.93801	3.14346	3.23877	3.22146	2.05345	2.75146	3.3463	3.39986	3.17485	3.29859	CG8378
36302	4.61857	5.15621	2.568	2.56851	2.25448	2.83813	1.48123	2.35639	2.16119	2.0292	2.63729	1.99076	CG8878
36303	2.72303	2.39204	-1.82139	-0.51499	-1.23869	-1.1786	-0.905653	-2.37999	0	-0.875109	1.26803	-0.268313	CG8407
36304	5.30523	5.52962	3.84397	3.64301	4.14356	4.28477	2.35202	3.39749	4.27795	4.18028	3.98334	3.92951	Prp8
36306	5.97031	5.67828	4.58601	4.80688	4.94013	5.02089	4.19334	4.04712	4.88503	4.76422	4.50218	5.09564	SmD3
44219	4.38906	3.26728	0	-2.54513	-3.9469	-2.72811	0	0	0	0	-2.68937	0	Sr-CII
36324	2.79243	3.13858	2.00908	2.00604	3.89699	1.94279	1.19843	3.32934	1.68099	0.249486	0.115552	-0.119577	CG8854
36333	0.119375	-1.38411	0.522953	0.456909	-0.707187	0.543135	-1.91514	-0.330227	-1.73755	-0.473673	-0.898839	-0.724255	CG17739
36337	4.16258	4.22684	3.73232	3.53844	3.97399	4.01887	2.17182	3.20569	4.07853	3.11363	3.88897	2.98203	garz
36341	2.30374	2.18	-1.3307	-0.939405	-1.37032	-0.346229	-1.03789	-1.16127	-0.53523	-0.698536	1.19612	-1.3606	ana3
36344	9.26439	10.2611	-1.49494	-0.603572	1.86913	-0.78656	0	0.531428	0	1.86638	0	1.41577	CG13159
36360	4.17026	4.52099	2.11452	2.69101	2.86123	2.8844	2.14784	2.48591	2.7674	2.29401	2.3247	2.63332	CG8831
36363	7.23915	7.03942	4.62226	4.60113	4.42715	4.71684	4.01193	4.2386	4.59459	4.3591	4.41009	4.1699	Lac
36364	2.90785	2.9398	-0.92151	-0.615108	-1.40612	-0.640672	-0.509302	-1.52318	-0.897034	-0.436756	0.797041	-0.496981	dgt5
36365	5.97111	6.28065	4.39624	4.7549	4.63061	4.6323	2.99034	4.61123	4.3585	4.75666	3.44847	5.20871	CG8545
250735	3.70557	4.11855	2.92452	3.18113	3.19066	3.37914	1.66612	2.8193	2.96464	2.59138	2.9748	2.58128	fdl
36371	-0.129602	0.10322	0.199055	0.483804	-0.883202	-0.149846	-3.16488	-0.387191	-1.17097	-2.4189	-3.01799	-1.47913	s-cup
36374	1.92292	2.16628	1.09886	1.48096	0.842887	1.22218	0.130365	0.147712	0.771131	1.00922	1.30845	0.744985	CG13151
36376	2.99793	4.30661	2.09999	2.33126	1.46426	1.96547	0.842585	1.00815	1.64121	2.1428	1.54683	1.69174	CG8569
36377	5.44375	5.53729	2.62756	2.47293	1.91044	2.65989	0.652655	1.88701	1.85512	1.32351	2.0137	1.47248	fra
36378	3.40718	4.27698	0.379465	1.00627	4.39957	1.19308	0.748023	3.92299	2.53849	1.0746	0.256497	1.28301	Cyp301a1
36382	5.48277	5.54967	4.37251	4.15878	4.00686	4.55938	2.86703	3.65345	4.06019	3.90421	3.93513	3.76396	Sin3A
246421	3.61315	4.5489	3.31024	3.62818	2.42898	3.27879	1.82358	2.61443	2.17819	2.43661	1.90385	2.64331	CG30055
246420	2.80835	2.96232	1.66158	2.45606	2.00724	2.36447	-1.78598	1.84435	2.00677	1.72963	2.08994	1.80149	CG30054
36390	5.99294	6.21992	3.32765	3.24433	3.30531	3.60912	1.95382	2.61973	3.33689	3.08267	3.75511	2.92621	Iswi
36394	0.513437	0.0751246	-0.374552	-0.411112	1.45087	-1.03963	-1.60721	-0.203798	-0.192947	-1.05026	-0.138394	-1.8881	CG8646
36397	3.2399	3.30175	1.68625	1.75017	1.99002	2.17534	0.941084	1.44628	2.47565	2.10408	1.99404	1.96602	CG8771
36398	1.64366	1.32263	-0.842414	0.463399	-0.746648	-0.115518	-1.22282	-2.4605	-2.78996	-1.91464	0.528535	-2.55983	CG13148
36402	3.24486	3.28138	2.40602	1.61005	2.26669	2.16183	-1.4795	2.04226	2.21463	1.75381	1.95388	1.08461	CG18356
36403	4.00568	4.14343	2.7774	2.57615	2.77686	2.56368	2.29409	2.59239	2.58076	2.18778	2.17135	2.25256	CG12488
36411	4.8815	3.98363	1.84043	1.53117	0.241727	1.47081	-0.308157	0.340896	-1.03252	-1.08819	0.789582	-1.21984	sca
36421	1.15242	1.28524	-0.608863	-0.91195	-1.83351	-0.807377	-2.89749	-1.7172	-4.04124	-3.48786	-0.669098	-4.81112	vg
46020	6.98343	7.44555	5.56715	5.4414	6.16327	5.96401	4.16331	5.45794	5.89047	5.50683	5.86383	5.33716	NAT1
36424	4.38789	3.58062	3.11826	3.72065	4.86334	5.27215	0.748279	5.45892	5.72203	5.11326	5.85237	5.99467	sug
36426	4.09216	3.67107	2.43775	2.27673	2.09739	2.14309	2.07632	1.90684	1.82159	1.42333	2.81913	1.67467	CG13322
36427	3.61381	4.07669	2.1262	2.13946	3.4343	1.97832	0.797912	2.39126	2.24752	0.878182	1.1935	1.4823	Sans
36431	3.52545	3.61301	1.41909	1.6757	0.567014	1.69082	-0.231297	0.249414	0.420129	0.54454	0.988302	-0.00578824	Psc
36432	2.69707	2.78141	2.60968	2.35783	1.55283	2.50119	0.245305	1.45126	1.56261	1.24573	0.845296	0.900631	Su(z)2
36436	1.90003	2.4611	1.52393	1.23982	0.134264	1.23372	-3.40635	-0.159711	-0.533848	-0.926423	-1.39129	-1.02235	Drl-2
36438	2.4049	2.33042	1.68224	2.1912	0.953645	1.48437	-0.20873	1.3409	-0.566097	-0.23675	0.997047	0.576182	CG3955
36440	4.65869	4.42078	1.61431	1.67188	1.17694	2.17734	1.13588	1.21105	1.73417	1.90468	2.43997	1.15788	Cap-G
36442	4.12989	4.31882	2.33842	2.23136	2.18391	2.53143	1.40161	1.61	2.12133	2.09891	2.63187	1.80353	PR2
318828	2.70093	2.54521	1.48482	1.44802	0.323826	1.48671	-1.27735	0.56436	-0.163443	-0.353071	-0.692163	-0.738258	CG33007
36445	3.83824	3.96958	2.19355	2.1928	1.07446	2.06682	0.032073	0.820359	0.0209767	0.378475	0.906386	0.127909	Nrk
36447	3.67604	3.52388	1.51655	1.7475	3.39623	0.955516	0.199255	2.92696	1.39913	-0.197554	0.570868	-0.152737	GLaz
246682	5.47333	5.56305	3.2397	2.92263	1.98284	3.25745	2.26986	2.35191	2.28449	2.30672	2.84001	2.2216	CG17724
3772396	4.45077	4.02419	1.91484	1.52805	0.207689	2.18819	-2.54087	-0.291609	0.124915	-0.0667379	1.23984	-0.395608	seq
318918	3.35946	4.35598	2.20985	1.85031	1.52136	2.48001	-0.535143	1.45984	1.3904	1.76743	2.68307	0.845827	Kdm4B
5740282	1.15933	1.03284	-0.901104	-0.82851	0.0392513	-0.314788	-0.926509	-1.05759	-0.0880472	-0.597131	0.893075	-0.773951	CG34315
36454	1.15933	1.03284	-0.901104	-0.82851	0.0392513	-0.314788	-0.926509	-1.05759	-0.0880472	-0.597131	0.893075	-0.773951	lat
36455	2.39615	2.93634	0.681935	0.923247	0.430817	0.749135	0.043048	0.466348	0.558472	0.454546	1.43459	0.411394	CG4616
36461	5.8436	5.58519	4.14945	4.2631	4.21869	4.44918	3.6899	3.75977	4.35466	3.61843	4.14626	3.71213	Dp
36465	2.75154	2.43656	-0.117141	0.948253	-0.611361	1.11319	-1.81389	-1.35292	-1.70564	-2.34078	0.514502	-2.30559	CG4676
36478	2.75455	3.675	0.7696	0.631501	4.28959	2.25786	-1.32133	2.66144	3.24765	1.27359	-0.464171	1.80766	CG17047
36491	4.74356	5.04051	2.2237	2.17346	1.24752	2.25023	0.743987	1.63983	1.16407	2.27088	2.31013	1.96797	cnn
44279	3.75305	4.17315	2.30709	2.3219	1.80753	2.71812	1.18466	1.84454	2.49987	1.68796	2.85896	1.62827	arr
36494	3.75252	4.14095	2.35668	2.82311	2.55592	2.49193	0.908493	1.88054	1.8592	1.90039	1.90942	1.69121	cbc
36495	2.48367	1.55413	-1.26377	-2.54233	-0.774173	-1.72532	-1.57042	-1.2374	-1.41486	-2.59844	-0.364643	-1.59977	cid
36497	5.82144	5.97838	4.70096	4.52058	4.38044	4.66802	4.01563	4.66456	4.3547	4.22661	4.26237	4.40898	drk
36498	3.97249	5.20435	-1.00527	-0.17075	0.282034	-0.00507018	0.0682526	-1.25445	-0.0645668	-0.189796	2.40438	-0.469466	mars
36499	3.92102	3.94042	2.15561	2.53798	2.10891	2.26705	1.05799	1.74052	2.39555	1.7051	2.2245	1.38426	mip120
3346192	3.42034	2.81039	3.95518	3.547	2.59094	3.64344	-0.0200365	2.57177	1.77935	1.24152	0.852684	1.21894	Vmat
36509	7.32179	6.43478	-4.34214	-2.10974	-3.43751	-2.24787	-2.69273	-2.00543	0	-0.629797	0	-1.02005	CG13333
36514	3.95455	3.72598	2.74995	2.9605	2.91506	3.05881	1.98959	2.21303	2.78965	3.15643	2.6679	3.14204	CG6197
36521	2.92691	2.89692	2.25492	2.30599	0.752514	2.1841	-1.25767	0.892452	-0.267142	-0.3721	-0.890308	-0.454762	fas
36522	0.416345	-0.595846	0	0	-3.61603	0	-5.82731	-5.4943	0	0	-3.3585	0	CG6280
36526	2.40859	2.67926	2.45008	2.31627	1.02483	2.38816	-1.86197	1.25776	-0.0369178	-0.358268	-1.53066	-0.153215	stj
36527	5.30348	5.78591	3.90412	3.88639	3.71218	4.19137	2.59869	3.36022	3.48597	3.09475	3.19916	2.99872	fl(2)d
36529	4.52062	4.26892	5.0311	4.65361	3.71576	4.28852	1.70309	3.75398	2.79408	2.21009	1.21977	2.1913	CG6329
36530	5.47247	4.08045	2.03687	2.09816	5.89675	2.28792	2.65146	5.53633	5.00424	3.91899	4.00587	3.33529	CG6337
36531	4.66136	5.7542	1.50369	2.37531	5.47421	1.87339	0.538363	4.41967	2.6786	-2.3615	-1.71267	-0.00518676	CG6347
36533	3.9855	3.41919	4.20682	4.4934	2.88386	4.05415	0.351607	3.01996	1.87342	1.49319	-0.048212	1.57709	synaptogyrin
36538	5.10507	6.5676	-0.418031	0.529917	0.200296	0.148989	0.760742	-0.0850553	0.407603	-0.111159	2.17709	0.324573	tum
36541	3.42044	3.50189	2.41563	2.3162	1.70849	2.33722	0.618153	1.26944	1.41699	0.748192	1.38397	0.775175	CG13344
36544	5.83225	6.52859	4.80069	4.27758	4.22301	4.86157	2.48408	3.91628	4.14116	3.59979	4.10349	3.39877	AGO1
36548	1.25109	2.60293	1.40307	0.459853	3.32977	-0.839948	-1.32313	2.36392	0.998504	-1.18122	-0.0469611	-0.756021	CG6704
36550	4.4297	4.65224	3.17175	3.30868	2.98482	3.31852	2.70611	2.38193	2.82373	2.87489	3.82842	2.19207	CG6701
36551	2.5012	2.646	0.557001	0.448365	1.59092	1.88987	0.400094	0.958404	2.05264	0.894752	1.62605	1.34201	CG13350
36554	3.76029	4.41911	2.5446	2.44911	2.33084	2.70453	1.92907	2.3329	2.2888	2.0844	2.18117	1.78913	RN-tre
36555	4.07261	4.17168	2.75744	2.47223	1.94227	2.60756	1.03852	2.0386	1.82996	1.43406	2.03474	0.993816	mam
50225	3.9046	4.48058	3.26228	2.8402	2.66443	3.23925	0.898849	2.49358	2.38002	2.1859	2.32459	1.72258	Prosap
36560	4.53629	5.23652	3.51359	3.64855	2.99732	3.67951	2.30805	3.0325	2.99731	3.52861	3.03337	3.27425	Rcd1
36561	3.67796	4.70553	1.95215	2.15042	2.02935	1.89752	0.824801	1.80638	1.99909	2.09981	1.91598	2.23338	pea
36564	4.55677	5.18027	2.84447	3.12762	3.40796	3.46369	2.20485	2.4825	3.6032	3.05276	3.19987	3.32618	O-fut1
36571	5.35195	5.55476	3.90035	3.95895	3.63185	4.17857	2.64789	3.24893	3.2626	3.1287	3.51935	2.91844	cg
36574	2.79392	2.53396	2.84708	2.92826	1.73116	2.82171	-1.27773	1.15796	0.677936	0.527781	-0.271845	0.143025	CG8394
36575	0.209432	0.272765	0.112626	0.0121283	-1.33513	-0.0684552	-1.60781	-1.62843	-2.54285	-2.57443	-0.575099	-1.81023	Sox15
36577	5.97982	5.75428	5.99124	5.62314	5.9193	5.93877	4.25346	5.41782	6.15945	5.26859	5.67365	5.48477	CG8468
36579	4.80896	4.76169	3.78498	3.72961	3.42355	3.78954	1.99294	3.22908	3.30985	2.47785	2.642	3.00252	CG8485
36580	3.10873	3.25241	2.23646	2.24542	1.99161	2.40467	1.06535	1.96633	2.17332	1.93395	2.5866	1.87575	CG8494
36587	5.92553	5.89546	3.05414	3.18567	4.78546	3.49023	3.79823	3.35371	4.61046	3.82426	4.27339	4.38579	SelD
3771873	1.61464	0.434857	2.58999	1.65016	1.16359	2.44934	-5.3454	1.14652	0.544381	0.212445	-0.969697	-0.581543	CR30068
36590	2.45096	4.42263	-1.23404	-1.11388	-1.54144	-1.02346	-2.26441	-1.56882	-2.56911	-1.92986	-2.60296	-1.66816	CG8589
36592	3.69605	3.68515	2.84897	2.81614	3.21898	3.33955	1.92899	2.93579	3.23327	2.9564	2.87702	2.85167	Shroom
36601	0.968196	0.473219	1.15953	1.41602	0.18743	0.850574	-2.5964	0.380806	-0.988771	-1.14637	0	-1.27671	Dh44-R1
36605	1.71793	0.958187	-3.35436	-3.31099	2.91321	-3.49398	0.0286612	3.98362	0.169008	-2.51911	0	-1.36843	CG17386
36606	4.14883	3.61224	1.98474	2.09448	1.04901	2.17739	-1.0832	0.86649	-0.112066	-0.345685	-0.351354	-0.304867	phyl
36609	1.16519	0.646052	-0.740984	-0.434582	-0.484314	-0.661965	-3.09203	-0.751819	-0.503515	-1.6282	-0.453296	-1.60134	Oaz
44831	5.08979	5.16263	5.08142	5.23602	4.45063	4.94063	2.86622	4.59037	4.38748	4.21242	4.26089	3.77135	L
44250	3.44781	4.2367	1.98632	1.8758	2.24851	2.339	1.20888	1.90695	2.46093	1.87452	2.02338	2.0838	Cpsf160
36612	3.6236	3.48218	2.38702	1.95977	1.7676	2.40969	1.03683	1.67044	1.98001	1.55455	2.17574	1.54061	Asx
36613	8.38371	8.30643	0.68938	1.17635	9.13495	0.365334	6.31866	8.03922	4.27882	1.78767	3.5145	1.87623	Cpr51A
36614	3.69791	4.56132	2.81933	2.54212	2.44507	2.88853	1.18224	2.32246	2.67315	1.72756	2.20092	1.93893	ttv
36615	7.0229	6.44444	6.62142	6.8252	6.34158	6.44856	5.3646	5.99326	6.13714	5.2522	5.47958	5.79818	LamC
36616	1.54571	2.02425	0.930222	0.738685	0.559307	1.12598	-1.0443	0.31847	-0.0407404	-0.118119	-0.516591	0.691888	CG12869
36617	4.39003	4.20325	3.64492	3.82882	3.83104	3.69441	1.92253	3.66915	3.6677	3.73523	2.5435	3.98504	RpI1
36621	3.12047	3.87348	1.86962	1.25629	1.51371	2.22224	0.883143	1.41811	1.82943	2.536	2.08189	2.19491	Su(var)2-HP2
36626	4.59326	5.24025	3.19349	3.5925	2.52751	2.92694	2.3414	2.55073	2.07096	2.50549	2.5381	2.72459	CG10139
36632	3.9903	4.18532	3.53254	3.58572	2.86241	3.49883	1.83222	2.34746	2.33447	1.97847	1.71336	1.88842	mspo
36634	3.21135	2.80048	3.8379	3.77142	2.30247	3.57212	-0.232336	2.45719	1.55642	1.08637	-0.0392524	0.883788	CG12858
36639	2.08022	2.38968	-0.516761	0.339838	-0.375091	0.0846997	-1.30884	-0.297752	-0.96425	-1.9039	0.619401	-0.753231	CG10151
36643	4.70109	4.60291	4.54612	4.48092	3.82979	4.40013	2.12303	3.69757	3.21798	2.93359	2.94973	2.78664	Spred
36644	0.908147	1.97512	0.0510682	-1.74577	-1.44277	-1.57145	-0.757556	-0.289003	-1.24271	-0.898907	-0.171907	-0.370856	CG42254
36645	5.03594	5.46893	3.2285	3.14916	3.3524	3.4198	2.83601	2.78207	3.19683	2.81894	3.08591	2.87172	BEAF-32
45318	3.43346	3.55951	2.11664	1.77549	0.386619	1.25936	-1.07626	0.660283	-0.707804	-0.364764	-0.744608	-0.840875	kn
36653	4.54868	4.92979	1.06666	0.945252	1.19209	1.77961	0.546628	0.515189	1.21829	1.17748	2.39107	1.13244	SMC2
3346176	4.04668	3.42148	2.61635	3.17144	3.23127	2.81823	1.29031	2.64432	2.74861	2.61647	1.56299	3.42317	CG33505
36658	4.34057	4.4395	3.26009	3.28982	3.06006	3.5394	2.41999	2.89739	3.0855	3.22033	3.14924	2.96453	Pcf11
36666	4.78591	5.96937	5.52392	6.32219	5.28186	6.34307	2.67494	5.69833	5.36384	2.26892	5.02588	1.67908	Cyp6a8
36669	2.54592	3.03502	0.957375	1.56261	0.511151	1.09193	-0.60624	0.789047	-0.417904	-0.410799	0.806971	-1.12818	CG10253
36670	3.31738	3.96183	2.26899	2.02156	1.33986	2.10872	0.335701	1.57844	1.17724	1.10431	1.42456	1.09655	Lap1
47594	4.56025	4.58406	3.97679	3.85376	3.61711	3.8336	2.59364	3.32551	3.38429	3.01967	3.12555	3.01963	aPKC
246637	1.41169	0.363426	1.59727	1.7354	0.828515	1.1016	-6.1494	-0.119207	-0.174411	-0.0596975	-1.38434	-0.825757	CG30475
36673	4.29426	4.03411	3.06707	3.05728	2.65044	3.20252	2.04562	2.7122	2.90518	2.03723	2.92513	1.9867	CG12424
36674	5.3162	5.14292	4.12372	4.02677	3.95403	3.95547	2.5319	3.97774	3.34286	3.24273	3.44126	3.15646	pcs
36676	3.31601	3.17048	1.30579	0.804832	0.502597	0.943772	0.741974	0.174245	1.14001	0.58522	1.60652	0.524995	CG10265
44129	4.13244	4.03507	2.18922	1.98363	1.97791	2.09857	0.0346531	1.79063	1.70593	0.574377	0.586606	0.696533	hbs
36678	5.40761	5.55985	3.7078	3.72347	2.60284	3.45931	0.801692	2.35341	2.028	1.77375	1.88607	1.67227	chn
36680	1.96752	1.72622	1.12407	0.68283	1.29439	1.53528	0.364663	1.34521	0.966119	0.66262	-0.675539	1.1309	CG7544
36681	4.92669	3.67087	5.70806	5.4777	4.24395	4.80781	2.17069	4.13597	3.2164	2.71355	1.17318	2.6103	igl
36685	5.00268	5.08106	3.20477	3.25131	3.09445	3.48432	2.14796	2.6909	3.37289	2.82851	3.21036	2.67178	row
246442	1.11414	0.790122	-0.256947	-0.197185	-1.20361	0.220462	-0.843218	-1.45298	-1.95236	-0.814013	-1.48711	-1.2628	Ir51b
36687	3.17315	3.82539	1.12478	1.96619	1.8635	1.86719	0.908235	0.713942	1.68668	1.18957	1.8887	2.06858	CG11808
36689	3.7816	3.44119	3.08025	3.2173	2.23104	2.76046	1.9908	1.85267	1.56162	1.48299	1.92114	1.14162	CG8079
36694	2.69637	2.90845	2.57144	2.40663	2.04501	2.94556	1.0668	2.05434	1.91723	2.01686	2.12327	1.96426	CG34123
36697	5.1749	5.96165	4.12536	3.93183	3.14522	3.76625	1.82751	3.22065	2.84807	5.11233	3.31861	4.85544	mus210
36698	3.42518	4.32106	2.50621	2.28737	2.19916	2.35708	1.45657	1.96987	2.17417	1.95865	2.5909	2.00555	CG8155
36701	5.77694	1.06368	5.99182	6.97092	6.26538	6.57219	3.75094	6.14989	5.1802	6.12754	2.99186	2.68769	CG8160
36702	0.353493	0.362825	-0.364688	-1.17528	-1.38894	-0.173055	-3.91927	-2.28759	-2.91571	-2.77736	-2.45046	-2.68559	Hr51
36703	4.82152	4.63905	2.22635	2.3141	1.36428	2.14305	-0.13028	1.19915	1.08967	0.698965	1.17797	0.672194	unc-5
36705	1.73803	2.92882	-0.192659	1.30947	-0.229285	1.46248	-0.00737529	0.98263	0.49875	2.79236	0.687427	2.2646	Pms2
47121	5.12464	6.03181	0.754056	2.63215	1.78615	3.04045	1.43801	2.76074	1.92464	2.39384	2.24754	2.40332	dup
5740318	1.1474	-0.106632	1.69725	1.44805	0.328051	1.50274	-1.73331	0.384912	-0.218853	0.198649	-1.46479	-0.141604	CG34318
36712	1.15161	-0.100596	1.72562	1.47498	0.286623	1.51924	-1.7374	0.419683	-0.193713	0.135468	-1.41444	-0.104649	CG8179
36714	4.31943	5.4125	-0.606277	-0.884838	5.78035	-0.482863	0.455372	5.07205	3.13294	1.01325	-0.614045	0.862597	CG12964
36718	4.15842	4.128	3.71115	3.54165	3.31368	3.7426	1.4339	2.99504	3.09205	2.78974	3.31349	2.39151	Khc-73
36719	2.54276	3.87556	1.29885	1.52458	1.42962	1.59097	0.576985	0.677729	1.29497	0.846826	1.93452	1.16864	CG30467
36725	2.94538	3.27213	2.5475	2.30994	1.8869	2.30333	1.22817	1.85404	1.64865	1.18832	2.0959	1.21234	CG8195
44095	4.33147	4.50933	2.64615	2.48548	3.02493	3.30287	2.0414	2.82233	2.93582	2.04479	2.81643	2.06293	fus
36733	1.01628	-0.49857	-4.42338	-4.11698	0	-4.29997	-3.73004	0	-4.31144	0	-2.26123	-4.49635	CG8214
36736	3.64877	3.7233	2.11226	1.85701	2.22715	1.93304	0.212801	1.39011	1.32207	0.42439	0.862348	0.499595	CG30089
36741	1.27504	0.955495	-0.304988	0.130062	-0.380601	-0.201604	-1.63167	-1.00936	-0.37487	-1.21937	-1.06649	-1.71814	Poxn
36743	3.56498	4.94034	2.659	2.81761	2.06635	3.40856	0.361193	1.99235	1.99888	2.29566	1.86077	2.40278	tun
246445	4.60252	5.76374	1.42468	1.37393	2.26018	2.56121	0.908834	1.35515	2.32134	1.46924	2.07804	1.72484	CG30085
2768843	5.86432	5.93738	3.11983	3.00631	2.21457	3.62314	-0.109128	1.80327	2.12426	1.89953	1.9353	1.87344	CG33464
36746	5.53976	5.5915	3.27908	2.83514	2.18554	3.31157	0.590978	1.97555	1.81673	1.54039	1.4524	1.3547	sli
36747	4.05396	3.9876	1.85459	1.73159	2.25112	2.08531	1.21406	1.90962	1.94928	1.82446	2.52517	1.59216	bdg
36749	3.9263	3.59195	2.96581	3.40162	3.00134	3.02065	2.05184	2.80649	3.06733	2.30096	2.67148	2.64915	CG8297
36750	5.79932	6.02284	4.64959	4.78981	4.33794	4.5718	3.41633	4.03955	4.12981	3.8053	4.27665	3.88212	Mlf
36754	3.3251	3.24405	1.94381	2.7387	1.56407	2.53361	1.21368	1.3926	1.28334	1.5908	1.86007	1.8185	CG8366
36761	3.57525	4.58022	2.44829	2.66383	2.23431	2.69838	1.13084	1.77691	2.33546	1.89792	2.3931	1.7281	CG8370
36768	5.24097	4.53397	5.01205	5.10564	4.92874	4.90295	3.46067	4.99912	4.44343	3.85215	4.46361	3.9365	CG8399
36769	5.22635	4.98275	4.31523	4.16591	4.0149	4.20266	3.17472	3.92566	4.06597	4.29856	3.99861	4.21373	casp
36771	3.58532	3.5281	3.42761	3.3508	2.12712	3.28749	-0.482792	1.92916	1.09056	0.629527	-0.03925	0.823802	SP2353
36772	4.01002	4.71736	3.65114	3.44704	3.61355	3.88359	2.3011	3.27533	3.78233	3.33932	3.72106	3.24667	CG8405
36773	5.72561	6.27966	4.37958	3.79451	4.04629	4.49318	2.40857	3.76006	3.87262	3.31873	3.59065	3.29331	Dg
36774	3.30881	3.43881	2.62131	2.57722	2.92825	2.71472	1.64093	2.75682	2.94386	2.61346	1.95884	2.96299	CG8414
3772305	2.13941	2.44884	1.48713	1.9046	1.41818	1.76978	0.545539	1.15276	1.02279	1.10017	1.19866	1.08952	CG10731
3772101	2.13941	2.44884	1.48713	1.9046	1.41818	1.76978	0.545539	1.15276	1.02279	1.10017	1.19866	1.08952	Ext2
36787	3.06941	2.98905	1.88304	2.00684	1.47987	2.35078	0.393254	1.43215	1.78572	0.624299	3.27571	0.45483	CG10734
36788	4.45424	4.48562	3.32315	3.28348	2.83292	3.56608	1.97461	2.58289	2.99656	2.33667	3.03142	2.09901	lbk
36789	4.12999	4.90688	2.8498	2.99872	2.76907	2.70112	2.1485	1.99969	2.53022	2.26826	2.71862	2.05112	CG8435
36791	5.58504	5.84937	5.32671	5.25233	4.60421	4.96	3.57308	4.65546	4.2475	3.86011	3.98008	3.90205	Lis-1
36792	4.78216	5.19196	2.87798	3.51327	3.26566	3.07859	3.16944	2.79526	2.91765	2.80485	2.85719	3.16324	CG8441
36793	5.3016	5.37971	5.03094	4.96766	4.99227	5.03068	3.01225	4.4055	4.87876	3.91646	4.14967	4.13518	CG8443
36794	3.27425	2.82055	1.84638	1.88561	1.52072	2.00356	0.678685	0.876145	1.48926	1.10305	1.46428	1.29651	CG8445
44353	3.47438	3.53115	2.37792	2.70047	2.2089	2.69371	0.875639	2.01732	2.19478	1.89896	2.14739	1.87051	shark
36809	4.08493	4.41801	2.61883	2.65424	2.92468	2.90154	2.24358	2.50977	3.01144	2.51494	2.65609	2.87431	csul
36813	1.64959	1.05968	0	0	-3.09049	0	0	0	0	0	-2.83296	0	cato
36820	3.65735	4.19436	2.20008	2.68099	1.87696	2.18625	1.36026	1.77599	1.61151	1.59738	1.82099	1.73172	CG7747
246454	2.63313	3.33003	0.940551	1.28629	0.825103	0.963859	0.510087	1.05491	-0.102063	0.654886	0.335179	0.155001	CG30096
36825	3.30284	4.04591	1.47515	1.61566	1.06744	1.64201	0.309972	1.00249	1.04824	1.20496	1.34529	0.744567	CG4282
44154	5.6542	6.20776	5.31253	5.40776	6.64338	5.40123	3.90912	5.40043	5.46329	4.76141	4.51181	4.7001	Hmgs
36830	5.13029	5.79872	3.39154	3.80859	3.54642	3.77214	3.27996	3.30429	3.48382	3.45306	3.35713	3.62227	Nup62
36831	4.72169	5.0396	3.18112	3.54329	3.46641	3.50735	1.91473	3.52942	3.28111	3.64601	2.46655	3.90168	l(2)k07824
246538	3.15371	3.65599	2.24905	2.42256	0.807982	2.08016	-0.531284	0.941824	-0.0877554	-0.0898973	0.608464	-0.0963795	CG33960
36840	3.54324	3.07483	3.25675	3.83716	2.68081	2.76538	0.0169954	1.90091	2.07424	1.32883	1.02683	1.47564	CG4409
36846	6.71076	6.975	4.1501	3.72132	3.31999	3.99045	2.01949	2.77933	3.45087	2.58024	3.13232	2.57024	Sema-2a
36848	2.10258	2.2098	2.38875	2.04608	0.989112	2.06468	-1.60912	1.126	0.171513	0.255949	-0.532622	0.5353	Syn2
36849	2.20359	1.53108	0.855891	1.33954	0.642196	0.76518	-2.03054	-0.0404075	-1.08742	-2.36668	-3.6772	-1.50271	DAT
36850	2.38466	2.70042	2.19842	1.82721	2.03727	2.16148	0.728896	1.4854	1.87418	1.22532	1.52233	1.66941	CG4945
36854	4.08502	4.36225	3.55069	3.66307	3.96019	3.71128	2.11807	3.44843	3.36674	2.86983	2.29755	3.17998	Cdk4
36857	6.44061	7.0949	5.01865	4.97307	6.62175	5.25631	3.95005	5.22435	5.82233	3.87817	5.21432	3.90742	CG8306
36858	5.39215	4.98377	3.99055	4.07249	5.69747	3.87742	3.10997	4.87725	3.88675	3.12806	1.68693	3.41925	CG8303
36860	4.81094	5.34741	3.07677	2.91098	5.45794	2.67524	1.08269	4.55376	3.24256	0.965077	2.31711	1.02082	CG5065
53425	2.21861	1.50068	3.26177	2.91252	1.92944	3.16056	0.272335	1.9569	1.37378	1.09245	1.25082	0.941691	Alk
36862	2.34727	1.87752	2.55584	2.73242	1.23296	2.57664	-0.830451	1.63312	0.227343	0.0978134	-1.81626	0.193226	gprs
36876	4.01636	3.40753	4.77221	4.47819	3.44062	4.43745	0.856931	3.34195	2.80078	2.46888	1.82418	2.22551	unc-104
36881	4.59516	5.01587	2.78151	2.66242	2.11885	2.8834	1.79112	2.41158	2.27468	1.90746	2.20984	1.83495	CG5522
36886	3.37997	3.18598	1.87648	1.71816	1.76684	2.08788	0.688865	1.2375	1.91238	1.00159	1.56319	1.33958	CG5859
36887	3.97085	3.19599	1.73155	2.27003	2.68537	2.57836	1.78414	1.978	2.25263	2.12411	2.07404	2.6343	Fen1
47906	6.28964	7.2978	5.16539	5.14344	5.26983	5.44322	4.23576	4.51421	5.20515	4.40266	5.033	4.50016	Dek
36889	5.01085	5.02305	3.09157	2.99983	3.31299	3.81663	2.53415	3.18018	3.48284	3.81039	3.45349	3.67573	Psi
36896	0.954433	0.0880446	1.72347	2.11778	1.08623	2.0766	-1.81064	1.10299	-0.380415	-0.217612	-2.00416	-0.245206	CG8910
36895	2.00106	-1.74448	-1.73483	-0.864864	2.13869	-1.07556	0.0250414	2.26264	-0.283681	-3.53765	-1.88881	-3.12394	CG6472
48311	1.53842	0.753989	2.7985	2.81123	1.58921	2.63588	-0.932311	2.06271	0.946821	0.726919	-0.27221	0.629518	Pkc53E
36899	1.85586	1.43393	-0.610001	-0.25556	-1.35311	-0.362156	-2.3619	-0.858484	-1.50231	-1.76622	-0.988001	-1.62689	CG15614
2768848	3.51311	3.43266	2.30803	1.77766	2.32273	2.25944	1.6463	1.61229	2.27796	1.31463	2.45102	1.73694	CG34415
36903	3.85989	4.37814	3.04287	3.27633	2.75576	3.20079	2.23052	2.45941	2.84537	1.89061	3.18616	2.06168	CG6665
36905	4.86707	3.2356	6.06381	6.02992	4.53809	5.44006	2.46375	4.80018	3.96185	3.94371	2.71094	4.03854	Cbp53E
44748	3.95082	3.77192	2.56496	2.96146	2.11911	2.25744	1.18589	2.04529	2.21725	1.73819	2.29139	2.02693	NiPp1
36912	4.556	4.45931	4.00622	3.96192	3.55944	3.89443	2.78151	3.53032	3.6715	3.07724	3.32823	3.15432	CG15609
36914	3.94595	3.76218	2.83376	2.76028	2.5526	2.48228	1.52874	2.07466	2.4001	1.94355	1.95099	2.10634	Ark
36918	3.75804	4.76497	3.13873	3.35438	2.68962	3.12716	1.79723	2.6799	2.30808	3.75718	2.77857	3.50715	CG9646
36920	3.82913	5.8031	1.26942	0.910319	0.269882	1.08569	-0.289529	1.10722	0.00361759	0.109945	-0.0627562	-0.0719872	tef
36921	2.2543	2.7342	0.380622	0.866189	0.539706	0.519702	-0.232294	-0.133742	0.508227	0.288123	0.659289	0.255983	CG8950
36924	3.44392	3.29411	2.57064	2.31593	2.12371	2.94337	1.47312	2.17827	2.25375	2.43218	2.95947	2.13922	CG30460
36948	3.67369	3.24145	2.60392	2.49927	2.04576	2.45761	1.76546	1.99809	1.95686	2.08886	1.82121	2.2709	CG6568
36950	6.8323	7.31946	-2.84499	-2.12355	6.43895	-3.30654	2.8691	6.04937	1.29611	0	0	0	CG30101
36952	3.71082	4.12684	2.35677	2.21524	2.281	2.69159	1.27261	2.11161	2.21967	2.33572	2.52116	2.29714	cnk
36953	4.17711	4.77465	3.10644	3.33194	3.6265	3.46031	2.22349	3.23611	3.18862	3.98449	2.81129	3.89748	l(2)k01209
36954	3.60937	3.21108	2.82325	2.96347	2.96913	2.69848	1.66426	2.6617	2.63643	3.03735	2.44305	3.4201	CG6550
36956	5.41007	5.36196	3.15023	3.73437	4.02284	3.93628	3.11242	3.24502	4.03646	3.3506	3.51812	3.57548	Bap55
36957	2.8898	2.78661	0.373852	0.737592	0.195907	0.354996	-0.318814	-0.67806	-0.179526	-0.616074	0.213333	0.36613	Lhr
36959	4.22095	4.95166	3.41223	3.56443	3.0872	3.47303	2.03288	3.06732	2.63876	2.36175	2.86107	1.9822	EDTP
36964	6.00309	6.5985	4.07504	3.92711	3.4537	4.11789	2.61975	3.48045	3.38361	3.64054	3.49001	3.46459	CG14478
36965	3.27266	3.38264	1.72718	1.92011	1.49515	2.29698	0.609756	1.73314	1.57745	1.92684	1.6983	1.56249	CG6522
36967	4.70578	4.00963	0	-1.70382	-2.69056	-3.47177	0.185621	-3.56882	0	-2.3449	0.47386	-2.0832	CG6520
36971	5.7853	5.29758	-0.253941	0.566183	4.35554	1.83393	2.24494	2.21277	5.13355	1.81279	4.32306	1.47618	CG14479
3772216	5.89914	5.4161	0.405041	-1.01057	3.76257	1.38353	3.56188	1.87455	4.58031	1.51917	4.28498	1.6059	CG18431
3772015	5.89914	5.4161	0.405041	-1.01057	3.76257	1.38353	3.56188	1.87455	4.58031	1.51917	4.28498	1.6059	CG4844
36974	4.21836	4.16638	3.6721	3.57966	3.14751	3.58082	2.20635	2.95894	3.07345	2.58626	3.0618	2.40591	CG4853
36978	4.44451	4.90646	3.53197	3.36188	3.64694	3.83052	2.27107	3.17586	3.48727	2.98744	3.36177	2.9721	ssp4
36983	0.0890798	-0.375819	-3.73512	-2.42616	-3.24537	-3.60719	-2.71873	-2.38683	-2.08713	0.37514	-0.325033	-0.189693	CG18631
36984	4.03067	3.52537	2.59438	3.09977	2.97526	3.10082	2.30129	2.19399	2.79629	2.09765	2.43911	2.47499	cyp33
36986	3.90811	4.21597	2.84675	2.67335	2.21837	3.11857	1.29334	2.45313	2.49038	2.49661	2.51181	2.60306	MESR4
47216	1.22039	0.396833	1.94399	1.57445	0.627741	1.63339	-0.645205	0.466862	0.0991577	-0.114468	-0.995822	0.111203	Klp54D
36989	5.66111	5.33336	5.51895	5.66255	4.90233	5.01097	3.45178	5.03379	4.80464	4.95891	4.15468	5.15404	ns2
36990	3.21374	3.3383	1.96842	1.94335	1.96694	2.08264	1.2392	2.27929	1.86317	2.72521	1.95988	2.88991	POSH
36996	2.80079	3.62184	-0.93751	-1.12616	-1.43133	-0.195478	-1.25358	-1.75519	-0.322826	-1.23007	0.906038	-0.790474	RhoGAP54D
246459	3.58127	4.18114	0.844434	1.80221	2.25776	1.23791	1.36772	1.52972	1.2921	1.22827	1.62388	2.27693	CG30105
36999	4.71845	5.45121	3.1897	2.97828	3.18509	3.41602	2.16711	3.06338	3.14939	2.93475	3.49242	2.82898	lack
37000	4.21816	4.53593	3.86903	3.33621	4.54343	3.65733	2.57705	4.04324	3.77139	2.99873	3.90261	2.7923	CG10936
44879	2.08287	3.34551	-2.87097	-2.14953	-1.96634	-0.899557	-2.44066	-1.25964	-2.02206	-1.20564	-1.97184	-2.20697	rhi
37005	7.49678	7.76481	7.42711	7.43818	7.14513	7.38232	5.73699	6.86205	6.90231	6.30376	6.57606	6.70531	eIF3-S8
37007	5.85917	6.11651	3.96668	3.8924	3.77704	4.08195	2.97955	3.84401	3.73047	3.20465	3.70965	2.89606	Sema-1b
37009	3.36413	3.36231	2.7584	2.74342	2.37279	2.85282	1.54744	2.17815	2.159	1.99923	2.80853	1.74403	CG4966
37011	4.31914	4.38668	3.82413	4.25754	3.9701	3.87065	2.50646	3.63904	3.35584	1.6235	1.95214	2.66936	rdgBbeta
37014	3.9332	3.39567	0.840248	1.07777	1.14046	1.61351	0.519216	0.452459	1.44966	0.941093	1.4986	1.56028	CG10933
37016	0.454594	-0.0290247	-0.752608	-1.88653	-0.416943	-0.457807	-2.10253	-1.18742	0.249117	-0.127848	-2.05716	-0.716632	CG4975
37018	3.34407	2.90634	2.52692	2.90337	2.49782	2.39053	1.67853	2.03237	2.06269	1.2608	1.94062	2.34026	CG34195
37021	3.45746	3.98732	2.40869	2.34247	1.94769	2.0938	0.944267	2.05253	1.87746	1.22977	1.89276	1.66098	CG4996
44870	4.03261	4.54093	-0.944166	-1.36102	-0.903187	-0.755517	0.121077	-1.64106	-0.927457	-0.969679	2.13333	-1.39247	sub
37027	3.17651	3.40761	0.494025	0.85965	-1.18631	0.395047	-1.61998	-1.55	-2.20139	-2.06304	-2.73613	-0.386301	HLH54F
37032	0.327657	1.0038	-1.39105	-0.828842	-1.80834	-0.589562	-3.43467	-1.51669	-3.60104	-2.87772	-2.96586	-1.98272	CG6362
37033	3.05438	3.13108	2.38911	2.0376	2.02166	2.44965	1.13123	1.67172	2.08014	1.94216	2.48188	1.8043	fab1
3885654	3.05715	3.1323	2.38536	2.03165	2.02687	2.44383	1.1333	1.67242	2.08618	1.94525	2.47683	1.80661	CG33981
37036	5.52694	5.98709	4.04785	4.25126	4.27669	4.1191	2.24767	4.00978	4.027	4.28312	2.85098	4.38363	CG5033
37037	3.55704	3.81597	3.88064	3.87288	2.62542	3.64318	0.901548	2.53148	1.93209	1.72091	1.91642	1.93308	CG5036
37038	4.26752	3.97194	3.29118	3.139	2.5124	3.4209	2.47815	2.85061	2.72065	2.28425	3.04171	1.96183	grh
37042	3.75122	5.39031	-0.620651	-0.74167	-1.35757	-0.936648	-0.981516	-1.17925	-0.887224	-1.41088	1.25039	-1.33517	thr
37043	7.32937	6.95024	5.21011	5.05988	5.25186	5.45544	4.51821	4.98689	5.26827	4.98214	5.24087	4.99652	Mapmodulin
3885598	2.4859	1.85665	2.59497	2.40824	0.998011	2.24802	-1.8114	1.23394	-0.0352568	0.0294628	-1.53524	0.202592	dpr13
37063	2.84478	3.76572	2.06181	1.64053	1.14838	2.19487	0.68334	1.14377	1.56494	1.58785	1.99345	1.38758	CG5098
37064	4.38888	5.49999	0.0389593	-0.0226954	5.2618	-0.137793	-1.08769	4.22881	2.95154	-0.31146	-1.49602	-0.0612328	CG5756
37065	5.17891	5.75355	3.5629	3.27385	3.08031	3.63862	1.95148	3.01323	3.08124	3.45892	2.92208	3.01699	stau
53579	3.93158	4.16868	1.59488	1.8064	0.747711	1.93515	-0.663639	0.813425	0.0768815	-0.784769	0.0485366	-1.26003	Dip3
37068	4.53217	4.99008	3.58305	3.59391	3.61173	3.753	2.44917	3.27285	3.34954	2.66148	3.43499	2.63838	Hsf
37069	3.76504	3.81744	2.11328	2.02987	2.14821	2.61273	1.31191	1.53692	2.13325	1.60594	2.34756	1.93984	Pcl
37072	3.41434	3.24034	2.30343	2.19693	1.52541	2.33197	1.02928	1.40364	1.44988	2.05524	1.41088	1.72507	CG5742
44703	7.08747	7.57314	4.80348	4.60617	5.40574	4.71179	4.55528	5.07763	4.68621	4.57156	4.48661	4.64673	lolal
37075	2.65715	2.49779	1.60811	1.45988	2.18609	2.09148	0.921955	1.35881	1.84431	1.29545	0.93703	1.77717	CG10914
37076	3.90255	3.83049	2.64377	2.71284	2.08604	2.91563	0.895646	1.77555	2.06061	2.17017	2.49428	1.77121	CG10915
37078	3.97824	3.77304	2.34811	2.94135	3.21933	3.24441	1.9593	2.58976	3.27204	2.83521	2.88086	2.99971	Nup75
37082	3.5657	4.80108	3.17299	2.87586	2.83302	3.31109	1.61154	2.60378	2.81797	2.80462	2.38076	2.49123	CG5726
37083	1.74478	1.97787	-0.525866	0.859672	0.2846	0.704219	-0.55769	-0.282526	0.0373671	-0.195802	0.942948	0.10792	nopo
37089	4.73351	4.28971	2.82183	2.92557	2.6329	3.05597	1.72518	2.37586	2.2195	1.74607	2.37415	1.83269	fj
37090	4.186	5.08594	1.937	2.00394	1.69903	2.52139	1.64722	1.7239	1.74808	5.14641	2.58459	4.90791	Ote
44027	4.20033	4.81404	2.77121	2.41368	2.35087	3.27223	0.599666	1.7468	2.56441	1.965	2.33308	1.80901	sbb
37092	-0.355906	0.09561	-3.50652	-4.76572	-4.16749	-2.94871	-2.57142	-5.04576	-3.96018	-3.82183	-3.325	-4.14509	CG14502
37107	2.29634	2.1767	1.68073	1.7096	0.907287	1.83977	0.300073	1.81143	0.377629	0.416443	-0.479043	-0.392243	GstE2
37109	2.70119	1.04186	3.35489	3.57369	2.34466	2.94164	-0.073385	1.55081	1.58622	-0.390912	-1.47904	0.508221	GstE4
37118	4.12177	4.11207	3.10101	3.35253	3.34255	3.15004	1.54848	2.54482	3.19173	2.66649	2.36647	2.85148	CG12263
37119	5.86615	5.05452	6.70502	6.77782	5.45328	6.67592	3.98086	5.69506	5.87669	5.10971	4.54343	5.27902	CG30118
37121	5.3934	5.02195	3.91098	3.81254	3.70563	3.82105	2.80661	3.425	3.41556	3.46043	3.69451	3.21142	slim
37123	5.40509	5.96085	3.4045	3.71024	4.11144	3.85555	2.92055	3.28974	4.00197	3.54418	3.51236	3.77703	Prp19
37126	2.2439	2.20452	2.4011	2.30181	1.45083	2.34587	-1.18263	1.22345	0.764173	0.697323	0.287905	0.79132	CG30116
37129	2.07092	1.23511	2.56605	2.34492	1.27654	2.4564	-2.2659	1.22238	0.0119815	-0.388618	-0.469595	-0.302828	CG5226
8674053	2.07092	1.23511	2.56605	2.34492	1.27654	2.4564	-2.2659	1.22238	0.0119815	-0.388618	-0.469595	-0.302828	CG42510
37131	6.95514	6.00182	6.8347	7.16992	7.12242	7.32835	5.05328	7.38365	8.12266	6.37364	8.98871	6.89005	Pepck
37132	0.233238	-0.755193	0.813489	1.10593	0.0304368	0.941685	-2.70538	-0.265442	-1.08033	-0.600945	-2.22111	-1.58717	Rgk2
37134	3.78892	3.97074	2.74698	2.3813	2.62202	2.87174	1.48521	2.2023	2.72425	1.99794	2.71347	1.83696	CG30115
37135	1.9181	2.94683	1.26206	1.9642	0.632519	1.45237	-0.00167841	0.644681	0.266793	0.617394	-0.389136	1.57321	CG10927
37141	2.91407	4.08285	2.20477	2.2754	1.5222	2.00565	0.773848	1.27269	1.57565	1.29968	1.57821	0.894279	Atg7
37142	3.50234	3.24564	2.74938	3.06869	2.72217	2.81469	0.864361	2.39223	2.38375	2.2819	2.34263	1.93758	sec6
37146	5.89994	6.17705	4.35154	4.20621	4.39883	4.57893	3.14067	3.69639	4.44508	4.30591	4.44214	4.1066	CG30122
37149	5.32805	5.03437	0.937307	1.71159	2.79379	1.13287	0.389645	3.04389	0.808238	-0.0103436	0.720953	0.163897	edl
37152	2.63597	2.89679	2.11151	2.01756	2.03964	2.69558	-0.565369	1.65812	1.828	1.17892	2.31354	0.81714	CG15072
37154	3.18867	3.4406	2.97804	2.81767	2.25941	3.07646	1.60997	2.70185	2.55293	2.09759	2.14948	1.96987	CG18604
37155	2.90749	2.47107	1.81565	2.10353	1.01598	1.48171	0.474476	1.15643	0.828064	1.3051	0.885532	1.37515	CG15073
37156	3.57327	4.18993	2.63538	2.52138	1.83455	2.22647	1.58314	1.45397	1.81738	1.38852	2.30428	1.20286	CG15087
37161	1.6626	1.52619	2.27954	1.98142	1.01243	1.89176	-1.58653	1.25571	-0.00161901	1.09454	-0.420051	1.02411	Hs3st-A
37165	1.61473	2.33734	1.938	1.85808	1.64543	2.13684	-0.135822	1.80642	1.21638	0.917184	0.786878	0.745864	Mctp
37167	4.29779	5.33447	0.765603	-0.115683	4.86151	0.184691	-0.263298	4.13947	2.58491	-0.603362	-2.20952	-0.651659	CG15080
46085	4.5232	4.07147	4.82528	5.63967	4.67979	5.75656	2.71938	5.90836	5.72977	4.68015	4.29364	4.21332	l(2)08717
37172	2.59289	3.06184	1.61758	1.834	1.21153	1.72068	-1.21074	1.15728	0.720372	-0.0634454	-1.54112	0.199342	CG15097
37178	2.66778	3.27763	1.65817	1.71644	1.20504	1.79061	0.857733	0.68942	0.412349	1.43123	0.62129	1.01003	CG15084
37179	3.94033	3.78261	0.474208	1.02178	-0.275657	-0.0457342	0.822894	-0.628544	-0.298217	-0.297371	2.53651	-0.134553	CG18190
37185	3.95372	3.84894	2.06664	1.77962	2.81812	2.07995	0.863522	2.18613	2.554	2.44603	1.75356	2.27708	sano
37187	5.28179	5.46447	3.14007	3.24203	3.21551	3.18769	2.40677	2.12119	2.7336	2.24503	2.93255	2.61845	prod
59128	3.76033	3.60386	2.22387	2.22794	1.3981	1.80168	1.78072	1.59565	0.891533	0.96521	2.08963	1.5762	CG15107
37188	3.31185	4.06888	2.06745	1.96593	1.20788	2.03612	1.1262	1.35084	1.60174	1.31786	2.37929	1.33112	Topors
37191	-0.329918	-1.25552	0.0694465	0.085424	-0.995573	0.308428	-3.52763	-0.823892	-1.62361	-1.59218	-3.13586	-2.80852	5-HT1B
37196	1.68825	1.40163	1.92023	1.70186	0.836231	1.85922	-1.68624	0.674864	-0.116393	-0.181606	-1.57786	-0.454699	5-HT1A
37197	4.44344	4.79544	4.14275	4.26505	4.39116	4.26137	2.38671	3.74168	4.00948	3.32469	3.7639	3.0425	CG15117
37198	3.67212	4.22626	2.40601	2.33688	2.43441	2.70174	1.62572	2.42157	2.69503	2.46795	2.58423	2.06733	botv
37201	5.0993	5.2293	3.02709	2.56544	2.47819	2.81655	1.7724	2.49643	2.40802	1.74195	2.23241	1.89234	ena
37203	3.24754	3.41461	2.65967	2.42989	2.05329	2.96482	1.55516	2.21903	2.31392	2.41592	2.3719	2.05275	hppy
37204	4.31513	4.61606	2.65345	3.25861	3.14729	3.06521	2.26808	2.91492	2.65945	3.24343	2.75032	3.40416	CG7137
37205	6.19384	6.40064	6.0532	6.0737	5.47582	6.32023	3.89071	5.43863	5.58628	5.31887	5.20608	5.28289	cora
37206	5.18467	4.80929	3.29781	3.45867	4.04759	3.17374	3.41247	2.29923	4.24886	1.58171	1.99811	1.94983	wbl
44855	6.77889	6.17262	3.18056	2.87953	0.0241218	2.89765	-3.27463	-0.418046	-2.3966	-2.91033	-0.471676	-3.45598	rib
37209	3.039	3.4304	1.69057	1.76234	1.52602	2.04588	0.728899	1.03942	1.27397	1.05004	1.30319	1.41179	CG11906
37215	5.02173	5.62446	2.90321	3.40852	3.09164	2.97555	2.87746	2.39443	2.85616	2.45776	3.27516	2.77917	mip40
37218	3.67004	4.28119	3.3263	3.42171	2.24467	3.31373	1.00526	1.95467	1.58126	1.82141	1.51671	1.50884	endoB
37219	2.99263	3.2585	2.27796	2.07576	1.64244	2.14338	0.0612316	1.24499	0.174291	0.286942	-0.8988	-0.0435964	Rgk1
246473	0.092437	0.357804	0.922713	0.861522	-0.0926219	0.999757	-5.593	-0.259986	-0.174411	-0.304878	-3.49192	-1.82576	CG30127
37223	4.68528	4.53114	3.70227	3.51205	3.45615	3.89439	1.65937	3.47418	4.09218	3.1125	3.9909	3.28747	CG9416
37227	1.82634	2.08423	1.10797	1.37699	0.967254	0.917464	-0.0345944	0.664295	0.906181	0.766132	0.918733	0.64513	CG11257
5740455	1.68105	1.79647	0.884638	0.476385	0.451914	1.29523	-0.453363	0.584912	0.379287	0.420271	0.874151	-0.292031	CG34197
37232	5.11816	4.73106	5.54452	5.85474	5.07945	5.34592	3.46989	5.16328	5.00036	4.58693	4.15493	4.5764	CalpA
37233	4.07697	4.15491	3.40484	3.10537	2.99738	3.25758	1.99734	2.73829	2.98059	2.37061	2.97443	2.20413	Fak56D
53442	5.2129	5.92818	3.67095	3.69168	3.74828	3.71452	2.34367	3.15711	3.70986	3.33212	3.62314	3.34606	Spt5
2768852	4.89824	5.17759	4.50652	4.23683	4.14303	4.46943	3.16265	3.89215	4.07014	3.70609	4.03265	3.58393	par-1
2768853	0.392419	0.130317	-2.32225	-1.41664	-1.37771	-1.92202	-2.8679	-2.79173	-2.10892	-1.36415	-1.52348	-1.98231	mei-W68
37245	1.65099	1.05304	-2.37031	-2.57487	-1.43686	-1.6385	-1.55799	-1.54603	-0.718834	-1.41997	-0.624037	-2.05314	Oseg6
37247	5.01876	5.63587	2.95367	3.13079	3.04012	3.12007	2.58118	2.7812	3.31489	2.85179	3.3873	2.86545	hpo
37249	4.75802	4.55211	3.66118	3.9958	4.1601	3.59134	3.08586	3.2731	3.5225	3.04824	3.10511	3.67062	CG11007
NEWGENE15	1.09131	0.947599	2.68153	1.41526	0.522315	1.44809	-1.53471	0.645659	-0.491159	-0.319386	-2.19301	-0.428141	NEWGENE15
37254	4.37702	4.69945	3.16496	2.52376	2.41396	2.8199	1.1359	2.00828	1.83519	1.51668	3.52607	0.915359	sm
37257	2.1545	1.59723	-3.35008	0	-0.860482	-0.226662	-3.65673	-1.34552	1.90509	-2.09979	-3.18792	-1.42305	CG15905
49636	4.79392	4.90877	3.94902	3.61687	3.60283	4.10061	2.4498	3.33955	3.53339	3.40644	3.73567	3.25282	hrg
37261	2.40271	2.74491	1.65305	1.65425	0.924567	1.48486	0.574336	0.995144	0.873119	0.545028	1.4818	0.272395	isopeptidase-T-3
37272	4.78923	4.83281	3.36332	3.07511	2.2204	3.10163	-0.0268627	2.22202	1.65772	1.06564	1.82071	1.26847	Toll-7
37275	3.70149	2.26609	3.65148	3.45397	3.86162	3.70211	1.58821	3.5764	4.29274	2.72132	5.11945	2.31538	CG8654
37276	1.57196	0.621137	0.380871	4.6765	0.352836	4.52648	-1.04287	4.98937	1.72364	5.64575	-0.863569	6.03596	CG16898
37277	5.24016	5.09715	2.07702	2.02728	2.28163	2.48953	0.810205	1.86987	2.0266	1.57523	1.82414	1.64212	18w
37284	0.0364996	2.71922	-2.65914	-2.09428	-1.78783	-1.56447	-2.30899	-2.86946	-2.5033	-2.64154	-2.23616	-2.99118	CG11048
37289	2.93566	4.67256	2.80785	2.70072	2.73295	2.94925	1.29606	2.57519	2.33845	2.57845	2.20031	2.27464	CG11055
37290	6.83215	6.39428	3.73533	3.92344	4.9787	4.86664	4.43657	4.3093	4.98453	4.82525	4.51943	5.23199	mus209
44848	1.75073	4.50535	0	0	0	0	-3.49347	0	0	0	0	0	plu
37296	3.80569	4.34133	2.72892	3.19833	3.19652	3.11937	1.44533	3.01255	2.89614	3.21856	1.78361	3.3792	CG9143
37298	3.29899	4.17199	2.13726	2.19931	1.81658	2.42727	0.363149	1.64708	1.832	1.51107	1.80135	1.55424	CG16868
37299	6.34099	6.03563	2.22741	3.32314	6.07214	1.36255	4.56042	6.8953	3.25338	0.419033	1.97706	2.09325	Cpr56F
37301	4.77465	5.17679	3.75498	3.9771	5.74927	3.42806	1.92264	4.01247	4.52586	2.48842	2.91017	2.91152	CG11200
37302	6.39525	5.37079	5.42854	5.43476	6.30371	5.75549	4.37557	6.19363	5.41311	5.63975	5.05613	5.13376	CG13868
37306	5.44652	5.57251	3.73825	3.80222	3.51712	4.06677	2.71772	3.25324	3.11606	3.92225	2.97212	3.91385	CG8929
37310	1.43174	1.10112	1.57829	1.72891	0.698473	1.5152	-2.06956	0.360534	-0.516078	-0.898338	-1.27208	-0.923571	CG12484
37316	7.93367	6.36637	0	0	0	0	0	0	0	0	0	0	CG13427
3772580	3.52424	3.01134	1.76138	1.8216	0.493834	1.76744	0.371588	1.06335	0.45636	0.149176	0.245469	-0.275964	CG13430
3772419	3.57554	3.06154	1.81274	1.87296	0.545193	1.81743	0.421418	1.11471	0.506756	0.200535	0.295674	-0.224604	CG18065
37322	0.881451	0.351939	-1.16628	-0.597425	-3.26711	-1.45505	-1.41189	-4.08046	-3.92898	-2.72871	-2.37216	-0.548757	CG13424
37323	3.72663	3.62323	2.41543	2.19419	2.23787	2.50941	1.75637	1.51069	2.2954	2.02877	2.37546	2.01661	Mgat1
37325	4.30401	3.65028	0.52204	1.77597	1.00751	1.36041	1.57635	1.05575	0.817578	0.286901	1.73283	1.28557	Nnf1a
43862	7.60334	6.51495	4.70408	4.63216	4.8022	4.81309	3.92124	4.19663	4.54815	4.26381	4.67194	4.19431	bl
37329	3.96205	3.63255	2.90947	2.94063	2.3256	2.81031	1.6976	2.70786	2.27855	4.1873	2.5702	4.04808	CG9945
37330	4.34315	4.5619	3.36609	3.33434	3.167	3.17878	2.01427	3.56095	2.96009	2.87737	1.98888	3.66003	CG11180
37331	2.00896	2.46849	1.5947	1.39935	0.549875	1.57745	0.174064	1.11218	1.12358	0.930364	1.34176	0.74424	CG16742
37332	3.08792	3.58445	1.6673	1.31512	2.72028	1.58182	0.913884	1.72019	2.35758	1.23994	0.717599	1.48836	Rcd6
37336	6.17453	5.8447	5.6738	5.78886	5.01505	5.25323	4.07936	4.88444	4.64482	4.03076	4.46352	4.22301	maf-S
37339	4.76129	5.29287	3.15428	3.55138	2.99648	3.43463	2.14799	2.62662	2.66895	2.73887	2.7402	2.98093	DMAP1
37342	3.27641	3.49235	2.00873	1.65992	1.84311	1.9389	1.3512	1.85811	1.95229	1.4552	2.65109	0.977348	CG11136
2768858	1.58432	1.28611	2.25165	2.05442	0.84928	1.8619	-1.80561	0.932036	0.0392456	-0.926741	-1.3368	-0.713948	dpr
37355	3.29926	3.45993	0.525383	0.387315	0.449628	0.650624	-0.382784	0.0801505	0.289565	0.847367	0.494112	-0.198777	insc
37357	0.957784	-0.969906	0.575048	0.56593	-0.320237	0.746542	-0.683525	1.0931	-0.226965	-1.13946	-0.684199	0.334429	CG17999
37363	1.92184	1.651	1.60958	2.0683	1.2291	1.8928	-2.40274	0.305645	0.485149	-0.703353	-1.43303	-0.931193	CG9236
37364	3.04773	2.9026	2.12557	2.10258	1.56948	2.1713	1.03573	1.95023	1.74974	1.53116	1.53054	1.29445	otp
37367	1.05333	1.25748	-0.145417	0.524806	-1.51087	-0.530557	0	-1.39254	-1.9316	-2.25268	-2.53346	-1.8755	Rx
47894	0.696893	0.703615	-1.50838	-1.2085	-4.75105	-0.83183	-2.64041	-2.62932	-5.14321	-2.08347	-2.90856	-2.72865	hbn
37371	2.75212	3.01694	0	-2.07693	4.13306	0	0.536522	3.69983	0.429046	0	-3.22117	0	CG15649
4379880	3.52901	4.71993	-2.50564	-1.19923	5.31475	-2.38222	0.644516	4.49066	2.03659	-2.25535	-0.758516	-2.57861	CG34115
37373	2.64922	3.03122	-1.94621	-1.63981	4.11668	-1.23783	-0.6679	3.16634	0	0	0	-2.01918	CG15650
37375	1.6145	1.95352	1.97346	2.0383	0.473483	1.72308	-2.63721	0.290659	-0.370991	-0.511711	-2.39249	-1.3204	CG15651
37377	2.44854	2.25435	-1.47933	-0.885466	-0.65395	-0.360743	-0.78759	-1.44976	-1.07993	-0.395756	0.972919	-0.0252494	dgt3
37379	4.39363	4.73984	3.14497	2.76718	2.73267	3.0958	1.15574	2.33161	2.27768	2.33836	2.22919	2.13885	CG10543
45871	3.6984	4.04975	2.92634	2.99751	2.68634	3.03314	1.85008	2.45118	2.84602	2.54717	2.72145	2.45049	grau
37381	3.80764	4.38362	2.88816	2.84211	2.39412	2.63299	1.31385	2.087	2.42533	2.29747	2.3118	2.04333	CG9346
37382	5.00653	4.70537	3.98046	4.2096	3.61525	4.09467	2.77049	3.65571	3.59641	3.57909	3.78767	3.35275	CG3295
37386	5.79375	5.86943	3.1357	3.19469	3.07455	3.61854	2.27995	2.73042	3.27758	2.50921	3.46925	2.24432	shg
37395	3.79599	3.3358	3.19152	3.39743	2.91692	3.47817	2.15273	2.49526	2.83638	2.72303	3.16138	2.70653	CG4030
37397	6.73229	6.49877	5.85714	5.99777	5.41321	5.32747	4.72485	5.01059	5.16107	5.35363	3.90506	6.10216	CG4038
37400	2.54568	2.38201	0.194197	0.730828	-0.616673	0.209285	-1.76675	-1.13417	-1.72667	-0.910248	-0.579223	-1.77408	king-tubby
37401	4.03961	3.9306	2.99815	2.99539	2.71261	2.9997	1.56605	2.25724	2.59338	1.39096	2.30684	1.62198	CG4050
37402	5.98192	6.71483	4.16121	4.43853	4.7986	4.23713	4.1232	3.92707	4.50859	4.15036	4.01783	4.71354	mago
37403	3.45227	4.14016	1.11325	1.4529	1.4223	1.70228	-0.067228	1.0367	1.0947	0.445598	1.96554	0.188775	Magi
37407	2.77614	3.64917	2.34587	2.44814	1.92471	2.29874	0.78771	1.50852	2.18651	1.45506	1.01549	1.5245	CG9418
37410	4.22087	4.19605	3.08363	3.10195	2.82542	3.30987	1.9526	2.5007	2.74922	2.63718	3.07784	2.4918	CG30389
37411	5.06014	5.71464	3.3273	3.14764	3.2416	3.58453	2.49495	2.69848	3.21728	2.6875	3.22553	2.75461	CG4266
37412	3.43112	3.61151	1.42575	2.52096	1.70475	2.25425	1.27531	1.47089	1.45105	0.786941	1.72151	0.909886	CG9437
37422	3.93348	3.62846	2.26649	2.21747	1.95323	2.69025	0.419443	1.66024	1.74456	1.55393	1.75164	1.81142	CG18375
5740446	2.82651	3.10515	2.26001	2.13179	2.54728	2.52555	0.804936	2.17817	2.12767	1.40593	1.90333	1.93571	Rgk3
37429	3.38613	4.07933	2.1929	2.91911	1.85122	2.03429	0.843122	1.36385	1.61619	1.05786	1.21882	0.836354	CG30390
37433	3.75535	3.62104	3.50273	3.536	3.24619	3.84917	1.39078	3.1977	3.65245	2.92596	3.26141	2.7048	CG30387
37434	3.57678	4.25707	2.02017	1.65071	1.2839	1.66183	1.03665	0.920763	1.05474	1.76341	1.7641	1.14358	CG9754
45655	5.40415	5.83775	3.83215	3.65844	3.89829	4.34792	2.64868	3.82332	4.32974	4.23429	3.9342	4.29655	dom
37439	-0.591339	-0.341353	-0.715097	-0.59706	-1.99489	-1.42818	-3.34368	-3.33259	-2.66205	-2.5382	-4.1968	-1.84696	CG15666
45280	3.33182	3.06492	2.50076	1.98731	1.45913	2.47468	0.34375	1.99151	1.6763	3.03854	1.55468	2.97803	cv-2
37447	6.2179	6.37115	5.16725	5.05722	4.44895	5.45482	2.81706	4.62303	4.49304	4.43494	4.78512	4.20168	Sdc
44263	3.43927	3.76956	3.2582	3.3037	3.11799	3.60846	1.71304	3.20411	3.19992	3.10797	3.27454	2.88448	Sara
37450	3.36526	3.76835	2.04792	2.38729	1.84884	1.99409	0.592036	2.03985	1.7507	1.63176	1.61993	1.73014	CG10496
37453	1.24014	1.47171	0.0463057	0.76362	-0.273631	0.0668757	-0.49231	-0.333166	0.125677	-0.269358	-0.621229	-0.804604	CG10494
37455	5.04241	4.78879	3.60508	3.35664	3.4082	3.92428	2.12531	3.1227	3.55687	2.67168	3.82013	2.45646	Egfr
37456	2.29264	1.82867	1.65569	1.65639	0.223258	1.45606	0.410717	0.236774	-0.118223	-0.880338	0.179489	-0.205522	CG10440
59218	2.49128	3.05476	1.14451	1.45091	1.09314	1.71256	0.691014	0.830798	0.616223	1.58506	0.905831	0.949219	CG18870
37461	3.538	3.94823	2.57032	2.64338	2.32301	2.73278	1.02583	2.25092	2.12188	2.05196	2.12907	2.24742	PTP-ER
37462	3.67559	3.64468	3.42101	3.32518	3.30617	3.61933	1.62129	3.12985	3.28548	4.53854	2.58938	4.19491	CG10080
8673989	1.1674	1.48162	0.710828	1.16273	0.511968	0.676639	-1.97341	0.87045	-0.409345	-0.164488	0.103247	0.996289	CR42547
37464	4.27869	4.46735	3.12511	3.45577	3.13512	3.52649	2.23704	2.8663	2.8946	2.65325	3.06133	2.72311	CG10321
37465	5.35084	5.23927	4.05021	3.96607	3.53023	4.0906	2.40487	3.4756	2.9675	2.76283	3.24878	2.6703	CG10082
37471	3.58938	3.2701	1.9817	2.14134	1.79173	2.14414	1.56432	1.44869	1.69836	1.32111	2.15444	1.55944	NC2alpha
37476	3.76782	3.5572	2.14277	2.39677	2.32407	2.70079	1.65593	1.71295	2.16696	1.73542	1.5384	2.15196	Tbp
37480	8.03387	7.38561	7.15519	7.41463	7.08222	6.91018	6.37647	6.30978	6.41447	6.21399	5.88588	6.36583	HmgZ
246595	0.835308	2.21995	1.54798	2.74687	-0.504681	1.03475	-1.09721	0.254482	-0.560408	-0.241486	0.167883	0.349594	CG30403
37481	9.81959	9.16596	6.36907	6.64597	6.42329	6.75963	6.38102	5.46534	6.38474	5.38193	6.47872	5.52264	HmgD
37482	5.28244	5.86999	0.776117	1.47162	1.86192	2.12448	0.567644	1.26744	1.36767	0.934542	2.22316	1.10799	LBR
37485	0.22022	-2.97982	-3.08756	-2.77151	-2.75824	-1.9545	0	-1.82915	-2.229	-2.82762	-4.50071	-3.15088	lox2
37486	3.2006	4.14777	-1.59137	-0.922394	6.08899	0.57269	0.248821	4.42433	4.10089	1.01909	1.46388	1.17216	CG4386
5740472	4.12447	4.34696	1.83635	1.87178	1.51134	1.60591	0.150385	1.5807	0.877955	0.734971	1.29764	0.433833	Fili
37500	4.39487	4.32738	3.1696	2.97982	3.50117	2.95354	2.52903	3.16639	3.59017	4.10286	3.21817	4.069	CG9304
5740565	2.36807	1.65701	2.85586	2.79554	1.46047	2.73314	-1.07243	1.65489	0.325989	-0.168133	-1.16237	-0.151683	CG34370
37511	4.07116	4.97816	2.76509	2.62821	2.2914	2.68596	2.35323	2.18717	2.529	2.35286	3.20224	2.61404	CG42257
37516	3.19183	3.54897	2.40517	2.12669	2.34393	2.73301	1.08398	2.13843	2.55532	2.31208	2.55604	2.2582	GlcT-1
37518	-0.16129	-0.674424	-0.57581	0.248893	-0.928237	-0.718653	-2.67968	-2.36497	-2.31056	-4.47307	-3.00147	-2.24269	CG13502
37521	4.1416	4.18208	2.97958	2.73036	2.71602	3.11611	1.80191	2.75071	2.68388	2.64831	2.946	2.53546	Vrp1
37523	3.55763	4.42346	-0.0955534	0.513352	-0.442729	0.0673078	0.558972	-0.466403	-0.276526	-0.281964	1.49399	-0.975177	mei-S332
43852	3.09207	3.51529	1.60642	1.67941	2.03664	1.38088	-0.0650493	1.83831	1.92597	0.536246	0.650057	0.906552	a
37531	2.75095	3.69093	1.905	2.38729	2.02623	1.95461	1.06862	1.9039	1.82009	1.89379	1.2448	2.10848	CG3045
37532	3.14765	2.61339	2.06317	1.90491	1.7376	1.82954	0.64283	0.996838	1.20794	1.20077	2.05217	0.940572	CG6758
37535	3.15233	3.11091	1.21179	1.77038	1.44804	1.38303	0.599329	0.669313	1.54844	1.30828	1.29053	0.521069	MED16
37542	4.69937	4.90993	2.16488	1.89167	1.4549	1.98804	1.36743	1.32086	1.51357	1.48618	2.22942	1.12028	ari-2
37545	4.28629	3.25213	3.97738	3.60904	3.51939	3.93448	2.63186	3.28357	4.09628	3.17509	3.70632	2.85604	Oatp58Dc
37546	3.30784	3.24776	2.59339	2.38987	1.90264	2.53871	0.415933	1.88104	1.8657	1.59942	1.43935	1.63051	dve
37549	7.8569	7.71652	6.87724	6.66964	6.64156	6.95902	6.09796	6.69409	6.96351	6.74545	6.99351	6.53729	Gp150
5740599	1.49742	3.68949	-3.26712	0	0	0	-2.88398	0	0	-2.75052	0	-1.41577	pgc
37552	3.16075	3.00398	2.88775	2.42941	1.8237	2.70632	-0.641417	1.46679	0.95907	1.17344	-0.0859017	0.991625	CG11206
37554	5.05424	5.33356	3.85686	3.84861	3.57739	3.52987	2.41856	3.16925	3.55235	3.08889	3.46587	3.1286	Rtf1
37555	2.99396	3.29699	0.813952	1.00057	0.408821	0.596995	-0.194739	0.309308	-0.314007	-0.547626	0.669097	0.467916	wrapper
37557	6.09632	6.31907	4.8333	4.78701	4.83142	4.52247	2.97887	4.07296	4.34923	3.29118	3.46692	3.82839	CG3624
117331	4.58435	3.69953	0.614777	-0.12744	-0.428125	0.545947	0.178752	-0.59349	-1.63224	-1.88982	-2.58202	-2.81715	ventrally-expressed-protein-D
37559	5.95551	5.96856	4.48562	4.33163	3.7732	4.18928	3.53414	3.90002	3.80485	3.91978	4.148	3.96352	qkr58E-3
37561	5.18263	5.58462	3.0238	2.90803	3.12284	3.28995	2.22429	2.21687	2.65891	3.45319	2.88533	3.31312	qkr58E-1
37567	1.58071	1.4852	1.22541	1.6958	-0.257932	1.29346	-4.89682	-0.531705	-0.834375	-0.73581	-3.42801	-0.866128	CG10384
37570	3.27506	2.88137	1.98976	1.99028	2.01321	2.35838	0.0575114	1.81604	2.17916	2.63857	1.15408	2.55287	CG4554
37573	3.76993	3.86534	2.09689	2.04365	2.31272	2.65912	0.775644	1.69098	2.17319	2.0817	2.47914	1.89577	px
37575	3.48881	2.86451	3.71434	3.52228	2.54935	3.43889	1.83628	2.94469	2.85925	3.03465	2.86499	2.40476	dnr1
37578	3.03946	-0.454361	2.65407	3.52881	4.45386	4.69762	0.929557	6.22125	5.64441	6.05535	4.78676	6.97322	CG4269
37579	3.72943	4.03634	2.93364	2.89752	2.45367	3.32609	1.17939	3.00528	2.281	3.16502	1.94838	3.25265	CG4294
37582	-1.20974	-1.54456	-2.40416	-2.40682	-5.81389	-4.00157	-3.20552	0	-5.60012	-3.14576	0.614423	-4.78464	CG4329
37583	1.69402	2.27472	1.439	1.29836	0.123548	1.55998	-1.64829	0.353238	-0.472876	-0.798552	-1.36628	-0.396318	CG33143
37585	3.2649	3.68763	2.38401	2.42322	2.01611	2.38225	0.996573	1.95518	2.03891	2.08569	1.60365	2.40788	CG17807
37586	4.17044	4.66511	2.57183	2.78325	2.39651	2.61355	2.33196	1.9772	2.53415	1.81669	2.77305	2.03533	Cdk9
37588	4.81355	5.52363	3.09496	3.69121	3.17562	3.56575	2.73416	2.69685	2.72129	2.75779	3.12483	3.38109	CG3732
37590	3.91195	4.78447	2.01139	2.17651	3.62381	2.69245	1.93876	3.00254	2.89973	1.82682	2.05879	2.1713	Ugt58Fa
37592	4.41703	3.41562	3.74925	4.32608	2.83268	3.49611	2.69065	2.88165	2.43045	1.83136	2.15856	3.03286	CG30195
37601	4.24866	4.40102	2.99727	2.99271	2.65138	3.13885	1.82553	2.80834	2.55513	2.35526	2.46949	2.6293	RYBP
37602	6.19141	5.69231	3.23016	3.28694	1.97226	3.18802	2.53606	1.83698	1.92975	1.93275	3.16497	1.62517	ppa
37603	4.57521	4.58265	2.48306	2.22723	1.20159	2.4379	0.243107	1.42895	1.25217	0.853774	1.43772	0.433721	robo
43997	5.3946	4.78814	4.89818	4.54947	4.68301	4.87018	3.10771	4.45995	4.33791	3.43543	3.87918	3.72383	jbug
37614	1.29314	0.943275	1.23285	0.536744	0.184668	0.967757	-6.30051	-1.05484	-0.875616	-3.08364	-1.3762	-2.14844	CG42260
37618	7.2268	8.77697	0.037303	0.932936	0.941614	0.734953	1.77609	-0.181778	0.700471	-0.261278	3.23383	-0.0812648	CycB
37619	0.315217	0.17387	-2.11991	-2.22855	-1.15639	-1.7741	-4.42656	-1.05558	-1.8925	-5.45458	-5.54272	-3.14558	stl
37621	0.450924	0.469604	0.226178	0.118414	-0.677636	-0.452759	-2.80731	-0.211255	-2.05529	-3.57229	0	-1.57362	CG42284
37622	1.08429	-1.25782	0.737103	1.07623	-0.494642	0.485599	-0.606648	-0.39562	-0.376748	-3.38686	-2.76454	-2.12516	CG30265
37629	0.364832	-1.54797	-1.83462	-1.3762	-1.59144	-1.42166	-2.44726	-1.65622	-1.15276	-1.42368	-2.15532	-3.07751	inaD
37631	-0.364821	-0.0848789	-1.75693	-1.1286	-3.0657	-1.10995	-3.06358	-3.40863	-4.64499	-4.50664	-2.13534	-4.24493	fd59A
37632	1.83117	4.86985	2.05086	2.29728	0.508031	1.84034	-1.17091	0.960606	-0.477307	-0.333856	-0.769602	0.400284	CG13532
37633	2.48473	2.52682	2.41409	2.40901	1.25831	2.26167	-0.185176	1.36521	0.535477	-0.293095	-0.40641	0.285762	PIP5K59B
37639	2.673	0	0.759057	0.774389	0.652945	1.49936	-0.383993	0.710254	0.995765	0.498918	1.00746	0.639595	MED23
37640	2.67083	3.87283	0.756575	0.771907	0.650463	1.49715	-0.386475	0.707772	0.993283	0.496437	1.00498	0.637113	CG3700
37641	5.49343	5.99097	4.68258	4.40677	5.47695	4.73929	2.5732	5.26492	4.36691	3.61039	3.8086	3.37562	nahoda
46091	4.16115	5.03606	2.626	2.48243	2.60051	2.99026	1.26134	2.31466	2.90346	3.38121	2.90827	2.95219	Nup214
246512	3.7549	4.13327	1.22505	1.84554	2.1891	2.4222	1.1591	1.93819	2.1305	2.08404	2.76795	2.52806	CG30193
37654	0.633886	1.31881	-1.74649	-1.80186	-0.251293	-1.08954	0	-1.75997	-0.188964	-0.901912	-0.638671	-2.18123	CG9895
37655	3.3027	2.83452	0.169295	-0.0451354	-0.64854	0.0556694	-1.72232	-1.52681	-0.955806	-1.30288	-0.391014	-0.555753	twi
37662	7.0437	6.71757	5.7847	6.11613	5.99772	5.68772	4.8497	5.30502	5.38347	5.54893	4.19604	6.41033	Fib
37663	1.5186	1.33336	-5.22807	-2.59887	-0.995291	-2.39577	-0.22836	-2.8918	-1.2225	-0.954747	2.96382	-1.10018	CG3085
37679	4.12507	4.13077	1.48789	1.46645	0.244555	1.68597	-0.805416	0.939218	0.119067	-0.353988	0.271457	-0.139337	CG34371
246601	8.63059	8.95238	5.19136	4.73796	6.12608	4.72799	3.78003	5.78683	4.91594	4.0276	2.60909	5.37479	CG30413
37695	1.4125	1.40288	-4.4692	-2.1628	-0.0727172	-3.02386	-3.3669	0.4879	-0.656823	-3.21891	-4.02484	-3.95721	CG3502
47869	3.23798	3.71585	1.72428	1.88131	1.51728	1.98742	-0.0987288	0.823584	1.78805	1.78583	1.73793	1.70022	vir
37701	2.1961	2.30671	1.58397	1.36858	1.51471	1.78271	0.368238	1.39077	1.74861	1.94063	1.52672	2.13909	CG13550
37706	3.66005	3.75908	3.04711	3.61852	3.6688	3.64956	2.05846	3.03808	3.2459	3.11587	3.18022	3.20195	eIF2B-delta
37707	3.29774	3.25435	3.34622	3.58756	2.84037	3.62344	1.18141	2.92586	2.67486	2.4338	2.14553	2.27598	CG3530
37712	-0.146986	-1.27962	-0.272752	-0.197593	-0.907486	0.390166	-6.51109	-1.47763	-2.2445	-1.95415	0	-4.67333	CG5357
5740629	0.692864	-0.406948	0.838965	0.969075	-0.213797	0.564276	-2.8289	-0.566844	-1.47975	-0.897887	-3.68201	-1.8745	CG34372
37723	4.31786	4.2988	2.01416	2.22736	2.31643	2.39235	1.68609	1.48188	2.1029	2.30997	2.16011	2.2325	CG5360
37724	1.86888	2.79225	0.605895	-1.00359	0.168221	-0.26441	-1.83441	-1.48702	-0.0724313	-2.17034	-0.152311	-1.46716	bw
37727	5.08966	5.16965	3.59258	4.18742	3.90973	4.05907	3.0276	3.3611	3.37815	3.41451	3.74654	3.53674	wmd
37730	4.20196	5.16478	2.13268	2.32842	2.84489	3.00413	1.84977	2.29604	2.76822	2.48379	2.9211	2.52583	pita
37729	5.25585	5.64473	2.52087	2.6791	2.1193	2.70907	2.09255	2.05448	1.91392	2.45398	2.98322	2.05576	Dcp-1
37731	4.49811	3.77536	3.27763	3.68408	3.96156	3.64984	2.78404	3.19177	3.34935	3.82939	2.56389	4.41567	Rrp4
37733	2.93766	2.53727	2.55376	2.84307	2.28204	2.84075	0.54744	2.27099	2.13548	2.14633	2.06745	1.9414	Pi3K59F
37734	5.68316	5.76233	3.82707	3.81715	2.58526	3.697	1.77121	2.9601	3.12905	2.34912	2.53098	2.677	apt
45976	4.73499	6.45465	1.24609	1.49056	0.592186	1.38558	-0.826099	0.854719	0.736229	-0.111805	-0.226043	0.628503	retn
37742	3.03021	4.04898	-4.07512	-3.76872	4.00942	-1.62978	0.337412	3.03956	0.779905	-2.29876	-0.105605	-2.14809	CG5428
37743	5.37718	5.71456	3.21127	2.8111	3.75157	2.80332	2.78669	3.40609	3.18423	1.38661	3.68906	1.57234	CG5431
37749	2.89599	2.95206	-0.219068	-0.340796	-0.273958	0.462341	-0.591719	-0.743617	-0.0449552	-0.183941	1.19738	-0.0797354	CG30183
46326	2.72825	3.23109	0.853037	1.22306	0.821293	1.46507	0.0954347	0.203997	1.1661	0.52952	0.831201	1.01819	l(2)dtl
37755	5.07443	5.37497	3.5002	3.53394	4.43494	3.92245	3.00726	3.93898	4.11466	3.39742	4.26351	3.34275	CG11299
37767	4.60465	4.23096	3.22611	3.6011	3.78312	4.31352	2.93752	4.26412	4.08048	6.67673	3.66466	6.67284	Ssrp
37768	3.23529	3.49405	1.88343	1.64652	1.73881	2.05986	0.860071	1.32543	2.04241	2.28412	2.08035	2.32135	CG5543
37769	5.52399	6.04427	3.69967	4.02521	4.1836	3.82694	3.49935	4.09059	3.70694	6.12483	3.05595	6.35155	Nxt1
37772	-0.749273	-2.29989	0.445001	0.73905	-0.625975	0.394019	-6.04593	-1.25348	-1.96286	-2.03745	-2.99216	-3.0049	CG5549
37774	4.62564	4.62514	3.50691	4.14773	3.54462	3.67671	3.04677	3.00566	3.15081	2.91571	3.38052	3.08742	usnp
37775	6.40736	6.86546	5.13512	5.33739	5.68538	5.53009	4.55365	4.65006	5.567	5.12864	5.42851	5.182	CG5554
37778	5.84198	5.25254	3.45328	3.81672	3.24296	3.91761	2.7046	2.87569	3.49697	3.61071	3.71094	3.53313	gbb
37781	5.02369	4.53123	3.704	3.43513	3.30581	3.50567	2.24611	2.64392	2.94614	2.55448	3.09151	2.24341	TBPH
37785	4.87434	5.74369	3.30977	3.04289	4.67502	3.19252	1.66228	3.93967	2.94971	2.72777	2.62752	2.40729	ken
37786	2.4727	0.595228	4.59208	4.78436	3.60458	4.59575	0.776217	3.23773	2.22619	2.1031	1.7478	2.20748	TM4SF
37790	3.50164	3.49098	2.74111	3.20268	3.05243	2.89382	1.62273	2.21455	2.92886	2.67535	2.7167	2.92783	Dcp1
37791	3.48017	3.2828	1.2848	1.5379	1.95069	2.20131	0.600267	0.920506	1.88312	1.53108	1.61653	1.4812	CG5602
37792	3.39061	4.09321	2.01155	2.4502	2.11436	2.63289	1.28104	1.4427	2.17942	2.10838	2.40431	2.22635	Upf3
37795	3.28764	2.86373	2.06067	2.36696	1.67355	2.04195	0.606048	1.19987	1.5878	1.37848	1.19037	1.36394	CG5591
37800	5.45224	5.39124	6.02918	6.09645	5.81639	6.1074	3.69577	5.11554	5.52162	4.28479	5.08223	4.24941	CG5594
37801	3.72138	2.65847	1.07324	1.64959	2.91512	1.93318	1.0968	1.30729	2.1288	0.743013	1.12437	1.28917	CG2812
37803	3.90791	4.57155	2.76236	2.78824	2.74624	2.72423	1.29009	2.78534	2.92778	2.58278	1.85601	2.88956	CG3735
37810	4.01533	4.71671	2.27179	2.69684	2.58597	2.48992	1.60195	1.80406	2.45316	2.0457	2.46193	2.16109	thoc5
49713	2.27659	2.06329	2.32801	2.65306	0.970929	1.99454	-1.31688	0.645955	-0.245106	-0.310758	-0.289671	-0.164408	alpha-catenin-related
37817	3.88711	4.53867	2.56826	3.19423	2.97071	2.55406	2.27186	2.36947	1.95823	2.05411	2.5609	2.01096	CG10904
37818	4.1982	3.9756	2.948	3.00385	2.8869	3.17187	2.37553	2.29629	2.98885	2.18435	3.11016	2.47068	CG3065
45906	3.36152	3.84359	2.50778	2.66487	2.12399	2.49737	1.5078	1.96006	2.27459	2.01907	2.76822	1.98547	mr
37824	0.0533448	0.357976	0.490421	0.677524	-0.412303	0.0513666	-2.98616	-0.374731	-1.46803	-1.65401	-2.51735	-1.47237	CG3105
37830	2.33095	2.96899	-0.748014	0.256088	3.0042	0.506601	-0.908209	1.65	1.22395	-0.90619	-0.698866	-1.22945	CG4324
37833	3.72203	3.69015	2.98169	3.22175	2.50715	3.22824	1.34661	2.24574	2.18775	1.70718	1.87757	1.97215	CG11388
37836	4.21099	3.80128	2.8894	2.73496	1.92084	2.55198	1.83068	1.79841	1.83322	2.30882	2.13648	2.48886	CG3163
246496	4.6985	4.40654	4.76657	5.12796	3.65822	4.30161	2.44905	3.4335	2.38587	1.87031	1.26075	2.873	CG30172
37837	4.71037	5.51564	2.85775	3.1677	2.97526	3.36691	1.93879	2.306	2.81536	2.60103	3.09473	2.73352	Chi
37838	4.3515	5.94123	2.73456	3.3943	2.77103	2.84994	1.64939	2.37549	2.67799	2.49491	3.06587	2.619	MAN1
37840	3.11393	3.24924	2.4038	2.44883	2.17733	2.89001	0.966477	2.03887	2.37818	2.16829	2.23333	2.14118	CG3173
37842	5.00385	4.48146	4.62658	4.96177	3.93634	4.20148	3.2404	3.88375	3.74743	3.78174	3.66849	3.77795	gammaSnap
37843	1.57356	0.963625	1.33829	1.32994	-0.19786	1.2585	-0.872454	0.233053	-0.303627	-0.266742	-0.303891	-1.21251	sei
37851	4.91124	4.69958	3.89436	4.0545	3.59166	4.11076	3.16048	3.75664	3.7422	3.2945	3.86569	3.63677	yki
37854	1.43498	1.46636	1.37547	2.00871	1.09994	2.03173	-1.97032	0.74398	0.148711	-0.606024	-2.50151	-0.388973	CG10339
37856	4.758	5.34647	2.17993	2.21605	5.09397	1.9234	1.54585	4.7214	3.18785	0.535912	0.306609	0.562667	CG16786
37857	4.12131	4.86194	2.85003	2.81232	2.82247	3.00512	1.75354	2.22396	2.53123	2.41404	2.98727	2.57532	snama
37858	4.15813	4.5001	3.18736	3.13038	2.95977	3.42965	1.68191	2.74949	3.21843	2.71012	3.09141	2.5967	gek
37859	3.77053	4.21397	2.80703	2.36706	2.05079	2.9085	0.908175	2.02527	2.53034	2.06159	2.25132	2.08325	enok
37860	3.08713	3.46388	1.89778	1.26048	0.717793	1.76543	-0.611011	1.03239	1.10368	0.837641	1.2459	0.528371	CG4049
37861	3.1114	2.34158	1.22991	1.4091	0.0129905	0.994868	-1.55068	-0.817121	-0.842577	-0.841731	-1.08187	-1.67956	CG3253
37862	1.54675	1.64604	2.12009	2.11796	0.598684	1.99715	-0.756589	0.755463	-0.43907	-0.0436422	-0.915437	-0.0821834	CG3257
37866	3.86732	3.68965	2.76394	3.37894	3.39596	3.26887	2.05674	2.21303	3.02205	2.50026	2.45356	2.70272	CG4065
37873	6.6251	6.31605	5.31276	5.60257	5.42657	5.22651	4.0522	5.26771	5.04361	5.18941	3.72267	5.74619	Nop60B
37874	3.60923	3.77906	2.10088	2.47051	1.16433	2.75183	0.4233	1.37667	1.5592	1.59466	1.82843	1.47951	CG3363
37879	2.77649	3.06704	2.54981	2.57556	0.848922	2.23002	-1.07018	1.04999	-0.220056	-0.142146	-1.53741	-0.0613789	CG30419
37882	1.36136	1.34697	1.31856	1.90025	0.207974	1.69354	-1.09194	0.537861	-0.147727	-0.173218	-0.644646	0.0229859	nord
37886	3.17524	2.99623	2.16958	2.29914	1.02204	1.84818	0.0875951	0.982492	0.756957	-0.378546	1.03856	0.272369	nvy
37888	7.88268	7.8106	4.05588	3.97088	4.60968	4.59195	3.72078	4.08311	4.30666	4.39997	3.93829	4.43237	betaTub60D
37889	5.14756	6.17972	-1.11384	-1.65543	4.28842	-1.07289	-2.00545	3.2895	1.25444	-3.03347	-4.1216	0	slbo
37892	2.01171	1.70328	2.30868	2.09139	0.76054	2.20342	-1.72397	0.786054	-0.1481	-0.28524	-2.09638	-0.127815	mAcR-60C
37893	4.90044	5.26246	4.37569	3.90773	4.10101	4.52732	2.66362	3.82204	4.1558	3.76422	4.01812	3.64669	slik
246493	-0.916771	-2.7012	-2.68237	-2.9746	-3.34915	-2.6689	-3.986	-2.69898	-2.79232	-3.01704	-4.97511	-2.86528	prom
37914	4.74859	4.96986	4.01293	3.68021	3.95563	4.0318	2.64639	3.30443	3.44949	2.65283	3.09938	2.76583	CG4612
37919	3.7497	4.07965	2.59987	3.19199	2.22216	2.88169	1.58846	1.9367	2.31844	1.50417	1.68326	1.81061	CG4622
37923	4.40923	3.9355	4.57025	4.22853	3.88375	4.1553	2.72	3.56372	3.75297	3.92157	3.87571	3.89021	CG11414
37925	2.76014	2.49308	1.93513	2.10968	2.06578	2.19775	1.10922	0.852166	2.01554	1.39436	1.92446	1.22961	Fcp1
37926	3.52141	3.62325	2.1876	2.09984	2.0985	2.65437	1.21718	1.67722	2.18193	1.496	1.46548	1.87368	CG3511
37927	4.23945	5.02464	2.19775	2.67861	2.4374	2.52808	2.35183	2.30202	2.63371	2.23543	3.11146	2.1375	Start1
3346202	1.93829	0.53662	1.37406	2.2374	1.2131	1.43904	0.195673	0.946207	0.336244	0.278131	0.27274	1.38791	IFa
37932	3.83576	3.95004	2.35095	2.4981	1.56161	2.23207	0.882991	1.03437	1.62713	0.830918	1.83364	1.08969	CG3548
37935	3.12889	3.24878	1.70861	1.74925	0.470376	1.60533	0.232457	0.754646	0.71498	0.547056	1.69886	1.11729	CG4707
37937	3.80238	4.49499	2.41413	2.2516	2.36544	2.31865	1.02009	2.27057	2.04845	2.06086	2.21242	2.08561	CG42360
37936	3.31634	3.20221	2.67576	3.58649	1.90419	2.66839	-0.72642	1.70702	1.20407	0.578893	-0.140371	1.10237	CG42361
37938	3.97163	4.45854	3.58078	4.03694	4.92888	3.50675	2.26965	3.55535	3.58506	2.48165	2.13008	2.69006	CG3608
37940	1.45583	0.952738	2.1066	1.91483	0.527461	1.98401	-1.48058	1.07184	-0.370725	-0.505393	-1.87983	-0.0916872	CG13594
5740774	4.44122	3.54208	-1.90363	0	0	-2.77967	-3.20557	0	-2.79112	-3.43928	0	0	CG34214
37948	4.88026	5.01647	4.06806	4.24356	4.28807	4.0098	2.41171	3.95406	3.83767	3.74743	2.74397	4.03285	CG4806
37953	3.19372	2.9883	3.22549	2.86448	1.82001	2.83289	-1.14812	1.50036	0.874854	0.572063	-1.18903	0.322654	CG33988
37954	3.54394	3.55395	3.04421	3.0057	2.64636	3.33241	1.24941	3.04566	2.66875	2.14804	2.19088	2.18583	CG30421
37956	4.36176	5.03411	-3.52417	-2.21777	5.83369	-2.33037	-1.13039	3.4295	4.09857	-3.76799	0.44534	-2.59714	spz6
37957	1.69066	2.00552	-4.17681	-2.28544	1.64669	-1.73147	-0.783021	0.984029	-0.286659	-2.70001	0.626897	-1.44242	CG3880
37961	4.37247	4.36748	3.8401	3.88116	3.72668	4.00851	2.56266	3.04511	3.70707	3.20536	3.82422	3.3508	Eps-15
37962	3.95279	4.87385	2.20472	2.57223	2.29968	2.81396	1.05074	2.02385	2.32963	2.16459	2.51408	1.99645	egg
37964	4.71822	4.73183	3.54024	3.7824	3.78677	3.50893	2.90819	3.34256	3.42223	3.66629	2.06908	4.15245	Eap
37970	3.62792	2.93075	1.96618	1.71547	1.82163	2.02432	1.13543	1.36857	2.00837	1.27512	1.86569	1.51946	Orc4
37973	2.63984	2.2991	0.702646	0.890117	-0.00939429	0.969633	-0.118581	0.112338	-0.194644	-0.990482	1.52975	-0.272519	Dll
37978	2.28104	1.52939	3.02976	3.1258	2.07107	3.20909	0.599351	2.16332	1.38859	1.69314	1.06965	1.28298	Atf-2
37977	3.95353	4.59062	1.24889	1.40114	0.769138	1.41156	0.643989	0.774419	1.02568	0.734461	1.87285	0.838378	CG16896
37979	5.09369	4.90498	4.13812	3.96596	4.01534	4.34563	3.27754	3.72953	3.90817	4.05762	3.8099	3.94681	CG34413
37980	3.96075	2.62869	4.40503	3.9851	4.5511	4.21332	1.62806	3.24773	3.73624	1.90053	4.08187	2.07657	Ance-5
37981	2.03	1.83652	2.08942	1.49948	0.796636	2.06589	-1.51525	0.898681	0.511811	0.354483	-0.165058	0.15654	NaCP60E
37982	7.04271	7.87273	-2.9226	-1.46285	8.09944	0	2.31176	6.77543	4.85207	-1.06309	0.229209	-0.764428	CG9083
37985	3.7504	3.50982	3.57078	3.5988	3.46762	3.50871	1.71323	3.32651	3.19032	2.18798	2.07011	2.56978	pain
37986	4.08886	4.74597	1.84625	1.77571	5.57172	1.77292	1.81356	4.49496	1.86032	-0.944884	-0.0487824	0.115185	CG30427
37990	2.27303	2.59068	1.10216	1.42024	1.53876	0.719611	0.395726	0.956229	0.388128	0.774237	0.0601551	1.00094	CG15861
37991	3.07674	3.74547	1.35921	2.32001	1.73671	1.74989	1.46814	1.79387	1.85836	1.2074	1.66379	1.29329	CG3770
37993	1.73136	2.02106	1.78723	1.91429	0.34867	1.40876	-1.79521	0.429703	-0.817231	-0.904269	-1.25334	-0.599497	CG12851
38000	4.79796	3.97852	3.51278	4.03154	3.08044	3.73238	1.72276	3.28182	2.99341	2.38043	2.91241	1.94926	CG3829
38001	6.31756	6.19301	5.39246	5.19467	5.65414	5.74299	4.23328	5.19261	5.73952	5.20942	5.75717	4.93632	zip
38002	5.5579	4.80439	5.31631	5.34147	4.16572	4.9629	3.51482	4.6478	4.67713	3.6764	3.7513	3.94161	uzip
38003	3.06509	1.59182	4.29956	4.34144	3.2836	4.24828	1.12528	3.25642	2.25536	2.11721	0.652699	2.21347	Nplp1
38004	2.62989	2.16454	-0.643786	-0.697689	-0.0166885	-1.25734	-1.68741	-0.414534	-0.766312	-3.13046	-2.97168	-1.45372	gsb-n
38005	3.85231	2.83304	-1.15409	-1.58465	-1.98642	-1.03068	-2.78267	-1.6423	-2.77912	-3.22573	0	0	gsb
38006	3.13916	2.939	1.81998	1.72729	0.675099	1.96084	0.622829	2.10286	0.430387	0.388459	0.592349	0.00966856	gol
38007	3.13235	3.06175	1.60988	1.62318	-0.203833	1.47346	-1.91762	0.384412	-0.446494	-0.945638	-0.597474	-1.25991	CG16778
38012	4.53412	3.4652	2.22978	2.00421	0.629002	1.67684	1.85894	0.581031	0.194056	0.409027	2.68463	-0.732429	Kr
246608	2.50261	3.30299	1.2991	2.58716	0.654766	2.36389	0.912842	2.52092	0.391676	1.90672	0.429529	1.71156	CG30428
38017	5.33765	5.89129	4.63936	4.41644	4.35306	4.73351	3.08885	4.57135	4.19234	4.28784	3.71077	3.79912	Pk61C
38027	3.07706	3.25752	2.29515	1.79426	1.53918	2.55738	0.765221	1.51521	2.09701	1.5358	2.01384	1.41732	rno
38028	4.93968	5.09098	3.43491	3.68894	3.48858	3.68872	2.83033	2.92798	3.01622	2.68862	3.66612	2.74992	mri
38032	4.48991	4.94021	3.01424	3.06851	3.22491	3.03034	1.95407	2.58012	3.02935	2.81114	2.81274	2.82712	CG7028
38034	3.94534	4.44486	3.03205	2.96027	3.50178	3.18586	2.04428	2.59519	3.31113	2.74924	3.19981	2.61925	CG16940
38038	7.88717	7.98326	7.09083	6.86683	5.87125	7.63715	4.0424	6.62291	5.60452	7.70479	5.78059	6.23509	CG16971
2768996	6.08483	6.29628	4.36155	4.44179	4.05332	4.32124	3.02976	4.02943	3.5034	4.15756	3.60924	3.64987	CG33229
3771897	8.70719	8.78567	7.95435	7.80038	6.52024	8.29075	6.74057	7.75507	6.22973	8.52659	6.32616	7.60638	CR32477
44811	5.36014	5.64769	4.04999	3.57283	3.21124	4.1229	2.23033	3.27869	3.50932	3.27866	3.58927	3.03845	E(bx)
252479	4.24115	4.55496	3.25637	3.09196	2.86098	3.1943	1.71884	2.7733	3.00739	2.38894	3.16074	2.47071	DIP2
38047	5.90641	5.62943	6.1819	6.14263	4.64231	5.69407	2.2835	4.92174	3.3465	3.19875	2.447	3.43737	miple
44787	7.26815	7.24777	4.06606	4.33423	3.60999	4.06688	3.28587	3.28909	3.73362	2.69766	3.7126	2.68103	miple2
318243	2.13756	2.0942	-1.69952	-1.39312	-3.11682	-1.09068	-1.20709	-1.67316	-1.65855	-3.77116	-2.23636	-3.29534	CG32845
38050	0.739858	-0.17377	0.653911	0.649118	-0.0598054	1.28026	-5.46644	-0.187625	-0.140955	-0.664609	-2.41266	-1.13066	CG42377
38051	3.94551	3.57697	2.8499	2.8934	1.83879	2.96128	1.40143	2.26205	1.92535	2.00389	1.9847	1.98404	RhoGEF3
45374	4.70972	5.3489	3.78193	3.51841	3.37174	3.87517	2.55928	3.63876	3.42715	2.86991	3.58934	2.78826	fwd
326208	4.88859	4.5752	3.12431	3.44625	3.29842	3.32247	1.47145	3.29394	2.97019	3.57342	2.21397	3.51199	CG32344
38055	3.34448	2.93958	1.60497	2.23854	1.0002	1.68222	0.592665	1.06148	1.078	1.09969	1.45556	0.810385	CG32343
38062	3.80856	4.79999	2.52722	2.72942	2.51022	3.01277	1.69619	1.91214	2.53634	2.84642	2.44589	2.77845	CG6905
38065	4.05113	3.75473	2.29718	1.78611	2.87704	2.32188	0.608021	2.57693	2.5501	1.56158	1.23288	1.54645	trh
38067	4.96853	5.27081	3.91198	3.82677	3.54086	4.42573	2.5922	3.69202	3.64141	3.50147	3.68758	3.45012	klar
38069	4.2332	4.57124	2.27197	2.54156	3.16951	2.99561	2.55397	1.77308	2.82503	2.92488	2.71279	3.28758	Cypl
38070	4.87618	4.92164	4.43704	3.68513	3.69023	4.45122	2.60175	3.73309	3.60041	3.65455	3.80926	3.18053	hipk
38072	3.33877	3.06955	0.340542	0.784448	-0.228758	0.54802	0.090472	0.503885	0.332187	0.728334	-1.14116	0.238425	CG17181
38073	3.3411	3.4567	2.21372	2.21621	2.05075	2.42979	0.573039	1.93285	2.28171	2.14538	2.56911	1.83834	MED14
NEWGENE9	-0.376403	-1.0144	0.0693142	-0.814806	-1.34057	-0.385511	-3.1934	0.113692	-0.867913	3.33773	-2.91723	2.66417	NEWGENE9
3772549	1.0546	0.432505	-1.2971	-1.39014	0.395149	-1.48536	-2.15865	0.721893	-0.980804	3.01318	-1.42728	2.16283	ban
38077	4.92778	4.61317	3.63713	3.47977	3.75917	3.15012	3.05549	2.91837	2.99973	1.97621	2.67144	2.21915	CG3402
38078	3.68511	2.92168	2.01793	2.12269	2.00386	2.0989	1.71127	1.49035	1.77623	1.40762	2.31949	2.06525	MED30
38079	2.7882	2.01931	1.96775	1.78811	1.46549	1.77292	0.960027	1.37682	1.61485	1.87222	1.8149	1.9048	Rev1
38080	2.10248	3.78646	-0.299125	0.537792	-0.979456	0.0235979	-0.316272	0.181805	0.447493	0.518205	1.51754	-0.0480318	CG17129
38081	3.55922	3.50731	2.08611	2.42075	1.8886	1.75489	1.36842	1.39066	1.976	1.61572	1.44125	1.6721	CG3386
38082	3.687	3.63199	2.63118	3.00674	1.91102	2.3252	1.00616	1.04372	1.62406	2.17745	1.57774	2.21197	CG3371
38086	4.02773	3.265	2.80643	2.91145	1.17905	2.57208	0.312897	1.21441	1.12737	0.0701383	0.0344746	0.384309	CG13894
38087	4.62859	4.23179	3.23717	3.43536	2.06769	2.99754	1.43287	2.52596	1.86523	2.28917	2.11541	2.29649	CG13895
38088	3.16366	3.45903	2.90554	3.31417	1.76888	3.00665	1.47602	2.62081	1.59425	1.93732	1.93142	2.36275	CkIIalpha-i3
38089	3.30682	3.47678	1.54219	2.04124	1.14196	1.63084	1.36678	1.12297	0.785372	0.487622	1.44131	0.77734	CG13896
38090	1.63519	3.07965	-0.73558	-2.16326	-0.980063	-0.931206	-2.08032	-4.02826	-1.62075	-4.02192	0.353946	-2.54263	CG13897
38091	7.40293	7.02768	5.69463	5.565	5.36445	5.38722	4.17834	5.55541	5.05714	4.48827	4.85721	4.62595	emc
38093	6.76054	7.12142	5.45554	5.66983	5.9012	5.80626	4.36581	5.62953	6.00743	5.66285	4.8252	6.09581	CG13900
8674073	3.37828	3.23648	2.73839	3.08457	1.77999	2.06483	1.18466	2.13771	1.52022	1.13877	1.98547	1.21536	CG42554
38099	0.536179	0.443189	-1.55767	-2.40782	-3.3401	-1.83312	-3.39938	-4.06637	-3.71776	-3.35701	0.678001	-4.48763	CG13889
38101	1.70035	0.262739	2.40531	2.37696	0.743784	2.23885	-2.55369	0.836777	-0.0476352	-1.08986	-2.10303	-0.413117	dpr20
38102	0.872618	-2.01542	1.79418	2.19065	0.724915	1.91906	-2.55287	0.64147	-0.0209388	-0.730586	-1.74011	-0.831041	CG12502
38104	4.91274	5.094	3.82575	3.88505	3.60992	4.01077	2.31718	3.62287	3.52241	3.05128	3.73787	2.59845	CG13907
44786	5.02834	4.65577	-0.617584	-1.46872	-1.66404	-2.18223	0.741343	-2.12727	-2.77866	-1.76584	1.39533	-1.37861	nerfin-1
38109	3.08913	3.54519	3.26458	2.93917	2.44895	3.08034	0.553802	1.70599	2.66713	1.80513	2.00043	1.57223	Glut1
38110	3.14487	3.3209	2.93337	2.43348	1.35948	2.56253	-0.508191	1.10655	0.464	0.515779	-1.13559	0.12356	CG13908
2768997	2.81359	2.79736	2.40962	2.91514	1.28506	2.41604	-1.96721	1.29617	0.0167342	-1.09284	-0.0935119	0.490787	CG12038
43974	4.23382	4.55314	3.6543	3.43411	3.3145	3.66581	1.87595	2.98889	3.36096	3.03384	2.78154	2.8705	trio
44254	4.75862	4.75578	3.00292	2.69894	2.62984	2.93935	0.422266	2.29871	2.61988	2.34602	2.27436	2.12688	bab2
38121	1.35363	-0.170975	1.94134	2.29969	1.54625	2.23381	-0.934588	1.13998	0.609996	0.232079	-0.182968	0.391243	Trh
53472	2.55128	3.08525	2.3012	2.8475	1.50317	2.5413	-0.679535	1.58094	0.560925	0.130233	0.129729	0.311171	Aplip1
38131	3.86649	4.16926	2.36847	1.07403	4.89394	2.65937	1.77776	3.55823	4.34648	1.07948	3.27741	1.09226	mwh
38133	3.80989	4.12947	3.61446	3.94725	3.10909	3.65175	1.96033	2.81268	2.93039	2.49793	2.54705	3.14348	CG9194
38135	4.35035	4.73269	-0.920864	-0.307735	0.155642	0.244975	0.362678	-0.496739	0.277712	0.0742055	2.43725	-0.370334	Klp61F
38145	7.1362	6.92494	5.31282	5.36262	6.0296	5.3705	5.08285	4.27522	6.0885	4.53523	4.70045	4.83722	scf
38149	4.99156	4.91415	4.06241	4.2138	4.10701	4.11877	3.23235	3.57637	4.04591	3.65933	4.14988	4.00851	CG2469
38152	8.5856	8.97206	-1.18015	-1.87375	2.79773	-1.05674	-3.07177	-2.73875	-2.65317	-2.51482	-2.60296	-3.83808	CG9184
38155	3.92303	5.11056	-2.91979	-2.61338	0.0689103	-0.211409	1.24368	-0.893421	-0.000491438	0.137858	1.94281	0.00724392	msd1
38156	3.27139	3.81857	-0.767655	0.431832	0.236512	0.00783554	1.09457	0.451354	0.929246	0.13471	1.43214	-0.478056	msd5
38159	5.14988	5.85875	3.24363	3.46148	2.98474	3.21458	1.54707	3.11197	2.97061	2.72417	2.28189	2.94017	CG2199
38160	4.45113	5.5283	3.30679	3.04683	2.97733	3.4091	2.63773	2.75003	3.01016	3.00672	3.09555	3.02443	Ptp61F
38161	2.74171	2.59318	1.99836	2.83665	1.89162	2.34171	1.0662	1.32441	1.59438	1.15953	1.26507	1.69949	312
44856	0.569762	0.367065	-1.48736	-1.18096	-1.94943	-1.53748	-1.15658	-0.93048	-3.54535	-2.82203	-1.3252	-3.14529	ru
38168	4.06927	3.71391	2.41421	2.02525	2.00975	2.42158	1.92679	1.88207	1.71239	2.25891	2.03382	2.18327	rho
38169	0.774618	2.1351	-0.832956	-0.600554	-2.92832	-0.387614	-3.13961	-1.66909	0	-3.31963	-3.40776	-4.09035	stet
192509	4.16229	4.70622	3.47022	3.55703	3.45753	3.73379	1.86883	3.2889	3.30718	4.03488	3.15176	4.00953	CG12084
38173	4.76425	5.12709	3.91031	4.02353	3.56426	4.3262	2.90396	3.16888	3.17812	3.65887	3.00437	3.44946	pUf68
38176	3.59071	3.66516	3.02942	2.8145	2.29555	3.00996	1.52442	1.8622	2.29149	2.39141	2.43628	1.83294	CG12090
3885628	0.917148	0.994463	0.499109	-0.33055	-1.18122	0.0964543	-2.65554	-0.644452	-0.973914	0.172827	-0.867112	-1.08615	Ir62a
38178	3.65435	3.6995	2.64802	2.58124	2.72993	2.57342	1.02307	2.19529	2.39282	2.32619	2.52311	2.09869	CG7852
38184	3.30674	3.61521	2.33449	2.275	2.08903	2.30629	1.46893	2.03011	1.86412	2.11123	1.88534	2.32367	CG7879
38186	3.68572	3.97931	2.90574	2.91944	2.94739	3.24807	1.7128	2.45448	2.84796	2.33087	2.86479	2.2284	CG13917
38187	4.41907	4.87035	2.81261	2.82018	2.45017	2.62299	2.4443	2.0273	2.50855	2.01864	2.66589	2.27258	CG12104
38190	1.37614	-1.34152	1.91192	1.64818	0.910916	1.66155	-0.327034	1.03612	1.14406	1.03128	0.146726	1.00271	CG12105
38194	2.15833	2.04334	0.980357	1.69798	0.617298	0.884362	-1.84953	0.0528077	-0.927134	-1.25114	-0.706842	-0.848938	GC
38195	5.18251	5.74482	4.49993	4.54478	3.55324	4.59889	1.8106	3.57631	2.68277	2.65789	2.92731	2.58255	CG13928
38196	4.93544	4.6426	5.31924	5.40496	4.26182	5.23088	0.442006	3.83276	3.23845	2.66421	1.47591	2.7781	n-syb
38197	4.93709	4.48786	5.49291	5.3005	4.24062	5.04528	2.85677	4.27017	3.50609	3.52903	2.35772	3.73129	metl
38198	5.38059	5.35251	2.98292	3.39844	2.38763	2.84742	1.47772	1.78689	1.89631	1.01082	2.06325	1.53555	Bgb
38201	3.70282	3.99427	2.17068	2.49629	2.03098	2.24433	1.34614	1.53894	2.14019	1.49641	1.36928	1.31324	CG17249
38203	5.4705	5.11526	4.21714	4.50312	3.94218	3.9709	3.50734	3.37115	3.818	3.19781	3.24951	3.60777	CG13920
38206	4.60361	4.88821	3.48022	3.65946	3.27077	3.97997	1.73679	2.64114	3.00287	3.19866	2.60879	3.06832	CG7971
38207	3.58861	4.03113	1.74938	1.69854	1.49869	1.85183	1.4388	1.03216	0.705637	1.31879	1.5858	1.43694	CG7974
38211	8.37111	8.05895	-3.01189	-2.70549	0.593177	-2.88848	0	-3.57049	0	0	-4.4347	-4.66983	CG12011
38214	1.89352	2.22255	0.0761503	1.17902	1.05406	1.16187	-1.82537	-0.0698807	0.401559	-0.397927	-1.20021	0.124718	CG7991
38218	4.58976	4.39215	3.87019	3.72026	3.39811	4.11291	2.95956	3.32723	3.66416	3.4256	3.89395	2.89819	drpr
38219	2.8629	2.02021	0.0345715	1.02993	0.157289	0.971372	-0.57008	0.310891	-0.191014	1.15944	0.343428	1.71386	Oseg4
38222	3.69407	3.64996	1.11539	1.1566	0.410334	1.01452	-0.272972	0.54399	0.1946	-0.235057	0.431633	-0.0505418	CG13921
38228	2.10858	2.41665	0.801671	1.69635	1.48164	1.74562	0.454662	-0.0850973	1.55662	0.825481	1.9617	1.45114	CG12018
38231	6.67208	6.62729	6.60886	6.33419	6.15559	6.62417	4.52873	5.49003	6.25087	5.92916	5.9819	5.77836	alpha-Spec
46719	2.68306	3.54683	1.13107	0.947489	1.46747	1.28299	-0.34328	0.208305	1.12643	0.692681	1.31599	0.844068	dlt
44100	3.90002	3.86742	2.38922	2.45197	2.59158	2.91541	1.41562	1.95899	2.54158	2.29557	2.67297	1.82762	Patj
2768999	3.26572	3.54928	1.89725	1.56413	1.5558	1.7217	0.614703	0.901148	0.669652	0.538732	0.673054	1.12592	CG12022
2769000	2.36594	2.23015	1.36283	1.94752	0.968344	1.63806	0.711668	1.12427	1.04106	0.443317	2.21017	1.29064	CG13923
38238	5.00406	4.15138	3.94336	4.31893	4.29031	3.90955	3.21561	4.60727	3.92351	2.56548	2.35628	3.2291	GV1
38244	6.67305	6.97963	5.93972	5.59046	5.4159	5.67104	4.72282	5.36158	5.37425	4.91541	5.09103	5.04879	R
117365	4.08324	3.94624	3.1095	3.42571	3.33901	3.36907	2.30157	2.94886	3.21156	4.74136	3.58072	4.64267	HBS1
38248	4.75522	4.54665	3.77777	3.87563	3.99693	4.37928	2.57308	3.68806	4.04238	5.00609	4.16493	4.89666	dre4
38249	3.11199	3.05033	2.54549	2.52073	2.30448	2.18844	1.04398	1.65091	1.43005	0.606607	0.873276	0.904876	CG13937
38254	0.930485	1.0317	-0.220916	0.0751439	-1.95372	-0.428475	0	-1.30147	-2.5944	-3.77798	-2.54419	-2.0551	CG42234
38256	4.13897	4.47976	2.86815	3.02926	2.48896	3.13465	1.72236	2.28773	2.36578	2.40703	2.47368	2.62348	Mfap1
38257	3.28158	4.03474	0.133432	0.16276	0.444302	0.857641	0.0580803	0.389153	0.787766	0.549579	1.60869	0.43292	mu2
38258	3.98459	3.55563	0.923366	1.52639	1.45044	0.80879	0.793368	1.01218	1.03264	0.980946	1.48687	1.36311	CG5690
38259	2.66208	2.93548	1.87052	1.57986	1.43197	2.43275	1.03781	1.2636	1.71738	2.22969	2.47056	1.27803	CG11814
38260	1.85481	2.11374	1.07502	0.638282	0.6505	1.57384	-0.381094	0.497654	1.17216	1.45129	1.70771	0.148277	CG5691
38273	3.65444	4.19774	1.42352	1.16395	2.79424	1.50752	0.522679	2.15811	2.11152	0.6476	1.87804	0.806149	CG15822
38280	5.0074	4.16214	-1.88606	-1.9947	0	0	0	0	0	0	0	0	CG8960
38282	-0.749186	-1.38389	-0.693678	-0.588624	-2.99068	-1.23585	-6.52389	-3.02095	-4.1053	-3.1596	-4.47012	-5.29021	osm-1
38283	4.23093	4.57958	2.69856	3.23826	2.96554	3.04465	2.39471	2.24146	2.72862	2.82368	2.93857	2.9504	CG9018
38291	3.56883	3.56704	2.80149	2.98218	2.57981	2.97582	1.94122	2.04934	2.42997	2.41474	2.87677	2.53672	ecd
38298	0.376236	-0.149496	0.96616	0.921368	-1.01147	0.541363	-3.8185	-0.433236	-2.22998	-1.94831	-3.76472	-0.940956	DmsR-1
38303	3.68216	4.11665	2.64543	2.69971	2.75102	2.7501	0.989193	2.44859	2.88499	2.44553	2.15553	2.88643	CG9004
38304	4.13989	3.96724	3.12121	2.98079	2.85485	2.92095	1.81572	2.64596	2.45004	2.60892	2.05826	3.21835	CG15877
38305	4.10802	4.05098	3.6021	2.91374	3.12192	3.38221	1.39102	3.20488	3.18863	2.56919	2.67987	2.4819	CG13800
38306	3.79471	4.37855	2.72921	2.43517	3.8052	3.18014	1.65544	2.97457	3.41871	3.2819	3.48873	2.99284	CG32306
2769004	4.72968	4.85636	3.69917	3.58838	3.46473	3.90037	2.742	3.47838	3.50013	3.54428	3.84618	3.31453	CG33232
46194	3.79012	5.13677	3.14156	2.87431	2.90111	3.34964	1.10378	2.61097	2.75543	2.05726	2.44348	1.82879	Spn
[truncated: 2,862 more rows]

## Sheet: 2x up day 1
Gene ID	wt day0	wt day1	wt day2	wt day3	wt day4	wt day5	Dis3KD day0	Dis3KD day1	Dis3KD day2	Dis3KD day3	Dis3KD day4	Dis3KD day5	Symbol
[truncated: 2,259 more rows]

[truncated: 9 more sheets: 2x down day 1, 2x up day 2, 2x down day 2, 2x up day 3, 2x down day 3, 2x up day 4, 2x down day 4, 2x up day 5, 2x down day 5]
