# Supplementary material for: The ribonuclease Dis3 is an essential regulator of the developmental transcriptome
Source: BMC Genomics. 2012 Aug 1;13:359. doi: 10.1186/1471-2164-13-359 (PMC3434026; doi:10.1186/1471-2164-13-359)
Supplement: Additional file 6 — Table S4. 5-fold affected RNAs. [file 1471-2164-13-359-S6.xlsx]

## Sheet: 5x up day 0
Gene ID	wt day0	wt day1	wt day2	wt day3	wt day4	wt day5	Dis3KD day0	Dis3KD day1	Dis3KD day2	Dis3KD day3	Dis3KD day4	Dis3KD day5	Symbol
33191	1.41205	1.81492	1.13852	0.571959	0.197089	1.14657	-5.65227	-0.0301553	-0.904553	-0.806968	-3.18346	-1.83362	CG17075
33314	3.33814	3.82437	2.45267	2.58401	1.17524	2.34441	-1.78005	1.2312	0.0286634	0.0946281	-0.545709	-0.477975	robo3
33571	0.437922	0.884872	1.8629	0.331162	1.36582	0.720821	-1.01886	0.554473	2.06175	-4.04688	0.908946	-2.56278	tim
33613	0.108897	-0.604824	0.410961	-0.0135713	-0.247319	0.456214	0	-0.479107	-1.64987	-2.35952	-2.64195	-2.41974	fred
33839	2.74442	2.10867	1.3826	2.57088	2.32987	3.03426	2.58153	2.75476	2.11764	-2.28859	3.0023	0.086438	Gal
33844	-1.17859	-1.36932	-0.810346	-0.391879	-2.47111	-0.448451	0	-2.59792	-3.24931	-3.11096	-3.19909	-4.01918	CG9109
33851	1.6665	0.686197	2.93403	2.8648	1.25074	2.83424	-1.00922	1.24639	0.306282	0.113322	-1.69795	0.0400408	CG13995
3346209	0.696268	0.042021	0.198544	0.31823	-0.746024	0.444597	-4.48755	-0.611033	-1.99628	-2.10143	-1.7984	-2.42199	Ddr
34012	-1.66648	-2.80206	-1.39245	-1.93504	-2.42992	-0.992878	-4.5481	-2.40773	-5.12951	-5.99116	-4.07929	-4.72945	ninaC
34073	1.87563	1.89542	1.43587	1.42367	0.149676	0.969489	-5.65099	-0.67072	-0.806127	-1.33445	-1.71889	-2.08902	CG14535
34144	3.99648	2.20933	2.2488	3.20918	1.53184	5.20109	0.250161	4.20212	1.98316	2.36782	0.718973	2.04456	CG14275
34203	-0.108781	-0.681684	0.878929	0.322834	0.268987	1.42839	5.09774	0.582011	0.312796	-2.60775	-1.23793	-3.19404	CG9463
34205	4.00554	3.43205	4.21733	4.03996	4.97281	5.80176	6.32434	4.80853	5.62251	1.37485	6.12719	2.37655	CG9466
34206	4.7233	-0.00527108	6.27958	5.85129	5.54577	6.91492	6.83418	5.48391	5.98326	1.88579	5.87902	2.41518	CG9468
34291	-1.1089	-2.95566	2.99068	2.34097	1.17461	2.35521	0.993083	1.28984	4.74566	2.15973	7.647	-0.715503	Cyp4e3
34304	2.01638	0.965605	2.55113	1.92355	0.563607	2.11367	-1.89249	0.696918	-0.364867	-0.798296	-1.59692	-1.05963	nAcRalpha-30D
34330	5.37446	4.52738	-1.19785	-1.30649	-1.91471	-0.44217	-1.07155	-1.79298	-1.32038	-3.0246	0.686771	-4.00779	bib
2768944	2.43879	2.7576	1.96786	2.37387	0.841302	2.16062	-3.04379	0.447707	-0.0541959	-0.527491	-1.07135	-0.658105	rho-5
3346227	0.535825	-0.023565	0.669201	0.834152	-0.283656	0.944187	-3.38377	-0.269738	-1.59037	-2.43359	-3.65192	-3.15008	dpr2
34552	3.33044	1.76124	4.4965	4.66872	3.67045	4.00465	3.56487	2.58403	3.20306	-1.20716	1.65231	-0.709685	hgo
34664	0.860302	1.18965	0.495049	1.40153	0.39598	0.420705	-1.26704	-1.14463	-1.62653	-3.80433	0	-3.12759	CG17024
34740	0.23726	0.291536	1.80321	1.58373	1.36047	2.36162	-5.49236	0.506278	0.440355	-0.382057	-0.129215	-0.567142	CG16970
318979	-1.20457	-1.94471	0.344525	0.0640031	-1.23658	0.441031	-2.84183	-0.743282	-1.79657	-1.4369	-3.69495	-2.93008	CG31846
318958	1.06616	0.860046	1.4474	1.74051	0.0915629	1.33078	-2.84883	0.370021	-1.29273	-1.17159	-2.25972	-1.56885	CG31814
2768914	3.44254	-2.90026	6.31037	5.69255	5.4218	6.32312	7.0076	4.98432	5.45406	2.73846	5.99594	3.00566	CG33307
2768915	2.88599	-1.7943	6.95856	6.496	5.95838	7.16519	7.38229	6.92273	6.60316	3.76345	5.56158	3.55856	CG33306
34799	2.98506	0.365369	7.21924	7.72937	7.03748	8.67723	8.72526	8.45078	8.14049	5.16426	8.73015	5.89346	CG8997
34801	2.11018	-1.47506	6.22114	7.03127	6.45026	8.15925	8.01734	7.73595	7.25887	4.83146	8.1045	5.14089	CG7953
34826	1.96131	1.2361	2.63579	2.06652	0.932003	2.27235	-2.72237	0.822548	0.0848935	-0.0913414	-1.98238	-0.585168	nAcRalpha-34E
5740596	7.27857	3.91961	6.74387	7.98092	5.73691	8.47773	9.69304	7.04117	6.39017	4.51187	11.4688	2.78362	CG34166
34921	1.68693	1.63915	2.48172	2.25298	1.01998	2.32762	-1.74327	1.28337	0.19572	-0.026262	-1.9557	-0.577044	CG4587
34945	0.84309	1.01661	1.7116	1.63584	0.279667	1.56624	-4.53569	0.765419	-0.704767	-1.05148	-2.65184	-1.71704	beat-Ic
35008	4.91295	3.49753	5.91112	6.80464	6.4058	6.73332	7.19008	6.384	6.61572	1.35011	7.27346	1.56325	Cyt-b5-r
35070	4.09406	4.28699	3.12583	2.62046	1.90227	2.98807	-0.795067	1.58065	0.900248	0.552142	0.301635	0.227112	CadN
35138	5.16586	4.44979	4.78489	4.24735	5.02648	5.0326	2.41292	5.2834	4.34501	2.09914	1.01101	1.46496	CG17323
35152	6.12606	4.87239	4.99674	5.49576	4.57311	5.12554	5.29885	4.92364	4.84482	2.44127	7.29152	2.09332	CG10621
50472	1.38455	1.09233	1.0144	0.891996	0.536295	1.49616	-3.06731	-0.149327	-0.419127	-0.510365	-1.14959	0	CG11019
4379892	4.54814	2.6741	6.34884	6.03584	5.07232	6.06647	3.65068	5.63633	5.0266	1.69707	5.1972	1.76643	CG34136
35407	3.58916	3.82856	4.58302	4.15983	1.72015	3.35674	2.17888	1.82559	1.50555	-0.410486	2.50611	-0.486719	CG8665
35543	2.29728	-2.39084	5.35576	6.77232	4.62938	6.72965	2.40886	5.39762	5.22584	2.16825	5.42842	2.37246	Cyp6w1
35720	1.23898	1.66172	-1.66176	0.656142	-0.598787	0.923502	-3.49125	-0.0835066	-1.09951	0	-4.14345	-2.47169	CG1946
246565	3.19878	-1.42943	4.14054	5.01326	5.27789	6.30676	6.13237	6.43442	6.5084	3.06485	4.82999	2.93076	CG30360
35829	-3.1402	0	0	-0.272711	-1.15886	1.39897	0.559553	3.18009	1.7938	-3.2425	-0.609113	-3.11429	CG11669
35830	1.04377	-1.35463	1.6792	3.22621	3.62198	5.1204	4.25935	5.76385	5.59067	0.846998	4.78542	1.22825	CG8690
5740325	-0.0644583	0.0618972	0.787346	0.710462	-0.107277	1.19807	-4.04015	-0.529286	-0.821236	-1.28429	-2.17881	-1.79978	CG34363
36229	-0.394851	-0.364564	1.10531	1.53755	-0.0139089	1.24565	-4.13209	-0.239575	-1.90614	-1.42784	-1.49335	-1.72848	CG13203
36295	1.28736	0.352784	2.12854	1.2105	0.559886	1.88263	-3.16795	0.107655	-0.226597	-0.144495	-1.61222	-1.07851	jeb
36421	1.15242	1.28524	-0.608863	-0.91195	-1.83351	-0.807377	-2.89749	-1.7172	-4.04124	-3.48786	-0.669098	-4.81112	vg
36437	0.51454	-5.24051	2.00748	-0.0533725	-0.340639	1.54523	2.19385	1.70424	0.981633	-3.52272	1.22035	-2.26102	CG13325
36465	2.75154	2.43656	-0.117141	0.948253	-0.611361	1.11319	-1.81389	-1.35292	-1.70564	-2.34078	0.514502	-2.30559	CG4676
36481	-2.1545	-1.89777	0.569736	1.4611	3.43129	4.99547	0.356192	4.48005	3.98385	1.52726	-4.175	1.56578	CG10814
3771873	1.61464	0.434857	2.58999	1.65016	1.16359	2.44934	-5.3454	1.14652	0.544381	0.212445	-0.969697	-0.581543	CR30068
36666	4.78591	5.96937	5.52392	6.32219	5.28186	6.34307	2.67494	5.69833	5.36384	2.26892	5.02588	1.67908	Cyp6a8
44008	3.30864	0.300187	4.2047	3.97634	3.97186	3.54907	4.51225	2.95364	3.66189	-0.625448	1.8679	-0.44969	Hex-C
36701	5.77694	1.06368	5.99182	6.97092	6.26538	6.57219	3.75094	6.14989	5.1802	6.12754	2.99186	2.68769	CG8160
246449	-3.28427	-1.7645	0	-0.84148	-2.97733	0.532272	1.2981	0.748476	0.345456	1.0524	3.21157	-2.95493	CG30091
5740661	0	0	0.0946874	0.327089	-0.669549	0.362148	-0.948932	0.0470507	-0.419308	-1.98418	1.7934	-4.30021	CG34457
7354430	0.352658	-1.83392	2.31082	1.55959	0.871286	1.50982	0	1.12583	0.634636	-0.293985	-1.10331	-2.96996	CG42392
47764	3.82088	-0.4571	4.91438	4.51022	2.07727	4.44505	5.50991	2.09406	0.600397	-0.456309	-0.382951	-1.61892	Amy-p
36932	2.24982	0	3.13679	2.89461	-0.0568174	2.35245	3.48293	0.784699	-1.65538	-0.752912	-3.58323	-1.07134	Amy-d
36994	2.91604	1.73032	4.47247	3.62026	4.22691	3.88673	2.32592	3.38706	4.49796	1.47539	3.11432	0.985477	CG6484
37026	3.05796	1.67002	2.38329	2.88641	2.07996	2.82135	4.13991	2.15107	1.83301	0.982675	3.55254	-0.29619	CG6385
37044	4.82623	5.38593	1.28615	2.28548	4.08346	4.46639	4.16021	3.01866	4.26339	2.29141	7.39899	1.36641	proPO-A1
53579	3.93158	4.16868	1.59488	1.8064	0.747711	1.93515	-0.663639	0.813425	0.0768815	-0.784769	0.0485366	-1.26003	Dip3
37101	0.519621	-1.8675	-0.399996	-1.67856	-1.08033	2.89334	0.35455	3.58034	-0.288057	0.587258	-0.822801	-2.05793	CG18107
37138	2.2875	1.34755	1.15457	2.64256	3.14466	2.71472	2.82624	2.08678	0	-0.110364	2.57874	-0.60169	CG5327
37139	0	0	4.15514	3.52799	0	3.4698	0.933724	2.97206	3.6947	0.773518	0	0.274874	CG5493
37191	-0.329918	-1.25552	0.0694465	0.085424	-0.995573	0.308428	-3.52763	-0.823892	-1.62361	-1.59218	-3.13586	-2.80852	5-HT1B
246472	-2.65765	-2.72284	1.76496	2.15987	0.76477	2.80668	0.553485	1.82992	0.519566	1.03993	0.643785	-0.711637	CG30126
44855	6.77889	6.17262	3.18056	2.87953	0.0241218	2.89765	-3.27463	-0.418046	-2.3966	-2.91033	-0.471676	-3.45598	rib
37375	1.6145	1.95352	1.97346	2.0383	0.473483	1.72308	-2.63721	0.290659	-0.370991	-0.511711	-2.39249	-1.3204	CG15651
5740565	2.36807	1.65701	2.85586	2.79554	1.46047	2.73314	-1.07243	1.65489	0.325989	-0.168133	-1.16237	-0.151683	CG34370
37538	1.34072	-3.45076	6.16408	5.58881	6.42748	6.68721	4.89813	5.82433	5.78532	2.47622	5.23201	2.27696	CG3292
37539	-2.84826	-3.50584	1.28213	3.26788	1.1597	5.23844	-1.91994	4.30135	0.827703	0.593715	-1.76329	0.644898	CG3290
37540	3.1419	-0.930669	8.78413	8.73476	8.6184	9.94086	5.82422	9.5637	8.99114	6.78277	7.49431	6.29137	CG3264
37614	1.29314	0.943275	1.23285	0.536744	0.184668	0.967757	-6.30051	-1.05484	-0.875616	-3.08364	-1.3762	-2.14844	CG42260
37623	0.434021	-1.86195	1.33224	0.374246	0.662465	0.379692	-0.824967	-0.0259906	1.42635	0	0.578927	0	CG12490
37625	0.146683	-1.50347	3.62006	3.62344	2.8346	4.10114	1.59653	2.97913	3.0524	1.21432	3.64286	1.01784	CG9826
37631	-0.364821	-0.0848789	-1.75693	-1.1286	-3.0657	-1.10995	-3.06358	-3.40863	-4.64499	-4.50664	-2.13534	-4.24493	fd59A
37712	-0.146986	-1.27962	-0.272752	-0.197593	-0.907486	0.390166	-6.51109	-1.47763	-2.2445	-1.95415	0	-4.67333	CG5357
37772	-0.749273	-2.29989	0.445001	0.73905	-0.625975	0.394019	-6.04593	-1.25348	-1.96286	-2.03745	-2.99216	-3.0049	CG5549
37998	3.90711	3.39212	4.94904	4.71265	4.89354	5.12277	4.5219	4.67056	5.06804	2.98584	5.41903	2.04919	CG2736
38125	4.28208	0.0178199	9.10724	5.64489	11.7796	7.79541	11.287	7.71701	12.3776	4.24906	12.6843	4.22495	LysB
38128	3.5013	-0.229263	7.58006	5.51988	9.10944	6.10839	7.68975	6.18965	9.7289	0.584714	9.67913	0.163753	LysE
38130	3.02382	-1.01094	5.73847	8.06238	5.72644	8.72051	7.69125	7.4607	5.97244	4.95665	8.09676	5.55771	LysS
38169	0.774618	2.1351	-0.832956	-0.600554	-2.92832	-0.387614	-3.13961	-1.66909	0	-3.31963	-3.40776	-4.09035	stet
38242	0.207107	0.22017	1.54585	0.934463	0.621959	1.78392	-1.50996	1.57221	0.860759	-0.0850719	2.69958	-1.0893	CG13936
38282	-0.749186	-1.38389	-0.693678	-0.588624	-2.99068	-1.23585	-6.52389	-3.02095	-4.1053	-3.1596	-4.47012	-5.29021	osm-1
38337	1.33923	0.562469	1.85592	1.84942	0.643863	1.9238	-3.12868	0.450239	-0.29505	-0.943612	-1.67599	-1.08581	CG12187
38468	1.28153	1.56389	1.31346	1.03534	-0.124836	1.2618	-1.96439	-0.0967462	-1.08412	-1.21481	1.1121	-1.73071	CG12605
38632	2.79655	0.0284057	7.39602	8.32079	7.07275	8.88156	5.34632	8.57475	8.02185	6.08849	5.37593	5.44349	CG10592
38639	5.72718	5.301	3.53051	3.7398	1.62483	2.58623	-1.31437	1.96911	-1.08842	-0.839044	0	-1.27333	lin-28
38728	-2.2237	0	-2.21732	-1.36299	-3.08669	1.25973	-1.71301	1.38766	1.02559	-1.74103	2.35829	-3.06429	CG10163
38788	0.0890856	-0.724486	0.80366	0.340861	-0.191472	1.36412	-5.23104	-0.527729	-1.16964	-0.666329	-2.81907	-1.82016	CG42256
38864	5.55892	5.45645	6.63167	7.2888	6.2529	6.74967	5.75591	5.52482	6.0357	4.18262	7.58108	3.33755	CG12262
8673997	0.332226	-0.395904	0.550956	0.376377	-0.766762	0.42658	-5.23415	-1.49787	-1.96756	-2.29981	-3.86694	-3.23493	CG42509
44484	0.332226	-0.395904	0.550956	0.376377	-0.766762	0.42658	-5.23415	-1.49787	-1.96756	-2.29981	-3.86694	-3.23493	Glu-RIB
39101	0.724784	1.44965	1.27661	1.70861	-0.633584	1.66988	-2.71934	0.532065	-2.01386	-1.52703	-0.164196	-2.25504	CG14180
5740442	0.551317	-0.576219	0.953895	0.659732	0.00736918	0.811918	-5.10551	-0.436206	-0.521002	-1.64167	-2.6367	-2.39156	CG34356
39248	1.93458	0	-0.62166	4.36146	4.63676	5.60969	2.15637	2.88815	2.4462	0.230875	2.26393	1.7908	CG12522
2768958	7.2032	2.54829	5.54684	6.24552	2.8429	3.55123	-1.77631	0.796846	-0.251546	0	-3.89246	-4.12759	CG33272
2768972	6.62574	1.24812	7.18361	7.52838	3.65053	4.56591	-2.46888	1.76524	2.16989	0	-3.58503	-3.82016	CG33271
39392	-0.0636409	-0.750322	2.11968	2.71386	3.36354	4.34844	3.5482	3.46186	4.094	0.538057	2.95956	1.1917	Est-6
39406	1.49741	1.76663	0.598548	0.26752	-0.174893	0.529317	0	-1.09498	-1.92694	-1.95852	-2.46169	-2.95985	CG32105
39508	0.506487	0.841831	0.445825	0.542774	-0.692281	0.717338	-2.74835	-0.319074	-2.74865	-2.92838	-1.60147	-2.25164	CG10713
39530	6.1611	5.94176	5.83376	6.68005	5.51813	7.62789	2.96549	7.48565	6.74826	4.38863	4.98342	2.76788	CG8745
317877	2.94813	2.42653	2.98342	2.38525	1.57009	2.87546	-1.76477	1.37903	0.200677	0.484277	-1.56429	-0.0141169	CG32132
39533	1.20275	1.12603	1.15025	0.772118	0.128682	1.57541	-3.68573	-0.551135	-1.10621	-1.0071	-3.41451	-1.68312	CG34400
39543	0.0881216	-2.42068	0.798861	1.08151	-0.243251	0.800956	-1.52575	-1.65977	-1.02839	-2.70289	-0.817711	-2.28918	CG17364
39663	4.49787	3.86846	2.17728	1.92828	0.359131	1.67893	-4.23672	0.331349	-0.591982	-1.09401	-2.30587	-1.40302	Toll-6
39727	2.42576	1.97685	1.18	1.37678	-0.952916	0.803844	-2.16228	-1.03571	-1.56311	-2.51222	-3.34334	-2.37605	CG32150
39919	2.11286	2.33926	2.36335	1.80272	0.905811	1.84352	-4.38083	0.557885	0.035867	-0.485347	-0.963217	-1.03664	Rbp6
39943	0	2.66291	0	2.52716	0	2.66251	0	0	0	1.82524	0	0	frc
326245	0	2.2163	0	0.92864	0	1.08598	0	0	0	-0.0652945	0	0	CG33052
39947	3.19656	3.18579	2.16651	1.45433	0.4947	1.64506	-3.05933	0.496658	-0.565453	-0.614182	-2.68002	-1.12772	CG18265
39977	1.96939	-3.21326	4.80886	5.52403	1.83823	2.99936	-1.96317	0.331231	3.18857	-0.106428	-0.116446	-0.00354487	CG32186
317903	2.06797	1.74278	2.68765	3.21576	2.96284	2.97198	1.73754	2.52672	2.42065	-1.18789	2.00142	0.158697	CG32191
317901	3.35493	0	6.6253	8.4832	7.0318	8.68881	0	5.05321	-0.0256573	-1.31793	0	0	CG32188
317902	4.43277	-1.47439	8.19806	7.16256	7.5159	7.00389	-0.0870273	3.54895	0.825786	-1.75659	0	0	CG32189
40067	1.49196	-1.51183	8.01525	8.89426	7.40715	9.96522	3.47809	9.88994	8.47547	4.07589	7.80781	5.24447	CG6839
40069	4.24263	-0.514005	9.73335	9.72456	9.34148	10.4332	5.56008	9.86528	9.76158	4.36925	8.12212	4.60603	CG3819
40073	5.55176	4.67703	7.22735	7.59653	5.66478	7.47228	5.43865	6.87183	6.32517	4.4023	6.25355	3.63809	CG18135
40286	0.560992	1.09622	-0.266124	-0.452762	-1.90898	-0.585345	-5.82071	-1.78725	-5.40211	-2.94183	-4.35189	-4.58702	CG13251
40310	1.33593	1.0394	1.99544	1.70294	0.368115	1.38408	-2.65065	0.306733	-0.479532	-1.24207	-2.14892	-1.48492	CG32432
40335	1.35845	0.917707	1.44647	1.69099	-0.883842	1.11378	-4.63288	-0.569464	-1.70793	-1.25924	-2.60669	-2.04484	CG42337
40472	0.800443	-3.62371	3.33757	5.06882	3.76575	4.92906	3.74711	5.48005	4.05264	-0.171839	2.59651	-0.229176	CG11425
40483	9.25529	5.89279	0	-3.50165	5.65706	6.07453	-1.09532	1.5231	-1.67673	-2.53838	-2.04155	0	CG12546
40485	-0.703924	5.92532	7.74916	8.384	5.68734	6.10105	-1.0688	1.54962	-1.6502	-2.51185	-2.01502	0	CG14452
40544	1.37301	0.709251	1.51584	1.51676	-0.364529	1.21116	-4.56586	-0.000950259	-1.17458	-0.838993	-1.09705	-2.01025	Syt14
40551	2.71882	1.96761	3.15991	3.02885	1.67505	3.00964	-2.71909	1.71944	0.678801	0.725382	-0.363529	-0.0583333	CG1090
40721	1.51439	0.0813978	2.21969	2.32714	1.35382	2.49577	-2.25983	0.62409	0.657866	-0.480493	-1.28852	-0.591406	CG11000
40912	0.946565	0.323534	1.53101	1.22223	0.30126	1.40555	-3.32331	0.0622216	-1.05342	-1.14137	-2.13639	-2.06793	CG34127
326143	1.96161	1.86448	-0.215349	-0.452068	-0.350688	0.459537	0	-1.18823	-1.03169	-1.40791	-0.602955	-2.45446	CG31462
41057	3.15147	2.15432	4.6614	4.93046	4.32952	5.57209	3.68681	5.20365	4.74448	3.09649	2.85742	2.44287	CG9837
41135	6.18067	5.05737	7.01018	7.2973	5.51693	8.18026	-1.1027	7.81083	6.18907	1.62459	-1.04765	0.178288	CG8147
41286	0.0583272	-0.678812	0.549031	0.365888	-0.786631	0.427494	-3.80114	-0.2982	-1.47758	-1.78477	-2.74737	-2.7601	Takr86C
53507	3.40881	1.18481	5.46802	7.54151	4.42661	7.04902	3.44977	6.6586	4.71959	3.78719	3.07272	3.36901	Ugt86Dd
41416	1.7858	1.41018	2.34518	2.50376	0.896612	2.36395	-2.37315	0.776935	0.0302832	-0.417656	-0.778805	-0.428971	CG12594
48341	2.81551	-0.354019	3.29432	5.31017	2.488	3.89929	2.96684	2.91244	2.97389	1.10074	0.750728	1.08782	GstD8
41561	4.27223	0.780191	6.60318	7.14581	5.6194	7.18967	6.95691	6.14481	5.75598	3.60889	6.06562	0.916162	CG6188
41616	2.36504	2.75801	2.26771	1.83381	0.613807	2.23477	-3.41072	0.551042	-0.232799	-0.936908	-0.838626	-1.30155	CG42573
41706	6.19967	6.77579	5.89388	7.08444	5.26599	6.70141	6.01029	5.48932	5.47449	3.97351	5.84045	3.92973	Cyp6d5
41717	-0.296821	-0.100734	-1.33709	-0.232744	-0.940086	-0.396367	-4.4114	-1.37794	-1.95367	-2.86169	-2.47792	-3.59275	Kif19A
5740700	-0.100404	-1.93944	1.05262	0.893356	-0.259186	0.565978	-2.79009	-0.458515	-0.628197	-4.55507	-2.32128	-2.55641	CG34388
41765	3.38243	-0.287626	6.32808	5.57327	2.91413	5.73929	6.55395	3.58722	3.99078	0.430166	4.11463	1.69187	CG14852
41786	4.61021	2.41998	6.97033	6.75504	6.38244	6.83202	7.12896	5.45356	7.18584	4.06399	5.96209	3.30906	smp-30
41842	2.85554	2.71979	1.85282	1.65296	0.243033	1.80129	-2.7869	0.244338	-0.429706	-0.576131	-1.14816	-1.43774	CG42404
41880	2.37757	2.20191	2.22069	1.99641	1.22955	2.25335	-2.63278	0.904414	0.0693604	-0.202028	-1.305	-0.600532	CG31302
41961	2.56981	2.54234	1.22634	1.41707	-0.59445	0.777211	-0.843736	-0.179578	-0.553945	-1.2971	-0.512172	-2.42255	Fer2
42094	-1.97777	-3.36489	0.788924	3.58746	0.931975	0.728524	2.55972	1.62637	0.747282	-1.42471	1.36743	-4.55532	CG17283
42110	1.35015	1.11418	-0.542281	0.051878	-2.58518	-0.562582	-3.60382	-2.46345	-4.18523	-2.48128	-2.81308	-3.78518	Hmx
42351	2.43626	0.858064	4.2	4.42275	3.18222	4.87946	1.04464	4.84397	3.24077	2.91295	1.73204	1.51976	CG6300
42352	1.3442	0	5.38599	4.79292	4.48113	5.94305	1.429	5.72401	5.47153	3.09357	3.67784	0.804416	CG11659
42402	0.787569	0.033177	1.57892	1.60267	0.122809	1.32092	-4.17509	0.257783	-0.534105	-0.955183	-2.38435	-1.48198	CG34139
4379858	-0.870811	-0.880742	0.0884062	-0.487465	-1.07257	0.292344	-5.75243	-0.959984	-1.16392	-2.87356	-3.28362	-2.73634	CG34118
42646	2.40658	2.16526	2.60634	2.2435	1.68372	2.81563	-3.031	0.911566	0.883069	0.307751	-0.450945	-0.159014	Nrx-1
42652	1.59469	-0.587592	2.63136	2.52775	1.09298	2.31066	-4.64281	1.25062	0.229301	-0.432807	-2.174	-0.708687	oa2
42717	3.94412	3.13466	-1.23488	-0.475962	-1.40825	-0.35939	-2.33003	-2.45644	-1.37086	-2.06259	-3.32065	-3.97081	lmd
42788	5.24043	5.52202	3.12233	3.61846	2.36	3.88729	0.123182	3.16423	1.31938	-0.319875	-0.0454363	-0.643135	CG10157
117368	0.121831	0.149871	1.63403	1.99903	1.11213	1.91478	-1.32155	1.16808	0.231924	-0.279178	-1.30019	-0.939906	CG10251
42890	3.61507	2.87659	3.49002	4.13862	3.02542	5.0003	1.50413	4.32763	3.37423	1.92747	1.72966	1.43431	Orct2
42918	0.936012	1.05571	1.68927	0.796059	0.200544	1.37208	-4.66265	-0.11603	-0.270756	-1.2365	-1.96733	-1.78743	nAcRalpha-96Aa
43020	3.18305	2.88318	1.47215	1.82067	0.0364248	1.03281	-0.522784	-0.125635	-0.563623	-1.10334	-0.265476	-2.16357	danr
43023	3.95472	3.11504	0.914363	0.761333	-0.88555	0.796351	-2.04437	-1.43124	-2.1112	-1.59434	-1.38291	-2.61804	dan
43064	0.585027	-1.4325	4.11604	4.15778	3.60019	4.63502	1.34763	4.32098	4.54383	1.08161	2.55268	1.08489	CG10553
43072	0.407786	-0.392903	1.0514	2.26665	0.770972	3.39916	4.85952	1.87563	0.350248	-0.163479	1.94104	-0.349235	CG11909
43184	0.937992	0.523619	1.86806	1.98999	0.704175	1.319	-2.16673	0.798556	-1.33454	-1.35157	-2.01985	-1.59201	CG6154
5740331	7.52415	5.08354	7.60883	7.86987	7.69134	8.63529	9.30588	7.74304	7.5008	5.71883	8.7516	5.50896	CG34291
318586	-0.750406	-1.8156	0.816477	1.5018	6.14032	0.649788	1.04124	5.99878	1.3464	0	0	-4.03517	TwdlR
43247	0.572844	-2.81428	6.0883	5.34823	7.18225	6.97559	7.69997	5.85037	7.78672	2.44701	7.66744	4.0111	CG6295
43249	1.8372	-2.81295	4.17193	2.32925	4.11847	3.48762	4.99919	2.2457	4.02576	-0.0951616	4.14463	0.166541	CG17191
43250	0.715647	-2.80898	2.895	1.97019	2.53455	3.30932	7.56844	2.5624	2.43851	-2.67615	1.19043	-2.41445	CG6283
43308	2.5673	1.95561	-1.59041	-0.927863	-2.0337	-0.416369	0	-2.3714	-2.9639	-3.56251	0	-5.47074	CG12885
43408	1.88617	-1.06576	1.93494	2.08392	1.93689	2.1354	2.35303	2.29133	2.1359	-1.64462	1.77505	-2.64595	CG14529
43410	3.73009	2.68183	3.04299	3.46015	3.21884	3.66413	2.50446	3.11124	3.13822	1.67412	3.54323	0.900202	CG14528
43417	0.94912	1.01545	1.45853	1.76352	0.511718	1.72524	-2.42028	0.142865	-0.803826	-0.792952	-2.95147	-1.42107	CG14521
43545	4.80454	0.850893	7.66615	7.5171	7.30053	7.00551	7.46519	6.08118	6.31696	3.68944	6.05136	4.18653	Jon99Ci
43612	2.23554	-2.24379	5.7248	5.23634	4.46938	5.82454	4.71448	5.05577	3.8821	-0.0122239	-0.980824	-0.495618	CG15533
43613	2.15514	-1.00043	6.57682	6.56399	6.79334	6.67325	5.4898	6.69171	7.84613	1.11053	6.13004	1.07157	CG15534
43622	7.10965	1.80493	11.3236	10.77	11.1673	11.0453	6.48447	9.85443	10.2419	7.62678	10.304	7.82556	Jon99Fi
43838	2.02884	2.10927	2.69318	2.42527	1.29903	2.26139	-2.5634	1.61761	0.00032673	-0.270213	-1.57689	-0.763308	mGluRA
31107	0.88163	0.172568	1.75916	1.40842	0.501725	1.78729	-3.61989	-0.0654638	-1.01804	-0.77728	-2.6045	-1.28564	Nmdar2
8674091	0.192095	0.218573	0.390733	0.780942	-0.960723	0.588879	-3.1684	-1.17698	-1.15366	-2.38906	-3.28455	-2.71232	CG42594
31434	1.11069	0.372538	1.23106	-0.0820106	-0.581149	0.484366	-2.03226	-0.909537	-0.823961	-2.38605	-4.47418	-2.70931	CG15465
8674066	4.24235	4.12677	4.43206	4.14545	3.10917	4.28152	-1.00755	2.7073	1.97806	2.03886	0.653465	1.21553	CG42492
7354434	2.63124	2.5906	3.09974	2.66212	1.16931	2.77602	-2.20533	1.29081	0.482278	0.190554	-1.80976	-0.0187203	CG42265
31854	3.37327	-1.17735	7.51937	7.40878	7.35321	7.95	6.39477	7.3594	8.2406	5.4538	8.97053	4.5854	CG12057
31862	5.31258	1.87457	4.88343	6.41408	3.35996	5.73801	6.80318	2.21644	-0.467375	-1.31453	7.76245	0	CG15369
31948	0.442397	-0.536002	1.15682	1.06227	0.104329	1.69367	0	0.00306783	-0.785325	-1.08834	-2.12357	-1.15707	CG15311
5740276	-0.061554	-1.85855	0.520416	0.163282	-0.12051	1.34427	-1.8612	0.182578	-0.857645	-1.88922	-1.29928	-3.21248	CG34319
31992	1.24814	1.52328	0.365801	0.393693	-0.757829	0.99262	-5.14333	-1.09214	-0.939632	-1.29045	-0.381208	-2.07314	CG15295
32023	1.32636	1.38493	1.09431	0.990831	-0.104594	1.15915	-5.75151	-0.170562	-0.378718	-1.6096	-1.2827	-3.1959	CG15207
32033	1.37375	1.18474	1.7725	2.02576	0.430326	1.73049	-2.33623	0.892091	-0.256698	-0.42565	-1.3369	-1.27247	CG42339
32121	0.927771	-1.36233	0.0717349	3.76231	-0.462505	3.89294	2.77141	3.0674	0.513326	0.977563	3.25043	0.178881	CG2444
32165	5.05906	3.63084	8.254	8.53482	8.8519	9.18816	8.52937	8.16282	8.97146	6.25978	10.0628	6.24531	regucalcin
32251	-0.987186	-0.426569	-0.018279	0.236248	-1.64372	0.546654	0	-2.03656	-2.43641	-3.03503	0	-3.35829	rad
32299	6.28677	6.4107	5.72766	6.51781	5.59853	6.20573	5.35116	5.83568	5.47882	3.83491	6.15341	2.41854	CG1681
32420	3.65992	1.8288	5.17043	5.73224	5.0729	5.83681	4.72931	4.9401	5.44665	3.10879	5.27179	2.33153	CG9509
32428	0.336732	-0.147632	-0.00701258	-0.0976202	-0.860345	0.384836	0	-1.0541	-1.64901	-2.30678	-3.17732	-2.53798	eag
32448	1.57082	1.12415	2.02969	1.83733	0.750345	2.42604	-5.78539	0.117483	-0.412601	-0.06656	-1.50922	-0.972769	CG15028
32468	0.0733966	-0.319359	0.802639	0.467126	-0.260976	1.37038	-6.00925	-0.835471	-0.772814	-0.623506	-2.97631	-1.59619	cngl
32469	-1.24747	-1.7598	-0.211872	-1.02475	-1.44578	0.190034	-4.73317	-1.66319	-1.89594	-1.7648	-3.62281	-3.27709	CG18210
32619	1.79641	0.820233	2.63677	1.6235	1.06742	2.40187	-2.71293	0.728316	0.464583	-0.113396	-1.8988	-0.755198	para
32815	0.456155	0.0207558	1.03354	1.01595	-0.220339	0.848878	-3.81868	-0.501254	-1.59405	-1.44262	-3.41567	-2.85448	CG6123
32826	3.50318	4.55515	-0.731374	0.10569	6.15151	-0.0706463	1.26646	5.05351	1.28089	-3.38605	2.5686	-4.70931	CG32548
32873	1.28663	0.983376	0.603829	0.820658	-0.838758	0.573049	-2.39108	-0.540703	-0.879378	-0.945054	-2.12872	-2.25693	CG7058
32918	0.918214	1.39452	0.511522	0.927619	0.0362702	0.701886	-2.5321	-0.260481	-2.37654	-1.10069	-2.06329	-2.29841	Hs3st-B
32986	1.96	1.69952	2.20985	1.85524	1.00747	2.28166	-2.97505	0.503436	0.371002	-0.762169	-1.95118	-1.44783	CG12531
33046	1.13031	0.35246	1.92056	1.73399	0.478436	1.90236	-3.56885	-0.0922652	-0.659418	-0.396765	-2.26383	-0.991297	CG1695
318059	1.28511	0.47053	1.88874	1.67252	0.453407	1.85443	-1.1551	0.347853	-0.582432	-0.705387	-1.88672	-1.57576	CG32506
33047	2.33217	3.39954	2.69193	3.36969	2.58254	3.7051	3.3416	2.43148	2.60851	1.66911	3.59397	0.763298	CG1702
33125	0.674476	0.369728	1.61064	1.94373	0.365508	2.0637	0.860613	-0.0651758	0.222598	-1.18352	1.41443	-1.13001	CG42343
33123	2.79821	-2.83137	6.17933	7.07103	4.82814	7.47892	5.89468	4.68546	5.80054	3.28514	7.40182	4.1407	CG10918
49952	1.97218	1.478	-2.47949	-1.15123	-3.93002	-0.471106	-1.9316	-4.73089	-5.15069	-3.39314	3.3146	-5.57438	CG17450

## Sheet: 5x down day 0
Gene ID	wt day0	wt day1	wt day2	wt day3	wt day4	wt day5	Dis3KD day0	Dis3KD day1	Dis3KD day2	Dis3KD day3	Dis3KD day4	Dis3KD day5	Symbol
33165	4.5511	5.11157	3.02719	2.78488	2.21421	2.93696	1.55621	2.35659	2.5581	2.23493	2.66477	2.00541	CG11376
33191	1.41205	1.81492	1.13852	0.571959	0.197089	1.14657	-5.65227	-0.0301553	-0.904553	-0.806968	-3.18346	-1.83362	CG17075
33195	4.59614	4.40663	2.75147	2.73191	2.4176	3.01333	1.67803	2.15767	2.35005	2.14145	2.65613	2.07655	CG17078
33210	3.87742	3.34663	2.81696	3.04449	2.84149	2.97565	0.549834	3.06486	2.89605	3.08671	2.0608	3.20828	RpI135
33213	4.2755	3.74866	0.397322	0.326089	1.46978	1.43697	1.27296	0.773731	1.03512	0.587486	0.97557	1.18875	CG13690
33218	4.40264	4.26336	3.46701	3.00969	3.16087	3.84363	0.695031	2.82256	2.76744	2.24416	2.80114	2.23676	ex
33223	4.46288	5.149	2.38275	2.68563	2.41139	2.88372	1.54597	1.81011	2.47872	2.28945	2.53756	2.4412	MED15
33225	3.93524	3.71624	1.61983	1.3966	1.69478	1.81372	0.851361	1.30649	2.00782	1.68101	2.34478	1.75279	ush
33230	0.6294	1.25114	-0.776651	-0.118861	-1.49146	0.15881	-2.58607	-1.78356	-1.78045	-0.49307	-1.07893	-0.675699	rempA
33240	0.246205	0.374482	-1.60547	-1.29907	-1.99035	-1.0346	-4.38606	-1.71661	-3.368	-3.81462	-3.31779	-3.55291	Gsc
33245	3.25193	3.28095	0.836189	0.532351	0.968685	1.58038	-0.353842	0.505574	1.45107	0.759721	1.45527	0.662937	ds
33276	2.7512	2.97923	2.71602	2.84611	1.4607	2.78763	-1.33405	1.58989	0.733405	0.490066	-0.72322	0.467245	CG4341
33281	4.68009	4.68823	2.62922	2.23507	2.1762	2.69763	0.986872	2.00934	2.21444	1.99618	2.34785	1.982	S
33299	6.24672	6.62251	3.06233	2.7679	3.57214	3.27966	2.30688	2.55662	3.51099	2.51425	3.9423	2.79774	CG5080
33310	2.08656	2.07368	1.55798	1.32036	-1.53558	0.38364	-2.44821	-2.18734	-3.48028	0	0	-2.51318	CG14342
33314	3.33814	3.82437	2.45267	2.58401	1.17524	2.34441	-1.78005	1.2312	0.0286634	0.0946281	-0.545709	-0.477975	robo3
44522	6.02975	5.80125	1.86806	1.49636	0.732037	1.81882	0.575735	1.02067	0.683229	1.43162	2.19745	1.01177	lea
33334	4.35773	4.0555	0	0	0	0	0	-3.16488	0	0	-6.08798	0	halo
33339	4.4595	4.25356	3.2694	2.7515	3.67793	3.35012	1.33891	3.3956	3.30536	2.32903	3.41185	2.28819	CG14351
33343	5.39391	5.09868	4.98848	4.21655	4.18511	5.16734	2.06826	4.41482	4.34931	3.90008	3.16	3.60657	chinmo
33361	2.85721	2.2295	3.57037	3.36851	2.09607	3.17049	-1.10317	1.99907	1.06014	0.681618	-0.987998	0.470887	CG31665
326152	0.635928	0.0853081	-1.14763	-1.24562	-3.09099	-1.10668	-2.81685	-3.29119	-3.62065	-4.06726	-1.10228	0	CG31670
53544	1.84459	2.85359	-1.79597	-1.07693	2.52141	-0.404925	-1.23055	2.21122	0.0512559	-1.81112	-1.63621	-2.64895	CG42296
33392	5.88922	5.55674	3.6483	3.4107	2.85547	3.62206	1.96925	3.06811	3.03131	2.69383	2.43213	2.35081	aop
33403	5.26015	4.53738	2.75997	2.40097	2.27736	2.60879	1.89506	1.90617	2.16605	2.18537	2.59986	2.03644	CG15387
3771890	1.4038	1.92134	1.47794	1.196	0.3597	1.48161	-3.16944	0.160349	-0.425322	-0.605726	-1.56543	-0.927951	eys
33427	3.60675	3.23234	4.10399	3.75818	2.90273	3.51596	0.48609	2.90406	1.915	1.71731	0.504588	1.54293	VGlut
33439	2.4783	3.2415	0	0	-4.7952	0	-3.42153	-4.67347	-4.5879	0	-0.0254508	0	Cyp309a2
33441	4.62579	5.39021	-0.542473	0.223361	-1.18104	-0.331597	-0.45681	-1.19418	-0.430534	-0.12226	0.707147	-0.615444	CG3227
33442	3.60653	5.28877	-0.356239	-2.50927	-1.57	0.366637	-1.53736	-0.914838	-0.527409	-0.449905	-0.370579	-1.14879	CG9883
33455	1.48136	1.70392	0.475813	0.318434	-0.584217	-0.00966843	-3.2211	-0.718153	-1.49507	-2.20472	-2.58236	-1.65113	CG31690
33474	3.32382	1.97495	3.93712	4.10019	4.47801	4.58035	0.177006	4.58981	4.65522	4.19382	5.07653	4.21992	daw
33496	3.29772	4.30271	2.35624	2.1596	2.30512	2.75235	0.371932	1.78966	2.15149	1.88594	2.61655	1.4727	lilli
33500	5.11255	4.3908	0.558194	1.12118	1.95009	1.70588	1.61411	1.13194	1.84006	1.84612	3.15569	1.50949	Rrp1
33507	2.60686	2.50046	0.575025	1.13638	0.918027	0.789142	-0.488713	0.356803	0.608265	0.163592	1.10718	0.522285	okr
33509	3.44894	3.35281	3.02844	2.68929	2.67231	2.90411	0.218944	2.40987	2.34729	2.01722	1.10632	1.78994	CG17265
33536	2.30607	2.32268	0.290083	0.37295	-0.812153	0.485517	-1.11665	0.114966	-0.900997	-1.00331	-0.76863	-1.58341	CG34406
33567	4.28223	4.66522	0.630447	1.22158	1.58635	1.18663	0.542433	0.547876	1.53088	0.912387	0.368796	1.20238	CG3238
33578	3.14093	3.24848	-0.680931	-0.0110669	-0.0695688	0.266551	-0.231063	-0.945634	0.113497	-0.985075	1.4951	-0.670567	Spindly
49638	6.10521	6.10934	3.99225	3.95834	4.23651	4.07862	2.73473	4.19342	3.75697	3.83398	3.40634	3.76229	drm
33583	3.80756	3.06153	1.09607	1.15388	1.4257	1.39398	0.303993	1.16308	0.663091	0.802042	0.71391	0.566245	odd
33599	3.02061	2.68464	3.54714	3.25086	2.12444	3.19402	-0.346538	2.60113	1.86916	1.32245	0.357144	1.51539	Shaw
33600	0.679039	0.163752	0.392221	0.660124	0.659219	0.635892	-3.89263	0.474253	-1.04777	-1.15936	-1.55592	-1.19428	CG10019
33607	4.70283	3.93023	1.04521	1.71419	1.08109	1.20257	-1.33183	-0.861308	0.0127625	-0.0093524	-0.863018	-0.61272	slp1
33608	3.83822	3.4649	1.20306	0.87624	0.351613	0.881252	-1.0296	-0.0643113	-0.409371	-0.624658	-0.238858	-0.947918	slp2
33613	0.108897	-0.604824	0.410961	-0.0135713	-0.247319	0.456214	0	-0.479107	-1.64987	-2.35952	-2.64195	-2.41974	fred
33619	6.39909	6.79276	3.74541	3.2912	3.66131	3.87913	1.78752	3.31254	3.23979	2.4143	3.33971	2.13248	ed
33627	3.77745	3.75129	1.554	0.851118	0.959618	2.22913	-0.261554	0.293611	1.62955	1.59942	1.19681	1.19737	ft
46015	4.46582	4.28897	3.57626	3.2804	2.27672	3.28638	-0.224004	2.10172	1.2957	1.01619	0.80465	0.837564	tutl
33638	5.74866	4.9417	0.951116	0.937224	1.0817	1.06993	-0.240175	1.0625	0.344041	1.67468	0.623026	2.35998	Traf4
318826	1.85075	2.75476	0	-2.48591	3.46388	0	-3.13549	2.60996	0.963481	0	0	-4.86528	CG33003
33646	1.44795	0.730648	1.56907	1.09777	0.568636	1.64276	-2.95595	-0.153905	0.36024	1.43898	-1.24549	1.11804	CG15431
33655	2.69265	2.63855	0.855056	0.917491	0.96822	1.28116	-0.430228	-0.0309072	1.01421	0.875045	1.38412	0.0916688	CG15435
33669	2.49514	2.50534	-4.24118	0	0	0	0	0	-4.34683	0	0	0	Bsg25A
33670	1.72914	1.93105	-3.33616	-3.02975	-4.43152	-4.21274	-1.64281	-4.30979	-4.22422	-2.5009	-1.85207	-3.40913	CG15634
33676	2.87238	2.76499	2.70427	2.53923	1.34071	1.8034	-0.319824	1.4744	0.866917	1.02529	-0.47713	0.538076	CG15630
33680	2.24338	2.37195	0.147523	0.238073	-0.452024	0.59975	-2.20904	-0.49098	-0.560045	0.0898628	0.518351	-0.0157926	CG3225
33681	4.69747	3.5387	1.74621	1.60169	0.688903	1.67966	0.101205	0.916684	0.0227271	0.0888439	0.219193	0.0765307	CG15628
33683	0.986997	0.845919	0.361918	0.16136	-0.789009	0.00321404	-3.3777	-1.90717	-1.03767	-0.0637295	-3.64585	-1.07913	Ir25a
33690	2.31129	1.7966	2.4207	2.16122	1.23437	2.33941	-0.793376	1.24306	0.303003	-0.372796	0.0128029	-0.101507	CG31660
33696	4.7342	4.58682	2.32811	3.23943	5.40643	2.20557	1.75706	5.278	1.5228	-0.358196	1.20076	0.0755674	CG2837
4379885	2.99962	3.13818	1.81175	1.41237	0.527696	1.21078	-1.33489	0.126813	-0.603287	-1.21579	-0.554325	-0.838689	CG14042
53471	2.99855	3.13711	1.81068	1.4113	0.526626	1.20971	-1.33596	0.125743	-0.604357	-1.21686	-0.555395	-0.839758	SP555
33743	4.33362	4.54244	4.0406	4.26283	3.57293	3.78069	1.41217	3.03633	3.31153	2.83969	3.15691	2.51727	CG4230
33753	5.49052	5.67933	3.93694	3.77392	3.60442	4.06836	2.30926	3.58772	3.48486	2.92844	3.83127	2.61944	tkv
33768	0.541122	-0.0987506	0.365872	0.39789	0.152024	0.479331	-2.60567	-0.21142	-0.745582	-1.89088	-1.35694	-1.71938	nompC
33769	0.426512	0.833339	0.655142	0.158669	-0.400781	0.941286	-3.46606	-0.716204	-0.243209	-0.324157	-1.77383	-1.64742	H15
33770	3.43571	3.11047	1.34987	1.36522	0.0128369	1.19911	-1.4873	0.31965	-0.538192	-1.01282	-0.433525	-0.779685	mid
33778	2.11063	1.77664	0.51437	0.707169	0.187975	0.298891	-1.04404	-0.700187	0.198617	-0.555038	0.242015	-0.776511	Cap-D3
33782	7.43445	7.38403	5.47381	5.35224	4.91447	5.54025	3.58476	4.54192	4.63108	5.23701	4.3714	5.14642	Lam
33784	1.52601	1.78274	0	0	0	-3.85516	0	0	0	0	-2.81641	0	CG14014
33793	0.138195	0.235903	0.504452	0.850763	-0.381653	0.232632	-4.83783	-1.17712	-2.5085	-1.28088	-3.36901	-2.47321	CG14010
33798	0.627818	0.964778	-0.687516	0.555758	-1.26259	-0.191031	-3.12815	-1.02846	-1.69991	-3.76801	-2.64969	-1.66242	CG7236
33814	3.74983	3.75586	1.54339	1.67351	1.46556	1.36361	-0.8612	0.907827	0.747029	-0.111612	-1.32527	0.150091	CG8965
33819	2.44041	2.62234	2.08783	1.67411	1.23786	2.20645	-0.593182	0.612362	1.02511	1.18034	0.949176	0.449911	bchs
33826	0.980832	0.947625	0.761921	1.0988	-0.641231	1.08522	-2.56621	-0.0935066	-2.14762	-1.2723	-0.179015	-0.917492	CG13999
33837	5.16198	6.19775	3.73363	3.4351	3.45098	3.95817	2.04399	3.1476	3.37444	3.0786	3.53043	3.00982	lid
33841	1.60144	2.05365	0.63586	1.01402	-0.51827	1.078	-1.84392	-0.449128	-0.724889	-0.0390517	-0.915679	-0.0313001	H2.0
33850	6.21306	5.84393	3.22509	3.66185	3.44997	3.89238	2.45243	2.90754	3.48733	2.91642	3.97236	2.82022	CG9135
33861	4.72146	4.79695	2.56887	2.23186	1.98654	2.56421	1.3073	2.06774	2.51868	2.24904	2.4312	2.32667	Kr-h1
5740323	5.05751	5.25411	2.66766	2.26866	1.30471	2.28608	-0.660641	1.28762	0.514582	-0.053172	0.370855	-0.40171	CG34380
3346209	0.696268	0.042021	0.198544	0.31823	-0.746024	0.444597	-4.48755	-0.611033	-1.99628	-2.10143	-1.7984	-2.42199	Ddr
33881	4.16651	4.60677	2.85904	2.25013	2.23594	2.75522	1.14737	1.9332	2.01604	1.46014	2.50533	1.4108	Gef26
33890	3.79468	4.82291	-3.09043	-2.36256	-2.76433	-0.715477	-2.97562	-1.4271	-2.55703	-0.129171	-2.50681	-0.23774	slam
33916	3.14345	2.70547	0.0110349	0.40413	-0.466549	0.170975	-0.46768	-1.25078	-0.73668	-1.94316	0.915951	-1.41696	eya
33917	0.466712	-0.0839082	-2.5233	-3.80186	-2.20363	-0.814919	-3.41491	-3.08189	-2.41136	-2.85797	-2.35155	-2.99219	osm-6
33923	1.94333	0.602905	2.75064	2.22442	1.56813	2.47429	-1.16402	1.25854	0.807638	0.503098	-0.490956	0.215489	CG11319
33927	2.17236	2.28083	-1.50816	-1.6168	-1.59388	-1.96006	-4.39013	-2.47215	-3.03043	-2.51126	-3.92132	-2.34909	Oatp26F
33937	0.991114	0.827414	-1.94636	0	-1.17773	-3.67453	-2.87481	-3.39978	-2.15607	-1.98676	-1.30928	-0.954122	cort
33938	2.71036	2.49366	-0.109949	0.147456	0.608182	0.312391	-0.603103	-1.59201	-0.61502	-0.0461608	-0.871258	-0.106386	CG11329
33941	4.58787	4.6093	3.71099	3.58457	2.79422	3.70649	1.1585	2.83705	2.80662	2.66111	1.69902	2.47967	Tsp
33953	6.6719	6.33659	5.55146	5.55727	4.83179	5.00411	3.62682	4.47396	4.38213	3.81373	3.99545	4.08293	nrv2
33959	4.81832	4.17177	1.31374	1.45022	1.01808	1.1417	1.13485	0.672684	0.371236	0.268578	2.06087	0.240774	Rca1
33960	4.13591	4.64018	2.96886	2.88015	2.84386	3.19872	1.10224	3.01448	3.11072	3.31864	2.04544	3.48258	l(2)k09022
33962	2.21859	2.32331	2.5553	2.56409	1.45993	2.45812	-2.47054	1.12936	0.224602	-0.126259	-1.17257	-0.223191	neuroligin
33964	5.00596	5.30003	3.21338	3.06443	3.08053	3.53345	1.82318	2.82155	3.09746	2.94798	2.76734	3.15005	Rat1
33967	6.36216	6.7865	3.16877	3.4753	3.6485	3.62241	2.98686	2.97086	3.60155	3.20574	3.55445	3.65754	xl6
33972	4.0642	3.45902	1.35057	1.3989	0.961902	1.56484	0.800644	0.722936	1.54704	1.26644	2.23217	1.01715	iHog
33979	4.66118	4.75469	-0.166996	-0.682777	0.496925	-0.314327	1.66918	-0.0457324	0.872035	0.817058	3.73076	0.410724	sip2
33992	4.13019	4.89447	-1.16394	-0.858026	-0.673434	0.128078	0.779564	-1.13653	-0.728176	-1.44436	1.66701	-0.43034	Nuf2
33995	3.73886	3.62071	1.88479	1.75499	0.668501	1.57663	-1.42404	0.59746	-0.0867399	-0.525671	-0.506278	-0.704103	Pvf3
34001	3.60497	4.77046	1.65474	1.71511	1.20487	1.68477	0.684776	1.19531	1.08778	0.621235	1.36004	0.297975	CG4497
34007	4.66872	4.76498	2.18253	2.1909	1.52573	2.24918	-0.890098	1.60673	0.999633	0.203571	0.351507	0.453686	Wnt4
34009	3.74389	3.24261	0.722775	0.703537	0.119562	0.977755	-0.300309	1.15557	0.578764	0.763878	0.290181	0.608638	wg
34016	7.39878	6.71717	4.75077	5.08015	4.09714	4.40765	2.27857	3.86777	3.74726	3.67167	3.87012	3.65129	CG5171
34030	3.33406	3.23496	3.10244	2.83161	2.65014	3.20268	0.103153	2.46287	1.90259	1.68713	1.36143	1.36803	CG42533
34032	4.8432	4.9496	2.80869	2.66939	3.18939	2.71735	1.33074	2.83598	2.59907	1.64947	2.28788	1.5413	Rapgap1
34059	2.7312	2.51577	2.34454	2.2298	3.42452	2.16417	-0.45854	2.98599	2.35237	2.18587	-1.98973	2.09666	CG7179
34062	4.84389	5.39168	2.83157	2.9796	2.72505	2.99418	1.53921	2.13021	2.59235	2.24917	2.71135	2.49554	CG7154
34068	6.96553	7.10347	6.03427	5.67007	5.96026	5.8782	3.72391	4.975	6.06005	5.47475	4.99708	5.24227	LanB1
34073	1.87563	1.89542	1.43587	1.42367	0.149676	0.969489	-5.65099	-0.67072	-0.806127	-1.33445	-1.71889	-2.08902	CG14535
34088	4.36811	5.2224	-0.995182	-0.429992	-1.21773	-0.550567	-2.89044	-2.2095	-1.70246	-0.955824	-1.82216	-0.887367	CG7227
34096	4.9242	5.01669	3.7323	3.53133	3.48801	4.08106	1.20836	2.87302	3.4601	3.23696	3.72391	2.83411	Cka
34102	3.53329	4.03107	1.26451	2.01838	1.67934	1.59146	0.574532	1.07023	1.79673	0.929841	1.48829	1.57073	Trf
44071	5.80614	5.82503	4.34007	3.99916	3.66246	4.40573	2.25601	3.56741	4.02152	3.20826	3.8419	3.16048	Mcr
34132	5.12794	5.55738	2.31779	2.42106	2.64094	2.39285	1.68532	2.7885	2.44194	2.8284	2.42768	2.61255	Btk29A
34144	3.99648	2.20933	2.2488	3.20918	1.53184	5.20109	0.250161	4.20212	1.98316	2.36782	0.718973	2.04456	CG14275
34170	7.56382	7.92463	5.04613	4.84895	4.66662	5.3822	3.78637	4.53667	5.19108	4.93094	5.10799	4.72206	Akap200
34172	2.74689	2.4045	1.17306	1.18293	0.51297	1.29676	-0.220203	0.228292	0.313867	0.366487	0.54531	0.5578	D12
34179	4.05392	3.79859	0.238366	-0.0535944	1.19135	0.973594	0.378614	-0.0361414	1.42727	0.113866	1.96824	-0.513513	d
34183	6.30181	6.31578	4.14985	4.49756	4.62972	4.39043	3.28976	4.26666	4.40233	4.4034	3.80695	4.71098	CG13096
34192	3.6952	3.91636	2.00555	1.41852	0.963417	1.77678	0.395793	0.969447	0.852681	0.546118	0.400372	0.584326	Sema-1a
44275	4.70023	4.43979	2.63644	2.37013	2.37492	2.61408	0.809992	1.95104	1.90833	0.853972	1.47913	1.007	SoxN
34219	3.84759	2.59224	0.944523	-0.514421	-0.125494	-0.0535525	-0.898658	0.712203	0.960508	-0.64657	-0.500236	-1.05729	CG18088
34220	0.829851	-1.54949	-0.434621	-0.255852	-2.07266	-0.705486	-3.86891	-1.39511	-3.33928	-3.03696	-1.81513	0	CG9541
34226	6.38066	4.93574	-0.897132	-1.39808	-1.79986	-1.99611	0.689299	-0.678123	-1.97884	-1.4542	-0.542329	-1.77746	Try29F
34231	1.32938	0.834619	1.54647	1.48133	-0.345505	1.12399	-2.94705	0.0292515	-1.44099	-1.93593	-2.0188	-1.25393	CG31708
34245	5.98562	6.41302	-0.391597	-0.19211	-0.124395	0.924462	0.920659	-1.00266	0.305305	0.1388	2.61913	-0.476987	borr
5740840	-0.16838	-1.36286	0.485715	0.515862	-0.489123	0.639738	-4.11274	-0.500745	-1.39353	-1.0533	-2.82835	-1.76358	CG34366
34262	1.48087	0.949223	-0.493308	-0.0613754	-1.46315	-1.5074	-4.25939	-1.92638	-2.8408	-2.70245	-3.79058	-2.44075	CG3769
34277	3.82508	3.13874	-2.63407	-2.64959	-2.24401	-3.24762	-2.6216	0	-3.84406	-3.61607	-2.71699	-4.64367	gcm
34280	0.411855	0.0524226	-2.55111	-2.65974	-3.32455	-3.10576	-5.85776	-3.52474	0	0	-5.38895	-4.03912	gcm2
45248	3.68025	2.98186	4.37076	3.98193	2.73407	3.89254	-0.151777	2.89049	1.8318	1.49263	0.0463544	1.25515	Nckx30C
34292	5.28993	5.67784	2.98527	3.14756	2.96877	3.3446	1.76203	2.57391	3.06274	2.66844	3.04611	2.62148	zf30C
34304	2.01638	0.965605	2.55113	1.92355	0.563607	2.11367	-1.89249	0.696918	-0.364867	-0.798296	-1.59692	-1.05963	nAcRalpha-30D
2768931	4.53486	4.74879	-2.98835	-4.00388	-2.79422	-2.71294	-3.0055	-6.13191	-6.04634	-3.32303	-4.41116	-4.31371	Muc30E
34328	5.41594	5.60203	3.20255	3.35452	3.71639	3.3895	1.99773	2.72002	3.3985	2.60125	3.22868	2.60566	Dref
34330	5.37446	4.52738	-1.19785	-1.30649	-1.91471	-0.44217	-1.07155	-1.79298	-1.32038	-3.0246	0.686771	-4.00779	bib
34341	0.305361	-0.440089	0.707152	0.566969	-0.454192	0.838863	-3.0429	-0.321612	-1.33095	-1.66653	-2.29465	-1.21861	CG31714
34342	1.90653	-0.265576	2.79917	3.23415	1.79844	2.99414	-1.80517	1.75024	0.613427	-0.132746	-2.33635	1.05301	CG13133
34367	3.22427	2.95852	1.63681	2.0563	0.39427	1.57843	-0.90689	0.355348	-0.425469	-0.231335	0.199908	-0.11212	Ror
34377	5.14633	5.54362	3.0039	2.779	1.87039	2.73654	1.54733	2.13535	2.22736	1.92294	2.40287	1.44746	Utx
34385	4.93159	4.81786	4.38221	4.44718	3.12619	4.03717	0.339713	2.68118	1.69037	1.65666	0.966861	1.74236	Cdk5alpha
34398	2.31723	2.51075	1.26724	1.02851	0.365759	1.27694	-1.25478	-0.305092	-0.828515	-0.585028	-0.842862	0.0410231	CG5022
34404	4.88439	6.68187	1.04757	0.743923	0.0942249	0.560935	1.16834	-0.0836028	0.108887	-0.560118	1.74407	0.0235134	pim
2768944	2.43879	2.7576	1.96786	2.37387	0.841302	2.16062	-3.04379	0.447707	-0.0541959	-0.527491	-1.07135	-0.658105	rho-5
34408	2.87113	2.40049	2.81176	2.95867	1.12345	2.29242	-0.767785	1.40754	0.0200415	-0.336373	-0.977045	0.0857021	dpr19
34411	6.13817	6.69104	1.68058	1.99999	2.21233	1.98889	2.1806	1.22968	1.61574	1.61474	3.40947	1.13437	cdc2
34435	3.79499	3.38579	3.53851	3.33479	2.86098	3.119	0.802423	2.86029	2.86511	2.13819	0.809223	2.41612	CG6232
34453	3.83389	4.03468	2.07479	1.75758	0.862871	1.84154	-0.516518	1.22925	0.11163	0.67452	0.498952	0.723137	Trim9
34463	2.87817	3.35794	0.00250928	0.280324	3.45272	-0.3782	-0.122376	2.80841	-0.591309	-4.77489	-2.27806	-2.09815	CG31871
43973	3.83425	4.36513	-0.779201	0.612311	4.80029	1.22693	-1.08586	4.22487	2.3294	-0.688333	-2.73252	-1.09318	Lip1
34486	2.30014	2.43036	1.75694	2.43909	1.10925	2.25093	-2.14187	0.482158	0.0226022	-0.906859	-1.41003	0.15876	CG6495
34504	5.09616	5.02271	-0.728726	-0.03803	0.556866	0.602104	1.00321	-0.329209	0.526499	0.196372	2.38257	0.526014	ial
3346227	0.535825	-0.023565	0.669201	0.834152	-0.283656	0.944187	-3.38377	-0.269738	-1.59037	-2.43359	-3.65192	-3.15008	dpr2
34516	4.71781	4.87381	3.16389	3.36483	3.14404	2.94572	1.70771	2.38605	2.7647	2.11256	2.36746	2.1327	YL-1
34521	1.63401	3.15952	0.945201	0.938881	0.320817	0.797019	-1.66378	-0.181022	-0.179822	-0.663136	-1.1186	-1.18611	piwi
47730	3.26891	3.9318	1.89643	2.50405	0.386024	1.87783	-0.240299	1.20301	0.328854	-0.853281	0.508809	0.145388	CG12253
34524	1.92813	2.83479	-0.546673	-0.140735	-0.242285	0.054788	-1.33875	-0.573846	-0.502241	0.287203	0.611873	-0.522997	aub
34536	4.52627	3.96659	0	-2.51689	0	0	0	0	0	0	0	0	CG14915
34551	3.79523	3.68639	2.08704	1.95317	1.76558	2.1751	0.374672	1.1136	1.71248	1.31688	2.02264	1.06318	CG4751
34559	4.01939	4.81592	0.882541	1.41134	1.20221	1.35959	0.615416	0.546335	0.0724828	-0.22974	1.33421	0.593842	CG4788
34560	5.52573	5.22709	3.83117	3.38922	3.26418	3.81554	2.15273	3.20733	3.91011	2.882	2.79772	2.72568	ab
53561	2.98425	3.24349	-2.57673	-2.46413	-1.73926	-2.331	-0.449069	-2.65112	-0.638756	-1.07028	1.6218	-1.55483	cmet
34568	2.39569	2.62846	1.51569	1.7217	0.629936	1.92398	-0.803651	0.540023	0.434201	0.0670169	0.741141	0.194048	salr
34569	3.81533	3.60138	1.70467	1.29924	1.08024	1.77801	-0.678808	0.904436	0.3101	0.243131	0.664472	-0.0972022	salm
34570	7.71637	6.59254	-1.16617	-0.531907	-1.08997	-1.29838	0.422115	-0.46826	-2.30542	-0.286979	1.28557	-1.82225	sala
34572	3.00119	4.15249	-3.87893	-1.73602	4.0484	-1.91901	-5.87746	2.97988	1.37451	-0.535125	-3.46523	-1.1154	spz4
34582	2.50999	2.71515	2.22172	1.9983	0.726595	2.25058	-1.62898	1.0581	0.0120073	-0.0267994	-1.33009	-0.127815	kek2
34591	2.34637	1.9926	-0.205808	-0.849501	-2.25127	-2.76945	-1.19952	-1.45147	-1.1119	-0.64258	-0.615234	-1.38088	CG14937
34595	3.23987	3.48883	0.928998	0.923174	1.38534	1.30103	0.131001	0.0186454	1.30062	0.867061	1.28317	0.61975	esc
34604	2.04792	-1.82463	0.250557	-1.85808	-3.25985	-2.62603	0	0	-4.6375	0	0	0	Cry
34609	2.83649	4.12661	-1.65064	-0.502245	-1.24934	-1.84575	-3.26642	-0.93569	-1.85624	0	-0.797488	-1.0089	zuc
34627	2.6103	2.68474	-3.14008	-2.83368	-2.65049	-3.4317	-1.45035	-0.081616	-2.44318	-3.30483	-0.395367	-2.89112	CG14946
34629	1.54184	0.390319	-4.21643	-3.91002	-5.31179	-3.50805	-5.52308	0	-5.10449	0	-0.88916	-5.2894	prd
34633	4.32545	5.05965	2.57486	2.78598	2.3267	2.62581	1.21394	2.05795	2.17206	1.92176	2.51843	2.06442	Ced-12
34634	0.890657	0.42056	0.973666	1.70941	-0.953426	0.9277	-3.0586	-0.673748	-1.07557	-3.27301	-2.62417	-1.85697	Patsas
34639	2.68046	3.06066	-1.18779	-0.879082	2.53185	-0.505861	-1.04853	0.638308	1.59167	-1.40913	0.904494	-2.18422	CG17211
318929	2.91093	2.7113	1.67424	2.0231	2.13916	2.81511	-2.80873	1.69421	2.58255	2.09588	1.90039	1.80762	CG31763
34673	3.2772	2.96972	0.740565	0.795411	0.277141	0.929225	-1.19718	0.361464	0.450785	0.0391184	0.251274	0.196427	pdm2
34684	5.64726	5.77203	3.23512	3.19794	3.54624	3.51697	2.59485	2.55615	3.62991	3.45355	3.82374	3.33413	CG5787
34708	5.30987	5.50676	3.90237	3.56099	3.22373	3.60238	2.25494	3.452	3.56613	2.67506	3.26805	3.1996	Sir2
34709	4.1993	5.31201	2.46799	2.15295	2.19821	2.7987	1.23805	1.97373	2.34492	1.93334	2.29813	1.83493	Sfmbt
34723	4.14613	3.18659	0	0	0	0	-3.40905	0	0	0	0	-3.17537	CG15480
34727	1.47394	1.69743	-3.54766	0	0	0	0	0	0	0	0	0	CG15479
34738	0.00348789	-0.540802	1.44291	1.16778	0.347543	1.44599	-3.54824	-0.523111	-0.815592	-2.08245	-0.228965	0.336738	CG15639
34740	0.23726	0.291536	1.80321	1.58373	1.36047	2.36162	-5.49236	0.506278	0.440355	-0.382057	-0.129215	-0.567142	CG16970
34742	1.49859	2.01718	1.03747	1.57776	0.397633	1.11383	-1.62962	0.386187	-0.494818	-0.826919	-1.14441	-1.2057	CG9395
34757	3.48488	4.12014	1.86141	2.17644	0.706018	1.78121	0.16167	1.17908	0.483802	0.108085	1.07633	0.110365	CG7110
34772	4.68537	5.09375	2.90245	2.36573	2.1348	2.65164	0.446623	1.86938	2.33353	2.21432	2.46307	1.73444	kuz
318958	1.06616	0.860046	1.4474	1.74051	0.0915629	1.33078	-2.84883	0.370021	-1.29273	-1.17159	-2.25972	-1.56885	CG31814
318957	9.35491	10.1562	-1.60628	-1.88484	1.03532	-0.0678258	0	0	0	0	0	0	CG31813
34790	3.74207	3.61143	2.40963	2.53938	1.95524	2.68209	0.786867	1.62893	2.08472	1.58142	2.33963	1.86482	Sos
34806	0.254889	0.534945	-4.68265	-2.83028	1.6143	-2.97427	-4.9893	0.431176	0.0580616	-3.43236	-3.52049	-2.99009	Ance-2
34809	6.09544	6.42064	-5.09592	-3.20455	5.78522	-2.65058	2.67702	5.94917	0.307329	-3.84563	-0.541444	-2.36153	CG16886
318930	0.248742	0.183549	-0.809155	-0.996742	-5.01262	-2.76469	-3.19476	-2.53981	-4.77617	-6.47432	-1.55602	-4.19554	nimA
34819	-0.210743	-1.07658	-0.737219	-0.8961	-0.455069	-1.3592	-3.4894	-0.807452	-2.03109	-2.58024	-3.80588	-2.55558	rk
34822	6.06695	5.8717	-0.135577	1.6114	1.69261	1.84582	0.0759444	1.82654	1.85635	-0.37505	1.44804	-0.553851	CG4500
34826	1.96131	1.2361	2.63579	2.06652	0.932003	2.27235	-2.72237	0.822548	0.0848935	-0.0913414	-1.98238	-0.585168	nAcRalpha-34E
34824	6.46571	5.76968	-4.16223	0	0	0	0	-4.13586	0	0	0	-4.2352	nimC4
34827	0.867049	1.09777	-1.90331	-2.8193	-3.80603	-2.00229	-6.20174	-2.6843	-3.01376	-2.10988	-3.73293	-3.37221	CG16879
34829	2.16481	2.63318	1.92002	1.95915	-0.583094	1.17149	-1.18612	0.00704507	-0.649273	-1.54464	-1.39351	-0.989069	CG17341
34830	4.80834	5.73341	-1.85033	-1.57034	5.24202	-1.5078	-1.41023	4.04286	2.82547	-1.34575	-2.50702	-1.43491	CG32972
34831	5.26097	5.77218	2.80363	2.90833	2.86166	2.60075	1.27803	3.10929	2.22064	1.58134	2.03537	1.39172	smi35A
43946	3.35099	3.54903	-0.400617	-0.506846	-0.417476	-0.146504	-1.70486	-0.537271	-0.627261	-1.67076	-0.647249	-0.929832	wb
318270	1.02919	1.81986	-0.220678	-0.807361	-1.43152	-0.788715	-5.22777	-1.08946	-2.22422	-3.80689	-1.2354	-3.40913	CG32970
34842	3.05442	3.4573	1.25823	1.79344	1.07417	1.92528	-0.193132	0.96812	1.05601	1.36352	1.78675	0.98043	spel1
34843	1.66137	0.579531	2.55946	2.87338	1.66951	2.64175	-1.32563	1.81085	1.0072	0.950322	-0.421535	1.16214	ppk
34850	4.13983	5.17261	2.90386	2.6977	3.32809	3.16914	0.231859	3.17171	2.59499	1.91323	1.70657	1.90564	osp
8674060	5.47905	5.23485	-0.666849	0.234102	0	-1.51487	1.51963	-1.64048	0	-1.41656	3.20129	0	CG42587
3346206	0.86753	0.951953	1.44263	1.46979	0.149689	1.27564	-2.84149	0.391094	-0.554207	-0.958006	-1.45124	-1.21055	CG42313
34878	2.31981	1.97894	2.33315	2.63379	1.38294	2.09015	-1.85075	1.1676	0.29955	-0.326977	-0.806727	-0.448765	GABA-B-R1
34881	3.37808	4.05755	1.29341	1.55774	0.916299	1.68983	0.110809	0.832917	1.46281	0.841113	1.20103	1.03777	Su(H)
34882	4.05572	4.82099	2.98995	2.75764	3.91185	3.12307	1.06133	2.90025	3.48486	1.7541	2.83588	1.56914	ck
34886	1.86265	1.89157	1.68099	1.50278	0.584874	1.63704	-1.44769	0.581054	-0.585489	-0.412205	-1.33062	-0.953888	CG15270
34887	0.708276	0.335502	-1.14467	-1.14861	-0.912949	-1.50152	-3.93159	-1.13914	-0.344675	-2.05272	-1.59488	-1.89055	CG15269
34889	0.428128	-0.225783	1.20362	0.472308	-0.437258	0.825919	-3.47862	-0.166184	-0.872398	-1.63217	-2.49043	-1.71331	CG4168
34891	1.74562	1.13304	-0.157607	0.17657	0.151372	0.491782	-5.60252	-0.0192768	-1.00161	-2.05573	-3.59189	-1.73995	CG15267
34903	4.26068	3.96967	2.39049	2.02743	1.91141	2.25948	0.558108	1.603	1.02561	0.683334	1.57833	0.457372	esg
34906	4.07965	3.35316	-0.641847	-0.487448	-2.25179	-1.2554	-1.1005	-1.76749	-2.85184	-1.90613	-0.105624	-1.86682	wor
34908	4.93675	3.98756	0.971595	0.612415	0.210645	0.156409	-2.27366	-0.825164	-1.2701	-1.71672	-1.58245	-2.03998	sna
34912	0.628337	0.359042	0.7633	0.988306	-0.734067	0.599343	-3.43004	-0.149492	-1.64888	-2.07401	-2.18362	-1.54428	kek3
34921	1.68693	1.63915	2.48172	2.25298	1.01998	2.32762	-1.74327	1.28337	0.19572	-0.026262	-1.9557	-0.577044	CG4587
34924	4.49035	4.74863	-0.185301	-0.199863	1.01411	0.327374	0.674055	0.327798	1.18802	0.0441107	1.4868	0.442576	CycE
48782	4.18622	4.48997	2.62709	2.90491	2.82429	2.82288	1.26848	2.68029	2.64294	3.28276	2.53616	3.25046	l(2)35Df
34945	0.84309	1.01661	1.7116	1.63584	0.279667	1.56624	-4.53569	0.765419	-0.704767	-1.05148	-2.65184	-1.71704	beat-Ic
34947	2.62743	2.99956	1.52122	1.48343	0.27835	1.24391	-1.90492	0.106862	-0.727336	-0.656101	-2.68765	-1.37168	beat-Ia
34954	2.70317	5.528	-0.805613	-0.84072	-0.980944	-0.761875	-0.54655	-1.31871	-1.94147	-1.10233	1.48423	-1.79792	twe
34956	5.81512	6.01036	4.56198	4.58647	3.87116	4.49779	2.19242	3.55759	3.67066	3.22027	3.67285	2.88595	crp
34962	2.06791	2.569	1.3243	0.311829	0.680834	0.923214	-0.988641	0.276196	1.08177	0.0423624	0.374927	0.429536	CG17328
34968	6.00097	6.55063	-0.994965	0.189054	0.382391	-0.44	1.03249	-0.453378	-0.113744	-0.453315	2.66656	0.0417906	fzy
50458	8.50892	6.96767	-2.42526	0	-1.52063	0	0	0	0	0	0	0	CG4440
34974	4.7215	5.26968	3.11955	2.89132	2.56217	3.19335	1.59432	2.47861	2.57086	2.2226	2.72864	2.02427	chif
34975	6.4833	6.39349	3.33097	2.97281	3.22877	3.11366	2.72018	2.87892	3.1059	3.10229	2.9286	2.84474	CG4455
34977	3.04201	1.06599	1.10611	1.71388	0.353706	1.32456	-1.52054	1.17237	0.953475	0.763229	-0.314768	0.520493	jhamt
34980	5.6102	5.3121	2.71367	2.50567	2.18348	2.27466	0.528817	2.15249	1.74967	1.43806	1.37378	1.23028	CG5888
34982	2.47162	2.529	1.70197	1.47294	-0.658702	1.33948	-0.502405	0.63863	-0.250471	-0.757043	1.28876	-0.751872	dac
34991	-0.556358	-1.28231	0.35454	0.489412	-0.286105	1.00541	-3.91489	0.0735774	-0.389705	-0.367067	-0.611274	-0.137751	trpgamma
3771753	7.86758	8.10576	5.88565	5.55478	4.79956	5.16873	4.03835	5.03628	4.29103	3.66883	3.76202	3.89779	CR31808
35001	4.35192	5.11348	1.00132	0.770576	0.848504	1.55481	0.398388	0.737878	1.1866	1.01369	1.99267	0.50147	glu
35002	1.96215	3.44563	0	-2.60715	3.14902	-2.75007	-2.27142	2.47719	0.354221	-1.51516	-1.90023	-1.5166	ChLD3
35013	2.31539	3.69001	-4.5442	-5.2378	4.62269	-4.42079	-2.2659	3.25365	2.37805	-2.97199	-2.79708	-1.36925	CG13272
318954	2.9522	2.89198	1.1247	0.996984	0.045038	-0.0838577	-1.41374	-1.69203	-0.330015	-2.54868	-0.0562905	0	CG31809
35026	2.07446	2.58291	1.68543	1.05949	1.52924	2.34634	-1.51519	1.07427	1.95858	1.32067	1.66388	0.789314	CG42555
35028	2.8813	3.29169	2.46009	1.98917	1.94212	2.83368	-0.630346	1.521	2.40724	1.8472	2.2987	1.38327	CG15134
35031	1.39958	0.0363002	2.14224	2.04673	0.205906	1.67131	-3.49081	0.729737	-0.536161	-1.00938	-2.34392	-1.11962	beat-IIIb
35035	1.30608	0.950824	1.60953	1.48696	-0.0259667	1.31152	-2.96354	0.620441	-1.45748	-1.4066	-1.58784	-0.729855	beat-IIIa
35037	2.94662	3.34833	0.85359	1.2717	-0.274239	1.01287	-1.89883	0.772583	-1.19892	-1.00668	-1.91177	-0.798864	beat-IIIc
35041	4.1292	4.18491	2.38551	2.27958	1.72428	2.35546	0.651236	2.05538	1.87813	1.59181	1.76299	1.72535	CG6860
35044	4.79108	5.80499	2.50643	2.54032	1.74003	2.59585	1.55471	1.53205	1.91072	1.36355	2.41495	1.91023	CG15141
35058	3.67169	4.59303	1.06109	1.02908	2.31735	1.41236	0.486255	1.85176	1.673	-0.151661	1.77978	-0.0653169	qua
35066	3.99397	3.92965	1.04165	1.61658	-0.275519	0.680229	0.1388	-0.376179	-0.760089	-1.01184	-0.0883823	-1.23673	Oli
35068	0.847704	0.194565	2.54565	2.48699	0.815169	2.35275	-4.08653	1.42041	1.01069	0.970574	-0.128436	-0.184958	Sytalpha
35070	4.09406	4.28699	3.12583	2.62046	1.90227	2.98807	-0.795067	1.58065	0.900248	0.552142	0.301635	0.227112	CadN
35071	0.706681	0.382924	1.22916	1.00692	0.24591	1.17208	-2.94906	0.153126	-0.560079	-0.751695	-0.885543	-1.03717	CadN2
35073	-0.706249	-0.609554	-1.78233	-2.22073	-2.82292	-1.7147	-4.24695	-3.54061	-3.46662	-2.36361	-3.31894	-2.73434	btv
35077	1.56778	1.78223	1.9659	1.6613	1.122	1.88966	-2.22186	1.20925	2.36482	0.513228	-0.753049	0.744247	rdo
35090	1.1054	0.730536	1.33214	1.24506	0.234878	1.31275	-3.58616	0.17124	-0.858393	-0.94788	-1.84473	-1.21498	CG42400
35094	0.164647	-0.0250916	1.04161	0.75144	0.432083	0.849588	-4.90601	-1.99768	-1.16549	-1.76411	-2.4372	-1.86497	CG31786
35097	6.23415	6.62582	3.9878	3.87365	4.42926	3.99368	2.93599	3.65206	4.03555	2.85668	3.92493	2.94683	Fas3
35102	4.03591	4.16997	0.947999	0.777202	2.49517	1.40185	0.324304	1.73305	1.47121	0.71328	0.600968	0.201564	CG10283
35104	3.69216	3.90306	1.86524	1.36384	1.28522	1.88664	0.475885	1.19834	1.33167	0.874927	1.01154	0.897403	kon
35109	3.74755	3.8396	2.09081	2.0818	1.57851	2.15881	0.71575	1.58564	1.77041	1.31144	1.63859	1.30749	CG15160
35114	0.154325	0.330139	-1.16583	-2.18136	-2.58313	-1.04242	0	-2.87643	-2.79086	-2.23747	0	0	CG15161
35117	1.33117	1.7473	-0.614538	-0.125444	-2.29487	-1.61666	0	-3.17314	0	-3.94921	-2.22999	0	CG31790
35125	4.74699	4.82088	3.20975	3.7524	2.92194	3.24058	1.78629	3.04689	3.15509	3.0826	2.79758	3.21937	CG10341
35135	3.44509	3.51047	2.51879	2.4881	2.08103	2.84192	0.457799	2.46159	2.06902	2.03433	2.39482	2.06594	ham
35144	2.93396	2.82802	2.89788	2.70965	1.34539	2.31843	-1.32652	1.4236	0.300742	-0.0492156	-0.985344	0.244196	CG17321
35147	4.30681	4.14573	2.2233	2.32618	1.30779	2.30835	0.530943	1.93382	1.43377	0.844913	1.16666	1.11866	tup
35168	2.39467	2.65749	1.87166	1.61863	0.426397	1.33746	-1.15489	-0.154446	-1.36433	-1.36637	-0.381222	-0.921206	Side
35178	-0.498112	-0.137631	-2.73966	-3.43326	-2.61263	-2.39385	-4.63127	-3.29826	-4.21268	-3.07433	-3.16246	-6.45648	Phlpp
35181	3.18839	3.94806	2.81556	2.6135	1.9197	2.77402	-0.140203	1.93717	1.27075	1.30703	0.800424	1.03154	CG10702
35188	5.05143	5.43889	0.0459574	-0.347517	4.9603	0.0762617	0.948757	3.10574	2.78594	3.07761	1.71749	2.61684	amd
35197	5.2143	5.62031	2.73268	2.29215	1.99153	2.95252	1.72655	2.33412	2.83491	2.52	2.51753	2.22204	brat
35200	3.16248	3.1634	2.09824	2.29433	1.36725	2.01926	0.184551	1.24761	1.20139	0.36266	1.31233	0.655733	pigeon
44355	5.27481	5.21953	2.25695	2.07639	0.860016	1.827	0.148721	0.945893	0.261343	-0.185269	1.58359	0.0764337	drl
35207	4.43363	4.55613	1.53979	1.77455	0.83084	1.36011	0.0777097	0.553685	0.337605	-0.426748	0.594409	0.218283	dnt
35225	6.47473	7.01209	3.20993	3.38826	3.67234	4.04572	3.0207	2.92949	4.21517	4.00404	4.53387	3.59086	Top2
35227	0.598927	0.769196	0.745285	0.189296	-1.16949	-0.30685	-3.19635	-1.20037	-2.36272	-2.22437	-1.99057	-2.2257	tj
35237	3.41366	3.55678	2.12609	2.1033	2.07369	2.22395	0.289169	1.64138	1.60528	0.858935	1.28154	0.92495	CG10188
35238	2.42583	1.06824	3.19704	3.55926	2.17121	3.27485	-1.38878	1.69569	1.21713	0.807065	0.292351	0.74126	CG10186
35244	4.03302	4.33254	-0.788668	0.456334	3.66028	1.10734	0.319716	2.04505	3.06024	-1.80141	1.07393	-0.0542837	CG13082
35253	6.56495	5.86556	4.6273	4.58538	3.95494	4.72278	3.46283	3.75983	3.55068	3.55292	2.8693	3.2734	spi
35254	6.19143	6.4869	0.411924	0.381673	0.475201	0.527241	1.08203	-0.407042	0.400076	-0.187516	2.67679	0.0833324	msb1l
35267	4.382	4.52501	2.93438	2.53234	3.3147	2.90296	1.02913	2.44897	2.55196	2.18928	2.57142	2.13471	CdGAPr
35271	0.74243	0.172643	0.144452	-1.38565	-2.27284	0.0421994	-3.80606	-3.47304	-2.8025	-4.24912	-2.75228	-2.98741	CG13958
35277	4.01566	3.96115	2.71669	2.55942	2.56083	3.03644	0.655537	2.20934	2.25647	1.88231	1.9238	1.73854	sick
35287	4.65167	4.33428	1.82556	1.81739	1.24563	1.91604	0.878287	0.728245	1.58269	0.926398	2.48559	1.03802	barr
44380	6.2299	5.96115	5.49575	5.7956	3.68109	5.27359	2.57223	4.47499	3.3509	2.53251	3.17379	2.92414	fok
35298	3.70303	2.17981	-0.914088	-1.00171	0.457051	-0.535221	0.431004	-1.87868	0.416349	-0.0108983	1.73188	0.191109	CG10722
35308	3.00027	3.63524	-1.43943	-1.36736	2.55908	-0.618841	-3.85489	0.215095	1.53333	-2.69387	-3.41522	-1.20617	CG16798
50472	1.38455	1.09233	1.0144	0.891996	0.536295	1.49616	-3.06731	-0.149327	-0.419127	-0.510365	-1.14959	0	CG11019
3885610	4.46571	4.44147	-1.82044	-2.51404	-0.915809	-2.69703	-1.54213	0	-3.44547	-7.21401	0	-1.3181	CG34007
35322	0.773897	2.5301	-2.91845	-0.349015	-2.42886	-0.263968	-2.64014	-0.722162	-3.80651	0.669549	-0.369483	0.178503	phr6-4
35343	6.08827	6.12833	4.71975	4.70746	4.48524	4.62938	2.78307	4.01841	3.99667	2.82802	3.83871	2.97207	vari
35344	5.04765	5.74022	3.71889	3.84064	3.33556	3.33844	2.12499	3.39126	2.81202	2.09687	3.18737	2.16009	CG9328
7354398	4.22648	3.8528	2.46227	2.08458	0.898652	2.30462	0.899513	1.36689	1.01428	1.39231	1.18219	0.788343	CG42238
35374	4.53478	4.40654	3.24536	3.4643	3.27331	3.53995	1.37336	3.44778	3.37873	3.35794	2.58419	3.62922	CG12050
35386	5.7734	6.10371	4.02252	4.02638	4.27756	3.98038	2.69329	3.99147	4.0276	3.94808	3.08707	4.46821	CG9246
35390	4.12235	5.06009	0.432553	0.224907	1.15194	1.09815	0.866501	0.714445	1.78575	1.13266	1.16025	1.40023	Mcm10
35394	-0.68683	-0.666912	0	0	-4.66529	-3.86154	-5.87657	-5.54356	-5.45798	-6.79356	-3.34426	-5.64289	clumsy
35414	0.334244	0.538266	-0.352401	-0.359896	-2.16342	-1.0271	-3.95967	-1.51562	-3.12604	-2.40272	-2.99175	-3.31095	nompB
35417	5.06201	4.81735	4.1413	4.26421	3.64818	4.08997	1.85437	4.02876	3.48328	2.80885	2.11188	2.66066	CG2201
35419	2.53369	2.37928	2.79362	2.86906	1.48288	2.434	-0.959062	1.80005	0.551268	0.536371	-0.0228576	0.693339	Ac3
35424	3.08982	2.78001	3.18466	3.138	2.16426	3.03927	-0.719895	2.04445	1.2745	0.556992	0.209681	0.746761	CG31619
35430	5.43923	5.16648	4.13074	3.86901	3.33432	4.05524	2.28982	3.2284	3.23393	2.65136	3.12621	2.59251	tsh
44272	2.32118	2.26614	1.98846	1.68203	0.759621	1.9529	-0.898234	0.597661	0.541948	0.0596707	0.305152	0.195612	tio
4379900	3.05167	2.67614	-0.922449	-0.879082	-3.60278	-1.79904	-1.55706	-2.48105	-3.39547	-1.25712	-3.34525	-2.58038	CG34137
35444	2.68668	2.32601	2.80594	2.47915	1.41739	2.522	-1.33981	1.80734	0.972942	0.529853	-0.0022016	0.131411	CG15216
49895	0.582648	4.98488	-3.40667	-1.87788	-3.76507	-1.54918	-3.49093	-2.05838	-4.8797	-0.610414	-1.38852	-1.08641	CG17018
35496	3.64116	4.53817	2.98532	2.48834	3.36544	2.44185	0.721401	2.54589	3.24614	1.94041	2.26085	1.94455	CG30440
35503	2.71933	2.51568	3.19039	3.11471	2.44647	2.82213	-0.249966	2.20075	0.844799	0.306977	1.4382	0.865073	CG8245
50320	2.84823	1.78837	3.44057	3.24029	1.97569	3.20441	-0.245738	1.97494	1.2329	0.817821	-0.0296931	0.765552	dpr12
35518	2.04533	2.4536	-0.819141	-1.33796	3.98343	-0.821258	0	0.618156	2.84039	-2.1703	-0.881198	-1.68858	CG12551
35519	2.95191	3.62881	-0.241291	-0.992222	4.41752	0.258038	-2.72727	2.5516	3.22975	-0.665033	-0.717146	-1.2249	CG14470
35522	4.06759	4.68584	0.0202285	0.369108	-0.34952	0.649904	-0.394146	-0.416821	-0.193742	0.333173	1.54174	-0.380227	BubR1
35525	2.72185	3.04722	1.03439	0.435283	2.23259	1.34732	-0.928314	1.95307	1.35925	1.05932	0.744031	0.752828	CG14471
35535	0.260822	-0.232441	0.541865	0.50304	0.00873618	0.594987	-3.65475	-0.397631	-1.23616	-2.09781	-2.38271	-1.09914	CG14593
35546	5.04296	5.11838	1.92276	1.5921	5.40833	1.34231	0.143901	4.0504	3.14691	-0.624378	0.0141971	-0.295561	Ptr
35555	4.83233	4.72279	1.77058	1.45068	0.34073	1.71946	-0.0843229	0.570254	0.143891	-0.0986532	0.856587	-0.274939	jing
35560	3.96356	4.60697	1.97912	1.8787	1.83904	2.67626	0.865679	1.34941	2.06763	2.1063	2.36078	2.07328	Bap170
35563	6.72182	7.40847	3.6161	4.04381	4.48978	4.38236	3.39939	3.76377	3.97552	3.47091	3.98246	4.2494	geminin
35564	3.07748	4.82055	1.46122	1.81259	0.464856	1.59618	-0.704609	0.332015	-0.771444	-0.691987	0.126772	0.257772	sced
246620	0.806858	1.26728	1.21886	1.59892	0.48272	0.911118	-2.35083	-0.376263	-1.10965	-1.0827	-2.59176	-0.384719	Tdc2
48441	6.26056	5.76009	5.28331	5.25448	4.16371	4.66096	2.81177	4.22384	3.96491	3.51713	3.55848	3.74754	CG3287
35594	4.37743	3.9865	3.03976	2.97615	2.35139	2.85193	1.4451	2.85649	2.22636	2.256	1.71939	1.90077	koi
35595	1.26907	0.768471	1.99531	2.20881	0.867595	2.11455	-2.15691	0.864613	-0.334529	-0.337757	-1.46807	-0.239741	CG15236
50149	1.58284	0.682212	1.57748	1.69132	0.26777	1.55345	-1.51885	0.59835	-0.14139	-0.652331	-2.19148	-0.827286	CG30158
35620	3.97031	3.59854	3.47526	3.48167	2.99894	2.93793	0.427688	1.55768	1.10373	0.98908	0.845475	0.918824	Tsp42Ej
35623	5.20816	5.10934	3.33082	3.73948	2.78183	3.05333	1.25627	2.58075	1.24843	0.925856	1.36134	1.27277	lbm
35632	2.0248	1.84753	0.201932	0.307881	2.48619	0.143562	-4.09386	0.487085	1.44658	-0.536918	-1.04009	-0.424549	CG12835
45041	6.53375	6.54486	-4.12917	-1.82276	0.234897	-2.56215	-1.12839	0	0	-3.87888	-3.96701	-2.61717	Spn43Aa
45343	3.16332	3.33877	1.04762	1.15976	0.963811	1.3636	-0.416144	1.01115	0.66244	0.0914992	0.240407	0.342629	pk
35639	2.9993	-1.88372	1.56149	0.181788	1.42601	0.820897	0.0187033	0.988658	1.93614	-0.664108	0.00415719	-0.00788991	Spn43Ad
35649	5.33167	5.83219	0.366546	0.545181	0.771363	1.44313	1.00414	-0.116056	0.837774	0.156866	2.63155	0.16648	Incenp
44011	3.61624	4.30687	1.35127	0.84332	4.47132	1.97582	0.322179	3.05913	3.08461	0.57142	1.9631	0.557	pwn
35652	2.81184	2.92354	1.64617	1.05845	0.339903	1.72136	-0.532482	0.619281	0.570657	0.590927	0.599857	-0.044095	Dscam
35653	3.89972	4.75479	2.46241	2.25022	1.96745	2.31009	0.550815	1.47348	1.80615	1.32773	1.80136	0.942952	cos
35669	2.72607	3.53185	2.24065	2.32541	0.232664	1.85322	-0.250462	0.597499	0.0313522	1.80911	2.72957	1.53267	CG11125
44653	5.93727	6.48734	2.78505	1.96651	1.24281	2.51628	-0.0447754	1.20506	0.922007	0.880276	1.10866	0.773439	wech
35679	5.37641	5.1916	2.36533	2.3807	2.91511	3.1116	1.66736	2.07401	2.93802	2.54112	2.89183	2.72702	dpa
35682	2.75774	2.31467	1.00241	1.55311	0.677218	1.33479	-0.277107	0.791659	0.632121	0.771914	0.859468	0.770583	az2
35686	3.45683	5.60698	0.205967	0.304986	0.924758	1.32076	0.247247	-0.00408693	1.12314	1.11679	0.745457	1.08846	Orc1
35687	6.41417	5.34056	5.75187	5.89919	5.55362	6.19188	3.31264	5.99364	6.00378	5.3604	5.80092	5.82988	CG1600
35691	0.326742	-0.941668	1.80327	1.51531	0.793955	1.98789	-3.54888	0.661611	0.0498947	0.155757	-0.816897	-0.214946	Corin
35696	4.87498	5.48027	-0.441164	0.224947	0.399964	0.618747	0.611157	-0.109916	0.654684	2.07109	2.46363	1.17238	scra
35717	1.21326	4.28658	-3.53124	-2.40365	-3.02332	-2.38468	-3.46447	-2.91321	-2.92974	-3.2677	-3.35462	-5.57584	tor
35720	1.23898	1.66172	-1.66176	0.656142	-0.598787	0.923502	-3.49125	-0.0835066	-1.09951	0	-4.14345	-2.47169	CG1946
35724	3.19013	1.88677	2.13115	1.98442	2.44605	2.05149	-0.668274	1.55078	1.84889	-0.255722	-0.891341	0.234867	cn
246583	2.93458	1.1151	-1.17122	-1.12785	-1.52962	-2.63277	-0.740906	-2.14485	-1.58074	-1.18396	-0.424097	-1.33858	CG30383
35735	3.05465	3.72145	-0.692997	3.72214	-0.248152	3.79175	-0.431148	3.26945	0.154396	3.38005	0.747378	3.47518	phr
35744	3.76423	5.23014	1.08668	1.53107	1.01564	1.55162	0.57517	0.592069	1.07829	0.921775	1.78538	1.19477	Kdm4A
43990	5.10053	4.3246	-1.06108	-0.169717	-0.281981	-0.715276	-0.782773	-1.12911	-1.72675	0.511135	0.374094	-0.471088	2012-09-05
35764	1.53709	1.698	-4.7945	-2.90313	-2.56794	-2.08612	-3.01709	-4.76813	-2.0976	-3.54421	-2.31041	-3.28251	Hey
44108	2.57291	2.85643	0.0190592	0.539615	-0.503701	0.715081	-0.966525	-0.633507	-0.614	-1.23387	0.88291	-0.540197	Optix
35770	4.14582	4.73516	-0.850798	-0.641693	3.70684	-0.893394	-0.495147	2.8827	-0.0941001	-2.53911	-2.12644	-3.44733	CG12769
44087	5.11496	5.17141	3.98502	4.27808	4.22062	4.15173	2.12194	3.81515	4.0554	4.28256	3.08015	4.51654	Rs1
35798	7.64469	7.91928	-1.92953	0	0.390138	0	-3.82115	0	0	0	0	0	CG14756
35800	3.89723	3.33216	-2.82969	-1.71594	-3.3401	-2.12132	-1.44036	-3.80333	-3.13279	-3.57941	-0.143975	-3.3177	dpn
35801	6.13441	6.79381	3.88094	3.81953	4.2197	4.20668	3.12766	3.5888	3.77619	3.62311	3.837	3.46937	pnut
35846	6.44684	6.68618	3.82521	3.91492	3.72397	4.31212	2.96447	3.4809	3.37079	2.85324	3.28242	2.89748	Cirl
35851	5.08772	4.75665	1.76951	1.57182	1.17609	1.93949	0.145509	0.890633	1.41349	0.974268	1.78231	0.91896	ptc
35864	5.3228	5.57468	3.20085	3.32286	2.8249	2.86783	2.2215	2.76837	2.20433	1.44698	2.77425	1.0145	gcl
44097	3.96027	3.70625	1.57175	1.4808	0.882502	1.69138	-1.17831	0.78346	0.227766	-0.178609	0.00143259	-0.411155	sns
35895	2.63074	1.56161	-0.097921	0.186867	0.401553	0.811729	-0.745644	-0.202105	0.0718386	0.119825	0.807721	0.00859002	CG13745
35902	3.05559	4.33792	-3.74526	-3.66125	5.00864	-3.10727	-2.05191	3.58	2.95113	-1.49497	-0.931023	-1.16812	CG8213
35904	3.37493	4.41684	-2.92625	-2.84224	4.80834	-3.63933	-2.45529	2.90142	3.14122	-3.48331	-2.98648	-2.99922	CG34350
35905	2.43116	3.63482	-1.85964	-2.42771	2.55665	-1.03055	-0.820431	2.04892	0.00232213	-2.48382	-0.174147	-1.93261	CG8172
35908	3.7009	4.68531	-0.137665	0.0324001	5.24248	0.696696	-0.304854	4.12094	2.23385	-1.12876	-0.30211	-1.03767	CG8170
35916	2.63119	2.34157	-0.489179	0.439476	-1.29187	0.496555	-0.761284	0.128843	-0.478844	0.810187	-0.20662	0.280587	CG13742
35922	4.95181	5.06887	2.8058	2.55024	2.35724	2.89513	1.84191	2.22606	2.61249	2.61991	2.66271	2.7029	Vang
35937	1.50421	0.84909	-0.41487	-1.9022	-1.52683	-0.860787	-1.79293	-0.440615	-1.28524	-1.60467	-1.12909	-1.91846	Rad51C
35942	1.45792	1.2322	-0.650229	-1.08079	-1.33056	-0.848744	0	-2.94579	-2.44518	-1.72187	-2.81	-2.63009	unpg
35949	3.14708	2.64926	3.14892	3.23079	1.92106	3.09899	-0.116177	1.43395	1.02071	1.51788	-0.264295	1.34486	hig
35955	3.72868	5.17262	3.02176	2.87663	1.71459	2.76048	-0.710828	1.60308	0.842795	0.54605	0.193614	0.411824	Drep-2
35957	-0.512353	-1.43316	0.0597702	-0.388603	-1.39444	-0.560246	0	-1.59464	-3.02364	-2.52272	-3.45885	-3.20855	CG13739
35959	1.66187	0.815986	1.92508	1.60288	0.207975	1.57917	-4.13753	1.09595	0.281062	-0.823565	-1.50093	-0.558073	CG13954
53558	5.40969	5.46354	2.52133	2.59826	2.04068	2.31283	1.63763	1.93005	1.3064	1.46522	1.56838	1.74264	wun2
35975	2.79582	2.4168	0.729279	0.919416	0.0649751	0.542664	-0.575153	0.0574246	0.347766	-1.13369	0.441146	-0.398054	Wnt2
35977	3.35853	3.22795	3.58531	2.94467	2.03216	3.23981	-0.442836	1.73349	1.22538	0.794575	-0.150665	0.687862	brp
35991	6.21547	6.82312	2.53131	2.76877	2.38704	2.84376	2.34457	2.04311	2.7351	1.87399	3.07686	1.88774	Map60
36001	6.49262	5.86677	2.51957	2.54537	1.76856	2.50399	2.12759	1.96604	1.78297	0.895579	2.48404	1.28281	dap
36005	0.424456	0.0526624	0.106242	0.286511	-1.02274	0.122791	-3.55236	-1.15021	-1.69454	-2.07586	-2.48666	-2.7293	CG1688
246383	2.24152	1.38476	0.0343476	-0.518005	-1.13141	0.0815897	-0.966405	-1.58314	-1.70501	-1.52272	0.321463	-0.845978	CG30001
36024	5.02551	3.99225	0.50785	1.59106	1.03333	1.26869	0.634156	0.0647291	0.662434	0.980532	1.33399	0.0723096	CG12744
36029	5.31207	5.02813	3.57969	4.33512	5.45379	3.81819	2.38204	5.5432	2.95944	0.717276	0.816772	1.1305	CG1441
36039	1.80098	1.53986	-1.78364	-0.882627	0.240558	-1.23554	-3.66561	0	-2.24701	-4.10867	-4.1968	-2.43192	eve
36052	2.51861	4.11554	-4.13262	-3.84183	4.38699	-3.01757	-1.09764	4.7282	-1.74466	-2.89721	-4.00086	-2.62142	CG12920
36061	5.12725	4.8115	3.13944	3.31366	2.54093	2.90012	1.68006	2.35975	2.26884	2.316	2.66108	2.37013	CG11866
36068	2.23998	2.92754	0.652864	0.68005	0.579446	0.94405	-1.16991	0.183366	0.51713	0.725854	0.234947	0.720438	CG18011
36073	4.49195	4.70531	0.556467	0.18581	3.63171	0.47652	-1.73507	2.74941	1.80487	-1.92053	-2.70361	-1.44605	Hr46
3771726	4.4327	4.34158	-0.344459	-0.795487	-2.60868	-2.16751	-1.40674	-1.9052	-3.98634	-1.84799	-1.76619	-3.17125	CR30009
5740325	-0.0644583	0.0618972	0.787346	0.710462	-0.107277	1.19807	-4.04015	-0.529286	-0.821236	-1.28429	-2.17881	-1.79978	CG34363
2768725	2.99787	0.0483395	1.86326	1.54197	0.521597	-0.165125	-0.582773	1.24886	1.34026	-0.689139	0.448847	-0.464911	CG33474
36104	5.16904	5.38927	5.23404	5.00126	3.98127	4.90567	2.02108	4.14164	3.56529	3.14229	2.74387	3.34761	G-oalpha47A
44548	5.17315	5.74781	3.41583	3.22309	2.8141	3.24536	1.92565	2.67358	2.67258	2.44125	2.77012	2.43477	lola
36122	4.78092	5.42925	2.65163	2.86562	2.56502	2.62255	1.77618	2.29189	2.52666	2.1988	2.60144	2.27991	Git
36125	3.21465	3.27534	1.20212	0.420456	0.443449	1.24536	-1.28214	-0.00570181	0.986341	-0.0400824	0.565828	-0.121812	stan
36127	4.62555	4.29716	4.94856	4.73895	3.45736	4.48454	1.21839	3.5051	2.50155	2.24911	1.11584	2.23715	Rab3
36133	4.55209	4.67274	3.62527	3.41815	2.76189	3.36621	1.18827	2.7204	2.61387	2.53612	2.82242	2.37478	CG12340
36136	2.77226	2.1075	-1.57263	-0.991554	-0.555886	-0.64499	-2.41423	-2.23533	-0.685338	-3.63634	-0.333587	-1.18362	mms4
36170	5.09434	5.57401	3.25548	3.44928	2.88537	3.45121	1.65277	2.39027	2.88576	2.46549	2.69313	2.48263	CG12391
36180	7.04173	5.93878	3.33128	3.81701	5.07946	3.68916	3.42902	7.04565	4.30996	1.07907	-0.594022	3.00374	CG13217
5740585	5.71865	3.96955	-2.84171	0	0	0	0	0	0	0	0	0	CG34224
36213	3.21981	3.32379	-3.68448	-3.15569	1.17884	-3.33868	-3.99114	-0.688493	0.698732	-4.43419	-3.29993	-6.34242	sha
45881	4.22559	4.56576	2.14574	2.20822	1.91607	1.68419	0.806666	1.85018	1.46627	2.0717	2.10145	1.66838	ix
36227	2.33965	2.46453	1.46664	2.01077	0.578651	1.72765	-0.78818	-0.268112	-0.658073	-0.518119	0.89625	-0.923841	CG13204
36230	2.45924	1.25999	2.7646	2.65085	2.74895	2.86775	-0.66909	2.45735	1.42511	0.235776	-1.64535	1.00627	Tsp47F
246397	4.14882	3.96344	0.992346	0.620972	2.36044	1.07828	0.735859	2.10033	1.71322	1.19602	0.392663	1.23389	sprt
36235	5.80911	4.69183	-1.72904	-1.0076	-1.40938	-0.490153	1.91415	-1.70268	-0.617105	-1.43145	4.26533	-0.386977	CG7763
36238	4.5017	4.86198	3.17835	2.7988	2.61086	3.53933	1.57349	2.56772	2.76215	2.67787	2.94458	2.74134	E(Pc)
36239	2.88012	2.52286	0.575177	0.709519	0.330468	0.656102	-1.02284	0.180121	0.256183	-0.680018	0.518732	-0.0324242	inv
36240	3.6777	3.04879	0.733951	1.33991	-0.0983833	1.17378	-0.309669	-0.0921279	-0.905327	-1.7307	0.0831941	-0.97872	en
36241	4.31863	4.56647	2.98149	2.66447	2.27898	3.24265	1.06232	1.93135	2.46633	2.41132	2.15001	2.27289	tou
36243	5.28182	5.29712	3.39683	3.26717	3.60062	3.27149	1.97782	2.77736	2.69694	2.61874	2.9198	2.22859	CG9005
36250	1.61653	2.37303	-2.83253	-3.52613	3.43729	-3.12415	-1.43874	0.948721	0.508227	-4.58224	-2.69218	-4.42007	CG13196
36255	3.80107	3.48164	3.19523	3.12018	1.92115	3.33392	0.889561	3.17935	2.31514	2.44678	1.86059	2.17146	pyr
36258	3.68174	3.66294	1.30648	1.27815	0.380878	0.920971	-1.65584	0.335841	-0.378239	-0.676666	-0.63562	-0.819397	ths
36269	1.80949	-0.00908307	-2.59281	-2.87172	-2.27383	-4.05471	-1.35095	-3.15205	-3.06631	-3.92835	-1.20846	-2.25134	cuff
36283	4.67558	4.67353	1.7466	1.63332	0.419853	1.21049	-0.0441848	0.213585	0.642925	-0.641881	1.33033	-1.05529	otk
36284	4.42056	4.21343	1.94657	1.73451	0.119672	1.62747	0.024698	0.332479	0.0844092	-0.138742	0.550734	-0.0994315	CG8964
36295	1.28736	0.352784	2.12854	1.2105	0.559886	1.88263	-3.16795	0.107655	-0.226597	-0.144495	-1.61222	-1.07851	jeb
36302	4.61857	5.15621	2.568	2.56851	2.25448	2.83813	1.48123	2.35639	2.16119	2.0292	2.63729	1.99076	CG8878
36303	2.72303	2.39204	-1.82139	-0.51499	-1.23869	-1.1786	-0.905653	-2.37999	0	-0.875109	1.26803	-0.268313	CG8407
36304	5.30523	5.52962	3.84397	3.64301	4.14356	4.28477	2.35202	3.39749	4.27795	4.18028	3.98334	3.92951	Prp8
44219	4.38906	3.26728	0	-2.54513	-3.9469	-2.72811	0	0	0	0	-2.68937	0	Sr-CII
36341	2.30374	2.18	-1.3307	-0.939405	-1.37032	-0.346229	-1.03789	-1.16127	-0.53523	-0.698536	1.19612	-1.3606	ana3
36344	9.26439	10.2611	-1.49494	-0.603572	1.86913	-0.78656	0	0.531428	0	1.86638	0	1.41577	CG13159
36363	7.23915	7.03942	4.62226	4.60113	4.42715	4.71684	4.01193	4.2386	4.59459	4.3591	4.41009	4.1699	Lac
36364	2.90785	2.9398	-0.92151	-0.615108	-1.40612	-0.640672	-0.509302	-1.52318	-0.897034	-0.436756	0.797041	-0.496981	dgt5
36365	5.97111	6.28065	4.39624	4.7549	4.63061	4.6323	2.99034	4.61123	4.3585	4.75666	3.44847	5.20871	CG8545
36377	5.44375	5.53729	2.62756	2.47293	1.91044	2.65989	0.652655	1.88701	1.85512	1.32351	2.0137	1.47248	fra
246420	2.80835	2.96232	1.66158	2.45606	2.00724	2.36447	-1.78598	1.84435	2.00677	1.72963	2.08994	1.80149	CG30054
36390	5.99294	6.21992	3.32765	3.24433	3.30531	3.60912	1.95382	2.61973	3.33689	3.08267	3.75511	2.92621	Iswi
36402	3.24486	3.28138	2.40602	1.61005	2.26669	2.16183	-1.4795	2.04226	2.21463	1.75381	1.95388	1.08461	CG18356
36411	4.8815	3.98363	1.84043	1.53117	0.241727	1.47081	-0.308157	0.340896	-1.03252	-1.08819	0.789582	-1.21984	sca
36421	1.15242	1.28524	-0.608863	-0.91195	-1.83351	-0.807377	-2.89749	-1.7172	-4.04124	-3.48786	-0.669098	-4.81112	vg
36424	4.38789	3.58062	3.11826	3.72065	4.86334	5.27215	0.748279	5.45892	5.72203	5.11326	5.85237	5.99467	sug
36431	3.52545	3.61301	1.41909	1.6757	0.567014	1.69082	-0.231297	0.249414	0.420129	0.54454	0.988302	-0.00578824	Psc
36436	1.90003	2.4611	1.52393	1.23982	0.134264	1.23372	-3.40635	-0.159711	-0.533848	-0.926423	-1.39129	-1.02235	Drl-2
36440	4.65869	4.42078	1.61431	1.67188	1.17694	2.17734	1.13588	1.21105	1.73417	1.90468	2.43997	1.15788	Cap-G
318828	2.70093	2.54521	1.48482	1.44802	0.323826	1.48671	-1.27735	0.56436	-0.163443	-0.353071	-0.692163	-0.738258	CG33007
36445	3.83824	3.96958	2.19355	2.1928	1.07446	2.06682	0.032073	0.820359	0.0209767	0.378475	0.906386	0.127909	Nrk
36447	3.67604	3.52388	1.51655	1.7475	3.39623	0.955516	0.199255	2.92696	1.39913	-0.197554	0.570868	-0.152737	GLaz
246682	5.47333	5.56305	3.2397	2.92263	1.98284	3.25745	2.26986	2.35191	2.28449	2.30672	2.84001	2.2216	CG17724
3772396	4.45077	4.02419	1.91484	1.52805	0.207689	2.18819	-2.54087	-0.291609	0.124915	-0.0667379	1.23984	-0.395608	seq
318918	3.35946	4.35598	2.20985	1.85031	1.52136	2.48001	-0.535143	1.45984	1.3904	1.76743	2.68307	0.845827	Kdm4B
36465	2.75154	2.43656	-0.117141	0.948253	-0.611361	1.11319	-1.81389	-1.35292	-1.70564	-2.34078	0.514502	-2.30559	CG4676
36478	2.75455	3.675	0.7696	0.631501	4.28959	2.25786	-1.32133	2.66144	3.24765	1.27359	-0.464171	1.80766	CG17047
36491	4.74356	5.04051	2.2237	2.17346	1.24752	2.25023	0.743987	1.63983	1.16407	2.27088	2.31013	1.96797	cnn
36495	2.48367	1.55413	-1.26377	-2.54233	-0.774173	-1.72532	-1.57042	-1.2374	-1.41486	-2.59844	-0.364643	-1.59977	cid
36498	3.97249	5.20435	-1.00527	-0.17075	0.282034	-0.00507018	0.0682526	-1.25445	-0.0645668	-0.189796	2.40438	-0.469466	mars
3346192	3.42034	2.81039	3.95518	3.547	2.59094	3.64344	-0.0200365	2.57177	1.77935	1.24152	0.852684	1.21894	Vmat
36509	7.32179	6.43478	-4.34214	-2.10974	-3.43751	-2.24787	-2.69273	-2.00543	0	-0.629797	0	-1.02005	CG13333
36521	2.92691	2.89692	2.25492	2.30599	0.752514	2.1841	-1.25767	0.892452	-0.267142	-0.3721	-0.890308	-0.454762	fas
36522	0.416345	-0.595846	0	0	-3.61603	0	-5.82731	-5.4943	0	0	-3.3585	0	CG6280
36526	2.40859	2.67926	2.45008	2.31627	1.02483	2.38816	-1.86197	1.25776	-0.0369178	-0.358268	-1.53066	-0.153215	stj
36531	4.66136	5.7542	1.50369	2.37531	5.47421	1.87339	0.538363	4.41967	2.6786	-2.3615	-1.71267	-0.00518676	CG6347
36533	3.9855	3.41919	4.20682	4.4934	2.88386	4.05415	0.351607	3.01996	1.87342	1.49319	-0.048212	1.57709	synaptogyrin
36538	5.10507	6.5676	-0.418031	0.529917	0.200296	0.148989	0.760742	-0.0850553	0.407603	-0.111159	2.17709	0.324573	tum
36544	5.83225	6.52859	4.80069	4.27758	4.22301	4.86157	2.48408	3.91628	4.14116	3.59979	4.10349	3.39877	AGO1
36555	4.07261	4.17168	2.75744	2.47223	1.94227	2.60756	1.03852	2.0386	1.82996	1.43406	2.03474	0.993816	mam
50225	3.9046	4.48058	3.26228	2.8402	2.66443	3.23925	0.898849	2.49358	2.38002	2.1859	2.32459	1.72258	Prosap
36574	2.79392	2.53396	2.84708	2.92826	1.73116	2.82171	-1.27773	1.15796	0.677936	0.527781	-0.271845	0.143025	CG8394
3771873	1.61464	0.434857	2.58999	1.65016	1.16359	2.44934	-5.3454	1.14652	0.544381	0.212445	-0.969697	-0.581543	CR30068
36590	2.45096	4.42263	-1.23404	-1.11388	-1.54144	-1.02346	-2.26441	-1.56882	-2.56911	-1.92986	-2.60296	-1.66816	CG8589
36601	0.968196	0.473219	1.15953	1.41602	0.18743	0.850574	-2.5964	0.380806	-0.988771	-1.14637	0	-1.27671	Dh44-R1
36606	4.14883	3.61224	1.98474	2.09448	1.04901	2.17739	-1.0832	0.86649	-0.112066	-0.345685	-0.351354	-0.304867	phyl
36609	1.16519	0.646052	-0.740984	-0.434582	-0.484314	-0.661965	-3.09203	-0.751819	-0.503515	-1.6282	-0.453296	-1.60134	Oaz
36634	3.21135	2.80048	3.8379	3.77142	2.30247	3.57212	-0.232336	2.45719	1.55642	1.08637	-0.0392524	0.883788	CG12858
36639	2.08022	2.38968	-0.516761	0.339838	-0.375091	0.0846997	-1.30884	-0.297752	-0.96425	-1.9039	0.619401	-0.753231	CG10151
45318	3.43346	3.55951	2.11664	1.77549	0.386619	1.25936	-1.07626	0.660283	-0.707804	-0.364764	-0.744608	-0.840875	kn
36653	4.54868	4.92979	1.06666	0.945252	1.19209	1.77961	0.546628	0.515189	1.21829	1.17748	2.39107	1.13244	SMC2
36669	2.54592	3.03502	0.957375	1.56261	0.511151	1.09193	-0.60624	0.789047	-0.417904	-0.410799	0.806971	-1.12818	CG10253
36670	3.31738	3.96183	2.26899	2.02156	1.33986	2.10872	0.335701	1.57844	1.17724	1.10431	1.42456	1.09655	Lap1
246637	1.41169	0.363426	1.59727	1.7354	0.828515	1.1016	-6.1494	-0.119207	-0.174411	-0.0596975	-1.38434	-0.825757	CG30475
44129	4.13244	4.03507	2.18922	1.98363	1.97791	2.09857	0.0346531	1.79063	1.70593	0.574377	0.586606	0.696533	hbs
36678	5.40761	5.55985	3.7078	3.72347	2.60284	3.45931	0.801692	2.35341	2.028	1.77375	1.88607	1.67227	chn
36697	5.1749	5.96165	4.12536	3.93183	3.14522	3.76625	1.82751	3.22065	2.84807	5.11233	3.31861	4.85544	mus210
36702	0.353493	0.362825	-0.364688	-1.17528	-1.38894	-0.173055	-3.91927	-2.28759	-2.91571	-2.77736	-2.45046	-2.68559	Hr51
36703	4.82152	4.63905	2.22635	2.3141	1.36428	2.14305	-0.13028	1.19915	1.08967	0.698965	1.17797	0.672194	unc-5
47121	5.12464	6.03181	0.754056	2.63215	1.78615	3.04045	1.43801	2.76074	1.92464	2.39384	2.24754	2.40332	dup
36714	4.31943	5.4125	-0.606277	-0.884838	5.78035	-0.482863	0.455372	5.07205	3.13294	1.01325	-0.614045	0.862597	CG12964
36733	1.01628	-0.49857	-4.42338	-4.11698	0	-4.29997	-3.73004	0	-4.31144	0	-2.26123	-4.49635	CG8214
36736	3.64877	3.7233	2.11226	1.85701	2.22715	1.93304	0.212801	1.39011	1.32207	0.42439	0.862348	0.499595	CG30089
36743	3.56498	4.94034	2.659	2.81761	2.06635	3.40856	0.361193	1.99235	1.99888	2.29566	1.86077	2.40278	tun
246445	4.60252	5.76374	1.42468	1.37393	2.26018	2.56121	0.908834	1.35515	2.32134	1.46924	2.07804	1.72484	CG30085
2768843	5.86432	5.93738	3.11983	3.00631	2.21457	3.62314	-0.109128	1.80327	2.12426	1.89953	1.9353	1.87344	CG33464
36746	5.53976	5.5915	3.27908	2.83514	2.18554	3.31157	0.590978	1.97555	1.81673	1.54039	1.4524	1.3547	sli
36771	3.58532	3.5281	3.42761	3.3508	2.12712	3.28749	-0.482792	1.92916	1.09056	0.629527	-0.03925	0.823802	SP2353
36773	5.72561	6.27966	4.37958	3.79451	4.04629	4.49318	2.40857	3.76006	3.87262	3.31873	3.59065	3.29331	Dg
36813	1.64959	1.05968	0	0	-3.09049	0	0	0	0	0	-2.83296	0	cato
36825	3.30284	4.04591	1.47515	1.61566	1.06744	1.64201	0.309972	1.00249	1.04824	1.20496	1.34529	0.744567	CG4282
246538	3.15371	3.65599	2.24905	2.42256	0.807982	2.08016	-0.531284	0.941824	-0.0877554	-0.0898973	0.608464	-0.0963795	CG33960
36840	3.54324	3.07483	3.25675	3.83716	2.68081	2.76538	0.0169954	1.90091	2.07424	1.32883	1.02683	1.47564	CG4409
36846	6.71076	6.975	4.1501	3.72132	3.31999	3.99045	2.01949	2.77933	3.45087	2.58024	3.13232	2.57024	Sema-2a
36848	2.10258	2.2098	2.38875	2.04608	0.989112	2.06468	-1.60912	1.126	0.171513	0.255949	-0.532622	0.5353	Syn2
36849	2.20359	1.53108	0.855891	1.33954	0.642196	0.76518	-2.03054	-0.0404075	-1.08742	-2.36668	-3.6772	-1.50271	DAT
36860	4.81094	5.34741	3.07677	2.91098	5.45794	2.67524	1.08269	4.55376	3.24256	0.965077	2.31711	1.02082	CG5065
36862	2.34727	1.87752	2.55584	2.73242	1.23296	2.57664	-0.830451	1.63312	0.227343	0.0978134	-1.81626	0.193226	gprs
36876	4.01636	3.40753	4.77221	4.47819	3.44062	4.43745	0.856931	3.34195	2.80078	2.46888	1.82418	2.22551	unc-104
36899	1.85586	1.43393	-0.610001	-0.25556	-1.35311	-0.362156	-2.3619	-0.858484	-1.50231	-1.76622	-0.988001	-1.62689	CG15614
36920	3.82913	5.8031	1.26942	0.910319	0.269882	1.08569	-0.289529	1.10722	0.00361759	0.109945	-0.0627562	-0.0719872	tef
36950	6.8323	7.31946	-2.84499	-2.12355	6.43895	-3.30654	2.8691	6.04937	1.29611	0	0	0	CG30101
36957	2.8898	2.78661	0.373852	0.737592	0.195907	0.354996	-0.318814	-0.67806	-0.179526	-0.616074	0.213333	0.36613	Lhr
36964	6.00309	6.5985	4.07504	3.92711	3.4537	4.11789	2.61975	3.48045	3.38361	3.64054	3.49001	3.46459	CG14478
36967	4.70578	4.00963	0	-1.70382	-2.69056	-3.47177	0.185621	-3.56882	0	-2.3449	0.47386	-2.0832	CG6520
36971	5.7853	5.29758	-0.253941	0.566183	4.35554	1.83393	2.24494	2.21277	5.13355	1.81279	4.32306	1.47618	CG14479
36996	2.80079	3.62184	-0.93751	-1.12616	-1.43133	-0.195478	-1.25358	-1.75519	-0.322826	-1.23007	0.906038	-0.790474	RhoGAP54D
44879	2.08287	3.34551	-2.87097	-2.14953	-1.96634	-0.899557	-2.44066	-1.25964	-2.02206	-1.20564	-1.97184	-2.20697	rhi
37014	3.9332	3.39567	0.840248	1.07777	1.14046	1.61351	0.519216	0.452459	1.44966	0.941093	1.4986	1.56028	CG10933
44870	4.03261	4.54093	-0.944166	-1.36102	-0.903187	-0.755517	0.121077	-1.64106	-0.927457	-0.969679	2.13333	-1.39247	sub
37027	3.17651	3.40761	0.494025	0.85965	-1.18631	0.395047	-1.61998	-1.55	-2.20139	-2.06304	-2.73613	-0.386301	HLH54F
37032	0.327657	1.0038	-1.39105	-0.828842	-1.80834	-0.589562	-3.43467	-1.51669	-3.60104	-2.87772	-2.96586	-1.98272	CG6362
37036	5.52694	5.98709	4.04785	4.25126	4.27669	4.1191	2.24767	4.00978	4.027	4.28312	2.85098	4.38363	CG5033
37042	3.75122	5.39031	-0.620651	-0.74167	-1.35757	-0.936648	-0.981516	-1.17925	-0.887224	-1.41088	1.25039	-1.33517	thr
3885598	2.4859	1.85665	2.59497	2.40824	0.998011	2.24802	-1.8114	1.23394	-0.0352568	0.0294628	-1.53524	0.202592	dpr13
37064	4.38888	5.49999	0.0389593	-0.0226954	5.2618	-0.137793	-1.08769	4.22881	2.95154	-0.31146	-1.49602	-0.0612328	CG5756
37065	5.17891	5.75355	3.5629	3.27385	3.08031	3.63862	1.95148	3.01323	3.08124	3.45892	2.92208	3.01699	stau
53579	3.93158	4.16868	1.59488	1.8064	0.747711	1.93515	-0.663639	0.813425	0.0768815	-0.784769	0.0485366	-1.26003	Dip3
37076	3.90255	3.83049	2.64377	2.71284	2.08604	2.91563	0.895646	1.77555	2.06061	2.17017	2.49428	1.77121	CG10915
37089	4.73351	4.28971	2.82183	2.92557	2.6329	3.05597	1.72518	2.37586	2.2195	1.74607	2.37415	1.83269	fj
44027	4.20033	4.81404	2.77121	2.41368	2.35087	3.27223	0.599666	1.7468	2.56441	1.965	2.33308	1.80901	sbb
37126	2.2439	2.20452	2.4011	2.30181	1.45083	2.34587	-1.18263	1.22345	0.764173	0.697323	0.287905	0.79132	CG30116
37129	2.07092	1.23511	2.56605	2.34492	1.27654	2.4564	-2.2659	1.22238	0.0119815	-0.388618	-0.469595	-0.302828	CG5226
8674053	2.07092	1.23511	2.56605	2.34492	1.27654	2.4564	-2.2659	1.22238	0.0119815	-0.388618	-0.469595	-0.302828	CG42510
37149	5.32805	5.03437	0.937307	1.71159	2.79379	1.13287	0.389645	3.04389	0.808238	-0.0103436	0.720953	0.163897	edl
37152	2.63597	2.89679	2.11151	2.01756	2.03964	2.69558	-0.565369	1.65812	1.828	1.17892	2.31354	0.81714	CG15072
37161	1.6626	1.52619	2.27954	1.98142	1.01243	1.89176	-1.58653	1.25571	-0.00161901	1.09454	-0.420051	1.02411	Hs3st-A
37167	4.29779	5.33447	0.765603	-0.115683	4.86151	0.184691	-0.263298	4.13947	2.58491	-0.603362	-2.20952	-0.651659	CG15080
37172	2.59289	3.06184	1.61758	1.834	1.21153	1.72068	-1.21074	1.15728	0.720372	-0.0634454	-1.54112	0.199342	CG15097
37179	3.94033	3.78261	0.474208	1.02178	-0.275657	-0.0457342	0.822894	-0.628544	-0.298217	-0.297371	2.53651	-0.134553	CG18190
37185	3.95372	3.84894	2.06664	1.77962	2.81812	2.07995	0.863522	2.18613	2.554	2.44603	1.75356	2.27708	sano
37191	-0.329918	-1.25552	0.0694465	0.085424	-0.995573	0.308428	-3.52763	-0.823892	-1.62361	-1.59218	-3.13586	-2.80852	5-HT1B
37196	1.68825	1.40163	1.92023	1.70186	0.836231	1.85922	-1.68624	0.674864	-0.116393	-0.181606	-1.57786	-0.454699	5-HT1A
37201	5.0993	5.2293	3.02709	2.56544	2.47819	2.81655	1.7724	2.49643	2.40802	1.74195	2.23241	1.89234	ena
44855	6.77889	6.17262	3.18056	2.87953	0.0241218	2.89765	-3.27463	-0.418046	-2.3966	-2.91033	-0.471676	-3.45598	rib
37219	2.99263	3.2585	2.27796	2.07576	1.64244	2.14338	0.0612316	1.24499	0.174291	0.286942	-0.8988	-0.0435964	Rgk1
246473	0.092437	0.357804	0.922713	0.861522	-0.0926219	0.999757	-5.593	-0.259986	-0.174411	-0.304878	-3.49192	-1.82576	CG30127
37223	4.68528	4.53114	3.70227	3.51205	3.45615	3.89439	1.65937	3.47418	4.09218	3.1125	3.9909	3.28747	CG9416
2768853	0.392419	0.130317	-2.32225	-1.41664	-1.37771	-1.92202	-2.8679	-2.79173	-2.10892	-1.36415	-1.52348	-1.98231	mei-W68
37245	1.65099	1.05304	-2.37031	-2.57487	-1.43686	-1.6385	-1.55799	-1.54603	-0.718834	-1.41997	-0.624037	-2.05314	Oseg6
37254	4.37702	4.69945	3.16496	2.52376	2.41396	2.8199	1.1359	2.00828	1.83519	1.51668	3.52607	0.915359	sm
37257	2.1545	1.59723	-3.35008	0	-0.860482	-0.226662	-3.65673	-1.34552	1.90509	-2.09979	-3.18792	-1.42305	CG15905
37272	4.78923	4.83281	3.36332	3.07511	2.2204	3.10163	-0.0268627	2.22202	1.65772	1.06564	1.82071	1.26847	Toll-7
37277	5.24016	5.09715	2.07702	2.02728	2.28163	2.48953	0.810205	1.86987	2.0266	1.57523	1.82414	1.64212	18w
44848	1.75073	4.50535	0	0	0	0	-3.49347	0	0	0	0	0	plu
37298	3.29899	4.17199	2.13726	2.19931	1.81658	2.42727	0.363149	1.64708	1.832	1.51107	1.80135	1.55424	CG16868
37310	1.43174	1.10112	1.57829	1.72891	0.698473	1.5152	-2.06956	0.360534	-0.516078	-0.898338	-1.27208	-0.923571	CG12484
37316	7.93367	6.36637	0	0	0	0	0	0	0	0	0	0	CG13427
3772580	3.52424	3.01134	1.76138	1.8216	0.493834	1.76744	0.371588	1.06335	0.45636	0.149176	0.245469	-0.275964	CG13430
3772419	3.57554	3.06154	1.81274	1.87296	0.545193	1.81743	0.421418	1.11471	0.506756	0.200535	0.295674	-0.224604	CG18065
43862	7.60334	6.51495	4.70408	4.63216	4.8022	4.81309	3.92124	4.19663	4.54815	4.26381	4.67194	4.19431	bl
2768858	1.58432	1.28611	2.25165	2.05442	0.84928	1.8619	-1.80561	0.932036	0.0392456	-0.926741	-1.3368	-0.713948	dpr
37355	3.29926	3.45993	0.525383	0.387315	0.449628	0.650624	-0.382784	0.0801505	0.289565	0.847367	0.494112	-0.198777	insc
37363	1.92184	1.651	1.60958	2.0683	1.2291	1.8928	-2.40274	0.305645	0.485149	-0.703353	-1.43303	-0.931193	CG9236
37367	1.05333	1.25748	-0.145417	0.524806	-1.51087	-0.530557	0	-1.39254	-1.9316	-2.25268	-2.53346	-1.8755	Rx
47894	0.696893	0.703615	-1.50838	-1.2085	-4.75105	-0.83183	-2.64041	-2.62932	-5.14321	-2.08347	-2.90856	-2.72865	hbn
37373	2.64922	3.03122	-1.94621	-1.63981	4.11668	-1.23783	-0.6679	3.16634	0	0	0	-2.01918	CG15650
37375	1.6145	1.95352	1.97346	2.0383	0.473483	1.72308	-2.63721	0.290659	-0.370991	-0.511711	-2.39249	-1.3204	CG15651
37377	2.44854	2.25435	-1.47933	-0.885466	-0.65395	-0.360743	-0.78759	-1.44976	-1.07993	-0.395756	0.972919	-0.0252494	dgt3
37379	4.39363	4.73984	3.14497	2.76718	2.73267	3.0958	1.15574	2.33161	2.27768	2.33836	2.22919	2.13885	CG10543
37386	5.79375	5.86943	3.1357	3.19469	3.07455	3.61854	2.27995	2.73042	3.27758	2.50921	3.46925	2.24432	shg
37400	2.54568	2.38201	0.194197	0.730828	-0.616673	0.209285	-1.76675	-1.13417	-1.72667	-0.910248	-0.579223	-1.77408	king-tubby
37403	3.45227	4.14016	1.11325	1.4529	1.4223	1.70228	-0.067228	1.0367	1.0947	0.445598	1.96554	0.188775	Magi
37422	3.93348	3.62846	2.26649	2.21747	1.95323	2.69025	0.419443	1.66024	1.74456	1.55393	1.75164	1.81142	CG18375
45280	3.33182	3.06492	2.50076	1.98731	1.45913	2.47468	0.34375	1.99151	1.6763	3.03854	1.55468	2.97803	cv-2
37447	6.2179	6.37115	5.16725	5.05722	4.44895	5.45482	2.81706	4.62303	4.49304	4.43494	4.78512	4.20168	Sdc
37455	5.04241	4.78879	3.60508	3.35664	3.4082	3.92428	2.12531	3.1227	3.55687	2.67168	3.82013	2.45646	Egfr
8673989	1.1674	1.48162	0.710828	1.16273	0.511968	0.676639	-1.97341	0.87045	-0.409345	-0.164488	0.103247	0.996289	CR42547
37465	5.35084	5.23927	4.05021	3.96607	3.53023	4.0906	2.40487	3.4756	2.9675	2.76283	3.24878	2.6703	CG10082
37481	9.81959	9.16596	6.36907	6.64597	6.42329	6.75963	6.38102	5.46534	6.38474	5.38193	6.47872	5.52264	HmgD
37482	5.28244	5.86999	0.776117	1.47162	1.86192	2.12448	0.567644	1.26744	1.36767	0.934542	2.22316	1.10799	LBR
37485	0.22022	-2.97982	-3.08756	-2.77151	-2.75824	-1.9545	0	-1.82915	-2.229	-2.82762	-4.50071	-3.15088	lox2
37486	3.2006	4.14777	-1.59137	-0.922394	6.08899	0.57269	0.248821	4.42433	4.10089	1.01909	1.46388	1.17216	CG4386
5740472	4.12447	4.34696	1.83635	1.87178	1.51134	1.60591	0.150385	1.5807	0.877955	0.734971	1.29764	0.433833	Fili
5740565	2.36807	1.65701	2.85586	2.79554	1.46047	2.73314	-1.07243	1.65489	0.325989	-0.168133	-1.16237	-0.151683	CG34370
37523	3.55763	4.42346	-0.0955534	0.513352	-0.442729	0.0673078	0.558972	-0.466403	-0.276526	-0.281964	1.49399	-0.975177	mei-S332
43852	3.09207	3.51529	1.60642	1.67941	2.03664	1.38088	-0.0650493	1.83831	1.92597	0.536246	0.650057	0.906552	a
37542	4.69937	4.90993	2.16488	1.89167	1.4549	1.98804	1.36743	1.32086	1.51357	1.48618	2.22942	1.12028	ari-2
5740599	1.49742	3.68949	-3.26712	0	0	0	-2.88398	0	0	-2.75052	0	-1.41577	pgc
37552	3.16075	3.00398	2.88775	2.42941	1.8237	2.70632	-0.641417	1.46679	0.95907	1.17344	-0.0859017	0.991625	CG11206
37555	2.99396	3.29699	0.813952	1.00057	0.408821	0.596995	-0.194739	0.309308	-0.314007	-0.547626	0.669097	0.467916	wrapper
37557	6.09632	6.31907	4.8333	4.78701	4.83142	4.52247	2.97887	4.07296	4.34923	3.29118	3.46692	3.82839	CG3624
117331	4.58435	3.69953	0.614777	-0.12744	-0.428125	0.545947	0.178752	-0.59349	-1.63224	-1.88982	-2.58202	-2.81715	ventrally-expressed-protein-D
37561	5.18263	5.58462	3.0238	2.90803	3.12284	3.28995	2.22429	2.21687	2.65891	3.45319	2.88533	3.31312	qkr58E-1
37567	1.58071	1.4852	1.22541	1.6958	-0.257932	1.29346	-4.89682	-0.531705	-0.834375	-0.73581	-3.42801	-0.866128	CG10384
37570	3.27506	2.88137	1.98976	1.99028	2.01321	2.35838	0.0575114	1.81604	2.17916	2.63857	1.15408	2.55287	CG4554
37573	3.76993	3.86534	2.09689	2.04365	2.31272	2.65912	0.775644	1.69098	2.17319	2.0817	2.47914	1.89577	px
37583	1.69402	2.27472	1.439	1.29836	0.123548	1.55998	-1.64829	0.353238	-0.472876	-0.798552	-1.36628	-0.396318	CG33143
37602	6.19141	5.69231	3.23016	3.28694	1.97226	3.18802	2.53606	1.83698	1.92975	1.93275	3.16497	1.62517	ppa
37603	4.57521	4.58265	2.48306	2.22723	1.20159	2.4379	0.243107	1.42895	1.25217	0.853774	1.43772	0.433721	robo
37614	1.29314	0.943275	1.23285	0.536744	0.184668	0.967757	-6.30051	-1.05484	-0.875616	-3.08364	-1.3762	-2.14844	CG42260
37618	7.2268	8.77697	0.037303	0.932936	0.941614	0.734953	1.77609	-0.181778	0.700471	-0.261278	3.23383	-0.0812648	CycB
37619	0.315217	0.17387	-2.11991	-2.22855	-1.15639	-1.7741	-4.42656	-1.05558	-1.8925	-5.45458	-5.54272	-3.14558	stl
37621	0.450924	0.469604	0.226178	0.118414	-0.677636	-0.452759	-2.80731	-0.211255	-2.05529	-3.57229	0	-1.57362	CG42284
37632	1.83117	4.86985	2.05086	2.29728	0.508031	1.84034	-1.17091	0.960606	-0.477307	-0.333856	-0.769602	0.400284	CG13532
37639	2.673	0	0.759057	0.774389	0.652945	1.49936	-0.383993	0.710254	0.995765	0.498918	1.00746	0.639595	MED23
37640	2.67083	3.87283	0.756575	0.771907	0.650463	1.49715	-0.386475	0.707772	0.993283	0.496437	1.00498	0.637113	CG3700
37641	5.49343	5.99097	4.68258	4.40677	5.47695	4.73929	2.5732	5.26492	4.36691	3.61039	3.8086	3.37562	nahoda
37654	0.633886	1.31881	-1.74649	-1.80186	-0.251293	-1.08954	0	-1.75997	-0.188964	-0.901912	-0.638671	-2.18123	CG9895
37655	3.3027	2.83452	0.169295	-0.0451354	-0.64854	0.0556694	-1.72232	-1.52681	-0.955806	-1.30288	-0.391014	-0.555753	twi
37679	4.12507	4.13077	1.48789	1.46645	0.244555	1.68597	-0.805416	0.939218	0.119067	-0.353988	0.271457	-0.139337	CG34371
246601	8.63059	8.95238	5.19136	4.73796	6.12608	4.72799	3.78003	5.78683	4.91594	4.0276	2.60909	5.37479	CG30413
37695	1.4125	1.40288	-4.4692	-2.1628	-0.0727172	-3.02386	-3.3669	0.4879	-0.656823	-3.21891	-4.02484	-3.95721	CG3502
47869	3.23798	3.71585	1.72428	1.88131	1.51728	1.98742	-0.0987288	0.823584	1.78805	1.78583	1.73793	1.70022	vir
37712	-0.146986	-1.27962	-0.272752	-0.197593	-0.907486	0.390166	-6.51109	-1.47763	-2.2445	-1.95415	0	-4.67333	CG5357
5740629	0.692864	-0.406948	0.838965	0.969075	-0.213797	0.564276	-2.8289	-0.566844	-1.47975	-0.897887	-3.68201	-1.8745	CG34372
37724	1.86888	2.79225	0.605895	-1.00359	0.168221	-0.26441	-1.83441	-1.48702	-0.0724313	-2.17034	-0.152311	-1.46716	bw
37729	5.25585	5.64473	2.52087	2.6791	2.1193	2.70907	2.09255	2.05448	1.91392	2.45398	2.98322	2.05576	Dcp-1
37734	5.68316	5.76233	3.82707	3.81715	2.58526	3.697	1.77121	2.9601	3.12905	2.34912	2.53098	2.677	apt
45976	4.73499	6.45465	1.24609	1.49056	0.592186	1.38558	-0.826099	0.854719	0.736229	-0.111805	-0.226043	0.628503	retn
37749	2.89599	2.95206	-0.219068	-0.340796	-0.273958	0.462341	-0.591719	-0.743617	-0.0449552	-0.183941	1.19738	-0.0797354	CG30183
37772	-0.749273	-2.29989	0.445001	0.73905	-0.625975	0.394019	-6.04593	-1.25348	-1.96286	-2.03745	-2.99216	-3.0049	CG5549
37778	5.84198	5.25254	3.45328	3.81672	3.24296	3.91761	2.7046	2.87569	3.49697	3.61071	3.71094	3.53313	gbb
37785	4.87434	5.74369	3.30977	3.04289	4.67502	3.19252	1.66228	3.93967	2.94971	2.72777	2.62752	2.40729	ken
49713	2.27659	2.06329	2.32801	2.65306	0.970929	1.99454	-1.31688	0.645955	-0.245106	-0.310758	-0.289671	-0.164408	alpha-catenin-related
37830	2.33095	2.96899	-0.748014	0.256088	3.0042	0.506601	-0.908209	1.65	1.22395	-0.90619	-0.698866	-1.22945	CG4324
37854	1.43498	1.46636	1.37547	2.00871	1.09994	2.03173	-1.97032	0.74398	0.148711	-0.606024	-2.50151	-0.388973	CG10339
37856	4.758	5.34647	2.17993	2.21605	5.09397	1.9234	1.54585	4.7214	3.18785	0.535912	0.306609	0.562667	CG16786
37860	3.08713	3.46388	1.89778	1.26048	0.717793	1.76543	-0.611011	1.03239	1.10368	0.837641	1.2459	0.528371	CG4049
37861	3.1114	2.34158	1.22991	1.4091	0.0129905	0.994868	-1.55068	-0.817121	-0.842577	-0.841731	-1.08187	-1.67956	CG3253
37874	3.60923	3.77906	2.10088	2.47051	1.16433	2.75183	0.4233	1.37667	1.5592	1.59466	1.82843	1.47951	CG3363
37879	2.77649	3.06704	2.54981	2.57556	0.848922	2.23002	-1.07018	1.04999	-0.220056	-0.142146	-1.53741	-0.0613789	CG30419
37886	3.17524	2.99623	2.16958	2.29914	1.02204	1.84818	0.0875951	0.982492	0.756957	-0.378546	1.03856	0.272369	nvy
37888	7.88268	7.8106	4.05588	3.97088	4.60968	4.59195	3.72078	4.08311	4.30666	4.39997	3.93829	4.43237	betaTub60D
37889	5.14756	6.17972	-1.11384	-1.65543	4.28842	-1.07289	-2.00545	3.2895	1.25444	-3.03347	-4.1216	0	slbo
37892	2.01171	1.70328	2.30868	2.09139	0.76054	2.20342	-1.72397	0.786054	-0.1481	-0.28524	-2.09638	-0.127815	mAcR-60C
37932	3.83576	3.95004	2.35095	2.4981	1.56161	2.23207	0.882991	1.03437	1.62713	0.830918	1.83364	1.08969	CG3548
37936	3.31634	3.20221	2.67576	3.58649	1.90419	2.66839	-0.72642	1.70702	1.20407	0.578893	-0.140371	1.10237	CG42361
5740774	4.44122	3.54208	-1.90363	0	0	-2.77967	-3.20557	0	-2.79112	-3.43928	0	0	CG34214
37953	3.19372	2.9883	3.22549	2.86448	1.82001	2.83289	-1.14812	1.50036	0.874854	0.572063	-1.18903	0.322654	CG33988
37956	4.36176	5.03411	-3.52417	-2.21777	5.83369	-2.33037	-1.13039	3.4295	4.09857	-3.76799	0.44534	-2.59714	spz6
37977	3.95353	4.59062	1.24889	1.40114	0.769138	1.41156	0.643989	0.774419	1.02568	0.734461	1.87285	0.838378	CG16896
37981	2.03	1.83652	2.08942	1.49948	0.796636	2.06589	-1.51525	0.898681	0.511811	0.354483	-0.165058	0.15654	NaCP60E
37982	7.04271	7.87273	-2.9226	-1.46285	8.09944	0	2.31176	6.77543	4.85207	-1.06309	0.229209	-0.764428	CG9083
37993	1.73136	2.02106	1.78723	1.91429	0.34867	1.40876	-1.79521	0.429703	-0.817231	-0.904269	-1.25334	-0.599497	CG12851
38000	4.79796	3.97852	3.51278	4.03154	3.08044	3.73238	1.72276	3.28182	2.99341	2.38043	2.91241	1.94926	CG3829
38004	2.62989	2.16454	-0.643786	-0.697689	-0.0166885	-1.25734	-1.68741	-0.414534	-0.766312	-3.13046	-2.97168	-1.45372	gsb-n
38005	3.85231	2.83304	-1.15409	-1.58465	-1.98642	-1.03068	-2.78267	-1.6423	-2.77912	-3.22573	0	0	gsb
38007	3.13235	3.06175	1.60988	1.62318	-0.203833	1.47346	-1.91762	0.384412	-0.446494	-0.945638	-0.597474	-1.25991	CG16778
38038	7.88717	7.98326	7.09083	6.86683	5.87125	7.63715	4.0424	6.62291	5.60452	7.70479	5.78059	6.23509	CG16971
2768996	6.08483	6.29628	4.36155	4.44179	4.05332	4.32124	3.02976	4.02943	3.5034	4.15756	3.60924	3.64987	CG33229
44811	5.36014	5.64769	4.04999	3.57283	3.21124	4.1229	2.23033	3.27869	3.50932	3.27866	3.58927	3.03845	E(bx)
38047	5.90641	5.62943	6.1819	6.14263	4.64231	5.69407	2.2835	4.92174	3.3465	3.19875	2.447	3.43737	miple
44787	7.26815	7.24777	4.06606	4.33423	3.60999	4.06688	3.28587	3.28909	3.73362	2.69766	3.7126	2.68103	miple2
318243	2.13756	2.0942	-1.69952	-1.39312	-3.11682	-1.09068	-1.20709	-1.67316	-1.65855	-3.77116	-2.23636	-3.29534	CG32845
38050	0.739858	-0.17377	0.653911	0.649118	-0.0598054	1.28026	-5.46644	-0.187625	-0.140955	-0.664609	-2.41266	-1.13066	CG42377
326208	4.88859	4.5752	3.12431	3.44625	3.29842	3.32247	1.47145	3.29394	2.97019	3.57342	2.21397	3.51199	CG32344
38065	4.05113	3.75473	2.29718	1.78611	2.87704	2.32188	0.608021	2.57693	2.5501	1.56158	1.23288	1.54645	trh
38072	3.33877	3.06955	0.340542	0.784448	-0.228758	0.54802	0.090472	0.503885	0.332187	0.728334	-1.14116	0.238425	CG17181
3772549	1.0546	0.432505	-1.2971	-1.39014	0.395149	-1.48536	-2.15865	0.721893	-0.980804	3.01318	-1.42728	2.16283	ban
38086	4.02773	3.265	2.80643	2.91145	1.17905	2.57208	0.312897	1.21441	1.12737	0.0701383	0.0344746	0.384309	CG13894
38087	4.62859	4.23179	3.23717	3.43536	2.06769	2.99754	1.43287	2.52596	1.86523	2.28917	2.11541	2.29649	CG13895
38090	1.63519	3.07965	-0.73558	-2.16326	-0.980063	-0.931206	-2.08032	-4.02826	-1.62075	-4.02192	0.353946	-2.54263	CG13897
38091	7.40293	7.02768	5.69463	5.565	5.36445	5.38722	4.17834	5.55541	5.05714	4.48827	4.85721	4.62595	emc
38099	0.536179	0.443189	-1.55767	-2.40782	-3.3401	-1.83312	-3.39938	-4.06637	-3.71776	-3.35701	0.678001	-4.48763	CG13889
38101	1.70035	0.262739	2.40531	2.37696	0.743784	2.23885	-2.55369	0.836777	-0.0476352	-1.08986	-2.10303	-0.413117	dpr20
38102	0.872618	-2.01542	1.79418	2.19065	0.724915	1.91906	-2.55287	0.64147	-0.0209388	-0.730586	-1.74011	-0.831041	CG12502
44786	5.02834	4.65577	-0.617584	-1.46872	-1.66404	-2.18223	0.741343	-2.12727	-2.77866	-1.76584	1.39533	-1.37861	nerfin-1
38110	3.14487	3.3209	2.93337	2.43348	1.35948	2.56253	-0.508191	1.10655	0.464	0.515779	-1.13559	0.12356	CG13908
2768997	2.81359	2.79736	2.40962	2.91514	1.28506	2.41604	-1.96721	1.29617	0.0167342	-1.09284	-0.0935119	0.490787	CG12038
44254	4.75862	4.75578	3.00292	2.69894	2.62984	2.93935	0.422266	2.29871	2.61988	2.34602	2.27436	2.12688	bab2
53472	2.55128	3.08525	2.3012	2.8475	1.50317	2.5413	-0.679535	1.58094	0.560925	0.130233	0.129729	0.311171	Aplip1
38135	4.35035	4.73269	-0.920864	-0.307735	0.155642	0.244975	0.362678	-0.496739	0.277712	0.0742055	2.43725	-0.370334	Klp61F
38152	8.5856	8.97206	-1.18015	-1.87375	2.79773	-1.05674	-3.07177	-2.73875	-2.65317	-2.51482	-2.60296	-3.83808	CG9184
38159	5.14988	5.85875	3.24363	3.46148	2.98474	3.21458	1.54707	3.11197	2.97061	2.72417	2.28189	2.94017	CG2199
38169	0.774618	2.1351	-0.832956	-0.600554	-2.92832	-0.387614	-3.13961	-1.66909	0	-3.31963	-3.40776	-4.09035	stet
3885628	0.917148	0.994463	0.499109	-0.33055	-1.18122	0.0964543	-2.65554	-0.644452	-0.973914	0.172827	-0.867112	-1.08615	Ir62a
38194	2.15833	2.04334	0.980357	1.69798	0.617298	0.884362	-1.84953	0.0528077	-0.927134	-1.25114	-0.706842	-0.848938	GC
38195	5.18251	5.74482	4.49993	4.54478	3.55324	4.59889	1.8106	3.57631	2.68277	2.65789	2.92731	2.58255	CG13928
38196	4.93544	4.6426	5.31924	5.40496	4.26182	5.23088	0.442006	3.83276	3.23845	2.66421	1.47591	2.7781	n-syb
38198	5.38059	5.35251	2.98292	3.39844	2.38763	2.84742	1.47772	1.78689	1.89631	1.01082	2.06325	1.53555	Bgb
38211	8.37111	8.05895	-3.01189	-2.70549	0.593177	-2.88848	0	-3.57049	0	0	-4.4347	-4.66983	CG12011
38214	1.89352	2.22255	0.0761503	1.17902	1.05406	1.16187	-1.82537	-0.0698807	0.401559	-0.397927	-1.20021	0.124718	CG7991
38219	2.8629	2.02021	0.0345715	1.02993	0.157289	0.971372	-0.57008	0.310891	-0.191014	1.15944	0.343428	1.71386	Oseg4
38222	3.69407	3.64996	1.11539	1.1566	0.410334	1.01452	-0.272972	0.54399	0.1946	-0.235057	0.431633	-0.0505418	CG13921
46719	2.68306	3.54683	1.13107	0.947489	1.46747	1.28299	-0.34328	0.208305	1.12643	0.692681	1.31599	0.844068	dlt
38254	0.930485	1.0317	-0.220916	0.0751439	-1.95372	-0.428475	0	-1.30147	-2.5944	-3.77798	-2.54419	-2.0551	CG42234
38257	3.28158	4.03474	0.133432	0.16276	0.444302	0.857641	0.0580803	0.389153	0.787766	0.549579	1.60869	0.43292	mu2
38258	3.98459	3.55563	0.923366	1.52639	1.45044	0.80879	0.793368	1.01218	1.03264	0.980946	1.48687	1.36311	CG5690
38273	3.65444	4.19774	1.42352	1.16395	2.79424	1.50752	0.522679	2.15811	2.11152	0.6476	1.87804	0.806149	CG15822
38280	5.0074	4.16214	-1.88606	-1.9947	0	0	0	0	0	0	0	0	CG8960
38282	-0.749186	-1.38389	-0.693678	-0.588624	-2.99068	-1.23585	-6.52389	-3.02095	-4.1053	-3.1596	-4.47012	-5.29021	osm-1
38298	0.376236	-0.149496	0.96616	0.921368	-1.01147	0.541363	-3.8185	-0.433236	-2.22998	-1.94831	-3.76472	-0.940956	DmsR-1
38324	2.92917	2.44665	0.712343	1.12021	0.163417	0.846452	-0.206816	0.632711	0.290682	0.585862	0.845384	0.458971	CG12182
38327	5.72652	6.11066	4.05716	3.94676	3.89986	4.34994	2.62111	3.55952	3.77402	3.6878	3.87283	3.50602	MEP-1
38334	1.31259	0.938313	1.56639	1.55662	0.320708	1.62542	-2.40441	0.481828	-0.598937	-0.662212	-2.87346	-0.86977	CG14950
38336	0.824259	0.147596	0.601331	0.528695	0.301031	0.922651	-4.15818	-1.01781	-1.07511	-1.60124	-1.68937	-1.761	CG16976
38337	1.33923	0.562469	1.85592	1.84942	0.643863	1.9238	-3.12868	0.450239	-0.29505	-0.943612	-1.67599	-1.08581	CG12187
38347	5.02802	4.88186	2.69001	1.90724	2.00559	2.82938	1.5382	1.96952	2.15242	2.00575	2.78665	1.68996	CG2083
38349	3.50709	3.18012	-1.28561	-2.2016	-2.7733	-0.205432	-3.39962	-2.21861	-1.69218	-1.72498	0.269257	-2.3531	CG9973
3885633	2.0503	1.34511	0	0	0	0	0	0	-3.83034	0	0	0	CG34025
38367	6.7993	6.45418	3.8298	3.60732	3.49855	3.68968	3.22115	3.13672	3.37581	2.87439	3.57449	2.5703	CG32486
38379	4.24486	4.74798	2.37923	2.63571	1.77069	2.4115	1.24795	1.59824	1.79929	1.40713	2.06964	1.59844	pfk
38385	3.77383	4.26416	2.16767	2.13463	2.07939	2.37649	0.533287	1.95814	1.97288	1.75185	2.38671	1.67203	CG12734
326265	5.15267	1.67467	-2.52855	-3.22215	-3.62392	0	0	-1.91722	-3.33255	0	0	0	CG33160
38403	4.1696	4.93951	0	-2.44479	5.36516	-4.21274	-2.05785	4.09177	2.79815	0.236061	0	0.678336	CG14960
38404	4.31028	5.42039	-2.78574	-2.47934	4.87353	-1.67975	-0.958835	3.72121	2.3359	-2.53546	-1.13816	-1.72121	CG12017
38405	4.92605	6.08554	-1.2488	-1.48988	6.03831	0.459579	-1.89649	3.63581	4.97961	0.453448	-1.08664	0.805343	CG12009
38432	6.60841	7.2841	0.604053	0.58479	5.4636	0.849511	1.92581	4.83048	2.22083	0.643675	-0.00261168	-0.31791	ImpE2
38464	1.50272	0.744868	1.2907	1.40927	0.253488	1.22271	-3.4326	-0.470646	-0.925337	-1.24007	-1.61937	-1.22623	CG14982
38468	1.28153	1.56389	1.31346	1.03534	-0.124836	1.2618	-1.96439	-0.0967462	-1.08412	-1.21481	1.1121	-1.73071	CG12605
38469	3.97713	3.83431	3.27234	2.51113	1.49714	2.88118	-1.32535	1.75339	0.712534	0.27965	-0.469674	0.321695	scrt
38471	1.49417	1.48611	-0.356	0.0184994	-2.03633	-0.647624	-2.24762	-0.505887	-0.829024	-2.10571	-2.19384	-2.42897	fd64A
45282	2.24204	1.2101	-4.51568	-4.20661	-4.62882	-3.3854	-1.54078	0	-1.22719	-2.70004	-2.32794	-3.56614	dib
38484	4.53624	3.11224	5.32496	5.36803	3.98951	5.0821	1.28231	3.76124	2.97308	2.61779	1.16382	2.78042	Gad1
38499	4.02428	4.61134	-2.87294	-2.20396	4.84333	-0.427595	-1.81702	2.79167	3.52778	-1.72956	0.181195	-1.43567	mas
38501	3.23139	3.34241	2.71608	2.92109	1.50955	2.27829	-1.32086	1.7898	0.65964	0.164171	-1.92396	0.155125	Teh4
38502	1.15843	1.16382	1.86688	2.14969	1.29102	1.78228	-2.6408	0.925389	0.774802	0.543002	-2.02798	-0.0396829	Teh2
38504	2.15633	1.71012	2.35947	2.42758	1.09391	2.2713	-1.12798	0.835882	0.170973	0.0840528	-0.98406	0.168477	tipE
38506	2.3822	3.78528	-3.92628	0	0.900919	-3.50479	-5.51982	1.23946	-2.51626	-4.96288	-3.4658	-5.28614	CG15005
38515	4.56358	4.59169	-0.0610443	0.0277661	0.324213	0.468995	0.200617	-0.706058	0.32507	0.189244	2.18549	-0.202728	pav
38516	5.98236	6.71202	3.10795	3.02187	3.04451	3.2513	1.95119	2.79963	2.99188	2.59803	3.393	2.5414	ago
38521	3.35235	3.38454	3.31313	3.53084	2.00075	2.98309	0.170553	2.42414	0.951715	0.242068	-0.846063	1.50377	CG1268
38522	4.37989	4.76513	-0.146404	-1.10686	4.02714	-0.134567	-2.27245	1.93464	2.71441	-1.71744	-1.55835	-1.73621	CG1273
38523	5.35267	5.36051	4.15007	4.23082	4.38267	4.13035	2.36178	3.79502	4.01701	3.39856	3.80033	3.29864	CG1311
38525	2.3228	0.405033	0	-2.21338	0	0	0	0	0	0	0	0	CG11582
38531	5.68822	6.88807	-1.64949	-1.98052	7.27749	-2.74847	0.404417	5.89975	4.69365	-4.20656	-2.70973	-1.28189	dyl
38544	1.52211	0.658851	-1.62333	-1.63719	-0.28006	-4.61095	-10.6849	-0.186946	-6.68131	0	-4.5722	-4.80733	CG15020
38549	7.34975	8.22561	-2.30519	-3.58375	5.62444	0	1.29505	5.28556	-1.45628	0	-3.72799	0	CG15022
38550	6.9609	4.00531	1.05448	0.572387	4.8783	0.389398	3.54298	5.99793	2.69038	-1.94316	-3.03129	0.540937	CG15023
50172	5.57089	2.5997	0.665373	0.584323	3.12542	0.496492	1.37808	4.20728	-0.273712	-0.164509	0	-1.78055	CG15024
38558	3.07735	3.95565	-0.712426	-1.83487	4.07037	-1.47493	-0.393475	1.89918	2.23578	-2.59142	-2.8722	-2.72881	spz2
38560	3.04397	4.22804	-0.513077	-0.0934465	3.46884	0.066252	-1.00125	2.86607	0.402308	-1.15655	-1.1174	-1.20052	CG11353
38562	2.5781	0.10928	3.36342	3.1352	1.71342	2.7345	-0.908364	1.72693	0.553469	0.3768	-1.74621	0.444004	CG42540
48973	5.40392	6.31228	2.3307	2.17755	1.62228	2.35759	0.692816	1.88572	1.30224	1.02382	1.65493	0.853038	Src64B
38565	6.48962	7.05325	3.74237	3.68725	4.90727	4.33169	3.35997	3.77563	4.69271	3.62604	4.53531	3.99914	Rpd3
38590	3.94875	4.07648	2.75668	2.5083	1.20016	2.15058	-1.58359	1.30896	0.315799	-0.0132817	-0.0274369	-0.593182	Con
5740816	-0.162376	-0.529005	1.57032	0.571381	-0.777289	0.777709	-3.48086	-0.677951	-2.10621	-1.50887	-3.59701	-1.62424	CG34391
38631	2.81846	1.65563	-3.99195	-3.71194	-4.13745	-2.94843	-4.97128	-2.29646	-2.93029	-4.80999	-3.94309	0	spo
38634	7.65489	8.21391	-2.23736	-1.59999	3.11698	-2.78298	-2.62808	-2.88003	-2.20949	-3.6561	0	-3.97936	CG10591
38638	2.81536	2.26053	-0.679068	-1.08678	0.95455	0.658639	-3.54783	0.244616	2.13025	-0.710783	-1.64149	-1.21462	Blimp-1
38639	5.72718	5.301	3.53051	3.7398	1.62483	2.58623	-1.31437	1.96911	-1.08842	-0.839044	0	-1.27333	lin-28
38640	2.18969	2.92902	-1.12107	-2.62202	-2.21644	-0.997657	-0.987152	-2.3171	-1.49456	-2.35621	-0.242707	-2.46038	Sse
43892	2.755	2.79637	3.278	2.82991	1.93082	3.00886	-0.613319	1.70855	1.01677	0.498393	-0.640169	0.390429	sif
38651	5.86076	6.43477	4.67681	4.89645	5.82981	3.95619	1.31186	5.27712	3.55467	3.36578	1.74219	3.47772	Cralbp
38652	5.01222	5.30836	2.82569	2.86428	2.71331	3.25113	1.49202	2.14204	2.75916	2.43685	2.52628	2.52343	Bre1
38658	2.53003	5.39059	-4.73966	-4.43325	0	-4.61624	0	-4.71329	0	0	0	-4.81263	CG5568
38660	1.79803	1.97795	-0.191247	0.614352	-2.37238	-0.262179	-4.58367	-3.25065	0	0	-3.11485	-3.72705	CG13287
3885637	2.9457	3.41658	-2.55455	-2.0507	-3.64991	-3.47013	-3.8612	-3.52818	-5.02757	-3.88922	-2.17	-4.21248	CG33993
38674	5.493	5.09688	-1.09081	-0.543404	-1.06065	-1.42683	-1.68697	-2.93892	-2.11638	-2.29996	-1.58073	-3.62322	CG10479
38677	2.37138	2.15789	2.39972	2.80336	0.492675	2.13515	-2.27933	1.2075	-0.0207732	-0.475063	-1.37116	-0.405022	CG32406
38694	1.02577	1.21348	0.168291	0.0688594	-0.455734	0.0707545	-3.46029	-1.1345	-1.37995	-2.90335	-2.1596	-2.22451	CG6619
38695	2.40527	2.32694	1.06778	0.877833	0.476062	0.832777	-1.25182	0.126703	-0.280071	-0.497182	-1.11508	-0.233801	CG13293
38711	5.5282	6.4076	-0.148553	1.26643	6.03127	-0.109204	1.58978	5.72813	1.96824	-0.214372	0.707147	-0.802604	CG13297
38717	3.74922	4.47862	2.26004	2.77347	1.86793	2.54961	0.306151	1.56517	2.14626	1.33124	1.90017	1.61022	D19B
38726	3.52619	2.0601	4.59549	4.72634	3.33923	3.99195	0.25124	3.14685	2.77211	2.29402	1.71886	2.21026	Mdr65
38730	3.55278	3.64001	1.63071	1.62052	0.677817	1.29978	-0.817145	0.945212	0.0594984	-0.745629	0.653293	-0.120681	CG13300
8674009	2.91078	3.1962	0.854813	0.444374	0.11962	0.951379	-2.92591	-0.306591	-0.448708	-1.23467	-0.121166	-0.742353	Sfp65A
38736	4.13592	4.29262	2.91756	2.97779	2.49053	2.91671	1.0685	2.18191	2.38569	1.91536	2.02408	1.54094	sfl
251414	1.17202	4.36791	-0.11363	0.263161	-0.723572	-0.852712	-3.74221	-1.40919	-1.00169	-1.60031	-1.68844	-1.50853	zpg
38742	1.60051	1.0793	2.30652	2.41086	0.890422	1.91375	-2.13753	0.913574	-0.379421	-0.533283	-2.11618	-0.525336	Glu-RI
38747	2.99332	3.58592	1.72662	1.0005	1.58088	2.42042	-1.77412	1.06224	2.05617	1.53171	1.94837	0.935682	dikar
38752	5.48049	5.45115	4.3534	4.0384	4.30285	4.38618	2.41823	4.17543	4.14817	3.09801	2.97336	2.91771	vvl
38755	2.38083	2.11885	1.78372	1.64114	0.940471	1.73947	-1.57042	0.572448	-0.172375	-0.721589	-0.511797	-0.864906	tow
38766	1.86855	1.95091	0.353543	0.589824	-0.417484	0.883076	-1.93577	0.123567	-0.790858	-1.01508	-2.10321	-0.391874	bin
38771	1.16519	0.885824	1.45634	1.79837	0.197323	1.13208	-3.6787	-0.0927959	-0.550363	-0.289577	-2.3075	-0.811445	CG8641
38773	8.78056	8.63671	-0.624281	-0.639807	9.51495	-1.8228	5.85074	8.09916	1.86617	-2.84792	-2.78405	-3.01918	Cpr65Ea
38774	4.48692	5.64812	-2.81758	-3.51118	6.2823	-3.69417	-0.957519	4.92632	2.44411	0	0	-2.30559	Cpr65Eb
38787	1.07516	0.194017	1.90449	1.73234	0.893829	2.21497	-4.37577	0.392873	-0.357863	-0.0156034	-1.58503	-0.372318	CG17742
38788	0.0890856	-0.724486	0.80366	0.340861	-0.191472	1.36412	-5.23104	-0.527729	-1.16964	-0.666329	-2.81907	-1.82016	CG42256
38801	1.66614	1.41597	2.07757	1.66612	0.603488	1.82622	-1.85533	0.626801	-0.226065	-0.327322	-1.33395	0.06573	unc-13-4A
38806	5.0362	5.33929	-0.652103	-0.155284	0.313446	0.772768	0.13293	-0.192684	0.242012	-0.130838	1.49781	-0.209324	RhoGEF4
38810	7.13051	7.2684	5.10712	5.08147	4.4599	5.06453	4.01584	4.26553	4.37703	3.61198	4.18301	4.14362	CG8600
38821	8.3091	8.39726	5.59341	5.46807	5.6429	5.47996	5.35391	5.463	5.59607	5.78259	5.75504	5.88323	akirin
2768945	1.78378	1.82616	1.52506	1.62861	0.52309	1.43467	-2.43236	0.796449	-0.119431	-0.290451	-1.50411	-0.23705	CG42458
38863	3.63305	3.9587	3.41912	3.1225	2.29015	3.24856	0.598965	1.95357	1.7409	1.29586	1.09352	1.31906	Ank2
38870	4.88506	-0.496687	5.91112	6.13045	4.48144	4.6677	1.66416	4.06183	3.214	2.38338	1.4411	3.247	CG7409
38872	0.629059	0.190012	0	-5.38565	-4.20246	-5.56864	-4.41374	-5.66569	-4.58011	-4.44176	0.113964	-5.76502	Clk
38876	2.84927	4.80657	1.66827	0.992461	0.723108	1.4573	-1.99465	1.02239	1.2694	-0.156355	-0.646548	0.330185	CG32365
38890	5.83356	6.34081	2.61136	1.94242	2.004	2.50217	1.44891	2.02122	1.85888	1.55786	2.10031	1.39267	nmo
38904	2.37259	2.84194	0.922315	0.91971	-0.362602	0.899176	-0.585627	0.321806	-0.0569515	0.0750069	0.3048	0.173219	CG7504
38929	1.935	2.77398	0	0	3.65876	-4.38577	-1.1154	3.38804	-0.195613	-3.2589	0	-2.26023	CG7201
5740547	5.37904	5.70182	-4.72218	0	3.16465	-2.27684	0.778522	3.11154	-0.217923	0	-3.56002	0	CG34461
38940	4.40435	5.2718	0	0	3.29292	0	0.690295	3.01918	-0.244292	0	0.0521909	0	Cpr66Cb
45879	4.43931	5.23341	0.12798	-0.110979	5.50434	-0.251107	-1.16324	3.16147	3.70228	-2.102	-0.166977	-1.70536	ImpE1
38957	2.88029	2.83656	0.908178	0.52741	-0.634148	0.606664	-0.960612	-0.785961	-0.775939	-0.246329	0.53485	-0.841815	Oseg1
38958	0.706422	4.83583	-3.92909	-1.62269	0	-2.22071	-3.23574	0	0	-3.6788	-1.18197	-4.00206	mtrm
50302	3.08832	3.73991	0.865134	1.05958	3.12239	0.389274	-2.05531	1.31064	1.08256	-1.77414	-0.602614	-0.514659	CG32354
46156	4.83019	5.33414	3.40857	3.0807	2.994	3.65447	1.55301	2.6025	2.79354	2.48374	2.97036	2.21688	Gug
38966	3.09144	2.80155	1.12981	1.02067	1.17907	1.65998	-0.00864684	0.624084	1.20808	-0.192907	0.963045	0.423404	CG6915
38971	2.2337	2.06801	2.46882	2.37121	0.414266	2.39722	-1.53402	0.803489	-0.964309	-0.108593	-1.20887	-0.153038	CG6765
38989	4.21401	5.40128	0.429464	0.795987	0.946624	0.457721	0.375577	0.209396	1.32666	0.131462	1.42901	0.889367	Cdc6
39014	6.70544	7.11146	1.89408	2.43832	3.03607	2.99981	1.44442	2.16838	3.09836	2.17736	3.21066	2.28807	Mcm7
39015	-0.553542	-1.44034	0.365403	0.278361	-0.184102	0.87105	-5.11238	0.259339	-0.461124	1.10734	-1.83621	0.0296377	TrpA1
39034	5.05042	7.77947	2.39412	2.06459	1.65175	2.41699	1.26954	1.83555	1.64935	1.53832	2.34456	1.36856	smg
39036	3.30062	2.68836	0.39431	0.514493	-0.185359	0.273724	-2.0461	-0.158664	-0.734418	-0.596068	-0.702065	-0.919328	Doc3
39038	2.75252	1.85321	-0.647095	0.0426354	-0.806594	0.122682	-2.01788	-0.0568305	-0.414862	-1.2266	-0.55038	-0.788136	Doc2
39039	3.97812	3.53185	1.90248	2.17485	1.65832	1.8161	0.831481	1.61951	1.18795	0.834449	1.44509	1.09194	Doc1
39052	3.39782	3.52147	3.62405	3.68709	2.77704	3.5348	-1.18789	2.23687	2.09401	1.38716	1.07564	1.04351	nwk
39054	3.06132	2.12873	4.10711	3.26077	2.1395	3.41703	-0.0655647	2.44805	1.37641	1.32262	-0.537501	0.918544	Rdl
8673997	0.332226	-0.395904	0.550956	0.376377	-0.766762	0.42658	-5.23415	-1.49787	-1.96756	-2.29981	-3.86694	-3.23493	CG42509
44484	0.332226	-0.395904	0.550956	0.376377	-0.766762	0.42658	-5.23415	-1.49787	-1.96756	-2.29981	-3.86694	-3.23493	Glu-RIB
39068	4.27582	4.02775	-0.848297	-1.46909	-0.560568	-1.16393	0.363548	-1.01235	-0.619977	-0.657927	1.88737	-0.615164	Klp67A
39071	5.23295	5.05863	4.26187	3.98665	3.20643	2.41104	2.01812	2.52466	3.60815	1.55395	2.74349	1.53873	Hsp67Bc
39082	4.10271	4.84542	1.94059	1.65265	0.940927	1.76371	-0.0806972	1.07663	0.741036	0.519724	1.56376	0.6709	CG4022
39099	4.77258	5.73791	2.90701	2.72485	1.915	2.98492	0.0960009	1.7033	1.6062	0.910381	1.58952	0.976266	CG32043
39101	0.724784	1.44965	1.27661	1.70861	-0.633584	1.66988	-2.71934	0.532065	-2.01386	-1.52703	-0.164196	-2.25504	CG14180
39105	3.41054	3.67176	-1.61509	-2.60677	2.59211	-3.07664	-3.5067	1.41847	-3.08811	0	-1.45293	0	CG32036
326183	2.31663	2.36732	-2.40921	-0.651264	2.39194	-4.28579	-3.1309	2.37791	-1.81184	0	-1.93671	-2.48218	CG32037
39117	1.44556	0.946472	0.984857	0.79086	0.154915	0.549184	-3.93668	-0.257045	-0.84499	-0.320846	-3.04641	-0.422449	CG3280
39118	6.95538	7.05441	5.73595	5.52968	5.8301	5.97774	3.75559	4.8252	5.83924	5.464	4.4292	5.04695	LanB2
39119	4.09776	4.50981	3.18672	3.35323	2.83301	3.23651	1.14208	2.90139	2.74018	2.83933	1.91562	2.86748	CG3335
39152	5.46893	4.46696	-2.53204	-1.64068	-3.62741	-3.40863	0	0	0	0	0	0	Ilp4
39158	4.3435	4.96185	2.66254	2.45626	2.00677	2.72581	0.491766	1.96	1.80766	1.53164	1.82847	1.60587	Gap1
5740788	2.69587	3.65423	-1.04277	-1.52891	1.9884	-0.913501	-2.93439	1.75904	-0.628503	-2.01488	-1.27293	-2.18613	CG34382
5740442	0.551317	-0.576219	0.953895	0.659732	0.00736918	0.811918	-5.10551	-0.436206	-0.521002	-1.64167	-2.6367	-2.39156	CG34356
50296	0.260223	0.562445	0.829534	0.487261	-0.0419494	0.707789	0	-0.728646	-1.99671	-1.22299	-2.79449	-1.76658	dpr6
39180	2.18462	2.07696	2.41555	2.1889	1.19822	2.26713	-1.19719	1.41594	0.586908	-0.0832495	-1.38184	0.154044	dpr10
44135	6.80759	8.05729	0.741112	0.79169	8.05697	1.47588	1.52412	6.89997	5.67077	1.60817	0.150412	1.55596	ect
39212	4.25694	4.90183	2.71658	2.5021	2.6786	2.82141	1.2121	2.12698	2.58591	2.37299	2.56364	2.07705	simj
39217	4.85271	4.92969	3.76281	3.64507	2.97168	3.73147	1.51591	3.0771	2.73681	2.37088	2.85835	2.23205	tna
39218	4.2407	4.56003	2.9974	3.10527	2.5706	2.86058	1.32841	2.27124	2.70978	2.42767	2.44673	2.15928	CG6418
39228	3.35564	3.19522	1.67204	1.08336	0.383071	0.953101	0.402893	0.433545	0.756668	0.284427	0.635374	0.0487968	klu
39241	4.69559	5.20776	2.89333	2.82055	3.0178	3.18765	1.75618	2.63956	2.77898	2.36382	3.2615	2.04577	JIL-1
39259	4.70135	5.55392	2.56902	2.75599	2.36222	2.62386	1.64709	2.02724	2.31667	2.17978	2.81379	1.9279	wls
39269	0.723539	1.33096	-2.30042	-1.77162	-4.98075	-3.76196	-2.38468	0	-3.18848	-1.82773	-4.72322	-2.63642	Ir68a
39284	6.33168	6.38039	4.83256	4.28375	3.28649	3.93742	2.36829	3.71666	3.31706	3.30187	2.96002	3.15586	chrb
2768957	6.0515	1.76502	-0.0233269	-1.65981	-1.14377	0	0	-1.61939	-2.08798	0	-3.11693	0	CG33500
2768958	7.2032	2.54829	5.54684	6.24552	2.8429	3.55123	-1.77631	0.796846	-0.251546	0	-3.89246	-4.12759	CG33272
2768971	1.03303	-1.95908	1.15907	0.383727	-0.301498	-0.771676	-2.33925	-1.26926	-1.42496	0	0.86653	-2.3686	CG33489
2768972	6.62574	1.24812	7.18361	7.52838	3.65053	4.56591	-2.46888	1.76524	2.16989	0	-3.58503	-3.82016	CG33271
2768982	7.66538	2.58954	4.92733	5.65004	1.04009	1.73261	0	-3.3989	0	0	0	-4.0832	CG33270
2768983	6.84381	2.00703	2.65672	3.54496	-1.7567	-1.01114	0	-4.23179	0	0	-4.68096	0	CG33269
39297	3.81633	4.5772	-0.515816	-0.302524	4.29763	0.308037	0.777442	2.69026	2.23275	-1.45817	1.46652	-0.634591	rt
39311	2.41201	2.15052	2.14363	2.15805	1.0023	1.97661	-1.24233	0.50853	-0.217867	0.199845	0.713969	-0.23865	CG32085
39317	4.97722	5.44857	1.78214	2.67692	2.97326	2.29092	2.0617	2.6864	2.90766	1.94067	2.3718	2.25238	CG11652
39325	4.00876	4.22635	3.44347	3.29778	2.15339	3.11246	0.109654	2.28988	1.18875	0.879556	0.394618	0.818999	CG6024
39334	0.584346	0.450682	0.542567	-0.355707	0.755682	1.12153	-3.46596	0.0723745	0.540278	0.372111	1.40836	-0.290731	CG42255
317849	3.39805	4.41247	1.75255	2.01652	1.2491	1.62545	0.466657	1.14033	1.2154	0.8485	1.38088	1.2149	CG32095
39340	6.45507	6.9649	1.99981	1.86166	2.20842	2.14289	2.50329	1.58774	2.17405	1.74633	2.84306	1.3782	CycA
5740513	1.71842	1.42671	2.00953	1.88666	0.681053	1.9455	-1.27624	0.67569	-0.64352	-1.06984	-2.44486	-0.605022	CG34420
39368	2.93914	2.95045	1.61616	1.74325	1.30507	2.1639	-0.0675262	1.67772	1.27738	1.70771	1.21952	1.59264	rols
37066	4.88779	5.04641	2.7161	2.68079	2.70045	2.82019	1.75894	2.36351	2.40106	1.31261	2.6192	1.57372	Sema-5c
39387	5.79138	5.87659	4.46236	4.18709	3.74636	4.36139	2.70568	3.60191	3.96547	3.01812	3.97926	2.87652	Nrx-IV
39400	3.62581	3.73762	2.17386	2.53286	1.71458	1.98914	0.0389476	1.54853	1.50846	1.40284	1.88949	1.18793	CG32100
39405	1.31355	1.35347	1.15691	0.458349	-0.341971	0.838267	-3.42773	-0.872315	-1.79087	-1.87078	-1.82141	-1.779	CG4328
39406	1.49741	1.76663	0.598548	0.26752	-0.174893	0.529317	0	-1.09498	-1.92694	-1.95852	-2.46169	-2.95985	CG32105
44118	6.76736	6.48452	4.35114	4.38604	4.11103	4.18968	3.55991	3.90662	3.71928	3.80578	4.21748	3.82934	vih
39428	3.3329	3.46365	2.53679	2.78882	2.09216	2.46386	-0.0192504	1.26293	1.13675	-0.218991	0.261792	1.03986	CG10654
39429	5.07717	5.53275	-1.40374	-0.775405	-0.372296	-0.42234	0.10979	-1.67693	-0.0438687	-0.598858	2.26915	-1.26725	sti
39435	5.98682	5.98122	4.23378	4.31253	3.78289	4.21778	2.81947	3.52159	3.95551	3.20692	3.6987	3.44237	Tsf2
39439	2.92899	3.03627	1.77201	1.55933	1.34269	1.67966	-0.287964	1.10741	0.965944	0.425816	1.01401	0.575417	ara
39443	4.36017	5.06726	2.82835	2.93615	2.29908	3.01385	1.29066	2.39791	2.70429	2.04092	2.88688	1.90535	Ptp69D
39455	4.78321	5.23811	3.22971	3.34231	2.91738	3.41056	1.80107	2.60427	2.82021	2.58557	2.88924	2.29603	CG11006
39472	1.42451	3.43441	-2.30246	-2.58102	-2.98279	-1.76401	-2.19408	-2.86106	-3.77549	-2.63714	-0.725267	-3.9604	CG11263
4379911	4.84867	5.46727	-0.983939	-0.00851016	6.35942	-1.18245	0.0790135	4.30606	3.99511	-2.47062	-0.0579448	-1.85779	CG17672
39483	4.91932	5.3717	2.79841	2.90757	2.76135	2.99168	1.82487	1.92227	2.7247	2.45568	2.98942	2.4439	SRm160
39491	6.0936	5.54906	2.54798	2.60346	1.81169	2.46374	0.471939	1.25607	1.08651	0.304454	1.79144	0.536409	trn
39496	4.53613	4.38374	-3.10004	-2.79364	2.79054	0	0	0.811894	1.33958	0	0	-3.17301	SNCF
39497	4.0501	-0.608612	-3.31401	-3.0076	6.48205	-2.19059	-1.3697	4.09443	4.15508	-0.222122	-0.60588	-1.80201	CG14111
39499	6.67079	8.0041	-1.79798	-0.228547	7.60423	-0.826572	0.895363	7.03774	5.63949	-1.06227	-1.95775	0.392081	ImpL1
39500	6.59759	7.5013	0	-1.61472	0.735191	-3.7977	-4.22777	0	0	0	0	0	CG14110
39502	4.60657	5.20432	2.31699	2.72612	0.979522	2.27155	1.04126	0.101255	0.923796	0.646146	2.90513	0.00192028	CG10191
45328	3.03473	2.27525	-1.51331	-2.79188	-0.54979	-1.07376	-0.761075	-1.48695	-1.98634	-3.26303	0.0620755	-1.26436	sens
317867	0.626327	-0.0625138	1.04208	1.31042	0.161436	0.214057	-2.75206	-0.040534	-0.567936	0.389842	-1.61604	0.158789	CG32121
39508	0.506487	0.841831	0.445825	0.542774	-0.692281	0.717338	-2.74835	-0.319074	-2.74865	-2.92838	-1.60147	-2.25164	CG10713
39522	2.85319	3.79289	1.33057	1.02565	1.02914	1.91751	-0.0955037	0.431278	1.23336	1.15826	1.13094	1.05948	CG17689
39527	4.25985	4.43277	3.92288	3.30256	2.4246	3.45674	0.615694	2.73249	1.97978	1.61623	0.720611	1.72527	bru-3
117407	1.58632	2.50359	-4.02394	-4.71753	-2.96874	-2.90052	-4.33059	-2.41261	0	-3.77365	-3.18371	-4.09691	Tsp68C
39530	6.1611	5.94176	5.83376	6.68005	5.51813	7.62789	2.96549	7.48565	6.74826	4.38863	4.98342	2.76788	CG8745
317877	2.94813	2.42653	2.98342	2.38525	1.57009	2.87546	-1.76477	1.37903	0.200677	0.484277	-1.56429	-0.0141169	CG32132
39533	1.20275	1.12603	1.15025	0.772118	0.128682	1.57541	-3.68573	-0.551135	-1.10621	-1.0071	-3.41451	-1.68312	CG34400
317878	1.02042	2.00718	-0.554546	-0.440789	-0.325104	0.139331	-2.05384	-1.20625	-1.44261	0.290291	-0.667738	-0.647492	CG32135
39541	7.61851	4.89152	0	-1.99742	-2.21016	-1.18041	-2.27705	1.53401	-5.51381	0	-5.4636	-2.3768	CG13738
39542	1.68911	0.812152	0.318807	0.5274	-1.5194	-0.736667	-2.0011	-2.00395	-1.59365	-3.23387	-0.072457	-2.46786	Hsc70-1
39551	4.18038	4.90144	3.06	2.56143	2.05606	3.35673	1.03403	2.2099	2.45751	2.54215	2.65232	2.13278	CG9007
39564	3.38224	2.81997	0.853447	1.46934	1.75912	0.93862	-0.0366566	1.20069	1.57392	-0.144686	0.861848	0.455236	btl
39570	4.81879	3.55301	2.07908	1.96491	1.89832	1.83637	0.519308	1.91043	1.44852	0.441015	1.4848	0.540447	D
39581	3.16781	3.66022	1.47051	1.30914	0.629831	1.87631	-0.135024	0.983969	0.852496	1.31535	1.63226	0.466869	stwl
39588	5.75209	6.75873	3.35331	3.46065	4.49459	4.24534	2.30867	5.2914	5.31293	3.81736	4.53039	4.29619	CG9238
53446	2.54735	2.57344	0.88637	0.886538	0.0236621	0.639257	-1.65475	0.613174	-0.931302	-1.60031	-1.2734	-1.2606	HGTX
39593	6.87955	7.09888	4.99375	4.94127	4.46163	4.65135	2.64177	4.19573	3.2916	2.26914	2.57802	2.55396	CG9628
39596	4.8799	5.50302	3.03586	2.95179	2.54925	3.2821	1.69186	2.97019	2.93388	2.86832	2.84405	2.93596	dlp
39597	3.26083	3.65576	-0.205748	0.0266535	3.32836	1.93559	-0.586402	1.6255	3.16892	-0.470033	1.01646	-0.278719	CG4914
39617	0.73216	-0.254084	0.407243	0.196929	0.13255	0.166908	-3.35884	0.25216	-1.49968	-1.72563	-2.58636	-1.34996	CG42247
50282	7.06599	5.27103	0	0.214382	0	-1.29053	0	0	0	0	0	-2.48692	CG13465
50281	6.97383	4.87941	-4.10239	0	0	-3.97898	0	0	-3.99046	0	0	0	BobA
39619	8.48926	6.99896	-2.17718	-0.455739	-1.05016	0.361272	1.81385	-1.41385	-1.6502	-2.51185	2.48748	0	Tom
39620	6.97532	4.93612	0	-1.58918	0	-1.77217	0.797763	-2.86922	0	-2.64529	2.12456	0	Brd
39621	6.69129	5.58268	-1.26936	-0.962956	-1.49026	-0.604926	-1.35362	-3.24299	-3.15742	-3.60403	-0.952315	-4.92729	Ocho
39623	0.573844	-0.325339	0	0	0	0	0	0	0	0	-4.8042	0	CG3349
2768974	2.03365	0.761459	0	-3.85695	-5.73266	-3.03994	0	-3.13699	0	-3.91307	-4.0012	0	ind
39637	8.80397	6.87354	-0.0193046	1.2871	-2.5741	-1.03339	-1.78539	-2.45237	-3.3668	0	0.683421	0	CG13463
3772382	4.48364	4.60256	2.35306	2.25487	1.8915	2.28663	1.24232	1.57071	1.78299	1.67403	1.89413	1.2545	cp309
39641	1.4491	-2.87386	-2.99132	-2.68492	-3.08669	0	-2.71301	0	-2.92332	-4.68445	-2.2442	-4.06429	Or71a
39647	3.51422	3.63796	1.60298	1.53197	-0.126819	1.20198	0.505544	-0.466676	0.412611	0.254098	1.87729	-0.479547	Cep135
44497	4.25898	4.00788	1.10814	1.21617	1.37627	1.66569	0.532721	1.16739	1.18001	0.6639	1.50968	0.434423	Tollo
39663	4.49787	3.86846	2.17728	1.92828	0.359131	1.67893	-4.23672	0.331349	-0.591982	-1.09401	-2.30587	-1.40302	Toll-6
39673	4.30636	3.82883	0	0	-2.75904	0	-4.55528	0	0	-0.828417	0.728078	-2.73664	Z600
39676	4.6509	3.11277	0.126471	-0.971304	-0.958037	-0.761059	-1.58436	-2.8363	-2.75073	-0.61238	-1.70051	-1.35068	CG13454
39693	4.09891	4.99428	2.06654	1.90809	2.31002	2.30548	-0.441928	1.3135	1.32251	1.25618	1.98844	0.782787	RhoGAP71E
39694	4.19435	4.15155	2.85617	2.8974	2.28085	2.85258	1.07592	1.80138	1.93825	1.49536	2.58767	1.35541	CG7650
39697	5.25405	5.67012	1.65859	1.67645	1.15351	1.93275	1.13924	0.653368	1.193	0.940098	1.94104	1.37549	CG7372
39717	5.17118	4.72659	2.17315	1.90092	1.27884	1.8358	0.207587	0.499963	0.545414	-0.539476	1.06106	0.0262328	comm
39722	5.19029	5.2594	4.13357	3.83838	3.90847	4.36807	0.95219	3.61134	3.64722	3.56757	3.78978	3.19874	Dcp2
39727	2.42576	1.97685	1.18	1.37678	-0.952916	0.803844	-2.16228	-1.03571	-1.56311	-2.51222	-3.34334	-2.37605	CG32150
39730	-0.249959	-0.967876	-0.194304	-0.073984	-0.676216	0.170155	-5.41169	-0.720417	-1.57356	-2.53282	-3.22918	-2.37065	pHCl
39732	2.6684	2.83554	2.55921	2.09635	1.13868	2.17036	-1.49172	1.06684	0.0564188	-0.156345	-1.04587	-0.24105	CG6114
39737	4.86996	5.01715	3.28424	3.14949	3.5431	3.63312	1.92597	3.33992	3.78839	5.4828	3.5327	5.01147	CG5931
39738	5.14758	4.70003	3.05842	3.34826	1.99259	3.10258	1.68353	2.20802	1.93108	1.21712	1.95125	1.29438	CG10516
39744	5.29539	5.91953	3.43793	3.17339	3.42245	3.82007	2.26118	2.62966	3.65207	2.94492	3.60516	2.95051	brm
39751	2.94897	2.60313	0.125717	0.249915	0.101901	0.224468	-1.60415	-0.33962	-1.00113	-1.59975	-0.424844	-1.02254	Notum
39758	4.55246	5.09072	-1.07286	-0.475346	-0.249086	-0.310411	-0.460371	-0.892888	4.19632e-05	-0.742964	1.22439	-0.670295	CG5235
39826	8.77671	8.775	6.1903	6.07976	5.16092	5.64013	3.62981	4.86791	4.01998	3.72088	4.6165	3.60149	fax
39831	4.071	4.83559	-2.28821	-1.39685	4.05761	-0.679369	-4.91679	2.27893	2.58873	-1.28432	-4.44798	-1.07548	CG32159
39833	4.32128	4.04627	2.53179	2.489	2.21633	2.51113	-0.509524	2.17803	1.48023	1.25799	0.115406	1.34548	argos
39835	0.162343	-0.777704	1.13421	0.833576	-0.0824295	1.18669	-3.74585	-0.0568154	-0.849952	-0.31238	-2.10565	-0.820851	CG42513
39843	3.46725	3.07158	-0.337073	-0.703322	-0.387005	-0.960311	-0.428853	-0.919858	-0.464826	0.493343	0.71217	-0.0834169	nxf2
39850	3.85806	3.99582	0.490583	0.876988	0.88126	1.15094	0.591414	0.19604	1.03123	0.283489	2.08016	0.171946	spd-2
39873	6.91274	6.74401	2.98447	2.89472	1.76027	2.86535	0.29982	1.64021	1.49335	0.975175	2.03555	1.02477	Nrt
39886	1.87573	0.479777	-2.434	-2.1276	-2.97683	-1.98482	-1.15569	-2.8291	-3.85044	-2.76868	0.843632	-4.03535	CG13029
39894	-0.00557189	0.639728	0	0	-3.74302	0	-3.95431	-3.03633	0	0	-2.90054	0	CG13023
39895	3.61877	3.99806	0.73153	0.950172	5.12906	1.17069	0.265326	3.33148	3.93988	-0.0842544	-1.79311	0.469261	CG11905
39900	3.03499	3.73457	1.91241	1.83984	3.16642	2.39012	-0.520819	2.52704	2.62668	1.94772	2.11836	1.45569	CG14060
39904	4.77854	5.39705	3.43429	3.66583	3.61375	3.60649	1.6852	3.27728	3.53586	3.63413	2.65002	3.75033	CG7728
39907	4.45472	4.17984	2.3647	2.85926	3.04964	2.32892	1.49446	2.30987	2.54669	1.53379	2.18869	2.29889	Fit2
39919	2.11286	2.33926	2.36335	1.80272	0.905811	1.84352	-4.38083	0.557885	0.035867	-0.485347	-0.963217	-1.03664	Rbp6
39931	2.02644	1.308	1.00059	1.0974	1.15458	1.09883	-1.09147	1.65512	-1.23457	-0.418148	-2.50628	-0.0409682	CG13727
39935	4.18961	3.67346	-1.33882	-0.617378	-2.01915	-1.2154	-1.42308	-2.57549	-2.22688	-4.67349	-0.302191	-2.67482	tap
39937	-0.431996	-0.741115	-5.1065	-4.8001	-2.20187	0	-4.41315	-2.49518	0	0	0	-5.17947	CG13728
39947	3.19656	3.18579	2.16651	1.45433	0.4947	1.64506	-3.05933	0.496658	-0.565453	-0.614182	-2.68002	-1.12772	CG18265
39956	5.16319	5.2326	2.97317	3.11834	3.51363	3.61428	2.08232	3.19535	3.29634	3.66796	3.06645	3.78297	CG7564
3772709	3.12642	3.64246	2.7907	2.10262	2.46054	2.63647	-0.164876	1.82715	2.33096	2.03176	2.53782	0.717732	snmRNA:641
317898	2.03001	2.03713	-3.15401	-2.0507	-3.23488	-2.41202	-3.44616	0	-3.02757	-1.88922	-2.39239	-1.62752	CG32182
39977	1.96939	-3.21326	4.80886	5.52403	1.83823	2.99936	-1.96317	0.331231	3.18857	-0.106428	-0.116446	-0.00354487	CG32186
317901	3.35493	0	6.6253	8.4832	7.0318	8.68881	0	5.05321	-0.0256573	-1.31793	0	0	CG32188
317902	4.43277	-1.47439	8.19806	7.16256	7.5159	7.00389	-0.0870273	3.54895	0.825786	-1.75659	0	0	CG32189
5740769	0.434609	3.55936	-4.8304	-2.20207	-3.82816	-4.70699	-4.13706	-3.80404	-4.71847	-3.58012	-2.57064	0	CG34252
40000	4.40207	4.90136	3.07255	3.17036	3.08587	3.01594	1.28612	2.62702	2.31903	1.43833	2.40418	1.29409	CG13698
40009	4.09133	3.68287	-1.81184	-1.33712	-3.27961	-0.881075	-0.474642	-1.14162	-2.37798	-0.40532	-0.126124	-0.868675	W
40014	3.39579	3.04109	-1.98326	-1.67686	0	-2.44481	-2.06752	0	-3.45628	-3.31793	-2.08414	-3.64119	grim
40015	4.75528	3.90738	-0.0513774	0.129494	0.0756461	-0.72633	0.388998	-0.150544	-0.354476	-1.38605	0.918135	0.538617	rpr
40016	3.91543	3.82761	-1.46549	-1.96644	-2.78325	-2.56447	-0.772141	-4.24648	-4.1609	-3.02255	-1.78876	-3.34581	skl
40021	3.36498	3.58344	0	0	0	0	0	0	0	0	0	0	CG7271
47208	3.23577	3.71725	0	0	0	0	0	0	0	0	0	-4.42798	term
40031	4.20991	5.52585	-2.4856	-2.1792	-2.58097	-2.36218	-0.721863	-2.1962	-1.52566	-4.55724	0.846484	-3.29554	bora
40041	2.07019	0.739193	0	0	0	0	0	0	-3.96677	0	0	0	CG6885
40045	4.91315	5.87034	1.80736	1.78697	4.01576	1.79287	0.616601	3.72405	1.0116	0.801867	1.55948	0.353841	ftz-f1
317913	1.77418	0.898427	2.12062	2.08476	0.539475	1.70276	-1.52248	1.05001	0.0430612	0.0739943	-2.4245	-0.937668	CG32204
44843	5.05199	5.01235	2.75496	2.54599	1.91915	2.59028	0.542236	1.94727	1.84866	1.4192	1.53806	1.53476	nkd
40090	5.81812	5.78271	4.4584	4.2671	3.74048	4.3995	2.35416	3.94869	3.71643	3.30251	3.83951	3.21677	fz2
NEWGENE10	2.89178	2.25368	0.0272491	-1.57602	-0.961204	-2.23944	-0.979844	-1.79883	-1.27437	2.38342	-1.51103	1.9023	NEWGENE10
40105	0.909818	0.167241	1.87841	1.59613	0.468602	1.34086	-2.65063	0.194284	-1.06067	-1.12877	-2.18038	-1.12685	CG32206
40111	2.86491	2.99279	-0.836068	-0.307273	-1.70904	-0.390726	-1.26825	-1.14674	-1.06116	-1.58578	0.82859	-0.909038	Chd3
40129	3.18643	2.83483	3.50182	3.63344	2.34774	3.31171	-0.23643	2.5655	1.90323	1.65112	0.626154	1.92402	Shal
40135	2.78806	2.73681	2.81154	2.96002	1.3627	2.55802	-0.743889	1.72532	0.585436	-0.307241	-1.01204	-0.11317	CG9368
40146	2.47807	2.45405	0.835614	1.38533	0.319063	1.02829	-1.69431	0.445814	-0.049072	-0.249414	-0.510433	0.279842	tey
44830	3.53628	3.46398	1.93158	1.92676	1.56331	2.24684	0.143211	1.38647	1.86859	1.70609	2.20095	1.49468	kto
40170	6.02649	6.82301	3.81293	3.65582	4.10602	4.34361	2.78152	3.25584	4.20482	4.45917	4.30536	4.05767	Mi-2
40191	4.19333	4.71464	2.80591	2.33182	2.20754	2.91808	0.63236	2.19237	2.1975	3.10924	1.86765	2.46746	fat2
40217	3.46439	4.44883	1.58499	2.14655	1.33026	1.98208	0.457242	1.36519	1.40301	1.24947	1.56657	1.33145	Su(var)3-3
40218	0.597195	4.04191	-4.38445	-3.08769	-0.582648	-1.27339	-2.65324	0.600596	-0.96294	-2.54798	0	-4.44974	CG13813
40225	2.66441	2.86096	0.809359	0.730211	-1.16789	0.266706	-2.14046	-0.201947	-1.23644	-1.15056	-1.40861	-1.58485	gogo
40229	3.41547	3.84557	2.36357	2.5551	1.93661	2.57433	0.388811	1.86045	2.00493	1.58878	2.11114	1.48694	CG32226
317926	3.58091	2.96068	3.71406	4.03059	2.61671	3.38111	-0.0024344	2.25832	1.16493	1.03239	-1.38241	1.31195	CG32225
40232	6.45868	7.49807	0.35399	0.529381	1.49845	0.729654	2.16461	0.111167	0.933708	0.77761	3.75279	0.990216	polo
40247	2.50658	2.82382	1.90015	2.57649	2.63802	1.85779	-0.848279	1.63849	0.382093	-0.97291	-2.63998	1.10719	CG13247
40256	2.66625	2.58922	2.48036	2.71867	1.78184	2.60956	-0.399484	1.02505	0.332737	-0.322462	-0.339288	0.23816	CG5282
40266	0.35383	0.98846	-1.23997	-1.6706	-0.487996	-1.3201	-3.45169	-0.444416	-1.93903	-2.88958	-0.313772	-2.40897	CG5195
40286	0.560992	1.09622	-0.266124	-0.452762	-1.90898	-0.585345	-5.82071	-1.78725	-5.40211	-2.94183	-4.35189	-4.58702	CG13251
40287	3.90561	3.27058	0.941223	1.6882	1.10157	1.81769	-0.45032	0.552549	0.800396	0.338353	-0.797084	-0.0623405	kni
40288	2.65461	2.12631	3.11966	3.12483	1.78464	2.78427	-0.645041	1.82952	0.534926	0.635465	-1.18963	0.0537799	CG13253
40297	1.92313	0.95523	-3.10083	-1.57203	-2.78116	-4.56238	-4.99244	-4.68857	-2.98889	-4.4355	-1.52363	0	Six4
40300	3.69692	3.3451	-0.407068	-0.577104	-0.747549	-0.11413	-0.50622	-1.42651	-0.125204	-0.730514	1.3988	-1.35241	Spc105R
40302	4.84708	4.93561	3.37476	3.41798	3.16515	3.67454	1.37244	2.851	3.33328	3.07182	3.38812	2.82466	CG3680
40303	3.52233	4.68262	2.98981	3.2835	2.31023	2.81079	0.604002	1.76842	1.35804	1.39288	1.60006	1.10777	CG3618
40310	1.33593	1.0394	1.99544	1.70294	0.368115	1.38408	-2.65065	0.306733	-0.479532	-1.24207	-2.14892	-1.48492	CG32432
43906	4.02899	4.63874	2.73006	2.22378	2.18036	2.9967	0.919927	2.04312	2.34368	2.12549	2.29521	2.00551	skd
40331	2.83593	2.84399	1.74464	2.2163	0.628118	1.40765	-0.421978	0.684721	-0.487501	-0.25466	1.26239	-0.421317	CG10566
40335	1.35845	0.917707	1.44647	1.69099	-0.883842	1.11378	-4.63288	-0.569464	-1.70793	-1.25924	-2.60669	-2.04484	CG42337
40345	2.74779	2.937	0.374483	0.604826	2.17721	0.430054	-1.21058	1.90293	0.0944229	-0.497519	-2.54912	-1.19929	Eip78C
40351	6.51522	6.53979	4.00682	3.90074	4.09824	4.18586	3.05092	3.48628	4.4061	3.72897	4.0726	3.86439	pzg
40353	5.27747	3.47463	2.05341	2.43034	4.22969	1.57997	2.12937	4.86591	2.17471	-1.39022	-2.34229	0.159543	Cpr78Cb
40359	1.7194	1.61052	1.76161	1.79021	0.260464	1.89039	-2.69153	0.352539	-0.639741	-0.997086	-3.22272	-0.790639	Rab26
2768968	0.522246	0.386618	0.535917	0.730004	0.0905765	-0.00669756	-5.14968	-0.0967167	-1.05804	-0.529101	-2.8981	-0.949726	CG33288
40374	1.68585	1.40307	-0.440213	0.0726397	-0.281825	-0.262352	-2.27738	-0.590727	-2.02871	-2.08301	-2.39353	-1.62866	croc
40383	5.45551	5.57777	4.29645	4.35579	4.00258	4.25232	1.72755	3.79018	3.55446	2.92418	3.29031	2.74617	M6
40392	3.85738	5.65543	-1.08941	-1.19805	4.37676	-0.722636	-1.48918	2.26733	2.57604	-1.5172	-3.34229	-1.99246	CG7173
326215	3.79458	3.63299	1.85362	1.8723	1.06709	1.71546	0.52453	1.45958	0.89717	1.3582	2.15007	1.1886	Smc5
40398	1.68151	1.2626	1.37274	1.07085	0.428602	1.48842	-1.5481	-0.134701	0.74782	-1.05762	0.126701	-0.100769	AP-2
40401	2.33243	2.34478	2.86196	2.80423	1.34485	1.98824	-1.01556	1.2454	0.0860781	-0.889636	-0.451698	-0.316183	CG7166
2768995	3.04346	3.09476	1.6831	1.36202	2.03031	1.88906	-1.14435	1.08457	1.29189	-0.349249	-0.79503	-0.153426	CG33291
40412	2.44823	2.33003	-0.160378	0.349266	2.06174	0.661311	-0.504506	1.36194	1.36271	-1.19549	-0.19616	-0.390292	CG32447
40427	0.73377	0.65586	0.681438	0.873609	-0.143737	0.773019	0	0.198136	-0.742417	-1.2204	-1.59786	-1.33404	CG7370
40428	-0.290802	-0.750274	-3.41205	-3.69061	-2.77046	-4.8736	-4.30367	-3.38569	-4.88508	-3.74673	-2.2499	-4.06999	eg
40433	6.58324	7.19179	4.92755	5.04003	5.36132	5.13512	3.59054	4.94524	5.13831	4.92998	3.93315	5.28514	Nopp140
40447	3.93483	3.56676	0.046358	0.463287	0.453833	0.793789	0.749406	-0.116312	-0.170462	0.407173	1.8109	-0.0442428	CG14561
40453	3.96241	4.00436	2.64667	1.90933	1.57069	2.45508	-0.0669645	1.25719	1.19672	0.667942	0.912174	0.664207	olf413
40464	4.92565	5.10287	3.26168	2.6869	2.21381	3.29875	1.76487	2.13364	2.44113	2.57401	2.51648	2.38484	Ten-m
40470	3.68468	2.24645	4.9913	4.65694	4.43648	4.79513	0.351028	2.92505	4.97907	2.69647	1.68234	3.12528	CG11437
40482	5.97653	2.57648	-2.88758	-0.17088	0	0	0	0	0	0	0	0	CG14454
40483	9.25529	5.89279	0	-3.50165	5.65706	6.07453	-1.09532	1.5231	-1.67673	-2.53838	-2.04155	0	CG12546
40484	7.07466	4.2875	3.43308	4.44435	-0.732682	1.16417	0	-2.93288	0	0	0	0	CG14453
318036	6.94164	4.83243	0.00366871	2.00854	-1.95691	0.29797	-1.68416	-3.40078	-3.63713	-3.17685	-0.211871	-1.91515	CG32453
40508	6.22293	6.43991	3.57104	3.58928	3.61089	3.59204	2.63838	2.97278	3.69512	3.03412	3.5462	3.08642	Chro
40512	0.168751	2.45463	-5.62861	-3.32221	-5.72398	-5.5052	-4.3503	-5.60225	-3.93171	-2.57097	-1.88149	-4.11662	CG11133
40514	4.821	4.4076	2.33343	2.29365	1.49698	2.28478	1.75218	1.84757	1.89776	1.42163	2.34432	0.914482	Mes2
326217	2.58915	1.91213	2.17032	1.72764	1.29735	1.90714	-0.83279	1.44107	1.11379	0.512428	1.02	-0.309093	CG32458
3355150	2.92538	5.20459	0.614802	0.9446	0.0138333	1.02502	-0.592294	1.34387	0.17547	1.43827	-0.29017	0.744378	AGO3
3355078	2.12363	2.1922	0.337432	-0.177662	0.52585	0.150153	0	-0.265684	-0.556252	0.228595	-0.342911	-0.968978	CG12460
40534	7.7088	8.73465	-1.1106	-0.520272	9.21351	-1.66525	4.06592	8.3374	6.141	-1.27534	-1.03771	-0.598604	TwdlF
64877	5.07702	4.33977	6.01514	5.81728	4.44139	5.45386	2.02551	4.74292	3.56244	3.19583	1.94582	3.29236	cpx
40544	1.37301	0.709251	1.51584	1.51676	-0.364529	1.21116	-4.56586	-0.000950259	-1.17458	-0.838993	-1.09705	-2.01025	Syt14
40549	3.10936	2.37947	-1.00566	-1.35134	-2.9755	-0.88225	0	-2.85377	0	-4.21481	-4.30294	-2.21614	hkb
40551	2.71882	1.96761	3.15991	3.02885	1.67505	3.00964	-2.71909	1.71944	0.678801	0.725382	-0.363529	-0.0583333	CG1090
40553	6.18486	6.17468	4.90489	4.55492	4.03477	4.83415	2.77268	3.98586	4.45144	3.88903	4.28109	3.58696	Cont
40560	2.10421	2.06059	1.71976	2.30451	0.915628	1.72885	-1.55983	0.785686	-1.04201	-0.150587	-0.135058	-0.597884	CG32944
5740349	0.471074	-0.0938809	1.0673	1.27713	0.0130599	1.00467	-3.0507	-0.509045	-1.05651	-1.39796	-2.00412	-1.7032	CG34357
40575	0.607774	-0.249252	-0.170791	-0.349815	-1.65848	-0.3808	-2.54783	-1.20046	-1.86621	-1.81032	-3.66398	-2.96705	5-HT2
40578	1.79634	1.68941	-0.587071	-1.60124	-0.16298	-1.75461	-1.92808	-0.28894	-0.580387	0.0407482	-1.38785	-0.073094	CG18271
40580	3.10349	5.15647	-2.8448	-1.98062	-5.2621	-2.23596	-1.78185	-3.5554	0	-2.59451	-0.554351	-2.2397	rpk
40596	5.77936	5.86916	3.72349	3.42302	3.58128	4.06161	2.71024	3.61781	3.79473	4.33656	4.16923	4.32536	CG42574
40598	4.01367	3.99619	1.98561	1.61584	2.02358	2.57179	0.71598	2.14794	2.41213	3.45882	2.30052	3.28152	Hus1-like
40605	3.42155	3.28753	0.635648	0.774433	0.123437	0.886695	-1.34908	-0.208705	0.204393	-0.866136	0.155357	-0.736884	opa
5740275	1.63704	1.51396	1.80568	1.51162	0.338994	1.85766	-2.8392	0.532584	-0.114633	0.588604	-1.50531	0.0812274	CG34306
40612	4.50296	5.20376	-2.49851	-2.57544	5.90695	-2.3751	1.08949	4.22551	3.5514	-0.373754	1.28423	-1.26892	CG2016
40616	5.82774	5.87152	3.47944	3.42932	3.05615	3.37803	2.29019	2.96791	2.4691	1.91578	2.91411	2.4238	corto
40620	4.56897	5.28573	2.93217	2.44839	2.67295	3.18222	0.828069	2.60449	2.33081	2.45265	2.22225	2.12612	cno
40649	4.53214	5.41157	1.54417	2.12699	5.80078	2.21922	1.54949	4.75007	3.46254	0.19082	-0.356743	0.26611	CG2663
40650	-0.077086	-0.731084	0.194102	0.632479	-0.528874	0.412375	-5.06209	-1.40714	-1.83614	-2.80027	-2.27135	-2.02105	Or83b
40652	1.77472	1.44896	2.31462	1.80293	0.926312	1.48149	-1.49615	1.23174	-0.0169134	0.689706	-1.11105	0.397267	CG14669
40657	5.64554	6.35298	3.48848	3.95288	3.64356	3.87948	2.63065	2.97286	3.38458	2.87366	3.23332	3.24131	Snr1
40665	2.39825	1.57421	2.75683	3.05364	1.40139	2.42228	-1.78599	1.17062	0.122925	-0.800679	-1.16972	-0.182811	Nmdar1
40682	4.18311	4.31453	1.2414	1.55466	1.09	1.47075	0.759664	0.639287	1.39372	1.23721	2.26614	1.31217	asl
44018	4.34475	4.01582	0.774033	0.550794	-0.423215	0.685943	-0.0613149	-0.704838	-0.766105	-0.394217	0.177199	-0.175813	cas
40715	1.69488	1.82253	1.03929	1.53401	-0.216832	1.12566	-1.35933	-0.115102	-0.489612	-1.65209	1.14735	-1.15205	kat-60L1
40721	1.51439	0.0813978	2.21969	2.32714	1.35382	2.49577	-2.25983	0.62409	0.657866	-0.480493	-1.28852	-0.591406	CG11000
4379844	0.70026	0.599962	1.33231	1.15769	0.286968	1.43066	-3.40631	-0.182841	-0.641938	-1.0895	-2.77614	-1.0577	CG34113
40749	3.97647	4.7295	-2.48127	-2.91183	3.22089	-2.35785	0.0194328	2.16404	1.00696	-0.712948	-3.64104	-0.62824	CG31559
40755	2.31261	3.75114	-0.685845	0.0126938	4.21626	0.34908	-0.752365	2.95546	1.85339	-1.14296	0.168671	-1.57313	CG15589
40757	0.720019	1.0493	-2.98368	-2.09232	-1.49409	-1.86027	0	-1.89382	0	-3.73339	0	0	Osi3
40759	1.80685	2.41643	0	-2.7842	1.57425	0	-2.39725	0.225599	0	0	0	0	Osi5
40760	9.22603	10.6051	0.373663	0.332142	10.6111	1.17257	3.64578	9.40121	7.83239	-0.861475	-1.94961	2.63534	Osi6
40761	7.88397	9.14393	-0.967452	-1.02362	9.00841	-0.989016	-0.847927	6.9809	6.48035	-2.6695	-3.75763	0.377408	Osi7
40763	7.79764	9.21106	-1.03938	-1.49099	9.03911	-0.617298	2.88553	8.07439	6.5323	-1.95973	-2.04786	0.961897	Osi9
40766	2.79237	3.68913	-3.03259	-3.31115	2.10725	-3.49414	-3.92421	0.315699	-0.598726	0	-4.4554	-4.69053	Osi12
40768	-0.0442297	0.333095	-2.34236	-2.88395	-0.478369	-3.06694	0	-2.02649	-4.40034	-5.26199	-5.35013	-4.58525	CG15594
40770	6.63211	7.89597	1.34313	2.03994	8.5099	2.27875	2.47217	7.72742	4.11124	1.69689	-1.45819	1.9924	Osi14
40771	7.65132	8.91516	-1.29739	-0.628416	9.55711	-1.39637	3.92845	8.42016	6.56741	-1.26949	-2.35762	-0.0919494	Osi15
318801	1.6215	2.60106	0	0	2.91474	0	0	0.061942	-0.189518	0	0	0	Osi16
40774	2.20714	3.56235	-1.675	-2.38935	3.71938	-1.35894	-2.83295	2.55625	1.40411	-2.6471	-2.32019	-2.69535	Osi17
40775	5.55652	6.79157	0	-1.84451	7.79719	-2.44254	2.06348	6.77695	4.53361	-3.90062	0	-3.22388	Osi18
40777	6.98527	8.18022	-2.1418	-3.83539	8.84988	-2.01838	3.27087	8.05415	5.18174	0	-3.97964	-1.6298	Osi20
326252	4.23485	4.43341	2.15773	2.35385	2.5039	3.11129	0.620402	1.59766	2.51937	2.31887	2.75306	1.79084	CG33097
40789	3.62429	4.55656	1.15184	1.7672	1.35053	2.05815	0.0716859	0.809094	1.14428	1.00845	1.45303	1.13772	CG1024
40793	4.09063	5.28019	2.37385	1.7011	2.28741	2.59207	-0.0357447	1.85781	2.15839	1.78587	2.7965	1.34021	gpp
40795	5.22015	5.69069	2.95156	3.11401	3.48719	2.98016	2.1503	2.22338	2.91874	2.68373	3.19749	2.97411	CG10267
40797	2.33767	2.01288	1.86049	1.87809	0.927343	1.37369	-1.0523	0.468125	0.103256	-0.42321	-0.927787	0.0252611	CG15186
40800	2.29361	1.94164	2.91923	2.82857	1.65032	2.63103	-1.68976	1.57483	0.264051	0.0756539	-0.56348	-0.0466562	dpr11
40826	1.2167	0.961868	-0.660866	0.101943	-1.47438	-0.296444	-4.42695	-1.43097	-1.07857	-2.02469	-2.09685	-1.60831	pb
40828	0.614431	1.2122	0	-3.84678	0	0	0	0	0	0	-3.99103	0	zen
40830	1.88426	4.39081	-4.15488	-3.97401	-5.25025	-3.2945	-4.23915	-2.32117	-2.72102	-1.10137	-4.99273	-4.64289	bcd
40831	7.59053	6.69383	0.520289	0.670572	0.783952	1.24045	1.82305	0.348714	0.434289	0.614459	2.21518	0.331841	Ama
40832	2.30505	2.32428	0.868496	0.71804	-0.148263	0.148029	-1.98248	-0.147809	-0.82692	-1.31228	-1.7767	-1.33376	Dfd
40833	3.36612	3.17105	1.64299	1.4082	0.363509	1.42849	-0.603402	0.793746	0.788718	0.0548239	-0.523633	0.40351	Scr
40834	2.7394	3.12354	-4.73512	2.32617	-4.83049	2.0748	-4.04177	1.24544	-4.62318	-0.899867	-2.988	-0.164233	ftz
40850	4.16405	4.4184	1.84306	1.56048	1.37988	1.93585	0.250831	1.03374	1.63658	0.420053	1.19506	0.754171	Alh
2768661	2.22084	2.04546	1.5411	2.05559	1.06033	1.36861	-4.64281	0.497563	-0.0591085	-0.626435	-1.58904	-0.321664	Fer1
40859	3.05625	2.86296	0.313007	0.966386	-0.0579646	1.34612	-0.178236	-0.115106	0.451768	0.623392	0.865475	0.622522	Sas-4
40876	4.44212	4.49651	4.8028	4.50212	3.28514	4.38083	1.14563	3.43552	2.12012	1.98128	1.40948	1.74188	Syt4
40912	0.946565	0.323534	1.53101	1.22223	0.30126	1.40555	-3.32331	0.0622216	-1.05342	-1.14137	-2.13639	-2.06793	CG34127
40928	2.22431	2.513	2.75903	2.73411	1.89297	2.7082	-1.86488	1.29592	1.13579	0.348136	0.651798	0.531304	CG17816
40935	4.94089	4.41875	3.91181	4.20121	3.5627	4.03791	1.85441	3.50224	3.16723	2.8115	2.16904	3.20294	Prat
45894	3.90302	3.54772	1.10901	1.63246	1.55134	1.94218	0.798273	0.714215	1.7146	1.73875	2.634	1.46963	lds
40955	0.602249	-0.649203	0.77743	0.723437	-0.4153	0.618451	-3.79651	-0.726526	-1.1049	-2.12854	-2.74274	-1.97786	CG7918
40973	4.90259	4.64703	1.93278	2.00857	2.6224	2.90619	1.0236	1.92269	2.71659	2.29482	2.77751	2.34976	Mcm2
40975	2.05598	0.443295	0	0	0	0	-2.09629	0	0	0	-1.21245	0	ato
40990	1.93843	1.35835	0.293873	0.198094	0.453986	0.378365	-1.25949	0.458075	0.0928815	-0.669736	-0.201848	-0.994733	Poxm
41002	2.34627	1.24655	1.83015	1.6145	0.622147	1.75017	-0.913373	0.81361	-0.0869741	-0.215433	-3.11266	-0.277695	CG42286
50003	2.4845	2.09427	1.51429	1.13558	0.548823	1.38067	-2.40425	-0.0720972	0.135118	-0.535078	0.00105662	-0.933216	PQBP-1
326143	1.96161	1.86448	-0.215349	-0.452068	-0.350688	0.459537	0	-1.18823	-1.03169	-1.40791	-0.602955	-2.45446	CG31462
41014	3.3234	3.5398	0.714473	0.755411	0.142444	1.28651	-0.246764	-0.0934697	0.798636	-0.077106	1.42895	-0.0996952	Cenp-C
41032	3.69958	3.69135	-1.02641	-1.55437	-3.12178	-1.24004	-5.91803	-3.26309	-4.49944	-5.36109	-5.44922	-4.09939	hb
41044	3.67266	4.01175	1.68903	1.75749	1.52202	1.72106	0.549265	1.87411	1.18576	0.752571	1.22243	0.427306	CG9801
41055	4.38097	3.83306	1.21443	1.99652	1.60418	1.87974	0.671311	1.43873	2.01501	1.18718	1.43887	1.56906	CG9839
41058	6.66752	7.25112	5.73682	5.21881	5.12603	5.65385	2.24215	5.23145	5.46727	5.09453	4.89711	4.8957	CG9821
41066	-0.237593	4.25752	-5.32714	-3.43577	0	-5.20372	0	0	-5.2152	-4.07685	0	0	osk
41069	3.45739	3.71288	-5.92012	-4.61372	3.50002	-4.21174	-6.22677	2.0873	2.33311	-3.66983	-4.75796	-5.99309	CG11966
41072	3.86982	4.67706	2.39189	2.30563	1.67308	2.33142	0.375037	1.67757	1.89713	1.61273	1.92386	1.66714	CG11970
41084	5.54249	5.98303	3.25548	3.05515	3.04613	3.07777	1.68117	2.0598	2.53171	2.27722	2.59184	1.95786	tgo
41085	5.43384	5.15123	1.60427	1.41712	1.89395	1.64661	1.3411	1.50725	1.92284	1.48861	2.08362	1.301	neur
41090	4.21233	4.19673	3.19478	3.20943	2.55904	3.30837	1.10461	2.40032	2.47124	2.09268	2.65874	2.01799	CG11033
41097	5.85169	6.4233	-0.136024	-0.386015	6.91556	-0.0775273	-0.0865335	4.88133	5.21149	0.929185	1.21517	-0.101173	CG8420
41109	2.51649	1.67371	3.17054	3.28434	1.62415	2.63843	-0.709518	1.89991	0.907336	0.74437	-0.704726	0.376576	CG8861
41125	1.51449	1.58454	2.09939	2.64583	0.470371	1.30511	-2.0015	0.572904	-0.719757	-1.34372	-0.958646	-1.47357	Task7
41130	3.37615	1.21061	3.18482	2.73675	2.38473	3.09243	0.235662	2.83833	2.5614	2.46363	2.83301	1.7316	CG16777
41134	1.24001	0.824492	1.78145	1.34295	0.271228	1.79545	-2.04788	0.550909	0.346635	0.075358	-1.03549	-0.231712	CG16779
41135	6.18067	5.05737	7.01018	7.2973	5.51693	8.18026	-1.1027	7.81083	6.18907	1.62459	-1.04765	0.178288	CG8147
41143	3.41891	3.43731	1.96065	1.9566	1.53237	1.63936	0.490688	1.42058	1.38761	1.00593	0.989488	0.89616	CG8165
41145	4.18056	4.13964	3.34375	2.77398	2.22862	3.4725	0.140609	2.49186	2.57379	1.89571	2.43901	1.50291	mura
41182	1.16693	0.379268	0.216978	-0.729694	-0.572321	-0.157304	-3.11093	-0.318485	-2.04848	-0.788457	-1.99827	-2.55532	CG16899
41184	2.47887	2.28646	2.64691	2.56614	1.1373	2.48088	-1.72715	1.31843	0.657308	0.244666	-1.03743	-0.217947	CG12950
41194	4.35887	5.37807	0.311733	0.851733	-0.13358	0.460182	1.04951	-0.246691	1.00816	0.470713	3.40785	0.0283965	CG8478
41203	2.71857	2.56448	2.97682	2.89942	1.42015	2.48269	-0.273067	1.93808	0.506602	0.275893	-0.42609	0.82662	CG8500
41206	3.77515	3.81955	2.44808	2.53613	2.72393	2.78834	0.223362	1.76445	2.58046	2.12812	2.49624	2.11152	CG8516
41209	4.26632	4.37893	2.89771	2.50545	2.54587	3.03222	0.593027	2.19713	2.44275	2.02407	3.16288	1.72407	CG9461
41215	0.852595	0.26534	1.26742	1.38106	0.111603	1.44368	-2.71691	-0.212352	-1.00864	-1.20226	-2.43351	-1.19355	Teh1
41217	4.70463	4.6947	3.16139	2.66494	2.47947	2.5795	1.25271	2.72614	1.55311	1.13515	1.41429	0.782508	CG34360
117475	2.62637	2.49323	1.8697	1.19411	-0.628579	0.971553	-3.65431	-0.66708	-1.46596	-2.02987	-3.98458	-1.26118	Gr85a
41239	1.64941	1.21034	2.56618	2.09666	0.746461	1.38937	-2.30635	0.662366	0.189989	-0.739759	-1.82789	-0.378948	CG6208
41244	3.69463	4.20403	2.2626	2.03156	1.56019	2.15491	0.633167	1.36171	1.60136	1.43629	1.25457	0.538625	CG6254
41247	4.06875	4.11796	4.27103	4.11593	2.89072	4.03059	0.408533	2.90353	1.98988	1.84343	0.38408	1.79321	Syn
41249	2.73809	1.57546	-3.39912	-1.86884	-2.45637	-2.43113	-2.8612	-2.51427	0	-3.18314	0	0	CG12420
41250	2.08457	2.12397	1.56071	0.968262	-0.423675	0.252933	-1.45724	-0.370114	-1.26104	-2.32807	-0.575456	-0.708986	CG12817
41252	0.897296	1.46846	1.61634	0.713979	0.722833	1.18649	-2.96058	0.186778	-0.10767	-0.612531	-0.238192	-1.13153	CG3996
41254	3.38613	2.49077	1.76342	1.68676	1.35714	1.17257	0.433445	0.122332	0.741704	1.40183	-0.0269923	1.19191	Sirt6
41265	4.89924	4.45077	2.36426	2.3646	1.0795	2.77888	1.4455	1.49356	1.61313	1.24996	2.37279	1.39132	jumu
41273	5.62016	5.51237	4.38599	3.88597	3.6718	4.12867	2.70263	3.83276	3.77062	3.26267	3.55624	3.23955	hth
41286	0.0583272	-0.678812	0.549031	0.365888	-0.786631	0.427494	-3.80114	-0.2982	-1.47758	-1.78477	-2.74737	-2.7601	Takr86C
41296	5.23382	5.06687	1.8473	1.9132	2.65514	2.82964	1.45398	1.76967	2.74693	1.62729	2.59442	2.07111	Mcm5
41300	3.04929	4.09494	0.764034	1.31957	3.82583	0.918398	-0.602818	2.40631	1.90692	-0.984475	-0.229962	0.107303	CG4089
41306	4.0363	5.27547	0.665473	0.866669	0.227365	0.77562	0.0158109	-0.493102	-0.354351	-1.02929	0.513963	0.0341851	CG4570
4379854	1.11786	0.753406	1.99791	1.62558	0.406857	1.67177	-2.72891	0.943057	-0.208217	-0.503544	-1.97322	-0.503907	CG34114
53506	2.88169	0.262279	4.50752	4.65542	2.94989	3.47163	-3.21842	2.28773	1.6813	2.71958	-1.74961	3.33816	Ugt86De
41361	4.29093	3.71623	-1.19381	-1.14572	-1.44171	-0.851385	-1.03888	-2.14399	-0.883324	-1.2893	0.765532	-1.41616	KP78b
41362	4.29093	3.71623	-1.19381	-1.14572	-1.44171	-0.851385	-1.03888	-2.14399	-0.883324	-1.2893	0.765532	-1.41616	KP78a
41363	4.06408	3.68013	1.72442	1.53544	0.352322	1.95728	-0.71764	0.394635	0.00983682	-0.206158	0.948189	-0.0335908	pros
41368	2.29861	0.932862	2.32992	2.40333	1.24769	1.4085	-1.51982	0.958876	0.401274	-0.377914	-0.639582	0.414303	CG6723
41375	3.6146	2.94049	1.87817	2.4813	1.43117	2.04645	-0.473657	1.1155	-0.135965	-0.438188	0.367984	-0.176485	CG5281
41381	1.78687	1.26637	2.10697	2.65952	0.494977	1.56477	-1.6923	-0.447021	-1.43214	-0.872328	-1.96046	-0.873659	dpr5
3346160	1.8633	1.60773	2.45864	2.69462	1.48854	2.74902	-1.20929	1.49498	0.0780544	0.0498245	-1.036	0.407718	dpr4
41392	7.47558	8.13254	4.03613	3.87412	3.99482	3.8061	3.38144	3.62824	3.83817	3.0246	4.3821	3.38744	Jupiter
41416	1.7858	1.41018	2.34518	2.50376	0.896612	2.36395	-2.37315	0.776935	0.0302832	-0.417656	-0.778805	-0.428971	CG12594
41423	6.62802	6.53398	3.29201	3.2599	2.44117	3.32195	1.69724	2.42504	1.6809	1.31168	2.76632	1.27092	l(3)neo38
41437	3.83282	3.58638	2.03815	2.10873	2.07447	2.34737	0.781755	1.44276	2.40328	2.07949	2.25628	1.79803	CG31368
41472	5.7076	6.8907	0	-3.2204	6.89586	-3.40339	-0.511527	5.62678	4.56722	-4.27651	-2.04272	-2.01481	CG4702
41488	1.58436	-3.18286	1.95518	2.83849	-0.064172	2.57747	-1.49785	2.45345	1.20459	0.904611	1.64794	1.35126	Cyp313a3
41511	7.75915	6.64023	-2.76214	-3.45574	0	-2.63873	0	-3.73578	0	0	0	0	CG10035
41525	2.67539	2.24298	2.69272	3.17284	1.79871	3.11635	-1.73404	1.8447	1.40519	0.123331	-0.414144	0.675225	Scgbeta
41528	1.10034	0.488871	0.443684	-0.270485	0.0440831	0.00241193	-2.26928	-0.0524662	-0.582866	-1.48352	-1.08218	-0.920438	Sas
44921	0.61889	2.06254	0.570929	0	2.41258	0	0	5.06555	7.92648	5.21478	6.25613	4.59264	Hsp70Ba
3772597	0.370774	0.0833923	-2.19339	-1.93069	-3.55428	-3.42947	-3.61456	-0.706988	0.736433	0.729361	-2.0197	-0.819554	alphagamma-element:CR32865
3885573	0.529748	0.969226	0.581871	0.763141	-0.212978	0.50219	-3.76304	-0.938173	-1.41655	-1.63929	-2.92407	-1.55575	Octbeta3R
41558	6.70712	6.27799	0.140255	0.243124	0.082361	0.0601355	0.140263	-0.557746	0.463698	0.271899	1.63945	-0.425756	CG6234
41560	2.75313	3.36958	-4.26131	-3.95491	2.52065	-4.1379	-2.07057	0.851381	0.850325	0	-2.87676	-4.33428	CG14395
45883	3.94806	3.97865	2.20561	2.47315	1.11147	1.84998	0.828791	1.10204	0.504955	0.284537	0.928746	1.03947	kar
41571	2.11358	1.45909	-1.81806	-1.53582	-1.04039	-0.6364	-1.46937	-1.52282	-0.916072	-0.124896	0.267299	-0.670198	mus308
41575	1.40851	0.879698	1.56381	1.85691	0.734509	0.622041	-2.28138	-0.948363	-0.149092	-1.72444	-1.43406	-3.63266	beat-Vc
41578	1.42745	1.03635	2.02132	1.96063	-0.153805	1.16992	-6.86276	0.75734	-1.92061	-1.37293	-2.71383	-1.64143	beat-Va
41583	1.10243	1.19597	1.31346	1.32205	0.533641	1.18903	-2.98143	0.598	-1.97787	-0.83952	-2.92765	-0.747742	beat-Vb
41585	4.78137	5.43433	-0.432653	-0.776264	0.268971	-0.0457226	1.64043	0.444596	-0.643365	-0.334688	1.53727	-0.124224	Spc25
41586	4.4716	5.46712	-1.58597	-2.69461	1.0191	-0.195175	0.630933	2.70173	0.734637	-2.33569	-0.616462	-3.07398	Cyp304a1
41612	1.09922	0.507068	-2.82452	-3.00354	-3.72724	-1.81692	-4.93852	-4.02054	0	-5.38158	-3.14778	-4.11988	sim
41616	2.36504	2.75801	2.26771	1.83381	0.613807	2.23477	-3.41072	0.551042	-0.232799	-0.936908	-0.838626	-1.30155	CG42573
41631	4.84575	5.73743	-1.59852	-3.29212	6.44926	-0.890147	1.13922	5.35253	4.18202	-0.0263068	1.73115	-0.086532	CG15887
41633	3.02419	0.920864	-2.41899	-1.69755	-2.51436	-1.07318	-0.988676	-1.17023	-1.89201	0.675285	-1.25683	0.856652	wntD
41651	4.90709	3.97705	-3.20553	-3.89913	-4.3009	0	-2.02161	0	-4.09359	0	-2.04337	0	yellow-e3
41654	0.688929	0.080165	-2.75976	-2.19032	-4.17706	-3.37331	-5.38834	-5.05532	-8.02864	-4.8314	-1.74961	0	Ir87a
41657	3.73204	3.7301	2.64376	2.51652	1.42737	2.71971	-1.40048	1.08761	1.43607	0.334799	-0.0282882	0.852553	CG14372
41666	7.43385	8.05491	6.16232	5.75925	6.3758	6.23548	4.40493	5.90073	6.45341	5.98905	5.84175	5.8653	sqd
41676	1.35939	1.19029	-1.40362	0.371435	-0.534368	0.255111	-1.84445	-0.785632	-1.23188	-0.685952	-1.81219	-1.89282	CG14367
5740131	3.99353	4.28638	2.90876	2.32997	2.26459	2.89114	-0.161139	1.89058	1.69284	1.47381	0.774977	1.22659	CG34383
7354381	4.35826	4.59664	0.93511	0.826474	4.24946	0.643486	0.654608	3.38856	3.00917	-0.886752	2.74534	-0.473045	tal-1A
7354376	4.35826	4.59664	0.93511	0.826474	4.24946	0.643486	0.654608	3.38856	3.00917	-0.886752	2.74534	-0.473045	tal-2A
7354377	4.35826	4.59664	0.93511	0.826474	4.24946	0.643486	0.654608	3.38856	3.00917	-0.886752	2.74534	-0.473045	tal-AA
7354378	4.35826	4.59664	0.93511	0.826474	4.24946	0.643486	0.654608	3.38856	3.00917	-0.886752	2.74534	-0.473045	tal-3A
41697	3.60741	3.04892	0.909438	0.865897	0.649682	1.13977	0.24774	0.305751	0.671434	-0.578083	0.882117	0.0235522	ems
251711	1.23906	3.85734	0	0	0	-3.38577	0	-3.48282	-3.39725	0	-2.04837	-3.58216	CG31517
41702	0.60942	3.38003	-0.350358	-0.529383	0.0665361	-0.655788	-2.97894	-0.506546	-0.847909	-1.422	-0.673627	-1.64572	CG9925
41714	3.92736	4.13761	2.15323	2.23207	0.999821	1.53828	-0.896304	0.949024	-1.08088	-0.84043	0.201124	-0.976656	CG12402
41717	-0.296821	-0.100734	-1.33709	-0.232744	-0.940086	-0.396367	-4.4114	-1.37794	-1.95367	-2.86169	-2.47792	-3.59275	Kif19A
41737	3.56159	3.6459	3.35084	2.68036	2.31763	3.35051	0.546438	2.37206	2.42217	2.88049	2.3011	2.2069	trx
41740	5.04075	5.30292	2.99068	2.97571	3.23954	3.35836	2.02942	2.59642	3.08061	2.87173	3.18526	2.76225	su(Hw)
41743	4.87628	4.70666	2.40731	2.19646	2.41243	2.4426	1.23993	2.04805	2.48369	1.9068	2.30095	1.88846	pr-set7
41770	4.74338	4.63053	2.7788	2.70574	2.31012	2.99406	0.559546	1.96083	2.96067	1.67382	1.61676	2.08883	stumps
41774	0.844508	0.989724	-2.24723	-4.50185	-0.300336	-2.19598	-6.69986	-1.56573	-1.0381	-3.45337	-3.03628	-4.88122	Cad88C
41783	4.30107	4.24322	3.76181	3.1786	2.82879	3.79196	1.35558	2.91622	2.75232	3.07183	2.28607	3.06403	CG33967
41788	3.48027	4.8499	2.19597	1.88261	2.39873	2.44486	0.340531	2.2106	2.35475	1.9835	2.68928	1.31564	CG3563
41807	8.12073	7.00022	5.2564	5.26775	4.36005	4.59464	3.45872	3.74021	3.2663	3.52855	3.48902	4.11325	RpS5b
41819	3.11058	3.29168	2.74756	2.6952	1.66809	2.6326	0.0191054	2.28243	1.50292	2.00561	1.25563	2.09428	CG6934
41825	0.614294	0.2229	0.608742	0.854656	-0.622785	0.0591096	-2.49882	-1.1471	-1.14568	-1.74651	-2.256	-1.90903	Gyc88E
41830	3.70477	4.50937	2.0116	2.31121	1.75086	2.21007	0.518655	1.41838	1.76409	1.23188	1.20508	1.89577	CG4203
41842	2.85554	2.71979	1.85282	1.65296	0.243033	1.80129	-2.7869	0.244338	-0.429706	-0.576131	-1.14816	-1.43774	CG42404
41848	5.9827	6.36245	4.04396	3.96204	4.01509	4.18156	2.91315	3.54934	4.01632	3.6981	4.09772	3.59302	Cp190
41861	5.59777	5.88161	4.3087	4.23156	4.10187	4.29171	2.26229	3.63234	4.03246	3.58712	3.84059	3.44066	Sra-1
41867	3.00811	3.08412	1.17457	0.771449	-0.0218932	0.574423	-0.768594	-0.0064905	-0.195915	-0.449953	-0.490981	-0.741661	CG5038
41873	3.75444	3.87292	2.46633	2.75408	1.70657	2.59214	0.677315	1.08995	0.970338	1.2025	1.2407	1.24285	CG34404
41875	2.30325	2.45443	1.56754	1.76381	0.623609	1.56273	-1.01939	0.726935	0.109475	-0.0617923	1.09619	-0.264638	CG14868
41878	2.16466	1.52795	2.44246	1.76967	1.51883	2.01883	0	0.52738	0.337948	-0.93874	-2.43271	-0.833197	CG14867
41880	2.37757	2.20191	2.22069	1.99641	1.22955	2.25335	-2.63278	0.904414	0.0693604	-0.202028	-1.305	-0.600532	CG31302
41884	4.9242	6.01941	-2.44671	-3.40334	5.34359	-3.58633	-1.81476	3.79197	3.09563	-3.19642	-2.86951	-3.10464	CG6118
41899	3.73773	3.7925	0.515202	0.152744	-0.644472	-0.237245	-2.19456	-0.194117	-1.33861	-1.72508	-0.386946	-2.3479	pxb
41913	4.09243	5.34355	2.35485	2.37155	1.91268	2.21131	-0.183113	1.62533	1.23963	1.1208	0.635957	0.862075	alpha-Man-IIb
41932	2.63795	2.46522	1.93666	2.06909	0.720734	1.79473	-2.31341	-0.00840377	-0.313556	-2.13498	-2.54504	-0.384416	CG31291
5740880	0.9998	0.649755	-1.08158	-2.43398	-0.796756	-0.993011	0	-2.67502	-1.97906	-4.03606	-4.12419	-2.35932	CG34275
41941	3.1611	3.43583	-0.577342	0.244472	-0.422169	0.506129	-0.668197	-0.393607	0.00753104	-0.730181	0.658792	-0.781263	Rbf2
41942	5.95961	6.70731	3.44576	3.35212	3.52578	3.84429	2.42064	2.69683	3.67665	3.15119	3.85901	2.95976	mor
44849	3.30255	2.62906	-0.155621	-0.328882	0.033027	0.0601952	-1.17723	-0.651565	-0.659099	-0.674891	-0.561574	-1.84285	pnr
318250	3.76016	4.82692	-3.1257	-4.40426	3.60395	-4.58725	-2.69539	2.51537	1.44523	0	-3.54851	-2.78364	CG32855
41961	2.56981	2.54234	1.22634	1.41707	-0.59445	0.777211	-0.843736	-0.179578	-0.553945	-1.2971	-0.512172	-2.42255	Fer2
41965	5.76112	6.14706	3.4995	3.66233	3.9848	3.82321	2.78691	3.35983	3.63698	4.53943	3.23439	5.09488	Bin1
41973	4.07511	4.65089	2.77508	2.73224	2.65785	2.78149	0.890102	2.92145	2.63015	2.7874	1.64706	3.0381	Mat89Ba
53437	4.24468	4.18833	2.4522	2.4134	2.09839	2.71554	0.974745	2.25011	2.44738	2.24457	1.91656	2.1616	Sulf1
41986	2.95961	2.79797	-0.0536477	-0.234983	2.6091	0.139763	-0.26539	2.83631	0.138461	-0.540325	-1.32701	-0.301705	CG14880
41988	0.957263	0.742439	-1.09491	-1.01799	-1.63389	-1.35852	-2.90407	-2.57105	-2.61626	-2.93209	-2.02022	-2.93342	ss
41995	5.02219	5.19749	4.27949	4.14395	4.27981	4.50663	1.377	3.98695	4.1981	3.84089	4.21583	3.52849	Pak3
7354465	3.69298	3.78456	1.53448	1.08974	0.986803	2.08049	0.76067	1.02894	1.80694	1.67135	2.51376	1.41503	CG42232
42001	0.192814	0.595663	-0.479068	0.401074	-0.815211	-0.379617	-3.86168	-1.28637	-2.09094	-3.16973	-4.69428	-1.6891	Gyc-89Da
42002	2.23746	2.18149	2.49016	2.60583	0.795909	1.90478	-2.32053	0.654489	-0.406148	-0.197915	-2.20414	-0.401243	Gyc-89Db
42006	1.8494	2.81627	-5.01085	-4.70445	1.78415	-7.02879	-4.90247	0.539075	-1.72899	0	-5.43366	-6.66878	Cad89D
7354466	4.72075	5.09201	3.00025	3.4089	1.97507	3.41878	-0.165837	2.03917	0.876169	1.26699	0.88632	1.07805	CG42342
42025	6.14129	6.33034	4.82955	4.62883	4.14692	4.81629	3.14275	3.87871	4.07181	3.49927	3.85509	3.33758	Fas1
42034	3.81715	3.67809	2.23769	2.11016	1.52887	1.96442	0.85518	1.80478	1.53144	0.628934	1.19114	0.820046	Ubx
3772220	-0.0525074	-0.230213	-3.60393	-2.49017	-3.6993	-2.67316	-5.91058	-2.77021	-4.49199	-4.35364	0	-4.6769	bxd
3772110	0.56699	-1.18227	-2.29973	-3.57829	-3.98006	-2.17632	-5.19135	-3.27337	-4.77276	0.790516	0	0.499798	iab-4
47763	3.57437	3.17568	1.89224	1.64127	1.20877	2.06901	0.493436	1.42668	1.31744	1.01244	0.710161	0.837298	Abd-B
64872	2.93403	3.13459	-0.561984	1.25454	-0.449791	0	-5.13042	-0.190555	-1.44893	-1.42606	-0.71293	-1.59224	MESK4
42055	2.65765	4.57569	-0.0341991	0.265852	0.268472	0.119178	-0.79081	1.1201	0.272408	3.46472	0.100234	3.03304	CG18213
42057	4.02741	4.59473	2.35848	2.63753	1.69823	1.9677	1.07294	1.78356	2.1436	1.33423	1.64128	2.01895	CG3995
42063	7.59851	7.82789	2.28131	2.46852	2.10392	2.65503	2.14119	1.66489	1.81443	1.24066	3.69459	1.05882	kuk
42075	6.67226	6.82122	-1.97985	-0.503525	8.02879	-1.79293	3.55345	6.95573	1.88216	-3.72956	-2.81769	-4.05282	TwdlW
42082	2.42696	2.46078	1.78886	1.99137	0.795282	1.49192	-0.962991	0.632496	0.29832	-0.174974	-0.321999	-0.284109	beat-IIb
42086	3.25845	2.935	3.09694	3.22339	1.89367	2.7043	-0.232004	1.76963	0.85644	-0.0900991	-1.33121	0.242132	beat-IIa
42088	2.84699	2.47036	1.94828	1.53092	3.36454	2.88448	-0.507685	3.14573	2.79511	1.28257	2.71032	2.04946	CG14333
42100	4.16394	5.22895	-1.42479	-1.2115	5.11169	-0.716417	0.437275	4.43395	2.41507	-3.58954	0.228576	-3.17584	CG5873
42103	0.46529	-0.067553	1.05095	0.897621	-0.230521	0.774038	-4.18701	-0.692736	-1.03281	-2.02196	-2.36169	-1.82149	Dscam3
46201	4.74278	5.0786	3.13879	3.47003	3.20659	3.2615	1.72155	3.21938	2.97099	3.32288	2.07068	3.55479	l(3)07882
42110	1.35015	1.11418	-0.542281	0.051878	-2.58518	-0.562582	-3.60382	-2.46345	-4.18523	-2.48128	-2.81308	-3.78518	Hmx
42131	0.488611	4.43557	-1.9267	-2.13487	-3.344	-1.95529	0	-5.22227	-3.13669	-4.99834	0	-3.3216	pxt
42134	4.2451	3.73432	2.19558	2.68941	0.818717	1.77717	-0.0273727	1.01132	0.616607	0.392066	0.145506	0.550106	CG14321
42138	1.05666	1.71054	1.33227	0.944984	1.2025	1.44744	-2.74581	0.301404	0.986449	0.563242	0.663768	0.145044	CG14318
318644	1.36923	1.38839	-1.25514	-2.44575	-2.01055	-2.35412	0	-1.55586	-2.95055	0	-1.75303	-4.13546	CG31246
42148	4.09094	4.39477	1.5887	1.20566	0.795411	1.52427	-0.818339	0.636279	0.171002	-0.100932	0.722881	-0.745171	tinc
42150	1.96952	1.63852	2.47133	1.99617	0.913969	2.06384	-1.5084	0.919829	-0.094022	-0.322179	-1.28553	-0.221911	Rim
45840	4.0655	4.24695	3.22082	2.4409	2.12911	2.96954	-0.876773	2.05274	1.90202	1.20926	-0.65213	1.10327	cpo
42160	3.51783	3.29734	2.30506	2.36284	1.61962	2.34991	0.438713	1.99412	1.75616	1.34143	1.59626	1.3066	htl
42161	3.82493	3.50162	0	0	0	0	0	0	0	0	0	0	CG14317
42177	4.78394	5.88081	3.47238	3.20699	3.41916	3.76166	0.628793	2.8568	3.27553	2.68646	3.21137	2.38074	Ssdp
47285	3.07363	2.57939	2.0724	2.07748	1.20256	2.28005	-0.534266	0.769608	0.442385	0.0699506	-0.483956	0.322609	repo
42195	3.84045	4.0501	2.54138	2.97059	1.89971	2.17233	-0.323543	1.45661	1.30294	-1.35156	-1.43969	1.13047	CG14312
42204	1.83358	2.52657	1.09351	0.97861	-0.454108	0.745782	-3.57918	-0.237937	-0.797758	-1.75999	-2.40197	-1.11103	CG31235
42206	1.14398	0.161922	1.43685	1.326	0.769609	1.43948	-2.97062	0.317077	-0.405983	-0.648723	-1.16312	-0.371063	CG15803
42208	4.85874	4.12838	1.26988	1.48662	2.50819	1.9707	1.66236	1.17657	2.62563	1.41833	2.12537	1.68799	WRNexo
42222	1.51743	1.97871	0.10327	0.86477	0.320939	0.806714	-4.33925	-0.684301	-0.461223	-0.228944	-0.866833	-0.22782	CG10864
42245	2.491	1.75375	3.37842	3.26067	2.14108	3.20506	-0.802909	2.05635	1.03338	0.875573	-0.707556	0.829394	CG7708
42246	4.30365	5.47994	-4.42948	0	5.41321	-4.30607	0.950363	4.75028	1.05749	0	-4.26733	-3.91749	Muc91C
42795	3.33595	3.35892	3.66636	3.24668	2.20043	3.22624	-0.356346	2.26161	1.27732	0.680244	-0.0747816	0.795849	VAChT
42249	2.59665	1.48132	3.41243	3.45393	2.07612	3.2018	-0.845898	2.03066	1.18875	0.650206	-0.876676	0.629735	Cha
45969	3.35582	5.36117	-1.85525	-0.548849	-1.40465	-1.14687	-1.06767	-2.82889	-1.42138	-1.28689	0.405641	-1.34326	gwl
42258	0.330081	0.546116	0.324673	0.0870822	0.0647046	1.52224	-3.66512	-0.524743	0.139598	-0.787689	-1.20898	-0.854911	CG18208
53563	4.16022	4.117	2.09083	2.06992	2.04537	2.52791	0.305825	1.67883	2.18039	1.25598	1.99248	1.55969	gukh
42287	3.61806	4.94617	-3.43436	-4.93531	5.55816	-5.1183	-2.74101	3.7496	3.61885	-2.53199	-4.07956	-2.40779	CG6026
42297	0.601424	3.03369	-0.846164	0.150197	-0.537292	-0.133826	-3.01746	-0.521359	-1.58714	-1.31993	-2.21221	-1.91246	nos
42310	1.74719	1.75431	2.04678	1.84871	0.890796	2.21284	-1.90096	0.604527	-0.0331073	0.0576846	-1.46852	-0.338996	unc79
42313	5.11768	5.06738	0.561878	0.167509	1.21424	0.858128	0.378324	0.908208	0.861851	0.629968	1.73433	0.475865	Dl
42345	2.41688	3.01739	1.70479	1.85928	0.862103	1.52046	-3.07028	0.275305	-0.661642	-0.513339	0.406622	-0.629487	CG6184
42350	2.64066	2.21855	2.91183	2.59579	1.3521	2.48093	-0.845033	1.38463	0.161561	0.0263157	-0.962959	-0.10736	GluClalpha
42354	1.0625	-0.201814	-2.31927	-0.537786	-4.73657	-1.07153	-3.94785	-1.61484	-4.52926	-3.39091	0	0	CG11407
42379	5.98924	5.25757	-0.538137	0.125817	-1.24119	-0.507832	-0.385359	-1.51177	-1.96677	-0.764286	0.793946	-1.02615	mira
42392	3.34093	3.88647	1.81961	1.84953	1.25031	1.43503	0.409295	0.937642	0.832015	0.158676	1.3945	1.13253	trem
50044	1.61738	0.150085	2.82496	2.77941	1.03583	1.97074	-1.91146	1.46109	0.0770585	-0.239038	-2.80522	-0.355846	CG17193
42402	0.787569	0.033177	1.57892	1.60267	0.122809	1.32092	-4.17509	0.257783	-0.534105	-0.955183	-2.38435	-1.48198	CG34139
42406	3.56986	3.66512	2.95271	2.44556	2.55194	3.55655	-1.82361	1.78573	2.67061	2.53665	2.82964	2.20508	CG5060
53560	4.70593	5.30651	3.52852	3.15963	2.8063	3.72971	1.79352	2.95026	2.88885	3.00116	2.96442	2.818	cic
3346162	1.12524	0.255544	1.88149	1.54474	0.452087	1.53404	-1.96868	0.541687	-0.155479	-0.569372	-2.00257	-0.544708	mun
4379858	-0.870811	-0.880742	0.0884062	-0.487465	-1.07257	0.292344	-5.75243	-0.959984	-1.16392	-2.87356	-3.28362	-2.73634	CG34118
192508	3.82205	4.74808	2.17792	1.66574	1.97271	2.19843	0.847354	1.37308	1.79551	0.799528	1.57547	1.08208	CG5180
42431	4.28131	4.51927	2.23065	2.36756	2.11015	2.71559	0.798642	2.55016	2.94488	2.79987	1.94536	3.01462	CG5191
3885577	2.07256	2.20794	-0.230899	-0.969859	-1.02581	-1.57219	-1.35498	-1.02565	-1.56521	-1.01726	-0.267141	-2.00761	CG34008
42443	0.0172446	0.742346	-1.46747	-1.59568	-2.58659	-1.35318	-3.90982	-1.60159	-3.71719	-2.19642	-5.2868	-2.89093	CG15923
42449	2.53313	2.30776	2.89086	2.87191	1.1576	2.20075	-0.650101	0.515189	0.0799662	0.0087208	1.13358	-0.0471393	Nep4
43982	0.973205	0.0480771	0.985475	1.10755	-0.360098	1.23251	-2.57138	0.141533	-0.883009	-0.846119	-2.51761	-0.945383	Oamb
42454	1.76086	1.20285	-1.29973	-0.932397	6.19571	0.536902	-1.40318	3.75215	3.77741	0.393967	-0.355905	-0.969708	CG17267
42455	2.41098	1.96428	2.71772	2.65379	1.37144	2.58944	-0.850955	1.08928	0.222343	0.083174	-1.77956	-0.072505	CG42322
46155	5.95277	5.9576	4.145	3.88817	3.52081	4.24073	2.75241	3.29351	3.82583	3.01742	3.67339	3.09035	CG31195
2768674	2.39403	1.92307	-0.923341	-0.946115	-0.874725	-0.0531274	-1.64163	-1.28171	-0.43866	-0.80292	-0.175654	-0.951093	Fancd2
42473	2.68372	3.05236	2.31959	2.27084	1.39159	2.53154	-1.43998	0.816067	0.052586	-0.821633	-0.909764	-0.0871535	CG3822
42475	4.22858	3.51534	4.73946	4.8455	3.40772	4.25523	1.18689	3.60361	2.68012	2.03218	1.50795	2.46458	CG10830
42485	-1.95372	-1.79758	-1.84234	-1.81322	-2.90027	-1.41213	-6.86324	-3.3603	-4.27472	-3.60586	-5.80946	-4.17012	Dhc93AB
42496	3.87603	4.59082	1.56683	1.44606	1.83277	1.85258	0.727866	1.51795	1.3759	1.21503	1.41399	1.29348	RhoGAP93B
42520	4.10751	3.98524	2.76593	2.54524	2.26676	2.9447	0.9081	2.04708	2.33004	2.41138	2.18255	2.59258	NELF-A
42530	1.09883	-0.288504	0.402604	-0.0774539	-1.05897	-0.464324	-4.15622	-0.530424	-1.88963	-2.75128	-4.42438	-2.65951	SIFR
42531	4.54607	4.57482	3.56932	3.27731	2.66121	3.43972	1.52392	2.71128	2.41788	1.79824	2.77685	1.85334	CG16791
42536	2.53409	1.50919	-3.56815	-4.2326	-3.63437	-2.09366	-4.84566	-3.51264	-4.42707	-4.28872	0	-4.61198	tin
42537	2.65005	2.2049	0.416735	0.491812	0.321367	-0.0448136	-1.32288	-0.311788	-1.90429	-1.5029	-1.59103	-0.603768	bap
42544	2.65727	2.37406	0.0459089	0.135973	-1.04677	-0.0722985	-1.55596	-1.38379	-2.29822	-2.12334	-1.91869	-4.4466	C15
42547	1.35076	1.92479	0.239033	0.514271	-0.331106	0.543722	-1.88635	-1.79434	-2.58323	-3.02984	-1.65854	-1.76814	slou
42561	2.72358	1.97541	3.2654	3.48594	2.37579	3.36668	-0.247071	2.20131	1.20523	1.27664	0.0568474	1.69842	GABA-B-R2
42562	0.918644	-1.26114	-0.655707	-0.853429	-1.10317	-1.57182	-2.64675	-1.87296	-0.932792	-0.556245	-3.39419	-1.27333	CG6800
42571	5.91217	6.00733	4.25668	4.39695	3.23137	4.22812	2.68358	3.74647	2.65407	2.19275	2.28981	1.97355	glec
42592	2.47565	2.81328	1.72171	2.12726	0.794582	1.68298	-1.64325	0.422352	-0.625198	-0.143283	-1.15994	-0.520602	CG13409
42595	5.64378	5.78581	4.21748	4.45467	4.47982	4.30001	2.71643	4.26023	4.24428	4.42567	3.03791	4.57165	pit
42601	4.3953	5.67139	2.04333	1.8115	0.943452	1.69708	-0.390887	1.05564	0.860583	0.286888	0.979325	-0.0520162	CG31163
42609	4.34625	4.80467	-1.22153	-2.13752	5.49394	-1.90548	0.123889	4.21693	1.33098	-0.778601	0	-0.779932	CG7080
42614	1.36131	-1.84766	0	0	0	-8.31203	0	0	0	0	0	0	CG7077
42627	0.219744	-0.302786	-4.23006	-3.95077	2.88512	-4.13704	-3.56559	0.285081	0.275907	0	0	0	CG13857
42633	7.28703	7.3657	5.74277	6.21675	6.26655	5.78793	4.31424	5.86707	5.72539	5.79441	4.32687	6.30759	Nop56
42636	2.99921	4.14327	-1.26692	-1.95409	4.07828	-1.02605	-0.737975	3.41126	1.03907	-1.8582	-2.09834	-1.41593	CG13847
42637	3.75223	3.63545	2.60765	2.73577	2.48783	2.91612	0.784937	2.74088	2.73928	2.68264	1.89121	2.87017	CG12499
42646	2.40658	2.16526	2.60634	2.2435	1.68372	2.81563	-3.031	0.911566	0.883069	0.307751	-0.450945	-0.159014	Nrx-1
42652	1.59469	-0.587592	2.63136	2.52775	1.09298	2.31066	-4.64281	1.25062	0.229301	-0.432807	-2.174	-0.708687	oa2
42664	1.81682	0.709796	-1.1506	-1.43174	-0.846182	0	0	0	-2.62598	-0.45633	-2.54826	-0.473072	btn
42676	3.98823	3.92995	1.89157	1.85614	2.20232	2.38168	0.957745	2.06752	1.66034	1.2156	1.60461	0.977875	CG6954
42690	2.97715	2.08707	1.31099	1.4423	1.29579	1.00556	-0.0805555	0.479344	0.994083	0.431993	0.987718	1.13332	CG4813
42696	5.08536	5.02814	3.19552	3.44599	3.4478	3.34389	1.94085	2.28251	2.92421	2.46072	3.12748	2.42238	HP1c
42707	3.92274	3.92289	3.01541	2.90022	1.67915	2.81482	-0.74823	1.36787	0.555473	0.277452	0.062113	0.57335	klg
42717	3.94412	3.13466	-1.23488	-0.475962	-1.40825	-0.35939	-2.33003	-2.45644	-1.37086	-2.06259	-3.32065	-3.97081	lmd
42733	4.43229	4.00657	4.8852	4.78419	3.55828	4.77579	0.835966	3.55543	2.76592	2.59683	1.23754	2.30056	CG13830
42736	4.65935	5.05196	2.48485	2.38292	2.07192	2.31932	1.25769	1.4511	1.57909	1.47734	2.02291	1.71785	CG31365
42747	3.61832	3.99487	2.41254	2.57371	0.749914	2.50476	-1.2174	1.41535	-0.108208	-0.0295648	-0.623587	-0.226447	CG4467
42757	4.15112	3.6814	3.02584	2.7524	2.12892	3.0324	1.1851	2.32554	2.39334	2.23702	2.27935	2.13039	pnt
42764	3.04033	3.07289	2.67837	2.33941	1.95432	2.269	-0.313561	1.17638	0.550542	0.573522	0.17309	-0.152416	CG4393
42778	1.19453	0.745203	2.07817	2.05741	0.800909	1.93638	-4.02705	0.652218	-0.201556	-0.470105	-1.55824	-0.0449038	beat-IV
42788	5.24043	5.52202	3.12233	3.61846	2.36	3.88729	0.123182	3.16423	1.31938	-0.319875	-0.0454363	-0.643135	CG10157
42809	6.32009	6.50038	4.4453	4.57467	4.15699	4.49715	3.03173	3.60537	4.25143	3.6845	3.95289	3.50971	CG10217
42817	4.94665	4.83886	3.09646	2.98213	2.94874	3.3567	1.94805	2.7717	3.01159	2.89036	3.05542	2.57802	mbc
42820	3.30505	3.70192	2.36722	2.20594	3.38603	2.37548	-0.0178825	3.05201	1.95674	0.724697	-0.351124	0.635751	CG34355
42821	5.56494	5.97668	3.42014	3.12863	2.95393	3.41565	2.08544	3.16702	3.03675	2.85814	3.14049	2.63021	Pli
42824	3.54357	3.51914	2.56148	2.3219	2.52656	2.54414	0.361601	2.06327	1.57983	1.32847	1.65664	0.87767	sba
42829	3.70482	4.48968	-1.51978	-0.365382	-0.352115	-0.54837	-0.241472	-2.23038	-0.72977	-1.00646	0.714596	0.255245	CG13599
42836	4.43696	4.4884	4.47759	4.05229	3.31108	4.32016	1.05245	2.97176	2.6895	2.22601	2.0054	2.39628	CG31140
42844	3.38985	2.69154	1.24938	1.3286	1.27434	1.0029	0.340175	0.936794	1.28351	1.16355	1.56165	1.27639	CG5933
42853	5.04227	4.8364	3.51985	3.58174	3.3082	3.65531	2.09921	3.01639	3.29691	2.71276	3.13904	2.6727	SMC1
42854	4.38593	4.72703	4.42537	4.31717	4.00401	4.73509	1.19386	3.82719	4.06035	3.60691	3.96467	3.17428	Syx1A
42879	3.59879	4.58434	-1.03224	-1.44573	4.09788	-0.855219	-0.753932	2.88804	1.5073	-1.19699	-2.67744	-0.664639	CG17786
42881	3.46381	4.63145	0.893091	0.693789	0.210448	1.1628	0.229865	1.13348	0.691751	0.425851	1.03788	-0.197629	cav
42882	2.62201	2.46876	1.55056	1.48416	1.45747	1.88462	-0.505011	0.616008	1.30668	0.71318	1.37812	0.664426	CG5669
42893	3.909	3.2166	3.12682	3.50861	1.63835	3.375	0.719407	2.75287	1.50095	1.93637	3.51873	1.73353	CG6356
42898	4.44877	5.1594	2.88318	2.79063	2.55398	3.22106	1.25303	2.09722	2.59066	2.35682	2.47041	2.28146	BRWD3
42899	4.69578	4.97917	3.62577	3.69174	3.48395	3.59377	1.36823	3.655	3.45094	3.6314	2.50239	3.81319	CG5728
42912	0.490923	1.4958	0	0	1.67965	0	-4.6832	-0.507187	-3.26461	0	0	0	CG17782
42913	0.210516	-1.94958	0	0	1.39054	-5.82606	0	-0.79166	-0.701159	0	-5.78732	-6.02245	CG17781
42914	1.22203	1.4634	0	-3.51118	2.13902	-6.27913	0	1.32916	-0.104195	0	-6.24039	-6.47551	CG17780
42917	2.21329	1.74561	2.62494	2.1423	1.90106	1.94091	-0.989349	1.71778	0.788118	-0.179858	-1.1027	-0.0643235	CG13616
42918	0.936012	1.05571	1.68927	0.796059	0.200544	1.37208	-4.66265	-0.11603	-0.270756	-1.2365	-1.96733	-1.78743	nAcRalpha-96Aa
42919	2.53526	2.07872	2.82974	3.0681	1.31938	2.44791	-1.19477	1.29185	-0.0204013	-0.34672	-0.830779	-0.0885185	nAcRalpha-96Ab
42920	2.54105	2.09969	2.17575	2.58362	0.637328	1.88178	-2.03802	1.01519	0.0914427	-0.810256	-2.08524	-0.641995	nAcRbeta-96A
42927	3.65882	4.01758	2.1135	2.0394	0.426653	1.87248	-0.411607	0.920775	0.749879	0.667291	1.71871	0.290564	ana1
318599	3.02597	1.50026	-0.0347793	0.134149	-1.44049	0.865757	-0.744883	-1.99683	-0.911252	-1.7729	0.723929	-0.958659	CG31125
42941	3.79079	5.04329	-4.2481	-4.9417	5.34923	-4.12469	-1.09532	4.16762	1.91543	-4.99781	-5.08594	-4.32107	CG13627
42945	2.42935	1.69614	-2.09426	-2.66232	-2.64906	-1.62498	-2.05299	-3.52732	-3.44175	-2.98147	-0.636642	-4.62666	tld
42946	3.76687	3.75303	-1.0997	-0.793814	-0.533435	-0.582676	-0.268087	-1.52451	-0.824778	-1.49598	1.76509	-1.36322	asp
42948	3.14055	4.2375	-2.66006	-2.43552	4.08673	-2.43506	-1.81343	3.14243	1.75975	-1.03146	-2.28803	-1.13359	CG42331
42951	0.294838	2.31533	0	-2.38877	1.05076	-3.15672	0	-0.460912	-4.16819	0	0	0	CG13634
42954	4.65971	5.44448	2.69642	2.669	2.45477	2.88934	1.23339	2.1314	2.72864	2.16139	2.74633	2.00947	polybromo
42960	4.58439	4.46228	2.89695	3.12663	1.85176	2.82281	1.20241	1.78125	0.528246	1.64633	1.21819	1.36094	RabX4
42971	6.54617	7.11722	-0.241911	-0.257438	-0.3791	0.706416	0.625932	-0.700974	0.232598	-0.313551	2.07637	-0.444165	CycB3
42975	3.64015	3.61289	2.19708	2.24332	3.56394	2.91304	0.56086	2.62469	3.15979	1.8443	1.92324	2.19335	CG31121
50074	3.10009	2.46102	1.53719	1.31799	2.26722	0.831402	-0.134784	2.36668	1.0796	0.674789	-1.36308	0.412552	CG13643
42982	4.69891	5.00096	0.721185	1.51164	0.695747	1.71907	0.601454	0.332511	1.19264	0.455526	2.24268	0.0632516	CG11120
42998	4.62596	5.98099	-3.4215	-3.1151	6.52556	-1.76203	0.260984	5.74052	3.85896	-2.17121	-1.67438	0	CG11786
326251	5.43099	6.27942	2.81712	2.99389	3.09706	2.85943	1.26654	2.55005	2.9097	2.28873	3.36876	1.68287	CG33096
43019	2.12061	1.97199	1.79169	1.58577	0.0615775	1.39653	-2.57473	0.435753	-0.530465	-0.831226	-1.03947	-0.912411	Bili
43020	3.18305	2.88318	1.47215	1.82067	0.0364248	1.03281	-0.522784	-0.125635	-0.563623	-1.10334	-0.265476	-2.16357	danr
43023	3.95472	3.11504	0.914363	0.761333	-0.88555	0.796351	-2.04437	-1.43124	-2.1112	-1.59434	-1.38291	-2.61804	dan
43033	1.57716	1.87844	-1.92873	-2.08899	0.399115	-2.45739	-3.12435	-0.807206	-0.901876	-2.44188	-3.73031	-1.33185	Cad96Cb
326132	3.09928	3.45161	-1.20273	0.103671	-2.88306	-4.24924	-3.04704	-2.34629	-3.26072	-1.80044	-4.46204	-2.86066	CG31300
43074	4.96284	4.62247	5.03854	5.39812	3.76055	4.39642	0.897188	3.17774	2.65043	2.45413	1.72857	2.82336	CG11910
43087	4.39011	4.17327	2.55228	1.91401	1.21626	2.25197	1.0708	1.55625	1.16482	0.590925	1.80526	0.394946	msi
43093	5.44209	6.50685	3.6105	3.68636	2.77528	3.77737	2.16774	2.77916	2.53505	2.08215	2.6879	2.43989	jigr1
43099	2.36249	3.76862	-0.431559	0.0574734	-0.769404	-0.751952	-1.04282	-2.48007	-1.76745	-1.66463	0.532716	-0.870373	CG4730
50075	1.83456	2.29877	-0.51802	-0.404263	-1.02843	-0.394606	-1.82467	0.0933063	-2.40608	-0.460377	-1.03393	-0.783636	CG14545
43126	2.27437	1.81942	2.96577	2.44645	1.36739	2.6466	-1.31948	2.04932	0.496609	0.335399	-0.935954	0.000896439	CG5890
43128	4.94038	4.83138	3.06634	2.75517	3.43058	2.93116	1.96229	2.73488	2.27137	1.51169	2.70139	1.75084	CG17370
43146	-0.170239	0.420613	-0.755739	-1.09088	-1.90769	-0.881554	-5.70394	-2.06349	-2.96342	-3.56203	-5.23513	-3.88529	boss
43148	0.719731	0.245199	1.15009	1.22377	0.284575	1.35066	-5.22243	-0.173522	-0.979073	-1.63692	-1.99447	-1.32313	CG42261
43150	4.58188	4.05145	0	-3.52116	0	-2.70415	-0.81229	-3.8012	0	0	-0.205975	0	HLHmdelta
43151	6.34423	5.46837	-2.05462	-0.33318	-1.38149	-1.17989	0.711455	-1.27739	-2.51634	-0.367814	2.11566	-1.37501	HLHmgamma
43153	6.11896	5.24157	-1.74519	-3.02375	-0.840555	-3.20673	0.0636373	-0.718822	-0.633247	-0.272505	1.7389	-0.233194	malpha
43155	4.70225	4.44162	0.1597	-0.270864	1.7424	0.392363	0.309326	0.979612	1.0086	0.503098	0.222321	-0.102074	m2
43156	4.80822	4.42184	1.9714	1.45183	1.61299	2.09481	0.508623	0.799821	1.57929	0.843173	2.0576	1.5903	HLHm3
43157	6.19015	5.21422	-1.51802	-0.88969	-1.61339	0	0.930214	-1.49166	-2.40608	-2.26773	2.55103	-3.59099	m4
43158	5.18418	3.84355	0	-3.32506	0	0	0	0	-3.51952	0	-1.46931	0	HLHm5
43159	3.45812	3.84382	-1.40635	-1.09995	-1.27933	-0.697978	-1.49062	-1.96495	-1.29442	-3.74103	-0.369728	-4.06429	m6
43160	6.32058	5.87519	-3.81758	0	-2.91295	-3.69417	0.123693	-3.79122	-1.70564	-3.56729	1.43204	-3.89055	HLHm7
43161	4.80521	4.09789	0	-1.53223	-3.50932	-2.29053	-0.135639	0	0	-3.16366	1.55557	-3.48692	E(spl)
43184	0.937992	0.523619	1.86806	1.98999	0.704175	1.319	-2.16673	0.798556	-1.33454	-1.35157	-2.01985	-1.59201	CG6154
43210	8.15558	8.64455	-3.75618	-1.86482	8.4834	-2.63277	3.41403	7.65252	-2.05928	0	-3.59402	-3.82915	TwdlD
43213	0.718012	-0.378066	1.9391	1.87023	0.76461	2.0072	-2.88863	1.01574	-0.460097	-0.360489	-1.74104	-0.56113	beat-VII
43222	5.74601	6.6606	3.3279	3.21873	3.32438	3.25837	1.86947	3.05322	3.05949	2.40213	3.07419	1.5458	Tl
43229	9.18977	9.46292	5.81359	5.92709	6.95388	6.46182	6.24595	5.90246	6.79711	5.9647	6.2711	6.35751	His2Av
43245	5.98236	5.99444	-2.69828	-2.97684	5.53404	-4.15983	2.60977	6.42471	3.36739	-1.03296	-4.12109	0.999929	TwdlC
43257	3.65196	4.77731	-3.1929	-3.88649	4.73834	-2.48452	-0.49955	3.98884	1.37585	-3.35764	-1.70881	-3.6809	CG14257
318579	1.20033	2.05852	-2.25534	-2.5339	-3.93567	-1.40074	-2.14695	-2.22897	-2.1434	0	-2.67814	-2.91327	spn-D
43298	0.316053	0.0649332	-0.671337	-0.721586	-1.0368	-1.26162	-5.42481	-1.10625	-2.33199	-3.45667	-2.86313	-2.5169	CG42534
43300	2.90866	3.10425	1.91356	1.80475	1.27644	2.03295	-2.90686	0.551384	-0.065854	-0.219955	-1.57437	-0.378703	side
43308	2.5673	1.95561	-1.59041	-0.927863	-2.0337	-0.416369	0	-2.3714	-2.9639	-3.56251	0	-5.47074	CG12885
43317	2.83719	2.51346	1.62161	1.63564	0.653793	1.55902	-2.29193	0.211813	-0.174009	-0.690594	-0.895223	-0.638035	Tusp
43324	1.98932	1.65842	2.32237	2.35018	1.13843	2.40594	-1.75868	0.707713	0.218934	-0.23359	-1.54079	-0.00427106	CG18437
43327	4.5538	4.79289	2.36783	2.83236	2.64194	2.59047	1.26439	2.13911	2.43435	2.08437	2.22622	2.06696	Sce
5740590	2.50925	1.86942	2.70252	2.68723	1.46024	2.55229	-1.96136	1.04153	-0.203268	-0.0217182	-0.972346	0.160913	CG34353
43351	4.11984	3.94644	2.18554	2.24609	2.26357	2.66285	1.1403	1.87183	2.46351	1.8297	2.5447	1.88349	Mes-4
318646	2.82643	1.43481	0	0	-5.77802	-5.55924	0	0	0	0	-5.52049	-5.75562	CG31253
318603	2.82643	1.43481	0	0	-5.77802	-5.55924	0	0	0	0	-5.52049	-5.75562	CG31131
43362	3.86521	4.20845	3.58674	3.04055	1.69634	2.87472	-0.703004	1.91499	0.979196	0.684657	-0.321999	0.44196	CG34362
5740528	2.20833	2.20359	2.35792	2.34016	0.858476	1.93283	-1.66294	0.850972	0.18666	-0.0962429	-1.23383	-0.136752	CG34354
43377	2.51011	1.9186	3.03641	2.9034	1.69758	2.76624	-0.957731	1.79375	0.7287	0.169508	-0.982753	0.372753	beat-VI
43387	3.69923	3.82706	1.93486	1.68532	1.02882	2.05596	-0.696939	0.945004	0.746899	0.678104	1.2501	0.0370061	CG10011
43398	4.24573	5.15509	2.79602	2.87115	2.62946	2.95557	1.24581	2.04625	2.24657	2.8633	2.31158	2.67621	wdn
44266	7.90301	7.54801	4.48075	4.61823	5.10884	4.98233	4.30815	4.49942	5.31654	5.32049	4.96266	4.97592	inx3
43417	0.94912	1.01545	1.45853	1.76352	0.511718	1.72524	-2.42028	0.142865	-0.803826	-0.792952	-2.95147	-1.42107	CG14521
43435	4.01392	4.07635	2.38666	1.52504	1.67491	2.55954	0.668204	1.53488	1.95978	1.63827	1.97865	1.39239	CG11873
43441	3.2968	4.58838	-0.345618	0.186824	-0.685874	0.380906	-1.41173	-0.886069	-0.800494	-0.503484	0.861487	-1.07851	dgt6
43448	5.4403	4.76029	3.24601	3.45947	3.24837	3.53768	2.25593	2.71558	2.5229	2.83523	2.99579	3.12852	Slbp
43450	4.00536	5.39952	2.63277	2.94234	2.28081	3.25021	1.07078	3.53567	2.28658	5.0443	2.39923	5.09112	CG11897
43453	3.63144	3.51702	3.93032	3.6258	2.23675	3.62162	0.305769	2.65618	1.40653	1.30042	0.00681606	1.30566	CG14509
43454	3.36777	3.58262	-1.51273	-0.791286	3.48417	0	-0.81938	2.29115	-1.40079	-1.8474	-2.93553	-2.17066	CG14515
318568	0.984032	0.0734158	-1.70423	-1.31875	-4.62741	-1.60128	-2.13826	-3.50568	-2.83514	0.563735	-4.36989	0.216696	CG31044
43460	3.59768	3.9987	1.39747	1.68861	1.31012	1.88918	0.685629	0.968515	1.27133	1.48543	1.56024	1.38003	Brd8
43466	6.14675	5.93967	0.0104251	-0.251457	0.395682	0.230509	1.84736	0.00284162	0.0180273	-1.25866	2.5656	-0.903848	stg
43473	4.7682	4.83342	2.88632	2.93047	2.44518	3.21532	1.5379	1.82464	1.62722	1.6798	2.45164	1.78102	CG2310
45285	3.63076	3.14188	1.35901	1.19234	0.874228	1.51312	0.55759	0.168142	-0.161321	-0.537544	0.886973	0.0688068	Dr
43484	0.347928	-0.565262	1.30924	0.996262	0.221911	1.36247	-3.0218	0.40822	-0.772063	-0.602357	-4.42745	-0.925617	DopR2
43488	8.7574	7.79809	4.82837	5.73174	4.89599	5.40814	5.68732	4.63941	4.29031	3.80071	5.87664	4.40668	Obp99a
43491	4.52732	4.69352	0.650219	0.908241	0.304043	0.8629	0.0177953	-0.150085	0.683303	0.736518	1.62289	-0.392378	CAP-D2
43493	2.68375	1.84256	3.11532	3.64899	2.23714	3.27767	-0.500585	1.0994	0.673741	0.58854	-1.5691	0.894255	Gycalpha99B
43495	1.59361	1.0763	-1.07195	-0.420047	-1.82628	-0.330016	-3.7291	-2.5642	-4.3105	-3.17215	-0.938357	-3.00999	dmrt99B
43498	3.63937	4.738	-0.238937	-0.44422	2.59743	-0.434563	-1.27967	1.82594	0.308849	-2.30769	-1.58846	-2.04599	CG15506
43501	3.02815	3.10096	2.48681	2.15354	2.76812	2.83815	-0.437366	2.23029	2.51565	1.61842	2.49256	1.5349	Kul
43517	4.61726	5.36708	1.0093	0.999206	0.951799	1.28561	0.899318	0.331105	1.35286	0.970853	2.16153	0.372397	ncd
43523	4.99678	5.45938	-1.15613	-0.288786	6.13038	-0.0712363	-1.06534	4.49372	4.81808	-1.08703	0.0779315	-0.568623	CG7802
43529	4.53008	5.17516	2.69868	2.77746	2.58004	2.85182	1.5138	2.09906	2.08357	2.59175	2.57171	2.64343	dgt1
43539	1.78925	1.62139	0.146963	0.53941	-0.113482	0.751732	-2.17953	-0.0423314	-1.3288	-1.62259	-2.83101	-0.952521	CG31036
43555	2.94153	2.19086	-0.00948985	1.10965	-0.215048	0.540318	-0.0915007	-1.98595	0.152547	0.267208	1.28601	-0.122102	sas-6
43558	3.24516	3.2643	2.44296	2.75906	1.36936	2.25828	-1.70826	1.06147	0.21367	-0.219838	-0.304483	-0.220118	Tace
43571	4.15498	4.10202	-1.26176	-1.59691	-2.22107	-1.03881	-3.43236	-1.22487	-2.01376	-0.875414	-0.641617	-0.925655	Sry-alpha
43585	1.80604	1.98892	0.501384	0.751521	2.21977	-0.237115	-1.53401	0.992606	0.224845	-2.05287	-1.45314	-0.796484	CG11498
318563	4.8066	4.5804	4.69475	5.13281	3.75606	4.44667	0.809509	3.57286	2.71474	2.42195	1.29296	2.45334	CG31030
43591	6.3264	7.03461	5.23498	5.15102	6.93809	5.43249	2.75875	6.20445	5.2011	4.30259	2.22088	3.99748	CG9747
NEWGENE19	1.91609	0.0208186	0	0	-0.753125	-2.14315	-1.27456	-1.68439	-1.56966	2.50037	-0.519445	2.69829	NEWGENE19
43611	5.10405	5.78294	3.02637	3.092	2.79656	3.20799	2.14426	2.54951	2.94294	2.54637	3.42482	2.63404	CG2218
318559	4.17068	3.55207	-0.757043	-0.365206	-1.95962	-1.43716	-1.7273	0	-2.23774	-1.25139	0.356469	-2.15962	spdo
43629	1.41585	0.319905	-0.446052	0	1.32853	0.335641	0	-0.0374994	2.99413	-1.27301	-4.36114	-0.762364	CG9698
4379867	1.43049	1.15118	2.02407	1.60251	0.201384	1.38742	-2.33183	0.223581	-0.439306	-1.94481	-1.44798	-0.683109	CG34155
43642	4.82389	5.70108	-2.02447	-0.277493	7.08995	-2.38648	-0.383589	4.65868	5.23963	-2.58153	-1.49974	-1.73487	CG1342
43650	4.38749	4.36179	2.73029	1.89116	1.67879	2.31961	0.635276	1.48328	1.12785	1.66191	1.49407	1.3163	zfh1
43656	2.53052	1.84738	-1.9533	-1.28433	-1.6861	-1.82988	-1.74538	-2.73429	-2.64871	-2.9254	-2.01353	-3.83362	tll
45039	0.939104	0.687887	-0.678392	-0.654161	-0.611778	-0.472516	-2.48755	-0.867647	-0.846561	-2.19364	-0.796342	-1.13839	Sox100B
43682	1.2155	0.892593	1.76197	2.03659	0.819351	1.81831	-3.27346	0.180526	-0.348276	-0.485995	-1.19155	-0.70284	Gycbeta100B
43683	0.823895	1.42078	-0.544472	-0.603852	-2.73303	-1.13041	-2.37682	-2.23422	-1.84583	-2.11137	-2.25683	-2.7454	stops
43687	1.27855	1.9807	-3.45869	0	0	0	-3.76534	0	-2.34675	-2.2084	0	-3.7832	bnk
43701	1.03477	1.80541	0.303028	-0.179066	1.41916	-1.82149	-2.4278	0.506387	-2.83296	0	0	-4.01787	CG3669
5740668	3.43603	3.35436	1.97839	1.67063	1.42017	2.18834	-1.00957	1.25131	1.55329	0.635744	0.34368	0.627733	CG34347
43708	5.01384	5.06762	-4.53466	0	-3.63003	-4.41124	-4.84131	0	0	0	-4.06216	-4.3935	CG31002
43715	4.86493	5.53004	0.480006	0.947563	4.15761	1.10715	-3.06369	1.70952	2.28172	-0.186466	-3.81727	0.293378	CG12063
43716	3.85897	4.74717	-2.2772	-1.9708	4.9984	-1.29129	-2.04329	2.79236	3.25526	-1.67899	-0.819588	-1.10916	CG1499
43719	2.68254	2.47048	-1.01402	-0.98576	-0.368672	-0.28863	-1.09186	-1.11387	-0.571663	-0.359275	1.09995	-0.781183	rod
43729	1.6889	1.87381	1.50222	1.19452	0.400773	1.40144	-1.95253	-0.262593	-0.351904	0.140121	-1.45808	-0.417362	kek6
48317	5.75479	5.53125	3.69743	3.58433	3.31388	3.90239	2.37942	3.17187	3.44502	3.1876	2.72186	3.09115	ttk
43741	6.81259	6.37241	4.57352	4.49427	4.74564	4.70354	3.02388	3.97978	4.65389	4.09428	4.68349	4.01926	CG1910
43751	4.53333	4.40107	2.62574	2.17683	2.30256	2.29671	0.911678	1.38274	2.40892	1.23009	2.57973	1.21393	Acf1
43758	3.07675	2.97871	3.47874	2.98451	1.88238	3.15091	-0.840695	1.78938	0.922623	0.556794	-0.699725	0.524518	RhoGAP100F
43766	5.32679	5.83489	4.19663	3.80469	3.3999	4.06569	2.17427	3.69463	3.64569	3.31437	3.51531	2.87051	plexB
43767	5.761	5.28414	3.79891	3.57825	2.6112	3.75377	2.68311	3.25157	3.26018	3.00305	3.50762	2.64922	ci
317817	1.36661	1.26113	0.308867	0.171387	-1.97227	-0.277049	-3.87062	-0.644235	-1.64467	-2.31367	-1.59445	-1.61901	CG32006
43774	4.91061	5.26583	3.9608	3.57588	2.99483	3.96516	1.71058	3.52804	3.39458	3.36233	3.26793	2.92811	CG31998
2768865	4.06362	3.90234	4.37154	4.4164	3.15488	3.84131	0.910143	2.98215	2.23953	1.77647	1.20251	1.80041	dpr7
43783	3.25072	2.99729	3.98989	3.89039	2.50842	3.0478	-0.0335218	2.81064	1.41061	1.01582	0.00436399	0.770277	Syt7
43788	5.03985	5.28267	3.67272	3.43482	3.38259	3.60876	1.96791	3.35655	3.3099	2.95805	3.25656	2.83628	Hcf
43789	2.18843	2.20842	1.33961	1.24105	0.0987304	1.07584	-1.42326	-0.434441	-1.2063	-1.00382	-1.15609	-1.20794	CG2052
43795	4.10026	4.07458	3.03381	2.58081	1.82088	2.94105	0.147468	2.19039	2.11594	1.4678	1.52482	1.27263	zfh2
45816	3.65672	3.83314	3.07428	2.96567	1.40539	2.84772	-1.02501	2.09923	0.630627	0.667097	0.144246	0.5304	onecut
43805	5.38211	4.7109	6.15717	6.11129	4.57821	5.31093	1.19868	4.63122	3.51273	3.26293	1.44819	3.13311	CG1732
43810	4.30357	4.77069	3.71678	3.55884	2.62157	3.80528	1.09241	3.07028	2.68344	3.02685	2.04809	2.69728	CG11360
43843	1.51416	1.17391	-0.548914	0.0529438	-1.40327	-0.276123	-2.50764	-0.283763	-1.43698	-1.75806	-2.84619	-2.49635	CG11152
43841	3.70179	4.09897	3.77039	3.18562	2.29619	3.37869	0.445225	2.53317	1.80432	1.7368	1.20492	1.33335	unc-13
43838	2.02884	2.10927	2.69318	2.42527	1.29903	2.26139	-2.5634	1.61761	0.00032673	-0.270213	-1.57689	-0.763308	mGluRA
43833	3.24997	3.21001	1.36926	1.89322	0.584902	1.55028	-1.32363	0.49251	-0.0847883	-1.01961	0.615607	-0.911	toy
43826	3.77647	2.88836	3.15866	2.69489	1.6738	2.48411	0.00518061	1.979	1.03337	0.805597	0.421541	0.159932	Actbeta
43825	2.81776	2.38019	1.50148	1.17803	0.182626	0.629243	-1.44624	0.0271332	-0.0319051	-1.09634	-2.02055	-0.653892	sv
49968	4.56449	4.42449	4.02176	3.67537	2.70885	3.44577	0.69158	2.89106	2.21038	2.04725	0.869002	1.7977	Caps
3354987	5.80159	6.39587	1.52579	1.50843	5.89135	1.3119	2.03692	4.06813	4.4817	1.01463	2.87178	0.955926	SP71
30970	4.8998	4.82381	2.50074	2.91891	2.45817	2.33455	1.97737	2.23853	2.39939	2.02107	2.5029	2.37624	CG3038
30975	4.1127	4.06633	2.67831	2.49373	1.64799	2.24045	0.67686	1.66776	1.14998	1.31031	1.58929	0.98875	ewg
30976	2.14843	2.22958	2.01327	2.06601	0.69275	1.36216	-2.47608	0.73272	-0.705857	-0.454467	-1.52184	-1.09444	CG13375
30981	2.94452	1.64583	-3.68108	0	0	0	-2.40277	0	0	0	-1.93396	0	ac
30982	1.8969	0.874773	-3.33015	-3.02375	-4.42552	-1.88481	-2.31487	0	0	0	-0.998066	0	sc
30983	4.8003	3.34031	-3.93702	-2.04565	-3.03238	0	-2.24367	0	0	-3.68673	-1.77486	-4.00999	l(1)sc
30985	3.25973	2.72996	-0.471814	-1.46087	-2.32207	-1.40285	-1.14104	-2.87841	-2.79284	-1.80649	-1.06454	-2.71471	ase
30991	3.91803	4.18142	2.67875	2.90184	2.81191	2.76206	1.00346	2.90955	2.83247	3.08558	1.76933	3.29355	CG18273
31000	5.52917	5.26558	3.38067	3.02891	2.24128	3.51897	-0.284178	2.16396	2.24347	1.8736	1.93387	1.32296	elav
31002	5.28425	5.35965	5.62392	5.28522	4.27875	5.41506	1.31558	4.08375	3.33075	2.98857	2.34923	2.81673	Appl
47718	3.97335	5.20337	1.70091	2.04886	1.67458	1.78009	1.06168	1.37678	1.49727	1.58256	1.5482	1.36423	CG17829
31010	4.34851	4.87658	2.88645	3.1005	3.02588	3.09437	0.775441	2.90633	3.04944	3.12909	2.17266	3.30377	l(1)1Bi
31017	4.70704	5.27453	2.05266	1.60371	1.64686	2.14212	1.10213	1.48125	1.85493	2.00932	2.21692	1.59881	sdk
31018	5.09888	5.18698	-3.30853	-1.57334	-1.56209	0	0	-2.74424	-4.21971	-3.10253	0	-3.36064	CG13362
31024	3.99699	4.41084	1.93599	2.10341	4.29632	2.32567	0.905317	2.33251	3.52879	1.59359	2.2726	1.66917	tw
31031	3.81777	4.39453	2.07279	1.80758	1.40981	2.1132	0.49107	1.25776	1.10114	0.351996	1.02392	0.43992	CG42248
31035	0.722486	2.34621	-0.764893	-0.199916	-0.197297	-0.373999	-3.50451	-1.14292	-0.385474	-1.3626	-1.22834	-1.68586	CG14632
318224	1.17081	1.16573	1.60819	1.05526	0.750671	1.30962	-3.17486	0.437536	-0.586343	-1.2916	-0.453445	-0.437829	CG32815
31045	1.71504	1.58609	1.43584	1.55487	0.48435	1.23334	-1.50383	0.0571255	-0.0606772	-0.707245	-1.19702	-0.455074	CG3703
31050	2.42631	3.02545	2.58954	2.77103	1.47867	2.21286	-1.00078	1.20092	0.601213	-0.0342195	-0.467128	-0.122912	CG11638
31064	2.05936	3.41843	-0.495448	0.173524	2.48398	-0.42664	-2.02449	2.0986	0.131064	-1.46755	-0.818717	-1.20906	CG14626
31065	3.6383	4.46329	-3.24438	-3.93798	4.23923	-0.954248	0.00355737	3.97161	1.82176	-1.53466	0	-2.50999	CG11380
45973	-1.69876	0.914119	-4.52527	-6.21887	-6.62064	0	-5.83192	0	0	0	-2.66267	-6.59824	fs(1)N
31078	3.15693	3.88822	-0.236501	0.31926	4.23271	0.0416351	-0.183613	2.86271	1.55078	-0.906778	-0.187554	-0.992999	CG11409
31085	3.03793	3.87265	0	-0.376846	1.61947	-1.73652	-1.03093	0.876221	-0.454795	-0.0314683	-1.24019	-0.389161	CG14770
31100	1.89604	0.428589	0.0651426	0.697165	-0.103454	1.09514	-1.49539	0.384467	-0.271588	-1.08725	0.115848	-1.04183	CG14778
31104	3.70016	5.0957	-1.60185	-0.710487	-0.375292	-0.478438	-0.17154	-2.16045	0.317442	-0.766601	0.560306	-0.620553	mei-38
31107	0.88163	0.172568	1.75916	1.40842	0.501725	1.78729	-3.61989	-0.0654638	-1.01804	-0.77728	-2.6045	-1.28564	Nmdar2
31121	2.68617	2.91463	2.16713	1.69143	1.2257	2.4	-1.03011	0.863989	0.274421	0.523655	-0.356424	0.252636	CG32809
31130	3.64311	3.78847	2.44138	2.15495	1.65024	2.32704	0.716304	1.84697	1.73382	1.46044	1.56058	1.14727	Adar
31139	2.44529	3.64018	-0.686209	-0.07335	-1.45121	0.309574	-1.24097	-1.10993	-0.581018	-1.02666	1.24741	-1.08111	CG14814
31149	3.34588	3.82946	2.11749	1.79326	1.78205	2.45093	0.0278203	1.24268	1.79143	1.65752	1.66245	1.55592	trr
31151	8.06811	8.28951	5.65474	5.81296	5.68525	5.84105	4.02201	5.19562	5.47306	4.79247	5.44668	4.77278	arm
31161	2.2508	2.96999	-4.49193	0	0.503306	-4.06451	0	-0.424953	-1.20217	-4.93763	0	-3.26089	CG3600
8674057	3.39988	3.93296	-4.41773	-3.9414	1.73497	-3.38742	-4.72438	0.117855	-0.0783188	-3.467	-7.25557	-3.36472	CG42527
31162	3.39988	3.93296	-4.41773	-3.9414	1.73497	-3.38742	-4.72438	0.117855	-0.0783188	-3.467	-7.25557	-3.36472	Hr4
46006	4.53472	4.93985	3.27307	2.90939	2.98787	3.59579	0.681453	2.42131	3.106	2.54221	3.06694	2.41202	east
31170	2.14292	2.40937	1.44925	1.64088	1.1092	2.03635	-2.99933	0.525569	0.151751	-0.262874	-0.715761	-0.130123	CG4290
31173	4.84115	4.45945	-2.93702	-1.36758	-1.03238	-1.22864	-2.24367	-1.69653	-3.82508	-1.05446	-3.77486	-2.00999	CG4194
44889	3.85756	3.86913	1.64885	1.33722	1.06078	2.2635	0.363084	0.735841	0.915033	0.992239	1.38718	0.134732	ph-d
31181	4.29713	4.41184	2.51929	2.43804	2.2059	2.90449	0.866543	1.8143	1.76132	1.99003	2.06254	1.73474	ph-p
31187	4.00552	5.2443	2.38103	2.24212	2.13934	2.67422	1.05394	1.84224	2.18004	1.92076	2.19425	1.71067	wapl
31196	3.75739	5.31166	0	-2.33803	-3.7398	-1.93606	0	-3.61807	0	-0.379787	0	-1.13244	CG3457
31205	3.28364	3.69774	2.09247	2.4319	2.03936	2.28832	-0.160294	1.98931	2.17596	2.16971	1.05041	2.37589	kz
31211	1.71219	1.51582	1.14187	1.41287	0.274616	1.48334	-2.29924	0.511826	-0.880646	-1.22484	-1.83043	-0.918715	CG3078
31214	5.39634	6.5579	3.95195	3.79302	3.75116	3.91547	2.37177	3.61443	3.4995	2.96464	3.5584	2.83618	CG2924
31217	4.9873	4.79784	3.29653	2.82544	3.4029	2.86228	2.07932	3.17462	2.48891	2.31132	2.26949	1.75661	CG2865
31218	1.91214	1.64436	-1.44763	0.0350941	-1.22107	-0.516862	-2.75428	-1.09934	-2.48769	0.709549	-0.963545	-1.19867	CG14050
31224	1.33987	1.29565	0.732655	0.983648	-0.2698	0.875701	-4.02281	-0.677065	-1.94904	-2.35126	-1.66924	-1.72117	CG14047
31225	1.86983	1.49016	0.757852	0.851075	0.0128629	0.950345	-2.87912	-0.379924	-0.836038	-1.65921	-1.35142	-1.64544	PsGEF
31226	1.27439	1.00756	-4.43182	-4.12542	0	-1.98648	-3.15351	0	0	0	-4.26967	0	CG12496
31227	2.51645	1.7067	-1.31765	-2.33318	-3.14999	-2.93121	-2.62431	-4.61322	-2.52764	-4.74775	-3.47742	-3.71255	gt
31229	3.08823	2.88081	0.242332	0.508186	0.505901	0.822188	-0.271874	0.222234	-0.177753	0.243821	1.27244	0.310095	boi
31240	3.77452	3.36079	-0.203599	-0.094797	-0.197684	0.83834	0.351666	-0.871132	0.569924	0.691595	2.38373	-0.0579296	Klp3A
31249	0.861669	0.20609	-0.41319	0.115604	-2.83049	-1.38931	0	-2.29372	-2.84077	-3.06979	0	-4.39305	HLH3B
31251	-0.757594	-1.05983	-3.66271	-2.35551	-3.08001	-1.61941	-6.29129	-3.38969	-3.8727	-3.73435	-4.82248	-3.23812	per
31268	3.13362	5.01188	1.57612	1.83044	0.802883	2.20813	0.206872	1.14589	1.00072	1.30118	1.01972	1.11755	crm
31290	4.58169	3.98567	1.62348	1.56744	1.41249	1.25051	0.109677	1.66529	1.38167	0.174005	0.628766	-0.121608	rst
31292	1.7737	1.78658	0.739687	0.443833	0.773928	0.498255	-3.36122	0.134504	-0.69068	-1.84914	-1.1771	-1.75016	kirre
31293	4.83868	5.00029	1.03657	0.838016	1.26484	1.39158	0.412687	0.403517	1.72933	0.914338	2.47529	0.92828	N
31310	5.21561	5.10317	4.6666	4.23923	4.15769	4.83756	-0.349755	4.49228	4.35219	4.18756	3.24352	4.22231	dm
31317	0.731756	0.0982789	1.33054	1.50113	0.208573	1.28166	-3.01389	0.354361	-0.836378	-1.62687	-1.81583	-1.49333	CG10804
31322	-0.416982	0.117287	-0.255999	-0.953576	-1.99955	-0.997052	-3.95068	-1.71077	-1.94713	-1.0028	-3.15994	-1.717	CG32791
44126	-0.0213053	0.602995	0.522837	0.60988	-1.09789	0.180993	-3.19447	0.190171	-1.4133	-1.85992	-3.94805	-2.44621	AlstR
31339	4.30612	4.15981	2.29273	2.03619	2.06704	2.5937	0.369409	1.58126	1.58438	0.554425	1.68104	0.865191	ec
31343	5.65745	6.7713	-1.00059	-1.68799	7.12184	-0.870981	-0.872677	5.46483	4.55336	-1.9665	-2.63959	-0.77711	CG15239
31344	-0.229222	0.148791	0.815332	0.543037	-0.665915	0.765241	-5.44645	-1.02597	-1.56974	-1.13676	-3.17441	-1.55856	CG42541
31348	2.88651	3.03691	1.35995	1.53672	0.877534	1.67055	-0.169963	1.05186	1.34441	1.28759	1.73467	0.930435	CG2941
318207	0.807675	0.0384683	-1.23835	-2.93584	-3.16769	-2.21387	-3.22697	-5.21588	-1.6901	-1.02514	0.975464	-3.99329	CG32783
318212	0.346652	0.412703	-0.321427	0.326012	-1.86951	-0.244934	0	-1.88003	-3.11638	-2.97803	-2.06616	-3.30129	CG32790
31353	0.754576	1.34821	0.240557	0.700868	-0.399895	0.0963791	-3.69923	-1.3777	-1.88577	-1.47571	-1.44836	-2.57658	CG32778
31354	1.8681	2.34715	1.11907	1.4823	0.244732	1.28145	-2.59141	0.244507	-1.1005	-1.45852	-0.724512	-1.28862	CG15376
31355	4.19803	3.92398	2.32613	2.70715	2.28531	2.75602	1.17779	1.90883	2.24223	1.86136	2.31659	1.90989	CG6379
31364	5.39015	5.46796	4.1974	3.89139	3.46155	4.05236	2.43714	3.3072	3.3913	3.31174	3.3674	2.86099	Fas2
31391	4.07254	3.88341	2.63756	2.43889	2.26857	3.04537	0.679311	1.95472	2.33763	2.18693	2.59124	2.27731	peb
31393	3.0926	3.92527	0.237298	0.353671	0.101127	0.665941	-0.296747	-0.720827	0.318152	-0.718985	2.03888	-0.0675005	CG12179
31394	4.45592	3.87856	0.865914	0.855843	-0.466493	1.15361	-0.900171	-1.06465	0.0627422	-0.404629	1.06049	-0.163988	pon
31397	0.39018	0.324987	-0.994106	-0.106594	-1.60405	-1.60766	-3.62269	-1.96774	-3.2041	-4.06575	-1.83195	-2.80404	HLH4C
31404	4.51678	4.93554	2.58799	2.69398	2.71849	2.72485	0.45344	2.35848	2.42315	1.50552	2.5205	1.81057	Pp2C1
8674091	0.192095	0.218573	0.390733	0.780942	-0.960723	0.588879	-3.1684	-1.17698	-1.15366	-2.38906	-3.28455	-2.71232	CG42594
31430	3.51653	4.45817	2.4736	1.91346	1.5974	2.48951	0.331873	1.49951	1.67003	1.55427	1.74982	1.12483	CG32767
31434	1.11069	0.372538	1.23106	-0.0820106	-0.581149	0.484366	-2.03226	-0.909537	-0.823961	-2.38605	-4.47418	-2.70931	CG15465
31444	2.6436	6.97085	-1.80608	-1.14354	-0.901453	-0.682671	-2.6977	-3.36468	-2.27911	0	-1.22889	-1.14209	dhd
31449	4.6334	4.25068	1.28698	1.96953	2.42218	2.50685	0.682366	1.40116	2.27695	1.35771	2.36882	1.94482	Mcm3
44317	4.37817	4.25334	4.31587	4.4782	2.95219	3.87785	1.34092	3.04242	2.19671	2.00872	1.02529	2.41734	CanB
31456	2.19076	2.10551	2.66431	1.91727	1.52308	2.33736	-1.14244	1.29104	1.09806	0.0986172	-0.575815	0.408473	SK
31470	1.1266	0.754938	-1.48173	-0.885995	-2.67552	-1.11253	-4.09678	-2.61754	-2.67819	-3.53984	-2.891	-2.8631	Vsx1
8674066	4.24235	4.12677	4.43206	4.14545	3.10917	4.28152	-1.00755	2.7073	1.97806	2.03886	0.653465	1.21553	CG42492
7354434	2.63124	2.5906	3.09974	2.66212	1.16931	2.77602	-2.20533	1.29081	0.482278	0.190554	-1.80976	-0.0187203	CG42265
140439	4.77806	4.89563	2.29219	2.18924	1.75372	2.31172	1.53572	1.40453	0.866058	1.43441	1.71997	0.592745	Tre1
31503	4.75299	5.16949	2.06647	2.42	5.34538	2.25563	1.82722	4.00256	3.12608	1.71318	0.537586	1.74311	CG3097
31506	5.49893	6.77466	-2.83627	-3.01529	7.46925	-2.19828	-0.0710626	6.15632	5.0345	-4.39334	-4.48147	-1.90924	CG3108
31507	2.59577	3.34308	1.02175	1.12173	0.699559	1.37877	-0.649516	0.441967	-0.204872	-0.963892	0.716338	-0.15315	CG4064
31520	5.52837	5.64569	4.21204	4.20324	3.2796	3.65832	2.41339	3.4383	2.94181	2.5763	3.4657	2.14776	CG16721
50391	3.56735	3.54191	2.60459	2.80923	2.76207	2.84036	-0.257023	2.14674	1.99423	0.621318	0.393857	1.65271	Grip
31535	3.44995	2.85761	1.93946	2.24465	1.03382	1.62847	0.41521	1.14851	0.525326	-0.110309	1.90897	-0.39655	rux
31537	1.60724	1.46574	1.24657	0.894612	0.12867	1.34077	-3.45548	-0.16246	-0.44911	-0.711185	-1.25111	-1.20569	CG5937
31543	3.28932	3.594	2.4167	2.52243	2.4349	2.87748	-0.242715	1.91032	2.28911	1.94866	1.81631	1.87424	raptor
31550	1.46572	0.944382	1.99804	1.87733	1.0803	2.25628	-1.59913	1.00062	0.594218	0.371847	-0.642104	0.573373	Ca-alpha1T
31555	3.83088	3.87389	3.04106	2.24475	1.54096	2.87056	-0.849737	1.30547	1.46061	0.833433	1.09407	0.39835	CG14446
44000	5.76506	5.9029	3.92096	3.85182	4.00432	4.34372	2.439	3.44789	4.094	3.61452	3.93708	3.42476	Spt6
31574	1.95343	1.96686	1.77058	1.36021	0.528132	1.57041	-2.70481	0.0251	-1.06841	-1.21719	-2.8616	-1.08373	CG15894
7354471	3.70281	5.83525	2.70676	2.61277	2.08021	2.64391	0.603787	2.2332	2.6407	1.35021	2.53433	1.34443	CG42240
31576	4.12858	4.89418	3.28735	3.85971	4.71947	3.4746	1.12259	3.51588	3.16348	1.09283	2.37291	0.771307	CG3842
31580	2.11442	5.3209	-3.82258	-4.51618	-3.91795	-1.37724	-5.12924	-2.47429	0	-4.57229	-3.66042	-3.89555	swa
7354472	1.0688	0.36703	0.868925	0.398956	-0.228889	0.256483	-3.65163	-0.425529	-0.332206	-1.58012	-1.13219	-2.13784	CG42340
31589	3.64385	3.92373	1.32492	0.9915	1.21875	1.50575	0.59488	0.957339	1.34346	0.657242	1.86128	0.800572	dx
31603	5.35268	5.79277	2.64157	2.79794	3.11724	3.44008	1.97326	2.16838	3.07187	2.2282	2.96638	2.41197	Mcm6
31611	3.52182	3.47556	3.05733	2.64941	2.3131	3.04929	0.327926	2.26331	2.48225	2.06615	1.19508	1.85322	CG14441
3772679	3.19564	3.65012	2.29997	1.97098	1.65215	2.59912	-0.622272	1.03711	1.35595	1.08845	1.34732	1.01773	CG33692
3771905	3.19564	3.65012	2.29997	1.97098	1.65215	2.59912	-0.622272	1.03711	1.35595	1.08845	1.34732	1.01773	CG33691
31639	-0.830614	-0.316072	-0.423962	-0.457152	-0.932058	-0.0475189	-4.20224	-1.75374	-3.36861	-2.4229	-3.92882	-2.75858	CG14431
45382	7.09021	6.79411	5.04759	4.92361	5.0725	5.15222	3.82771	4.57745	4.90047	3.93535	4.56593	3.83466	ogre
31646	7.89752	7.67321	5.61153	5.5142	5.86323	5.56777	4.80841	5.15801	5.79744	4.89494	5.73533	4.86659	inx2
31651	2.15996	2.11713	0	0	0	-3.89928	0	0	0	0	0	0	CG14427
3771983	4.68991	4.50798	3.33448	3.11166	2.8265	3.39857	1.6665	3.03374	2.8028	2.60706	2.15027	2.37527	CG14425
3772180	4.73817	4.51488	3.42092	3.16747	2.79094	3.33745	1.65158	2.96091	2.66021	2.43283	2.0353	2.22764	Sxl
3772297	0.173536	-1.00824	-3.1846	-4.40426	-4.80603	-4.58725	0	0	0	-4.46038	0	0	CR32730
31660	3.87008	3.64034	1.42919	1.3938	0.34123	1.38669	-0.634786	0.533834	0.0270172	-0.13036	-0.35403	-0.367555	CG9650
31665	3.74478	3.50031	2.13753	1.97248	1.12887	2.39496	0.453639	0.726849	1.23664	0.834424	2.23439	0.511165	brk
31669	7.57109	7.42866	6.18461	6.4559	5.6014	5.78641	4.02639	5.19327	5.40479	4.45531	4.34028	4.42391	CBP
31674	2.53455	1.66146	2.51742	2.191	1.53092	1.34428	-1.34865	0.134406	0.622155	0.652993	-0.361137	0.809726	CG9657
44540	3.23632	3.38371	2.32422	1.75707	1.5586	2.52769	0.149832	1.56455	1.82505	1.4142	1.81657	0.936671	ct
31687	1.54974	1.65413	1.4757	1.69441	0.564299	1.12253	-3.73947	0.0706495	-0.972304	-0.681471	-3.50945	-1.2669	CG1402
31694	0.273434	-0.190413	0	-4.25243	-4.6542	0	0	0	0	0	0	-4.6318	Ir7g
31696	2.63557	3.45554	-3.13205	-3.82564	-2.90549	-4.00863	-1.73826	-4.10568	-3.43515	-3.2968	-0.016624	-5.20502	Nek2
31702	0.953956	-0.256459	1.57655	1.64392	0.133833	1.57028	-3.30935	0.751048	-1.01891	-1.68201	-2.74292	-1.13456	dpr14
31717	5.52292	6.19678	2.44797	2.38423	3.60016	2.47425	1.76312	2.36836	3.30296	2.29509	2.75315	1.6506	sn
31718	0.842474	0.414769	1.74239	1.76615	0.554958	1.76001	-4.16505	0.486587	-0.0820087	-0.960113	-1.53578	-0.651541	Tbh
31722	4.66233	5.02348	3.30116	2.8092	2.8183	3.64578	1.29253	2.49872	2.93731	2.61935	2.87339	2.35556	fs(1)h
31732	4.32074	4.44935	2.853	2.93597	2.82223	3.05678	1.34594	2.58569	2.53063	2.49942	1.91281	3.07774	CG2260
31733	0.728722	1.18634	-2.29504	-4.79599	1.33486	-3.37148	-2.40347	0.274923	-3.40549	-3.81326	-2.13288	-5.17537	CG15335
31744	3.45999	3.17282	3.33169	3.7828	2.387	3.5007	-0.350827	2.21923	1.29016	1.06173	0.632558	1.04513	Gbeta5
31751	1.2604	1.44976	-0.221648	-0.011779	0.0854725	0.146714	-2.39883	-1.84342	-0.757846	-0.801581	-0.93002	-0.942756	CG2278
31767	2.43486	0.996168	1.15263	0.532368	0.0553314	0.991981	-0.504853	1.6273	-0.0906403	0.800056	-0.130938	0.86514	nAcRalpha-7E
31778	2.53127	2.54985	0.643428	0.971654	0.133985	1.07236	-2.30304	-0.152396	-0.266206	-0.388543	-0.789832	0.202669	org-1
31789	-0.865696	3.49963	-2.69517	-1.73292	-4.59789	-2.20919	-5.80918	-3.15423	-2.39059	-5.25223	-3.02422	-2.57549	otu
31801	4.50555	4.93758	1.78452	1.54422	2.05318	2.52357	0.818103	1.17537	2.39449	1.85864	2.32257	1.84022	Caf1-180
31802	3.03753	2.89949	1.25427	0.988763	0.479077	0.988638	-0.803999	0.783933	0.409275	-0.576364	-0.862435	-0.302383	oc
31813	2.15114	2.31213	1.12159	1.17089	0.519173	0.947895	-1.68198	0.487599	-0.562592	-1.43961	-0.692245	-1.19019	Lim1
8673992	2.80151	3.60853	2.0491	1.54299	2.59013	2.1555	-0.526628	1.93063	1.86823	1.50454	2.23605	0.938849	CG42388
31843	3.7076	4.34371	1.08653	0.915273	-0.0510188	1.0183	-0.372516	0.157857	-0.965028	-0.763803	0.844153	-1.47187	fend
31864	2.32274	3.39727	-4.12107	-3.81467	4.38682	-3.99766	-3.42773	1.85669	1.83234	0	0	0	CG15370
31869	3.16986	3.69589	0.993209	1.10986	0.489552	1.74403	-0.199159	0.675005	0.973945	1.01485	1.34708	0.732072	mxc
31905	2.63407	3.57027	1.04354	1.00025	1.09111	1.55269	-2.88923	0.328165	0.870563	0.500542	0.990425	0.800033	CG3003
31911	3.16856	4.66855	2.15607	1.02914	1.48945	2.56103	-1.57731	1.52685	2.38249	1.79215	2.1982	0.994676	CG15321
31912	1.98129	1.15537	-2.0385	-1.8841	-1.99636	-1.14955	-4.66708	-3.7491	-3.66353	-2.78821	-0.950343	-4.4334	btd
31913	2.20019	1.9768	-0.0381165	0.145541	-0.930422	-0.164304	-1.34644	-0.583945	-0.485987	-1.80529	0.860784	-1.31501	Sp1
31925	2.05922	3.06418	-1.33015	-0.716318	2.89839	-1.03681	0	1.08716	0.534539	-4.07986	0	-2.81816	CG1986
31940	1.53223	3.73555	0.624572	0.56569	0.0859635	1.101	-1.97421	-0.634793	-0.918186	-1.26526	-2.35339	-0.894311	CG15312
31945	3.42714	3.30032	-0.0209743	-0.776244	0.226275	0.120889	-0.542307	-0.258965	0.111086	-0.496188	0.656812	-1.16568	CG34104
31948	0.442397	-0.536002	1.15682	1.06227	0.104329	1.69367	0	0.00306783	-0.785325	-1.08834	-2.12357	-1.15707	CG15311
31952	8.28983	9.12917	1.07968	-0.185238	8.78921	0.844549	2.98693	7.98971	3.78789	-3.99196	-3.08009	-0.146896	CG2962
31954	6.21055	6.55198	0.376335	-0.00298018	6.93547	-0.093767	1.00505	5.04024	3.33633	-2.4969	-1.42779	-1.3727	Ipod
31962	1.35313	0.882201	0.0626373	1.21382	0.728184	1.66379	-2.82706	0.303153	-2.98856	-1.66727	0	-0.896296	CG15307
31963	1.57226	0.391619	0.895308	1.40739	-0.033521	0.740903	-1.64232	-0.353397	-0.804153	-0.39558	-1.53405	-1.68205	CG12641
31987	3.62639	3.78769	2.12726	1.91508	1.78791	2.33687	-0.0355373	1.52318	1.38182	1.38639	0.939967	1.33297	spri
31988	3.12351	4.47171	0.874588	0.877542	0.386314	1.23143	-0.355169	-0.0686942	0.342399	0.683925	0.865915	0.252438	Hmr
31991	1.80543	1.98595	1.10893	1.13768	-0.0746305	1.43013	-2.57957	-0.584545	-0.651508	-1.80808	-0.334607	-0.809411	CG9817
31992	1.24814	1.52328	0.365801	0.393693	-0.757829	0.99262	-5.14333	-1.09214	-0.939632	-1.29045	-0.381208	-2.07314	CG15295
32002	1.12557	0.569289	1.12521	1.04433	0.261787	1.17577	-2.39359	0.202465	-1.09957	-0.711113	-2.06228	-0.864448	Rph
32009	4.85421	4.96627	3.99322	3.16789	3.77009	3.96813	0.541555	3.1968	3.43934	3.19107	2.74803	2.60185	Imp
32015	4.64767	4.62601	0.042242	0.219361	0.341152	0.654024	0.755239	-0.890752	0.451163	3.256	2.63369	2.71651	feo
32016	2.71083	2.15781	-1.51144	-1.34254	-1.3658	-2.52553	-1.11403	-1.77458	-0.537004	-1.06523	1.5836	-0.343402	sofe
32023	1.32636	1.38493	1.09431	0.990831	-0.104594	1.15915	-5.75151	-0.170562	-0.378718	-1.6096	-1.2827	-3.1959	CG15207
32024	1.64484	1.4358	1.50511	1.12263	0.277458	1.15685	-3.50325	-0.583209	-0.76603	-1.5027	-1.82387	-1.50282	CG11203
32028	4.16133	4.39418	2.42133	1.87185	3.68722	2.90797	0.541828	2.45023	3.01135	1.70473	1.80495	1.70963	Myo10A
32030	0.98002	1.99552	0	0	1.33958	0	-4.29797	-0.723113	-0.55745	0	0	0	CG16922
32032	2.42496	2.99923	-3.29073	-2.7999	2.44928	-2.98289	-3.18235	-0.0859661	0.703851	-4.47013	-3.52911	-3.76424	C901
32033	1.37375	1.18474	1.7725	2.02576	0.430326	1.73049	-2.33623	0.892091	-0.256698	-0.42565	-1.3369	-1.27247	CG42339
32052	3.43348	3.67267	1.12163	1.09148	0.326588	0.816673	0.049136	0.163229	0.167768	-0.490855	-1.17794	-1.84224	CG15202
318147	0.270037	-0.418836	-1.09269	-1.06639	-1.11848	-1.96927	-3.90184	-3.15379	-3.48325	-2.4969	0	-1.93119	CG32668
32068	3.06117	1.90165	-2.91937	0	0	0	-0.409989	0	0	0	-1.26311	-3.49823	sisA
32077	5.09634	5.50897	3.25882	3.27512	3.4001	3.44763	1.70119	2.71334	3.22939	2.52589	3.01041	2.5035	CG1737
32078	3.86675	5.03771	2.24722	2.40923	2.30386	2.4666	0.932915	1.60616	2.03532	1.42712	2.68634	1.76176	dsh
32090	4.34257	5.27285	2.43868	2.40429	2.13362	2.61967	1.05758	1.8406	2.17521	1.34845	2.188	1.76734	HP5
32100	4.9965	5.91387	3.6255	3.31872	3.59912	3.87417	1.93445	3.31512	3.82135	4.38701	3.74223	3.95111	RpII215
32104	3.39355	3.32642	1.8488	2.0955	1.71659	1.94684	0.32186	1.287	1.55619	1.42685	1.64542	1.41673	CG11696
32107	3.10472	2.93166	0.445502	0.673369	-0.423708	0.543728	0.00871687	0.274971	0.589967	-0.168826	0.963634	-0.662222	nod
44835	3.83955	4.86446	-3.5767	-2.69984	3.74077	-2.86833	-2.73605	1.68635	1.72249	-3.43111	-4.41454	-2.84232	m
32130	2.1164	2.73587	0	0	2.57442	-4.66926	-4.09933	0.82913	0.714667	-4.54239	-4.63052	-5.86565	dy
32139	5.12463	5.89858	-2.23753	-2.38364	6.41279	-1.83366	0.993279	5.48673	1.21375	-0.579156	-2.79492	-0.807656	CG15740
32152	1.35562	4.72731	-3.61728	-3.89584	-4.71265	-4.49387	-5.5089	-6.17588	0	-3.63003	-4.45512	-4.69025	wisp
32157	1.70338	1.59639	1.99984	1.88541	0.425631	1.29046	-1.89678	0.278574	-0.600725	-0.764937	-1.80204	-0.614497	CG10362
32158	1.99156	2.13757	2.22055	1.774	0.686482	2.03799	-2.48142	0.892004	0.0784059	0.0179938	-1.66347	-0.193867	cac
32163	4.78198	4.8204	3.09631	3.67747	3.66721	3.22403	1.46082	3.01657	2.88359	1.77668	1.39638	2.34712	CG1806
32164	1.83962	1.59699	0.746794	0.837176	-0.0923845	0.999681	-1.72995	-0.0731452	-0.628687	-1.5015	-1.63577	-0.0631985	CG1492
32166	5.82337	6.38231	1.54512	2.03404	1.8463	2.37833	2.25185	2.0741	1.8203	1.8088	1.40309	2.28629	Chrac-16
32176	2.16887	3.95167	-2.50564	-3.19923	-3.601	-3.38222	0	0	-2.3937	-3.25535	0	0	CG12721
32183	3.33639	3.3654	2.03373	1.46431	0.675952	1.95669	-0.647784	0.545851	0.151353	0.0422924	0.434687	-0.378375	Ten-a
32193	1.61637	2.4958	-3.16947	-1.16075	0.199032	-1.32879	-7.35877	-0.106886	-4.61825	-3.15797	-2.2461	-3.80316	CG15927
32202	1.83783	1.79267	2.09988	1.52317	0.751914	1.82827	-2.25593	0.589879	-0.186532	1.34916	-0.705163	0.838084	CG42251
3885572	1.93235	2.4401	-0.0776274	-0.525706	-0.222144	0.170913	-2.19531	1.37275	-0.698469	0.539356	0.700863	0.118837	CR33963
32230	2.41584	2.68951	1.10372	0.629684	-0.774756	0.908307	-1.62407	0.0539776	-1.48945	-1.83349	-0.835822	-1.47823	CG3812
32245	5.24156	5.47307	4.59097	4.04753	3.22048	3.97619	0.453161	3.09627	2.22607	1.73161	0.880339	1.58259	fne
32253	1.34222	1.62939	2.04914	1.46597	0.76304	1.91266	-3.3113	0.532396	-0.202665	-0.467479	-1.69193	-0.636372	CG42629
32268	6.04315	6.81367	3.72409	3.73917	3.92382	4.21882	2.88991	3.2857	3.89713	3.84851	3.85931	3.83313	Bap60
32271	3.3886	4.73472	0	-3.57829	5.40944	-2.76128	-0.606386	4.45265	1.99543	-3.04944	0	-3.20064	CG12723
32273	3.48582	3.69516	2.22546	2.17788	1.50007	2.28115	0.488827	1.72872	1.70429	1.59154	2.2758	1.52865	sno
47091	3.36397	3.34201	3.38661	3.55453	2.72228	3.46167	0.276072	1.95302	1.53217	1.14297	1.61899	0.871835	comt
2768909	3.85102	4.79048	1.31057	1.28426	0.900315	1.42905	-0.711508	0.131704	0.616189	-0.444072	1.0876	0.259141	CG15744
32291	0.927416	-0.410615	-1.5439	-1.35918	-4.08287	-1.0081	-4.29416	-3.96114	-1.2906	-6.57372	-2.82535	-2.47551	dmrt11E
32293	6.34446	6.00379	4.04594	4.14122	3.63424	4.23505	3.05982	3.79446	3.15976	3.87814	2.96694	4.01327	Rbp1-like
32301	3.73462	5.15329	2.14101	2.01704	1.92053	2.36865	0.810688	1.40114	1.8565	1.74165	2.20172	1.64914	Set2
32303	-0.0708625	0.0210571	-0.0278874	0.142199	-0.12764	0.462883	-3.86249	-0.214048	-0.406513	-0.963559	-1.34928	-1.18255	CG32635
32306	0.945656	0.206886	-0.920399	0.0570747	0.439775	0.704549	-3.01645	-0.0427553	-0.179269	-0.634406	-0.363731	-0.190246	CG15753
32316	3.37303	2.4048	-0.566859	-0.122954	-0.820657	-0.316472	-0.388086	-1.16198	-0.78046	-0.733533	1.26704	0.125705	Ndc80
32317	4.96853	5.93241	0.911609	1.51047	0.692191	1.53546	1.18614	0.696371	0.950291	-0.224543	2.11964	0.458236	BthD
32323	4.11334	5.61806	0.698393	1.19028	1.53475	1.72552	0.667419	-0.584525	1.68547	1.17997	1.30129	1.5069	CG11164
32324	1.87371	1.80491	1.14131	0.777979	-0.347038	0.792945	0	-0.686593	-0.835724	-1.06407	-0.712066	-1.72067	CG15760
318128	2.42134	4.64634	0.137332	0.443734	-0.320607	0.675783	-2.33925	0.304111	-1.33569	3.26165	-0.548508	2.84677	CG32625
32351	4.10181	3.79782	2.26632	2.41723	2.15409	2.68543	1.18127	1.68741	2.29453	2.72535	2.22715	2.66179	CG11063
32359	6.5748	0.967798	8.8315	8.38443	7.57972	9.06704	3.30567	7.72947	8.98306	7.09049	-0.0786511	7.09964	CG12480
32363	6.01931	5.72788	-2.35666	-1.82786	7.61044	-3.81821	2.30155	6.35071	1.49225	-2.3694	-1.97211	-2.42963	CG11584
32367	-0.968489	3.12219	-4.17441	-6.16667	-5.56844	-4.34965	-6.77972	0	-4.36113	0	-3.31091	-6.54604	yl
32374	0.696806	3.8486	-4.00031	0	0	0	0	-3.87125	0	0	0	-4.06213	CG11674
44839	3.67417	4.1599	-1.07892	-0.925374	-1.00665	-0.252361	-0.148129	-1.39542	-0.0850863	-0.730248	2.58998	-0.614883	mud
45338	2.79111	2.42772	2.20025	1.90232	0.911105	2.12293	-1.81958	0.608186	-0.286615	-0.018909	-1.11682	-0.498999	na
32387	1.37388	1.09321	1.95922	1.95174	0.836526	1.80873	-2.25838	0.949107	-0.104265	-0.964472	-1.56718	-0.640647	dpr8
32392	5.32994	6.63181	-2.22597	-1.79403	7.0011	-0.607788	0.184669	5.9329	4.48155	-0.347647	-2.72415	-0.00401613	CG9411
32393	1.74357	2.91198	0	0	4.79136	0	-1.41748	3.77033	2.10141	0	0	0	CG12540
32398	4.34736	4.14404	2.59201	2.60963	2.41568	3.00631	0.360302	2.59829	2.06725	2.37609	1.47783	2.51375	NetA
32400	3.7664	3.76765	2.93006	2.50018	1.72491	2.74737	-0.325483	1.77272	1.38612	0.774431	0.574501	0.561792	NetB
32413	1.91679	2.6865	-2.12504	-3.626	3.77204	-2.63989	-3.44117	1.51518	1.70216	-2.87546	0	-4.11006	CG9522
32416	3.09991	3.66709	-2.36072	-3.37625	4.0721	-2.55924	-1.9893	3.59496	-0.763357	-5.43236	-4.52049	-3.43369	CG9518
32417	2.81374	3.89706	-1.55369	-1.24728	3.9005	-1.18235	-2.1599	2.98237	0.624341	-2.71844	-1.1436	-1.92622	CG9517
32424	2.82398	3.48011	-2.33215	-1.83311	3.21987	-0.987525	-2.12423	1.97368	1.38182	-2.08186	-1.51792	-1.40512	CG9503
32428	0.336732	-0.147632	-0.00701258	-0.0976202	-0.860345	0.384836	0	-1.0541	-1.64901	-2.30678	-3.17732	-2.53798	eag
32447	4.5334	5.45358	1.01571	0.664663	5.57497	0.973314	-0.778468	4.08194	4.0799	0.695163	0.676923	0.021173	CG9095
32448	1.57082	1.12415	2.02969	1.83733	0.750345	2.42604	-5.78539	0.117483	-0.412601	-0.06656	-1.50922	-0.972769	CG15028
32459	3.0093	5.61115	-3.94194	-3.07133	-2.58614	-3.11977	-2.16709	-3.15703	-1.39882	-2.69556	-0.116329	-3.48682	dah
47080	0.135559	0.0815933	-1.4594	-0.76967	-2.15068	-1.35244	-3.58436	-2.53179	-3.75073	0	-1.00898	-4.93564	acj6
32468	0.0733966	-0.319359	0.802639	0.467126	-0.260976	1.37038	-6.00925	-0.835471	-0.772814	-0.623506	-2.97631	-1.59619	cngl
32469	-1.24747	-1.7598	-0.211872	-1.02475	-1.44578	0.190034	-4.73317	-1.66319	-1.89594	-1.7648	-3.62281	-3.27709	CG18210
32480	1.98991	1.08072	0.120458	0.246288	-0.588587	0.153701	-1.13944	-0.870252	-0.685141	-0.0590762	1.03763	-0.59372	CG9203
32490	3.03373	3.89252	1.5822	1.83751	1.41636	1.81907	-0.089168	0.764256	0.989148	1.45208	1.16138	1.07872	CG9213
32501	1.21736	0.107918	-3.79612	-1.9239	-2.09756	-1.57745	0	-2.49693	-4.99632	-2.7519	-0.915989	-4.18123	CG15646
32502	1.21524	0.0806782	-2.13015	-1.02454	-2.76182	-2.19748	-2.27366	-4.5256	-5.44003	-3.41616	-1.24719	-4.62494	CG12708
32509	3.32256	2.68984	1.49419	1.50728	0.82617	1.41746	-0.200604	0.510339	-0.336838	0.883041	1.11684	0.669148	CG15601
32517	3.77931	4.89706	1.8523	1.71742	1.58104	2.04871	0.64643	1.24736	1.7172	1.67959	1.61382	1.68085	CG8944
32544	6.63223	7.01808	5.47692	5.49644	5.43737	5.6296	2.94456	4.76649	4.98229	4.45027	5.03238	4.28278	Gbeta13F
32546	4.6797	4.66704	3.2534	3.37913	3.13687	3.27231	1.51282	2.55816	2.46532	2.06904	2.38011	2.21	CG16952
32552	2.37724	1.29189	3.41577	3.44254	2.08614	3.17956	-1.32599	1.95151	1.26756	0.683239	-0.185828	0.441448	CG8909
32557	3.60343	5.17207	1.09063	1.20921	0.130968	0.987181	-0.584849	0.352407	-0.346223	-0.375995	0.540497	0.0763248	CG8924
32561	2.81408	2.759	2.98836	2.84113	1.52269	2.72655	-0.60537	1.51678	0.339872	0.069359	-1.06091	0.226162	mmd
32563	3.70985	3.4707	2.5323	2.49115	1.66142	2.41345	-0.422628	1.55875	0.587358	0.561253	0.752643	0.721879	CG9170
64875	3.19322	3.19749	2.31171	2.03773	1.41336	2.42956	-0.445339	1.56163	1.20782	1.02961	0.733193	1.18913	disco-r
32579	3.52606	3.28238	1.59765	1.49484	0.798883	1.77469	-1.34529	0.527848	0.636241	-0.120144	0.664092	-0.0164476	disco
32580	3.06391	3.69428	-1.356	0.346561	-0.773297	-1.84082	-2.98458	-2.83599	-3.56599	0	-4.8377	-3.87119	CG12507
32591	2.3336	4.44753	-1.78904	-0.706225	-1.3438	-0.0376392	-0.749667	-1.63695	-1.13646	-0.676341	1.08238	-1.32121	CG3679
32598	4.55612	4.78981	3.70569	3.98399	2.40048	3.52098	0.347232	2.37355	0.974263	0.255384	0.616809	0.84112	CG9919
117294	6.04782	5.90855	4.5034	4.3317	3.60013	4.34155	2.85056	3.85503	3.6084	3.72484	3.50309	3.17084	Dsp1
32601	3.37785	4.3964	2.30596	2.11575	2.13842	2.41582	0.42348	2.03304	2.35549	1.7839	2.19139	1.48252	sl
32603	5.22264	5.34299	2.98871	3.03302	2.99522	3.44154	2.15577	2.85209	3.08434	2.83839	3.19897	2.48109	nonA
32613	4.46861	5.62977	2.87693	2.68034	2.20839	3.19537	1.49496	2.24872	2.50461	2.92374	2.6767	2.62451	hang
32619	1.79641	0.820233	2.63677	1.6235	1.06742	2.40187	-2.71293	0.728316	0.464583	-0.113396	-1.8988	-0.755198	para
32627	4.33782	4.16631	2.9656	3.00069	2.53672	3.22167	1.15495	2.15188	2.6503	2.01443	2.67702	2.02117	Cap
32631	4.2609	5.67087	2.283	2.24797	2.79738	2.69979	1.13271	2.11392	2.13853	1.86564	2.11428	1.72859	mbt
32644	3.53194	2.58334	-0.982136	0	-2.03218	0	-1.36764	-2.8665	-4.10286	-2.64258	-1.75986	-1.35231	sing
32646	4.15084	4.20878	3.53623	3.63493	2.67733	3.36987	1.01088	2.51235	2.20297	1.61298	1.75704	1.58288	2012-09-04
32674	1.76635	1.72733	1.98095	1.72759	0.685948	1.27142	-2.37399	0.545062	-0.817697	-0.950381	-2.336	-0.826104	RSG7
32683	3.7882	4.49216	-0.0631796	0.682359	4.57854	1.082	-0.331235	2.86175	2.9278	2.35057	0.538115	1.90619	wus
32684	4.60781	4.38996	2.67249	2.60853	1.77203	2.16952	0.0973489	0.970935	1.25291	0.417252	1.10673	0.534565	CG13001
32688	1.7219	1.21486	2.42762	2.28151	0.930542	1.97055	-2.2633	0.899725	-0.207791	-0.476058	-1.20952	-0.267021	CG9059
32698	3.94617	4.65813	3.09502	3.10514	2.71514	3.25274	0.742924	2.39954	2.80247	2.50084	2.48139	2.3437	CG5004
32703	4.11838	4.40015	2.16391	1.84325	2.02818	2.39717	1.13197	1.96116	2.14604	1.65041	2.29164	1.47557	baz
32718	1.68114	2.55937	-1.36825	-1.37939	1.74822	-1.28335	-1.52276	0.963902	0.115142	-3.03722	-3.39372	-2.15492	f
32724	1.22913	1.58296	-0.0699217	-0.0730573	-1.63237	0.171376	-2.37417	-0.211978	-1.33815	-4.98715	-1.61585	-1.60997	B-H1
32725	3.86079	3.99321	2.2542	2.70843	2.55272	2.48127	0.598529	2.28414	2.45832	2.64627	1.35607	2.66751	CG8611
32729	3.88969	3.9927	1.90078	1.46505	1.46622	2.16024	0.977738	1.64121	1.68994	1.51022	1.96823	1.35672	CG8557
32732	4.50474	4.99297	2.95664	3.13637	2.77768	3.20057	1.54561	2.51048	2.57668	2.87326	2.67747	2.46889	l(1)G0222
32741	6.52116	6.09498	4.04394	3.97612	3.99664	3.93176	3.36746	3.37487	3.83706	3.2645	3.98096	3.34191	CG8289
32743	4.64669	5.01688	3.67328	3.26394	2.85727	3.78504	1.56354	2.72431	2.65322	2.51349	2.51491	2.35269	RhoGAPp190
32753	4.1665	5.91421	-0.526801	0.480041	0.40463	0.492885	0.46447	0.306918	0.1701	0.423927	1.91743	-0.184284	CG8173
32754	4.65542	4.50565	3.04281	3.03699	2.94286	3.39864	1.28538	2.4981	2.71079	2.57565	2.34778	2.42603	CG42270
32755	3.89532	3.47206	1.69103	1.72914	1.13785	1.87178	-1.2794	0.99703	1.2461	1.9343	1.70697	1.55286	CG15816
32757	0.54266	0.794812	-1.12173	-1.23037	-1.5009	-1.22071	-2.77631	-1.90272	-2.64723	-2.87145	-2.445	-3.68013	unc-4
32771	3.62907	4.57444	2.22576	1.91489	2.22263	2.62794	0.668544	1.85082	2.01998	1.74024	1.81303	1.4903	mnb
32797	4.01439	3.16412	4.28722	3.7514	2.56988	3.52583	-0.124562	2.81453	1.84213	1.38166	0.0471046	1.51317	Frq1
32801	4.11018	3.70474	-3.6795	-3.3731	0	0	-2.98616	0	-3.56757	0	-3.51735	0	Him
32813	1.91201	1.73772	-2.74599	-4.76151	-3.57832	-1.77458	-1.91514	-1.71962	-2.14862	-2.23267	-1.20532	-1.234	os
32815	0.456155	0.0207558	1.03354	1.01595	-0.220339	0.848878	-3.81868	-0.501254	-1.59405	-1.44262	-3.41567	-2.85448	CG6123
32819	3.81402	4.70383	2.02039	2.32837	1.71406	2.12468	0.731824	1.58643	1.89782	1.50803	1.72168	1.70637	CG6179
3346150	1.11165	0.976493	0.437663	0.216655	-1.33629	0.579016	-2.75775	-0.573145	-1.69377	-1.38383	-2.45373	-2.01243	CG32547
32838	4.7297	4.65117	1.65417	1.65339	0.72555	1.71833	-0.60603	0.571147	0.355091	0.49344	1.02572	-0.647981	Wnt5
32855	3.28222	4.41925	1.23339	1.44804	1.03331	1.42422	0.248175	0.992364	1.19794	0.805637	1.06518	0.882355	fu
32856	2.22589	2.42946	0.954983	1.22273	2.75936	-1.86865	-1.15652	1.83693	0.686059	0	-3.44535	-1.61538	CG6696
32860	-0.956314	-1.31609	-0.398798	-0.276434	-2.1918	-0.860158	-5.7872	-1.54729	-1.9329	-2.64529	-5.1832	-2.09408	CCKLR-17D1
32864	0.0449058	0.170876	0.00289655	0.884605	-0.348881	0.034	-3.81111	-1.74112	-1.37585	-0.751662	-1.94508	-1.46195	CCKLR-17D3
32872	8.03841	7.58893	4.63561	4.77368	5.7076	5.23052	3.8093	5.17416	6.13842	3.9703	3.93549	4.08491	bnb
32873	1.28663	0.983376	0.603829	0.820658	-0.838758	0.573049	-2.39108	-0.540703	-0.879378	-0.945054	-2.12872	-2.25693	CG7058
32874	2.3838	1.86805	2.96877	2.54428	1.59106	2.96838	-2.44298	1.41468	1.14754	0.903334	-0.191245	0.748033	CG42450
50356	4.48742	4.36482	2.07415	1.58327	1.56957	2.33543	0.149803	1.16587	1.62876	1.5567	1.8945	1.18409	CG34401
8673996	2.18266	2.92093	0.725887	0.297328	0.0897383	0.868865	-0.797154	0.249762	0.325225	-0.111082	0.414714	-0.276741	CG42506
32889	2.18266	2.92093	0.725887	0.297328	0.0897383	0.868865	-0.797154	0.249762	0.325225	-0.111082	0.414714	-0.276741	CG32541
2768889	3.21608	3.51004	1.93213	1.90485	1.46762	1.61319	-1.31938	0.888105	0.421139	0.0352654	-2.43553	0.136694	CG33253
32909	3.53847	3.35638	3.09785	3.1791	2.08928	2.74186	-0.590983	2.19065	0.922323	0.602946	-0.00945661	1.18213	CG7990
32914	3.26734	2.86921	-1.0303	-2.02575	2.65677	-0.913284	-1.77343	1.48934	0.0329495	-1.5413	-1.72254	-1.18987	CG7884
32918	0.918214	1.39452	0.511522	0.927619	0.0362702	0.701886	-2.5321	-0.260481	-2.37654	-1.10069	-2.06329	-2.29841	Hs3st-B
32919	3.8203	3.79068	2.1088	2.36242	1.93716	2.57103	0.438002	1.65155	1.79035	1.96478	1.68182	1.46845	rictor
32922	2.52754	2.43722	1.47746	1.5598	1.65111	2.11955	-0.828137	1.17644	1.20887	-0.118932	1.71486	0.699973	CG32536
318077	2.99856	3.91207	1.19721	1.10855	1.51413	1.38499	-0.640568	0.413474	1.43681	1.36665	1.71563	0.466142	CG32534
32954	4.06826	4.26331	2.39151	2.85139	2.4697	2.66597	1.00121	1.94606	1.95301	1.18117	1.9051	1.71259	CG14220
32961	0.0497063	-0.253109	-1.44096	-2.12306	-1.67874	-3.05451	-3.7592	-2.73652	-1.9111	-0.884989	-2.66715	-1.85036	CG14221
32965	4.61041	5.32818	2.73948	2.45086	2.49469	3.25299	-0.0873167	2.00317	2.50837	2.02036	2.68146	1.99223	e(y)3
32971	3.53918	4.80935	1.50539	1.63044	1.57959	2.16111	0.428138	0.962441	1.90105	1.70487	2.35701	1.72267	CG14215
32976	4.88305	5.6147	3.01739	2.71018	2.55335	3.3374	1.46099	2.34774	2.78473	2.92182	2.74935	2.45678	dome
53448	4.52832	4.39172	2.24159	2.19393	1.79824	2.3529	0.907631	1.58221	1.58592	1.61603	1.38186	1.94989	meso18E
32986	1.96	1.69952	2.20985	1.85524	1.00747	2.28166	-2.97505	0.503436	0.371002	-0.762169	-1.95118	-1.44783	CG12531
32993	3.56733	4.03211	-3.00521	-1.204	-1.17685	-0.501399	-0.81065	-2.97308	-0.411011	-0.740309	0.730084	-1.40323	CG12702
32994	4.36266	5.10126	2.47954	1.76743	1.08828	2.31767	0.133033	0.87128	0.948914	0.703396	1.19299	0.481571	vfl
33003	4.2566	4.55716	2.27174	1.73305	1.46912	2.25642	0.514966	1.59051	1.20291	1.0429	1.54692	0.932238	jog
33002	3.73434	4.44896	1.89333	2.19336	2.45185	2.63457	0.691906	1.66381	2.78156	2.44664	2.43307	2.41518	CG11943
33001	2.66191	2.14368	1.2118	1.69289	1.56514	1.75287	-0.342992	0.904957	1.6194	1.21237	0.977544	1.53338	CG15618
33007	0.956246	0.313171	1.1209	1.06889	-0.229959	0.966985	-3.63163	-0.0836027	-1.77247	-0.690641	-2.97379	-1.03538	D2R
260693	2.78387	2.24173	1.10856	0.462569	-0.0194464	-1.25426	-0.939101	-1.22515	-1.90442	1.33102	0.0965826	1.20656	Or19b
33046	1.13031	0.35246	1.92056	1.73399	0.478436	1.90236	-3.56885	-0.0922652	-0.659418	-0.396765	-2.26383	-0.991297	CG1695
33048	3.33129	4.04794	1.8017	1.59459	2.30733	2.57506	-0.199623	1.79112	1.9487	1.4655	2.0728	1.34881	RhoGAP19D
33059	3.199	2.76555	0.346501	0.322755	-0.684737	0.502337	-2.83462	-1.38613	-1.83107	-1.1622	-2.14342	-0.937974	run
33062	2.57517	2.79259	2.15798	1.2367	1.0825	1.80362	-0.507681	1.10703	0.808775	0.0154122	-1.41035	0.459559	shakB
33109	4.16548	3.75128	3.53951	3.24925	2.37042	3.60154	0.2076	2.55058	1.73282	1.39916	0.415057	0.995702	tty
33114	6.35214	6.99638	3.16998	2.95015	3.73045	3.55772	3.06531	3.09505	3.44442	2.93873	3.98655	2.78772	2012-09-01
49952	1.97218	1.478	-2.47949	-1.15123	-3.93002	-0.471106	-1.9316	-4.73089	-5.15069	-3.39314	3.3146	-5.57438	CG17450
33139	3.00555	3.18949	1.76852	1.70699	1.26885	1.82847	-0.300355	1.26801	1.19086	1.02731	1.02787	0.81985	S6kII
33142	0.0957635	0.355521	-2.1559	-1.40166	-2.60973	-1.17809	0	-2.67747	-5.83982	-2.00721	-2.67413	-4.5508	CG17599
3355160	0.0420371	-0.128834	0.572365	0.0107313	-0.996165	0.188282	-3.79241	-1.45939	-2.49935	-2.15747	-2.58664	-2.48073	CG42346
3355164	2.72527	2.38522	3.10084	2.79214	1.52616	2.70766	-1.5166	1.21674	0.626997	0.412854	-0.605026	0.133171	stnA
4379834	2.72527	2.38522	3.10084	2.79214	1.52616	2.70766	-1.5166	1.21674	0.626997	0.412854	-0.605026	0.133171	stnB

## Sheet: 5x up day 1
Gene ID	wt day0	wt day1	wt day2	wt day3	wt day4	wt day5	Dis3KD day0	Dis3KD day1	Dis3KD day2	Dis3KD day3	Dis3KD day4	Dis3KD day5	Symbol
326181	-0.116934	-3.63898	2.35863	2.45732	2.06565	2.30072	0.325849	2.29978	2.04309	1.85777	0.191183	1.63755	CG31976
319052	-0.11667	-3.63679	2.36062	2.45952	2.06749	2.30292	0.328046	2.30197	2.04488	1.85996	0.19338	1.63975	CG31975
33174	2.88936	1.43599	6.03518	6.32259	6.07488	6.18508	4.7774	6.20519	6.11952	6.22596	4.3275	6.10093	CG31974
33205	1.66106	-1.94845	3.88829	4.73768	4.33591	3.88193	5.61801	4.01212	5.15107	3.44491	6.45962	4.18305	CG11912
33206	6.36448	2.33557	8.559	9.25939	8.38248	9.0087	9.24967	9.00044	9.06792	8.33205	9.97738	8.78714	CG11911
318893	5.10886	3.46906	6.7818	7.00389	6.62401	6.96329	6.27805	6.43033	6.9321	5.98409	6.50186	6.08139	CG33127
33231	4.02933	3.81275	5.86775	6.43994	6.17452	6.43892	6.35435	6.00829	6.10454	5.65339	6.67647	6.03833	CG2789
33249	3.43996	0	0.0323453	1.68569	1.74089	0.559698	2.65313	2.30467	3.28387	0.229517	1.74872	0.0933223	CG12506
50198	3.67219	-2.20262	1.78761	1.85532	2.11832	1.29372	3.27109	2.065	3.26874	0.0906991	1.3885	0.776766	CG13946
33250	3.23869	0.59266	2.7963	4.87536	4.87754	4.0289	5.96934	4.22247	4.87064	3.94494	5.62468	4.68425	CG13947
33274	-4.04135	-5.10655	-4.224	0	-5.31937	-2.51563	10.9492	1.66858	7.25316	2.90817	13.2759	0.816148	Lsp1beta
33277	4.34449	2.88338	6.26316	5.71836	5.0817	6.33122	2.46903	5.17274	4.67349	4.64186	3.41945	4.33004	ia2
33288	5.18769	4.70719	5.48785	5.45913	5.54593	5.49418	3.98973	6.92918	6.4186	5.79911	5.95195	6.17241	Pino
33291	2.76288	1.34052	4.77444	4.74182	3.87166	4.87789	1.75105	4.05261	3.27602	3.29969	2.03431	3.18035	CG4577
33309	1.04702	-1.71861	2.48586	2.42453	1.23849	-0.712654	2.59902	1.51222	0.496201	-0.126347	1.60333	0.331276	CG5139
50196	4.74617	2.94965	6.56837	6.20127	5.87887	6.476	6.26447	6.07641	5.86855	5.71844	6.32159	6.13656	CG5011
33312	0.901302	-1.42758	-0.472282	-4.70069	3.84105	-2.56175	-0.168883	2.33197	0.610739	-4.7568	1.82693	-2.76972	CG42329
33313	2.20829	0.105242	2.64528	2.03811	2.87538	2.44464	2.75102	2.56755	3.55189	2.89715	3.76481	2.73054	CG5397
NEWGENE5	0	-3.43537	-2.55283	1.0015	-3.6482	2.54787	-2.27452	2.31299	-2.44089	4.56227	0.0687619	3.9964	NEWGENE5
326263	3.39983	0.252678	7.49555	8.39528	7.86601	8.44802	6.5916	8.16194	8.17612	7.94714	8.33278	8.16188	CG33128
33359	1.51553	-3.02129	2.85055	3.20972	2.54445	3.42429	1.29517	2.73361	2.09449	2.62735	1.26678	2.25361	CG31664
33373	4.67713	3.80144	6.31972	6.53153	6.97488	6.30753	7.01502	5.76415	6.74565	5.71418	6.44559	5.99566	Got2
50191	0	-1.47439	3.26614	3.66875	3.7051	-0.146503	9.47497	3.61164	4.79622	1.24341	9.86198	2.97904	CG15353
50190	5.01412	0.25479	9.35013	9.50724	7.5164	9.48744	10.0282	8.20412	9.99529	9.08319	9.81418	10.044	Nplp4
3772350	3.22933	-2.14911	7.73599	8.03498	5.99421	7.88077	8.68389	6.78472	8.43113	7.53931	8.10463	8.44192	tRNA:CR31943
7354375	-1.70022	-2.35038	3.98437	3.04216	4.2196	4.11271	5.40458	3.17471	4.41004	4.13789	5.89987	4.39783	lectin-22C
33385	1.98512	-0.269736	3.64473	3.16013	3.83155	2.97745	4.06392	3.27608	3.99871	4.45477	3.92243	4.00437	CG4259
33405	2.52489	0.75956	3.76417	4.23708	3.3498	3.96782	3.88074	4.24273	3.92906	3.77347	4.1018	3.68856	CG4267
319042	-3.59134	-2.65653	0	0	-2.86936	-0.328649	-0.486096	1.15155	-2.66205	5.67935	1.93722	5.00066	CG31949
33413	-2.67167	0	1.05257	0.00298185	0.509742	1.19888	2.89604	2.48456	1.93794	3.90408	2.53973	4.07068	CG16995
33446	-0.646333	-3.77042	-0.828985	0.155489	1.91883	0.142425	2.21486	2.45861	2.56688	-0.315662	0.532295	0.679154	CG15394
33474	3.32382	1.97495	3.93712	4.10019	4.47801	4.58035	0.177006	4.58981	4.65522	4.19382	5.07653	4.21992	daw
33480	2.39695	2.71476	-3.89423	-2.58782	5.68057	0	-0.113417	4.96065	-0.782288	0	-3.73207	-2.38223	Cpr23B
117361	-0.522061	-1.2908	1.93409	1.6049	2.68817	2.33146	0.947295	2.47484	2.36577	2.6556	2.50745	2.23779	v(2)k05816
33524	4.77487	1.92717	7.05543	7.03968	7.84553	8.06215	6.38315	7.46702	8.44044	7.44531	8.11308	6.90652	CG3523
33539	2.83292	-0.0829049	4.09322	4.3602	3.80899	4.36594	2.39304	3.97637	3.9827	3.52545	4.26075	3.49105	CG3332
33542	1.35906	-2.67816	3.0077	2.98378	3.91054	3.96232	2.96395	3.98201	3.98542	5.0366	4.56409	5.23577	CG15406
33545	1.63807	-0.341011	3.83552	3.02407	3.77427	3.70346	1.53939	2.77799	2.71229	2.97545	2.51782	2.71345	CG8837
2768938	1.48065	0.171364	5.13682	4.96176	5.33034	5.74164	3.85901	5.22424	5.45398	5.46328	5.31147	5.39813	CG33281
2768939	-0.119008	-3.27166	2.55924	0.355573	2.54474	1.17657	1.44909	1.47619	3.04366	0.152475	3.29139	0.486508	CG33282
33547	1.36146	1.39535	2.29198	2.92127	3.19429	3.64329	2.651	4.12596	3.47558	4.84779	3.60404	4.80155	CG3285
33548	-2.10989	-3.17508	2.37934	1.87829	2.71987	2.65996	2.58556	3.00077	2.42495	2.86435	3.20772	2.67108	CG15408
33559	2.41028	-1.39618	5.00493	3.69465	3.74543	3.49996	4.32591	2.7683	3.86217	1.67064	4.42442	2.04395	CG2772
33570	-0.627624	-1.18139	-1.09978	-0.262866	2.02724	0.661061	4.91232	3.24642	2.56579	0.877822	2.75961	1.20637	CG15414
33576	-0.00460539	-2.57615	0.826145	0.740825	1.16944	0.980667	1.12777	0.839107	0.849668	2.08119	2.29644	1.30861	Sr-CIV
33589	3.0913	-0.576671	3.48542	2.94356	5.93469	4.28746	7.76407	5.90095	5.31793	2.74308	8.02871	2.4491	CG16704
33591	5.93968	1.18827	6.27031	5.42605	5.98046	5.65592	7.88257	6.35601	6.30423	4.53579	7.51792	4.04773	CG16713
33592	8.13287	4.5455	8.65562	8.36016	9.19765	8.15181	10.3277	8.89348	9.59787	8.13058	9.74556	7.88968	CG16712
33593	4.88948	2.46752	3.10613	2.77932	5.39583	3.69586	6.10037	7.03736	4.83433	3.83641	4.64972	4.31661	CG3604
33594	4.93211	3.21534	4.86482	5.04262	4.51044	4.4268	4.32496	5.49228	3.54333	3.90739	3.44729	3.12392	CG10031
33595	1.48313	-2.99585	2.13437	3.11959	3.31139	2.011	3.51421	3.79904	2.52075	1.51364	1.72815	2.76527	CG2816
261616	2.91819	1.713	3.46364	3.2431	3.04721	3.30383	4.02713	3.85535	3.22625	1.88993	4.97298	1.63132	CG31778
5740391	3.26889	1.54742	5.23814	5.81737	4.98689	5.39401	5.31614	5.10602	5.23508	4.89147	5.64662	5.29296	CG34176
33615	4.58212	2.63123	5.97226	6.52547	5.63686	6.2321	5.9286	6.06378	5.70091	5.93899	5.65423	6.22672	CG15422
33616	4.68365	1.0044	6.38712	6.64459	6.20223	6.55637	6.26911	6.39344	6.08659	6.53232	6.26256	6.73401	CG15423
33617	3.23232	-0.454448	4.76256	4.8527	4.30931	5.21778	4.74193	4.87981	4.19247	4.81908	4.21461	5.08894	CG10039
33642	5.06135	3.68708	5.45139	5.75221	5.68919	6.19168	4.69099	5.65134	6.12753	4.67512	6.00983	4.12332	Tps1
33667	0	-1.85109	-4.29048	-3.98408	8.33485	-2.5821	2.10331	5.96708	6.40247	-4.04019	-0.427883	-0.778489	CG3355
33706	7.48194	2.94282	10.1974	10.515	10.4998	10.9443	10.304	9.96102	10.2091	9.19852	10.271	8.92004	Jon25Biii
33707	5.90146	0.394515	9.54453	9.17698	9.93902	10.3632	6.97869	9.22557	9.6794	8.0058	9.31073	8.10154	Jon25Bii
33708	5.09653	-1.24079	8.33676	8.85182	8.4752	9.29769	7.02364	8.29356	8.05759	7.48556	7.45837	7.94648	Jon25Bi
33748	3.65747	0.134554	4.74174	3.88662	4.99379	4.15817	2.96983	3.51806	4.93362	1.28477	3.53036	2.17266	Cyp28d2
33752	5.2571	3.57025	5.84565	6.78249	6.21314	6.53795	7.29923	6.25664	6.4742	5.86693	6.54794	6.96097	TpnC25D
33754	1.15494	-1.61766	4.3003	4.62568	3.96767	4.53357	4.60702	4.07245	4.28541	3.51832	4.82118	3.43219	Cyp4ac1
33756	1.13048	0.962665	3.20089	2.66234	1.0916	3.30122	1.13409	3.08096	1.79457	2.90285	2.07209	2.0805	Cyp4ac3
33766	3.45328	1.6656	5.91346	6.43592	5.31835	6.2672	4.02076	5.06414	5.62643	5.61206	4.64891	4.90748	CG12512
33804	-0.959113	0	0.155572	0.774224	-0.197056	0.137204	-0.406695	1.08284	0.136332	-1.51244	1.6887	-0.76457	CG11029
33818	-3.86954	-3.05502	-4.05219	-0.745787	-0.688126	-1.12142	1.09599	2.38017	0.221638	-0.488654	-0.43849	-1.12516	CG9021
33824	6.46944	4.62812	8.51786	8.56012	8.62194	8.28241	7.62401	7.91158	8.78187	6.58056	8.51046	6.49959	Gpdh
50424	6.94699	3.69219	9.11542	8.41514	8.78224	8.84588	6.94736	8.12767	8.69724	7.90257	7.9323	7.65837	Muc26B
33874	3.65627	1.72428	5.07822	5.2878	5.41732	4.99226	4.90595	4.16022	5.17081	2.02988	4.54613	2.81843	CG9486
33884	-0.299424	-1.83763	1.30494	1.1143	-0.565026	0.750404	-0.388318	0.457539	-0.705641	-1.02672	-1.3075	-0.680956	CG9497
33889	1.02541	-1.57584	1.98477	2.5673	2.2321	2.71522	0.827867	2.99504	2.14569	3.94986	2.47785	3.79034	CG9505
33893	-1.01373	-2.66389	0.993175	1.0284	1.97353	3.07189	2.6505	1.5118	2.90151	2.05541	3.76753	2.25421	CG42370
33942	0.685244	-1.08094	2.54939	2.63266	3.23159	3.45756	1.31461	2.83919	3.65904	2.53973	4.45469	2.25563	GRHR
33948	1.05561	-0.204507	2.19875	2.56699	2.19148	2.74556	1.52021	1.88115	2.22008	1.63761	1.67666	1.56656	CG11221
33961	3.53403	1.79737	4.07469	4.22023	4.11366	4.44263	2.58183	3.77196	4.39196	3.4913	4.32364	3.42356	Nha1
34019	2.78004	2.26218	3.9905	4.15268	4.03502	5.36074	4.11354	5.7663	4.8168	4.90353	4.10606	4.96035	CG15818
34031	4.69834	2.81269	6.15365	6.69055	4.52572	6.04628	3.22637	4.8596	4.19419	3.35109	3.11115	4.40467	Pbprp5
53515	1.54538	0.576133	3.46992	3.5605	2.95419	3.61048	0.818483	2.76741	2.84667	2.4008	2.56876	2.51577	Myo28B1
34041	3.31393	3.32009	5.74393	6.40411	5.74364	6.15447	3.92797	5.79937	5.59779	4.4535	4.29223	4.83184	CG18585
34042	1.84665	-0.436767	5.37169	5.31134	5.13393	5.40361	4.04257	5.02343	5.49025	3.54013	5.06843	3.87682	CG7025
34052	0	0.0939364	0	0	-2.70385	0	4.75633	2.45504	-0.787255	-1.09216	3.91237	2.31854	Acp1
34053	0.0107454	-1.43296	0	-1.56594	0.119748	0	5.58036	4.1198	2.11734	1.40828	4.92474	4.26345	CG7214
34055	6.14399	2.21415	4.8024	5.94139	4.75366	3.89366	6.29372	6.74442	4.8171	2.74282	4.26936	4.66758	CG7203
34058	1.96086	0.384429	3.9419	3.29568	3.59267	3.95949	1.86191	3.62254	3.47894	2.74553	2.82862	2.61458	CG7191
250710	2.63899	0.696038	4.27907	4.18406	2.83838	4.0772	1.57419	3.51555	2.63069	2.57764	1.79684	2.79408	Proct
34086	1.94798	1.44422	4.18492	4.24459	3.81101	4.04906	3.39962	3.668	4.31276	4.08935	4.69753	3.72064	CG7231
34089	5.30563	3.93435	7.42458	8.01503	4.35188	7.30227	5.04054	6.19484	6.08046	6.81234	7.17479	6.30168	CG7224
34091	1.92605	-0.476943	2.80163	2.72152	2.97511	3.2031	2.45956	2.80393	2.82136	3.2479	3.00385	2.7367	Spn28D
34093	4.07911	1.97902	4.32754	4.59151	3.34053	4.28444	2.52557	4.00157	3.34487	3.39515	2.65449	3.46103	CG7356
34129	3.42549	1.73358	4.89513	5.09245	4.62485	5.17057	2.56641	4.58755	3.95506	3.53173	3.05557	4.44064	CG14277
34131	3.21392	1.93333	3.85552	3.78548	3.87795	4.46202	3.0067	3.87776	4.47319	3.77652	3.96823	3.80146	CG8086
34144	3.99648	2.20933	2.2488	3.20918	1.53184	5.20109	0.250161	4.20212	1.98316	2.36782	0.718973	2.04456	CG14275
34146	2.23045	1.1835	3.90548	3.56038	4.0902	3.96695	3.17262	3.85285	4.359	3.2133	3.6031	3.42757	CG14273
34147	3.1746	0.81305	4.67457	5.06173	2.7575	4.82684	4.39119	4.51971	4.49747	3.70473	5.21801	3.57015	CG7778
319014	3.73004	2.76435	5.79354	5.4684	5.45059	5.96995	5.04744	5.80763	5.71156	4.939	5.89332	5.03848	Mur29B
34161	3.28912	1.08252	-5.36825	-3.06147	1.51167	-5.24953	2.24619	3.23024	0.853087	-3.12577	1.77349	-2.44278	CG13394
50432	3.434	0	7.26219	7.08851	8.13705	8.08101	8.24249	8.41091	8.76686	7.43403	8.75101	8.48666	Peritrophin-15b
50433	5.37867	-0.186366	9.44665	9.02847	10.2309	9.8671	10.3251	10.058	10.7081	9.54384	10.6938	10.2993	Peritrophin-15a
34181	2.33634	0.570845	4.46368	4.52075	3.62823	4.50636	1.56406	4.24535	3.21414	2.96889	2.26881	3.1746	Dh31
34194	-3.53263	0	-0.452247	0.346008	3.6577	-0.34394	-2.21458	1.32824	2.9541	0.117563	-2.2312	0.318598	CG9287
34195	-1.86012	-1.14771	-4.85013	-2.95876	6.76278	-2.40479	-2.34943	4.01172	5.32836	-4.59984	-3.10301	-1.60117	CG9289
34206	4.7233	-0.00527108	6.27958	5.85129	5.54577	6.91492	6.83418	5.48391	5.98326	1.88579	5.87902	2.41518	CG9468
34211	5.21241	4.52716	6.69648	6.72578	6.53182	6.68473	6.24049	6.41176	6.69085	6.12633	6.90098	6.24575	Tsp29Fa
34212	6.02987	5.4249	7.39778	7.66841	7.46689	7.78386	6.41671	7.54114	7.69194	7.70005	7.7702	7.69958	Tsp29Fb
34223	3.91416	0.16813	6.02322	5.73276	5.81905	5.03729	5.02446	5.41406	6.10959	4.78237	5.52706	4.70502	CG9555
34228	3.46593	3.2534	5.07799	5.86023	4.82415	5.63854	3.88999	5.70331	4.4707	5.51459	4.23071	5.93529	CG13102
34256	6.32535	5.01319	8.19678	9.29023	8.88286	8.65325	7.85794	8.73822	8.97754	8.2889	8.43108	8.52963	Aldh
34278	1.71834	-0.716196	3.5296	2.58496	3.54942	3.39587	3.67424	3.38416	4.05129	2.39504	3.56873	2.14444	CG3841
34289	1.09232	-0.820874	0.827202	0.853496	1.92977	1.44812	3.87603	1.46654	2.0216	2.99003	3.86768	2.52475	CG13117
34291	-1.1089	-2.95566	2.99068	2.34097	1.17461	2.35521	0.993083	1.28984	4.74566	2.15973	7.647	-0.715503	Cyp4e3
34297	5.39984	3.61148	7.76867	8.01788	8.04926	8.24568	7.77832	7.48184	8.32849	6.39169	9.96798	6.40671	CG17633
34317	2.41368	2.05034	4.49112	4.58776	4.72141	4.5736	4.70102	4.21617	4.99862	3.85508	4.64174	3.9439	CG4592
318997	0	0	0	-3.26352	6.00125	0	2.81858	5.49492	2.5193	-2.31963	-1.8228	-2.05793	Cpr30F
2768917	1.80974	-2.50338	3.28075	4.23562	3.48895	4.63797	2.57235	4.71518	4.70323	4.95732	5.13866	4.47074	CG33301
2768918	5.74129	3.40856	5.25791	5.42951	5.97681	5.43489	5.53463	6.85746	5.97208	4.76797	2.77518	5.73711	Cpr31A
34342	1.90653	-0.265576	2.79917	3.23415	1.79844	2.99414	-1.80517	1.75024	0.613427	-0.132746	-2.33635	1.05301	CG13133
3885606	1.46988	-1.3679	3.58489	3.77105	2.48278	3.43766	1.52655	4.2382	2.63885	2.38317	1.90997	2.54713	CG34043
34390	1.54374	-0.588099	2.82882	3.26015	2.6401	2.79243	2.16821	2.18197	2.30306	0.602514	2.86446	0.584594	CG4995
34468	7.78936	1.26146	9.98667	10.2141	10.5994	9.68035	10.2572	8.94083	10.8454	7.90142	10.4518	8.95664	CG7299
34470	5.86545	3.30887	5.65653	6.42546	5.23069	5.71805	6.12483	6.01914	5.18351	3.91814	5.24245	5.20644	CG7294
34471	0	0	1.46668	0.740658	1.30572	2.40311	4.85056	1.6159	4.96328	4.0893	6.53142	5.56719	CG17108
34494	3.63675	-1.69898	5.04155	6.96083	7.04878	5.80363	5.68555	4.79789	7.59104	4.99151	7.59697	5.85341	CG17134
34517	4.85996	1.87482	6.07414	5.96234	5.44278	5.76305	4.99675	5.49585	5.57215	4.95189	5.04193	4.68118	CG16743
34537	2.77817	1.25182	4.3476	4.18202	3.30673	4.19785	1.31256	3.70216	2.81132	2.28433	1.91887	2.76108	Ast-C
34554	2.78709	2.90449	5.02526	6.04939	6.41695	6.25102	5.11785	5.37159	6.14973	4.60086	5.01178	4.65053	CG6287
261621	1.57963	-0.553199	3.24467	3.50127	2.62079	3.13982	-0.714276	2.31918	1.63789	1.46716	0.56189	1.76986	CG31706
34594	2.97463	2.22257	3.94724	4.25969	3.56572	4.4311	3.73525	4.19853	3.75793	3.84877	4.36229	4.18663	Pde1c
318906	0.0159219	-1.86024	2.1781	3.3876	3.93875	2.44082	4.67331	4.61586	2.49857	1.25348	2.90904	1.66719	CG31704
8673962	2.95791	1.20885	4.02539	4.31944	4.32376	4.23131	4.64828	4.77394	4.52892	3.50388	4.36027	3.8916	CG42486
50442	2.95791	1.20885	4.02539	4.31944	4.32376	4.23131	4.64828	4.77394	4.52892	3.50388	4.36027	3.8916	CG14933
34615	1.13795	-1.54939	2.41948	2.53873	1.43418	1.93769	-0.75111	0.903836	0.182056	-0.679595	-0.504691	0.730066	Rh5
47253	5.09081	3.52284	6.00885	5.94651	5.81582	6.38008	4.31957	5.58268	6.35638	5.05852	5.97571	5.03804	l(2)01810
34637	1.00308	-2.01631	4.0261	4.8244	4.14946	5.35583	4.11891	4.96148	4.89046	4.58004	5.72166	4.62235	CG16996
34638	2.75697	0.382849	5.59055	5.25307	5.62879	5.80366	5.7659	5.20981	5.59808	4.44782	5.95551	4.73151	CG16997
34652	4.19299	3.30908	5.48722	5.59348	5.04621	5.96829	5.18102	5.73872	5.50393	5.69561	6.12212	5.31493	vir-1
34671	-0.533873	-2.66946	0.78452	1.38738	0.322484	0.599534	-1.09357	0.165449	-0.138923	-0.951663	-0.487253	-0.137419	CG15485
34679	1.70116	-0.0644717	3.25743	3.56556	3.68858	3.85116	2.3076	3.221	3.5029	2.45958	1.68022	2.86943	CG17036
3772392	3.21682	1.3462	2.34662	2.38957	0.885361	2.71607	2.35555	4.11901	1.8566	6.32465	-1.64643	6.63539	snRNA:U2:34ABa
34728	-1.09783	-2.6914	-0.419184	0.760002	-1.15345	-1.4201	4.13214	2.28814	1.41321	1.67025	5.32865	1.37991	CG5867
34730	3.50716	2.69377	1.74306	2.45608	4.70002	1.84799	2.31095	4.70393	2.64664	2.17762	2.95967	2.27112	CG16820
34731	1.59737	-0.133403	0.775267	0.471075	4.14757	2.01277	0.953272	2.08945	3.9323	1.4041	2.02991	1.15804	CG31728
34733	3.18803	1.93909	4.72901	4.48443	4.48025	4.92776	2.46828	4.38718	4.84481	4.35214	2.8173	4.54827	CG6108
34761	0.81675	-0.470518	2.41443	2.61601	2.44471	2.75585	0.70261	2.13129	2.00661	1.46331	1.84321	1.53698	Tehao
34779	3.33097	1.91998	4.46678	4.33814	3.91316	4.34074	3.76667	4.43659	4.09507	4.22066	2.94971	4.37904	CG9008
34786	5.08988	3.1289	6.47954	6.60838	6.35973	6.64925	6.63649	5.99183	6.37228	5.7757	7.21523	5.75068	CAH1
2768914	3.44254	-2.90026	6.31037	5.69255	5.4218	6.32312	7.0076	4.98432	5.45406	2.73846	5.99594	3.00566	CG33307
2768915	2.88599	-1.7943	6.95856	6.496	5.95838	7.16519	7.38229	6.92273	6.60316	3.76345	5.56158	3.55856	CG33306
34799	2.98506	0.365369	7.21924	7.72937	7.03748	8.67723	8.72526	8.45078	8.14049	5.16426	8.73015	5.89346	CG8997
34800	1.84893	0.240592	5.93959	6.20703	5.66315	6.58342	7.42832	6.65512	7.01862	4.28648	7.60347	4.3035	CG7916
34801	2.11018	-1.47506	6.22114	7.03127	6.45026	8.15925	8.01734	7.73595	7.25887	4.83146	8.1045	5.14089	CG7953
34802	1.69341	-1.87428	5.14897	5.59166	5.84611	5.69356	6.94249	5.4298	6.34529	3.57903	6.24819	3.94263	CG7968
34811	7.86708	5.53398	7.86421	8.36423	7.94064	7.21724	10.5191	7.50588	9.46455	6.39909	10.0777	7.99702	CG16885
34812	8.16485	5.87119	8.09938	8.54935	8.01636	7.54976	10.792	7.85165	9.49384	6.92967	10.0547	8.34449	CG16884
117464	0.542925	-1.55599	3.76681	2.75442	2.88165	2.84414	3.82342	2.75955	2.75554	2.27353	3.51318	2.81521	He
44117	5.14042	3.26585	7.02066	6.92035	6.64572	7.01107	5.66816	6.3088	6.77747	5.91251	6.07045	6.05961	bgm
34823	1.00297	-0.867447	3.12125	3.01869	1.95038	3.12058	1.01742	2.35294	2.31529	1.85158	2.33167	1.18822	CG18095
34828	-2.87924	0	1.66603	2.47295	3.72868	4.24848	5.25252	5.37467	4.61611	4.86069	5.83863	3.31421	CG15293
318934	0.257543	0	2.46721	2.23927	3.3369	3.32139	4.49908	3.74915	3.96819	3.34755	4.28712	2.60183	CG31769
34846	2.43546	0.863308	-2.50208	-0.610714	3.71453	-0.0567367	3.54882	4.06143	2.3103	-3.25179	0	-2.57505	Cpr35B
3771877	6.26987	5.22861	6.08854	7.80943	8.10504	7.46913	8.1487	7.16142	8.12367	6.45259	8.4688	6.59682	Adh
3772432	6.36222	5.32027	6.18093	7.90207	8.1975	7.56173	8.24029	7.25373	8.21573	6.54523	8.55859	6.68946	Adhr
34853	7.81437	7.53242	7.83994	8.41058	9.59232	8.51442	8.5261	9.66185	9.26888	8.72942	7.59233	9.01765	CG15282
5740685	5.39579	2.03384	4.79408	4.38377	5.91521	4.91526	5.61371	6.69432	4.90279	5.41728	3.50717	5.81211	CG34165
5740596	7.27857	3.91961	6.74387	7.98092	5.73691	8.47773	9.69304	7.04117	6.39017	4.51187	11.4688	2.78362	CG34166
34913	1.42816	-2.68551	4.79876	4.33669	5.28836	4.74321	5.53545	5.0113	5.71647	5.95657	6.7728	6.17444	CG15255
34915	0.326829	-0.631449	4.10822	4.74958	4.10579	4.48566	1.96997	4.21628	3.81306	3.12029	2.99649	3.37009	CG15254
34916	1.02722	-3.29649	4.63829	4.3224	4.2429	4.20915	2.27171	3.89597	4.31916	1.24233	2.87667	2.48117	CG15253
34919	0.413304	0	5.14084	3.97744	5.14779	3.74599	6.69109	4.17035	6.34079	3.22818	5.6911	4.30452	CG7631
34922	0	0	-2.11642	-1.27951	1.22413	0.765434	2.41475	0.930629	2.12241	2.75977	2.83175	1.30971	CG18477
318937	0	0	-2.11642	-1.27951	1.20984	0.765434	2.41475	0.930629	2.15435	3.10769	2.85526	1.30971	CG31780
326164	-0.36337	-3.96958	0.0780671	0.506242	-0.760177	-1.24554	0.116001	1.24821	-0.0682115	-2.46938	1.32076	-1.41155	CG31826
34938	2.92381	-0.0233961	4.5468	4.29124	3.86059	4.17893	3.64812	3.24364	4.05665	2.12127	4.26144	2.2304	CG31821
34978	4.09271	0.587281	5.34654	5.05164	3.95428	4.24416	4.16291	3.78176	3.72161	4.92708	2.6793	4.75265	Idgf1
35008	4.91295	3.49753	5.91112	6.80464	6.4058	6.73332	7.19008	6.384	6.61572	1.35011	7.27346	1.56325	Cyt-b5-r
35020	-1.7862	-4.65874	0.463349	0.212773	-0.96468	-0.2373	0.126597	-0.42791	-0.271946	-0.133596	0.593848	-0.679248	CG13283
35049	-3.28427	-2.34946	-1.14499	-1.83859	-2.56229	-0.343508	3.82299	0.768895	1.31348	3.58943	2.87315	0.886372	CG6639
35050	-3.92444	-2.98963	-1.78516	-0.481645	-0.125213	1.01452	3.04733	1.81264	1.27688	1.45209	3.14465	-0.0101327	CG18563
35067	1.30808	1.62991	2.86062	2.70867	3.3849	3.65693	2.5446	4.0756	4.05168	4.76856	0.287587	4.57128	CG6870
35087	-1.14886	-1.07602	-3.64766	-3.34125	2.73011	-0.126439	4.70633	1.57011	3.75725	3.41308	6.03142	4.87385	CG15155
318943	2.91274	-0.184494	8.10157	8.21395	8.88572	9.0029	8.54791	9.48246	10.1311	8.58734	10.5159	9.62128	CG31789
8674072	1.44847	0.0623977	1.50743	0.921192	3.88839	2.6629	6.71695	2.22392	3.39835	0.494952	6.82546	1.87851	CG42502
50466	1.44847	0.0623977	1.50743	0.921192	3.88839	2.6629	6.71695	2.22392	3.39835	0.494952	6.82546	1.87851	CG10570
7354382	5.43099	2.25849	6.47392	7.0794	7.11915	7.28289	7.51704	6.95086	7.48455	5.27897	7.35287	7.30624	CG42305
50467	5.43099	2.25849	6.47392	7.0794	7.11915	7.28289	7.51704	6.95086	7.48455	5.27897	7.35287	7.30624	CG17325
35153	3.57276	1.92707	3.52255	4.31897	3.90756	4.38992	3.3398	3.86596	3.94057	4.32905	5.09083	3.83549	CG10623
35163	1.80753	0.137548	4.16251	4.12991	4.36016	4.38473	1.97876	3.80769	4.26183	3.32566	3.96671	3.23938	CG31792
326161	1.9586	1.32812	2.88368	3.34781	3.35301	3.43098	1.90604	4.05557	3.57013	5.71177	3.29977	5.4751	CG31793
35208	1.25337	-0.0727316	3.33147	3.01726	2.85657	3.58261	2.67632	2.54889	3.12489	2.0737	2.76152	2.79135	CG13086
35211	6.76616	3.91174	7.20153	7.49971	7.20004	7.64387	8.45932	6.55415	7.86948	7.97783	9.19778	7.70301	fon
35212	5.64572	3.21042	6.76795	7.22206	6.33113	6.85754	6.16876	6.1829	6.80238	6.38219	7.35952	6.38537	CG17549
35216	-0.430314	-2.67166	3.58501	3.56621	3.67169	2.89643	4.5889	3.3547	4.25371	3.53729	5.75382	3.82459	Lectin-galC1
3346222	0.194082	0	3.67468	1.83493	3.9244	2.30678	3.59762	2.76769	5.09852	1.07269	3.56435	1.83446	lectin-37Da
3346221	0.817643	0	3.65501	3.04941	3.65341	3.02534	3.45661	2.85839	4.37427	2.33401	4.04013	3.09524	lectin-37Db
35252	0.701009	-1.71657	2.77741	2.23319	2.3423	2.08109	3.22234	1.1517	2.45601	4.46754	3.67454	4.6213	CG13077
35270	1.07655	-0.914641	2.8163	2.83453	2.83711	4.02602	5.24645	3.99643	3.25616	4.57715	5.17594	5.11107	CG13962
44038	3.19939	1.83977	3.52268	3.99932	3.94614	4.41962	4.32206	4.48913	4.39552	5.1053	4.45264	5.2018	Hf
35285	-1.04351	-1.33471	0.0607184	2.39711	-1.32153	2.9898	0.305127	2.81901	0.686935	1.28866	-3.06401	0.472752	CG10659
35286	1.49412	-0.150074	3.5925	3.56269	2.48052	3.7596	0.394765	3.26121	1.83696	1.96431	0.118149	2.19405	sNPF
NEWGENE7	4.90417	1.13606	5.87045	6.07581	2.64461	5.87236	6.78665	7.66567	3.06156	10.0548	6.43162	9.69196	NEWGENE7
35409	2.84809	-0.94891	6.83015	7.01199	6.74601	7.49584	6.86671	7.39641	7.74527	6.79758	8.76489	6.60405	CG17571
35410	1.86374	0.201043	1.93845	3.11366	2.14289	2.67081	2.10305	3.25801	3.64403	2.46669	3.60662	2.77565	CG17570
35369	6.0891	3.96239	5.32097	5.37902	4.74506	5.20491	4.83232	6.03563	5.05534	3.67358	4.45594	3.87656	CG9265
3346223	0.0569492	-0.116825	2.5196	2.84888	1.64336	3.08793	1.29175	2.98621	2.5032	2.08713	0.288931	1.83739	CG33511
3346224	-0.579464	0	2.42394	2.8235	2.98743	2.86773	2.69053	3.23258	2.84076	0.874337	1.79595	0.406295	CG33510
35372	0.314948	-4.20968	3.44633	2.77817	5.11413	4.72346	5.62445	4.6679	5.60801	5.11214	6.92512	5.49998	CG9259
4379892	4.54814	2.6741	6.34884	6.03584	5.07232	6.06647	3.65068	5.63633	5.0266	1.69707	5.1972	1.76643	CG34136
318859	-1.57877	0	0	0	1.54222	0	0	1.9346	0	0	0	0	CG31626
35520	0.0723101	-3.47205	4.86407	4.06354	4.99428	4.80448	3.28751	4.85886	5.3301	3.33331	4.52402	3.17453	CG7882
35521	1.20985	-0.489182	3.01686	2.41927	2.93269	2.72557	-0.0707186	2.34916	3.32542	1.48155	3.07457	1.75807	CG7881
35543	2.29728	-2.39084	5.35576	6.77232	4.62938	6.72965	2.40886	5.39762	5.22584	2.16825	5.42842	2.37246	Cyp6w1
35573	2.99413	1.84144	4.16563	4.20614	4.06875	4.03209	1.96119	3.84118	3.7309	4.40844	2.28535	4.50167	Tdc1
35575	2.16357	0.0649917	3.46018	3.66872	4.39858	4.48432	4.3976	3.64627	4.74255	2.74152	4.96512	2.92102	CG3270
35579	0	-3.16371	-3.28117	-0.974768	-0.676099	0.0121691	-0.128392	0.204626	-0.847303	0.612975	-0.65958	0.42091	ZIP1
35587	0.44321	-0.0494397	1.39525	7.36513	1.98427	7.50566	-0.683525	6.27349	2.8849	5.40067	2.2224	5.12584	Cyp6a2
59177	2.76813	0.706054	4.92129	4.58765	4.55187	4.97807	3.96097	4.93204	4.59715	4.30582	5.28764	4.74031	Tsp42Eb
246490	3.74241	1.67475	5.84031	5.55924	5.52879	5.99428	6.51621	6.41372	5.53135	5.2501	6.20326	5.65642	CG30160
35612	4.7407	2.20952	5.70326	5.98398	5.66214	6.05949	5.16164	5.79962	5.75294	5.40205	5.63151	5.72793	Tsp42Ec
35616	6.18567	4.39752	6.29471	6.71994	5.97984	6.23914	5.84168	6.49321	5.58198	5.18242	5.24601	5.63765	Tsp42Eg
35621	0.387675	0.0972492	1.47231	3.16448	2.84374	4.07384	4.57845	4.61248	4.00755	4.26725	4.55578	4.76049	Tsp42Ek
35629	3.81197	2.30528	5.02209	5.24256	4.75829	4.98623	4.01989	4.90563	4.65583	4.21081	4.77432	4.27665	Tsp42Er
35634	1.11503	-1.31173	1.97719	2.18956	1.85536	2.48317	2.72289	3.02947	2.09323	4.30429	3.03921	3.85946	Cyp9b1
45040	4.44857	1.54854	5.51251	5.86273	5.47542	6.20999	5.82426	5.48862	5.73188	4.10046	6.15232	4.38932	Spn43Ab
35639	2.9993	-1.88372	1.56149	0.181788	1.42601	0.820897	0.0187033	0.988658	1.93614	-0.664108	0.00415719	-0.00788991	Spn43Ad
35646	2.08376	1.98071	2.48607	2.56596	3.86018	3.11415	2.88648	4.1178	3.89255	4.10916	3.35529	4.60613	Gadd45
246656	0	0	0	0	0	0	0	3.19207	0	0	0	0	CG30503
35697	1.13384	-0.0182922	2.42123	2.43521	1.66183	2.57233	-0.0118274	2.03136	1.29185	1.38032	1.3124	0.923035	CG1358
35706	-0.0384705	-2.79296	1.21886	1.34458	-0.112428	1.25739	0.423314	1.80468	-0.0980428	-0.0921006	0.499664	1.00211	CG2070
35708	4.89208	3.68349	6.26977	5.48609	5.21402	4.86838	5.22542	5.60646	5.53106	7.46752	5.68578	7.51005	CG2064
35710	2.86359	-0.174053	3.16835	2.78377	2.89511	2.58749	1.83602	4.93401	4.20026	3.69634	3.28894	4.49186	CG12826
35726	4.18641	1.37325	6.37782	6.1993	6.57502	6.35585	7.05808	6.5236	7.02513	7.43177	7.25241	7.69299	CG12825
35727	-3.04567	-3.11086	2.11153	0.373807	1.57935	0.982559	3.76972	1.30901	2.65551	1.82933	4.58848	1.53362	CG12824
35728	7.11733	6.10858	9.79884	9.86581	10.0368	9.96827	9.65161	9.20045	10.1235	8.66654	10.1431	8.93621	Gapdh1
35745	2.48818	1.06944	2.366	2.16046	2.95739	2.5594	2.59938	2.9767	3.46409	3.24848	3.92442	2.99152	CG8791
35761	4.76563	3.9746	6.30398	6.34677	6.84495	6.61971	4.88082	6.25713	6.89694	5.18926	5.87803	5.06062	CG11198
35766	3.7355	0.300014	5.6901	6.34288	5.63268	6.23207	3.85264	6.22388	5.47731	3.39182	4.60787	3.81068	Odc1
35767	1.08796	-1.49181	3.50239	3.91742	3.25393	4.14984	3.75601	3.92815	3.90084	2.92139	4.57495	2.77559	Odc2
35806	4.17768	0.895334	2.55878	3.11208	4.28977	4.19016	3.49742	4.28816	3.87558	3.83709	3.56974	3.64163	CG30371
35814	1.88188	0.166505	1.83945	2.21143	1.59087	2.544	1.74553	2.34335	1.48755	0.768928	2.75265	0.280884	CG2121
35817	0.518098	-3.77677	-2.95251	0	1.65968	-3.77081	10.4561	1.34746	1.35811	-0.180024	11.5281	0.219529	Lcp1
35818	1.23103	-3.5478	-2.60924	-2.35886	2.04135	0	10.747	0.875174	0.820275	0.376403	11.8477	1.00535	Lcp2
35819	0	0.427493	-3.37446	4.49026	-3.79176	4.30544	7.52065	3.47231	-1.16299	3.03425	8.90141	6.47439	Lcp3
35820	2.52661	3.25508	5.76712	5.56359	6.47283	6.04457	12.9272	6.44935	8.86554	6.67779	13.9334	8.31955	Lcp4
35821	1.98922	-0.00883033	5.53658	5.20917	4.91824	4.93297	3.61031	4.18947	5.34228	1.63817	5.05164	2.46193	Cyp4ad1
35824	4.22074	0.194801	5.53322	6.58804	6.5053	7.20684	5.65524	7.46572	6.93213	4.9059	4.45838	4.4973	LvpH
35827	3.70437	0.727578	3.13895	3.51463	3.19012	3.77958	6.3464	3.08166	2.68137	0.369648	1.10738	1.50017	CG8693
246565	3.19878	-1.42943	4.14054	5.01326	5.27789	6.30676	6.13237	6.43442	6.5084	3.06485	4.82999	2.93076	CG30360
35829	-3.1402	0	0	-0.272711	-1.15886	1.39897	0.559553	3.18009	1.7938	-3.2425	-0.609113	-3.11429	CG11669
35830	1.04377	-1.35463	1.6792	3.22621	3.62198	5.1204	4.25935	5.76385	5.59067	0.846998	4.78542	1.22825	CG8690
8674017	1.51141	-0.498908	2.17675	3.36166	1.80617	3.15172	2.94845	1.93504	1.95562	1.55668	4.51463	1.25579	Cyp6a14
35853	2.33432	-0.3683	6.41041	7.95847	7.30196	9.26137	5.22996	9.31767	7.07563	5.75825	5.25131	6.71586	Jon44E
35859	0.388402	-2.96839	6.91894	1.82961	8.00674	5.76185	4.81695	6.47309	6.50617	3.18355	7.09447	3.74114	PGRP-SC1a
35861	-1.23883	-3.33202	4.54357	1.18285	5.87936	5.31801	3.90618	5.48546	3.39913	2.21997	5.23321	3.79854	PGRP-SC1b
35862	1.42764	-0.254223	5.82886	3.57163	6.53911	4.7374	6.98979	2.95427	5.54209	2.29364	6.65951	3.13106	PGRP-SC2
35886	5.75774	4.77942	7.72412	7.76694	7.65326	7.36121	7.52207	6.66721	7.71827	6.47843	7.75007	6.46406	Pgi
35896	-1.55398	-0.159742	-0.0698762	-0.0242384	3.79195	0.470845	2.3695	4.46645	4.3834	2.37014	2.03552	3.73436	CG13748
35909	2.81743	-0.184607	4.71659	4.62506	4.57187	4.9142	4.56946	4.44432	4.99932	2.10581	4.72537	2.42822	Ance-4
35911	0.538368	-1.62924	1.99502	1.7586	0.461663	1.81997	-0.929134	0.798261	-0.0862905	-0.0153428	-0.511721	-0.203597	CG13743
246553	0.713611	-0.220606	2.79973	3.63368	2.23191	3.36343	2.45436	2.58709	2.48212	2.30569	2.91355	2.04384	CG30345
35935	0.908303	-0.761052	1.32282	1.06438	1.33362	1.09021	1.71425	2.74199	2.05296	0.745503	1.05162	0.564196	CG8008
35948	2.2903	0.683263	5.15321	5.12303	4.33663	5.13177	3.76285	4.97054	4.7675	3.5353	3.89949	3.55146	Cyp4p3
47905	2.28634	-1.10334	3.78289	4.59729	2.76988	4.66006	0.94686	3.69394	3.22212	4.35925	1.23283	4.30486	l(2)03659
35981	4.75149	3.64775	6.32023	6.43062	6.57693	6.44351	5.38451	6.05031	6.40128	5.13282	6.17906	5.14619	CG1809
36030	-0.824565	-3.21169	1.95626	2.4202	2.01843	2.40898	-1.46587	1.502	0.367757	0.565	-0.997062	0.727167	Fmrf
36071	2.28962	1.08238	3.04519	3.03855	3.31178	3.47483	2.18473	3.55732	3.73629	3.22852	3.4234	3.19423	KCNQ
36124	6.46823	2.4026	9.19957	9.02548	9.23484	9.14629	8.572	9.1732	9.54275	8.54975	9.18936	8.78773	CG12934
246393	1.93377	0.646183	2.97351	2.7096	3.32952	2.56713	3.55645	2.99987	3.35338	2.30508	3.98758	2.90054	CG30016
36162	-0.454152	-2.68284	3.21092	3.12022	2.3293	2.9944	1.64579	3.46561	2.94449	1.44818	1.04443	2.58419	Obp47a
36163	0.742439	0.954805	1.7288	2.94025	-0.445696	3.19018	0.0861677	3.13106	0.449333	3.13406	1.7204	2.5088	CG7722
36168	1.07194	-0.420504	1.39662	2.02585	0.660627	1.46463	-0.889552	1.53151	0.769743	0.52023	0.158256	0.499206	CG13229
50237	1.03436	0	6.85794	5.92772	7.94891	8.89281	8.13521	6.72646	8.23724	5.54622	8.29591	7.63043	CG13230
36177	4.26314	2.64957	1.31429	1.31606	3.04311	1.28507	2.21327	5.14249	2.23654	1.39935	-0.14085	2.01138	CG13218
36178	2.52885	0.121676	1.1329	1.23285	2.92817	1.15678	3.35665	5.20097	2.03283	-0.523702	1.29506	1.89181	CG13228
36179	4.80245	-0.100052	2.21989	2.34942	3.85169	1.82079	3.88494	6.00566	3.49978	2.21997	1.59234	3.12061	CG13227
36181	1.54794	2.73029	-3.63472	-3.32831	5.90044	0	0.146093	5.27887	1.78611	0	0	-1.38576	CG13216
36182	0.679386	-2.97077	-0.0882279	-1.78183	2.15981	-0.642886	-1.39488	2.91037	2.88467	2.95387	2.61866	3.6727	CG13215
36184	-0.436465	0	-2.42647	-1.35886	3.61302	0	2.40625	4.2161	0.899539	-0.898955	-2.5031	-2.73823	CG13226
36189	3.77668	-1.81207	6.44406	6.4019	7.57315	7.25701	6.05844	6.24993	8.28786	8.13825	6.35502	7.48196	Cpr47Eb
36191	0.52035	-2.3522	2.53034	4.02538	8.75143	4.27932	10.6424	7.98944	5.69517	5.68788	10.2637	6.48461	Cpr47Ec
36192	-1.3604	0	-2.80608	0.0852797	3.17108	-1.68267	-0.955695	2.32462	2.91585	-2.5558	-1.64393	0	Cpr47Ed
36196	9.82998	6.17809	10.6465	11.283	10.233	10.0703	12.1114	11.7831	10.8108	9.23505	10.6112	11.0594	Cpr47Eg
36215	3.41547	2.06697	5.37124	5.59408	5.41854	5.74886	4.76043	5.26197	5.45247	3.87276	4.91122	4.50471	kappaTry
36216	5.29299	2.1774	5.93533	6.67774	6.31379	6.27544	5.74883	6.09285	6.41428	5.69071	6.14972	5.82007	zetaTry
36217	2.79608	0.964386	4.55259	4.69495	4.51454	4.81795	4.43376	4.5855	4.78063	4.86418	4.98232	4.6492	etaTry
36218	3.40329	-1.74937	7.49193	6.54011	7.32332	7.78553	5.52043	7.60612	7.49281	5.80166	8.12518	5.97112	thetaTry
48316	6.57139	0.95873	9.54801	9.57845	9.95648	10.4995	9.16369	9.93217	10.4019	8.88808	10.7942	9.30886	alphaTry
49080	5.61859	0.821182	10.1023	9.51646	10.5108	10.5876	8.35188	9.71566	10.3614	7.06693	9.99724	8.20139	epsilonTry
47901	5.0599	-1.25123	8.91798	9.07741	10.2123	10.2467	8.72596	9.50736	10.2827	9.6532	10.0906	10.1561	betaTry
246404	3.32848	-0.536623	7.96239	8.28219	9.61366	10.7386	8.10307	11.1943	8.91839	7.80468	8.90757	8.25085	CG30031
48343	3.30069	-0.593932	7.932	8.28452	4.1621	10.3977	8.0978	4.67301	7.04618	7.81238	8.71098	8.25528	deltaTry
36222	-3.78603	-1.49429	2.73273	1.97447	3.04704	1.96451	3.94299	2.79655	3.80093	-0.816571	4.03977	1.54752	CG13202
36223	2.32265	0.198563	4.48483	4.41725	4.64395	5.15483	4.69331	4.57235	4.9027	3.99436	5.26563	4.23695	iotaTry
3885601	3.44837	-0.180686	3.65034	3.31616	3.83915	3.24394	3.5393	3.15859	3.57796	3.39284	2.65734	3.21849	CG34054
36236	4.21053	3.0952	4.8764	4.97238	5.12965	5.24457	3.53821	5.54482	5.00523	4.77754	4.30918	4.50587	Drip
36263	0.230426	-2.19857	1.01895	1.37442	-0.115947	1.22961	-2.17523	0.181636	-0.310909	-0.800527	-1.61331	-0.89424	Sln
36266	1.27646	0.236113	2.43584	1.07677	1.32137	1.03129	2.88408	2.50622	2.86591	1.55801	3.88324	1.84287	Damm
36275	3.78492	2.22349	3.32189	3.5742	3.25704	3.88887	4.31165	4.34671	3.3127	2.20901	4.7965	2.43813	CG13183
5740215	0	0	0.354667	0.214102	-0.410677	0.757711	2.54365	1.4892	2.07217	2.3201	3.00814	1.93451	CG13177
5740195	4.76099	3.30366	6.85139	6.75444	6.3937	6.89912	5.1769	6.57951	6.49285	5.52787	6.03429	5.62469	CG34232
36316	-1.34765	-1.73477	1.41419	2.68684	1.87859	3.59377	2.75767	2.87736	2.78309	2.60341	2.84545	2.03309	Cyp6g1
36325	-2.38557	0	0	-2.26182	4.09849	-1.44481	5.15226	6.24284	3.6468	1.1415	-0.0841353	2.313	CG13170
36326	-5.34765	-3.41284	-4.5303	-2.63893	2.37433	-2.40688	3.81245	3.93228	0.903569	-4.28001	2.4766	-1.87644	CG13169
36330	0.580029	-1.36727	1.31872	1.8231	0.923343	2.10163	1.09011	1.17581	0.923891	1.38092	1.45457	1.38663	CG13165
246514	1.08082	-0.820874	0.623546	0.401346	1.70244	1.3613	-0.42785	1.75035	0.803657	0.00710154	-1.46805	0.296819	CG30203
246414	0.339019	-2.84338	3.05851	3.23226	3.24537	3.35869	1.46772	3.17055	3.89337	3.18262	3.96945	3.078	CG30047
246416	-0.178901	-1.27088	1.49558	1.62606	1.73495	1.72561	1.53935	1.46157	1.71221	0.164824	0.954218	0.338363	CG30049
246412	1.77605	0.55297	4.3536	4.1283	3.79423	4.37622	2.00337	4.1544	4.74805	4.00085	5.32175	3.89396	CG30043
36342	-1.06557	-3.55837	-1.17332	0.477906	-2.24179	1.38399	-1.36267	0.777251	-0.762037	-1.67994	-0.114952	-0.92094	CG33012
36343	1.7006	-1.05481	4.30434	3.80342	3.95046	3.75461	2.49344	3.47778	4.22728	3.01026	3.99856	3.27994	CG13160
36348	1.4368	1.43144	2.83961	1.29219	5.56413	1.8434	6.67744	4.68236	4.86335	5.5919	6.1563	4.1379	Cpr49Ac
36349	3.5755	-2.86654	6.50722	6.86458	6.03513	6.4059	5.05308	6.70873	6.39949	5.7181	3.10346	6.14351	Cpr49Ad
36352	3.93622	0.53133	5.2205	5.65706	4.47002	5.23177	8.55935	7.36282	5.41498	5.6073	9.40432	6.36776	Cpr49Af
36353	5.69491	4.63488	4.51306	4.82706	6.77034	4.36165	6.74603	7.7437	6.69523	4.93281	5.0625	5.56277	Cpr49Ag
36355	-1.47783	-0.160353	-1.49055	-2.76912	3.75669	-1.21803	-4.96713	2.20559	2.67372	-0.644656	-1.49832	-1.56353	CG13157
246545	0.568727	-1.79038	1.0156	1.02904	0.527575	-0.484864	2.74417	5.43481	-0.823914	-1.0912	1.51678	0.691616	CG30334
36366	-0.997499	-3.76313	0.314757	-1.40426	1.95265	0.827786	3.83051	0.145774	2.76195	0.177053	4.55121	-1.63163	CG8550
36368	1.637	0.831305	2.54016	2.63477	2.15528	3.02506	2.04167	2.75784	2.14353	1.87416	1.91434	1.95472	CG12370
36399	2.07273	-1.01983	4.39233	4.98362	3.27283	4.73907	3.14053	3.67571	3.32223	3.48579	3.42712	4.25866	Obp49a
36412	0.663798	-0.905162	2.50281	1.49904	2.26507	2.03082	2.09248	1.34173	2.42171	1.32019	2.83167	1.48082	Cyp9h1
36415	3.61367	3.78411	5.11415	5.48973	4.51657	5.77165	5.06452	5.93112	5.6276	7.18287	5.85664	7.26125	CG17574
36428	3.48011	1.50088	3.15136	3.61626	3.59463	3.67525	2.27766	4.35096	3.96861	6.05688	3.7538	5.74785	Mdr49
36433	6.07511	2.24828	8.45605	8.29447	8.91916	8.4746	9.58063	8.77142	8.942	7.80203	8.18897	8.34789	CG13323
36434	2.21789	0	6.98177	6.57321	8.32963	7.44034	8.87843	7.86206	8.5881	6.20584	7.60535	7.04408	CG13324
36437	0.51454	-5.24051	2.00748	-0.0533725	-0.340639	1.54523	2.19385	1.70424	0.981633	-3.52272	1.22035	-2.26102	CG13325
36456	0.433692	-0.627525	1.96419	2.85986	2.13495	3.05049	2.5084	1.87864	2.21605	2.4524	2.29212	3.02433	AQP
36468	9.02066	6.57958	9.92251	10.2242	10.1133	10.2101	10.3331	9.66366	10.3036	9.48084	10.3721	10.1714	Mp20
36472	1.95279	-0.161039	3.21464	3.72358	3.59198	4.57392	5.3721	4.85651	3.87883	5.83353	6.11974	5.78562	CG10799
36477	2.73339	1.99548	5.89038	5.12933	5.71474	5.86417	7.43086	4.68508	5.69014	2.91256	6.63789	3.43876	CG4734
36481	-2.1545	-1.89777	0.569736	1.4611	3.43129	4.99547	0.356192	4.48005	3.98385	1.52726	-4.175	1.56578	CG10814
36484	0	0	-1.67319	-2.36679	-0.309127	-0.090345	5.66409	1.21115	2.27164	2.33038	-0.703678	1.50177	AttC
36511	2.69043	-0.0875056	3.58297	3.92053	3.84154	3.67334	5.23412	3.95249	3.89754	3.25709	4.35081	3.43103	CG13335
36540	4.14586	2.52635	5.49385	5.19638	5.72545	4.99465	5.25117	4.42043	5.59725	4.19589	5.85756	4.18237	CG16935
36567	0.00671301	0.555575	3.00331	3.30239	3.65627	3.98615	2.20733	3.87008	4.11259	3.27577	4.24612	3.19422	CG18327
36582	2.49713	-0.73366	4.57025	4.80273	3.66255	4.383	2.55408	3.28968	4.19965	4.04746	4.65694	3.55891	Mdr50
36595	4.82691	5.93992	5.72339	6.86755	6.51856	7.28677	8.8019	8.40979	7.31439	11.8394	8.61365	11.3889	Arc1
36597	1.55772	2.24474	3.08931	3.56166	2.86466	3.73688	3.59197	4.14868	2.96274	6.60526	3.1369	6.76134	Arc2
36605	1.71793	0.958187	-3.35436	-3.31099	2.91321	-3.49398	0.0286612	3.98362	0.169008	-2.51911	0	-1.36843	CG17386
246513	4.45706	2.05585	5.52054	5.38457	5.8393	5.54092	6.3636	5.75483	5.96663	3.97892	5.64766	4.74081	CG30197
36624	1.76149	-1.4412	3.46513	4.2128	4.50987	4.54898	3.82253	3.41256	4.37774	3.15027	3.66527	3.81012	CG10131
36631	2.83176	0.436803	3.79021	3.76605	3.6061	4.22402	3.77876	3.69323	3.78376	3.19927	3.78961	3.40251	CG30479
246640	3.19399	0.777738	4.17668	3.97086	3.73229	4.28064	1.7096	3.85186	3.9028	2.24382	3.58492	2.49956	CG30480
36648	6.13676	4.04917	7.20456	7.90447	7.91606	7.68169	7.20645	7.48545	8.08451	6.78801	7.53915	7.43544	CG10200
36650	1.56179	-3.5478	2.48449	2.4225	5.4139	2.76194	3.48899	3.56058	4.839	1.62942	2.66883	2.7212	CG10205
36651	2.03922	0.0721953	4.34819	4.15639	4.52545	4.23289	4.2616	3.95484	4.79286	3.56962	4.61411	3.31153	NaPi-T
45556	4.35125	1.07381	5.92508	5.05862	4.91602	4.75033	4.33141	4.02418	4.87987	4.02723	5.49514	3.78099	Cyp6a17
36663	1.65136	-0.401072	3.96856	4.51031	2.95008	4.22602	3.008	4.01574	3.35492	3.12298	3.4747	2.86582	Cyp6a9
36665	1.61355	-2.57932	5.11331	4.64917	5.06066	4.54801	4.52798	3.91941	5.2868	1.81215	5.47175	1.88152	Cyp6a21
36686	0.0748846	0	1.74125	-0.450008	-2.23029	-0.333435	5.00173	-0.108557	0	-4.20656	-2.70973	-3.52982	CG8093
44008	3.30864	0.300187	4.2047	3.97634	3.97186	3.54907	4.51225	2.95364	3.66189	-0.625448	1.8679	-0.44969	Hex-C
36700	7.80102	3.5274	7.35693	8.41415	7.61895	8.23029	6.69967	7.44311	7.49127	5.57642	6.33059	6.18184	CG8157
36701	5.77694	1.06368	5.99182	6.97092	6.26538	6.57219	3.75094	6.14989	5.1802	6.12754	2.99186	2.68769	CG8160
246633	-3.17728	-3.24248	-4.9449	-4.30507	3.44314	-2.34122	-0.608851	3.02234	-0.83296	-2.37846	0	-2.27802	CG30471
36724	2.15	1.14325	3.93009	4.14256	3.50988	4.04568	4.1064	3.46273	3.66209	3.54619	3.83703	3.64785	CG12963
8674084	-3.4192	-2.48439	-0.901412	-0.710487	-1.45538	0.0588581	-1.73858	-0.0456668	-0.241985	2.28129	0.291489	1.60688	CG42524
246449	-3.28427	-1.7645	0	-0.84148	-2.97733	0.532272	1.2981	0.748476	0.345456	1.0524	3.21157	-2.95493	CG30091
47611	5.18159	2.9223	6.96046	7.18852	7.20026	7.21547	4.81253	6.62369	7.33677	6.22204	6.11807	6.11028	Gpo-1
36751	-3.57651	0	2.07373	2.99581	3.27475	1.68618	5.49364	1.02209	4.23542	4.38594	7.99358	3.92689	CG8299
36790	1.66472	0.696492	3.44303	3.05658	3.30469	3.51039	2.36462	2.92951	3.75805	3.60765	4.11352	3.20484	Ptp52F
36798	1.99765	-0.205045	2.44811	3.56115	0.619159	3.10601	2.98249	2.27917	0.926939	-0.394143	3.13655	1.84576	CG7798
36806	0.508469	-0.769718	0.434752	0.587984	0.603291	0.962276	0.365105	1.8016	0.257184	-0.576526	0.541291	-0.210126	Cng
36852	-0.386419	-1.12968	0.210188	1.82479	-0.857085	1.37911	-1.17529	1.29473	0.243307	2.0232	1.20544	0.88152	CG4927
36853	5.15417	1.97632	5.93536	5.90691	6.03341	5.47298	6.8352	6.13124	4.90636	5.13564	5.68754	4.41535	CG8317
36863	-0.220179	-2.09009	0.951417	2.01675	-1.09198	1.12747	5.03616	0.855184	-0.876734	-1.56232	-1.95613	-1.38886	Amyrel
36865	4.85003	2.78856	6.8197	7.02594	6.62926	7.6361	4.46005	7.33108	7.49142	5.76036	5.91852	5.38244	Picot
5740868	0	-3.42155	-2.539	-0.232603	5.3787	0.832336	1.76905	5.31245	2.96147	-2.28872	-3.37685	-0.804621	CG34458
50216	-1.57236	0	-2.21968	-1.91328	4.41287	0	0.505768	3.58384	2.13257	0	0	0	CG15919
36883	3.17367	0.988425	6.66008	5.52835	5.96697	6.21444	6.63529	6.66978	6.13967	6.12201	6.59612	6.92464	CG5550
3772234	-1.84809	-2.33314	-2.22339	-4.72434	-4.12611	-1.7374	-1.43051	1.06171	-3.9188	5.5913	-2.54666	5.45352	mir-8S
53583	3.85611	1.97819	4.39154	5.08713	3.37043	3.51232	3.96419	4.49829	3.72844	2.29605	1.75682	3.29867	Ugt37c1
36891	5.17983	1.94525	5.26171	5.38127	5.58918	5.31881	5.88185	5.89036	5.59457	4.68083	6.24482	5.14193	CG6426
36895	2.00106	-1.74448	-1.73483	-0.864864	2.13869	-1.07556	0.0250414	2.26264	-0.283681	-3.53765	-1.88881	-3.12394	CG6472
36930	3.66391	1.06386	4.62569	4.61101	3.8737	4.39843	3.59638	4.10427	3.94987	3.55804	4.05059	3.76538	CG15611
47764	3.82088	-0.4571	4.91438	4.51022	2.07727	4.44505	5.50991	2.09406	0.600397	-0.456309	-0.382951	-1.61892	Amy-p
36932	2.24982	0	3.13679	2.89461	-0.0568174	2.35245	3.48293	0.784699	-1.65538	-0.752912	-3.58323	-1.07134	Amy-d
36934	2.48609	-1.40381	5.44969	5.14182	5.7494	5.71451	5.12976	5.73585	6.25378	4.33188	6.01587	4.96399	Cda9
36935	1.01329	-2.1512	2.87457	1.79263	3.20552	2.34018	3.94746	2.57839	4.15671	0.788983	4.0742	0.565259	CG11400
246624	6.66929	5.06114	0.562612	1.73541	6.38356	1.56112	5.91847	7.02185	4.42002	-0.250602	-2.9237	1.30061	CG30458
36940	8.92531	5.74793	9.56728	9.72199	9.29434	9.64362	8.54959	9.69223	10.4323	8.34349	8.51721	9.31273	CG30457
36941	9.65996	6.7194	8.52757	8.58289	8.58396	8.56901	9.12304	9.85295	8.59959	7.52712	9.42371	8.38844	CG10953
NEWGENE14	5.24044	4.86397	6.1166	6.50229	6.35093	6.31522	6.37708	7.31944	6.64896	10.7752	6.23342	10.2987	NEWGENE14
36961	0.719475	0.341741	3.46644	3.17644	4.78664	4.17064	4.63195	4.37611	5.22281	6.13579	5.01499	5.7814	mthl3
36968	3.87636	2.83777	5.62672	5.81284	5.6756	5.70568	4.52952	5.45298	5.72334	5.55108	5.75016	5.40191	veil
246458	-0.23474	-1.12287	1.84672	1.65776	2.85546	2.54277	3.41846	2.59597	3.64471	2.60766	4.2293	2.41495	CG30104
36973	4.59191	2.05541	4.78901	5.04514	5.35867	4.63808	8.07342	4.82938	6.34737	4.02757	8.02488	5.42149	CG4847
8674029	0.774444	-3.18022	2.51644	2.74389	3.1638	1.46959	3.76496	3.41921	2.98618	2.17082	0.951939	2.67098	CG42561
37008	1.3928	-0.235869	2.42888	3.88534	2.39396	2.27224	4.70408	3.64625	2.22227	1.0408	4.08345	2.26426	CG42562
37010	1.45434	-0.381208	3.46063	3.24146	2.34998	2.9747	2.31152	2.25023	2.81512	2.93369	2.60862	2.0821	swi2
37051	5.28592	1.40868	8.19893	8.22533	9.10894	8.83851	8.77071	8.67608	9.50656	7.73405	9.28214	8.35314	CG5084
37052	4.64503	-0.303503	7.53177	7.28069	8.21308	7.9532	8.75383	8.16904	8.78506	7.10883	8.95256	7.86554	CG10910
37053	4.50434	1.67974	6.46147	6.5647	7.41556	6.85058	6.57767	6.51756	7.71129	7.01887	8.02674	7.18043	CG5773
37054	1.81805	0.432598	2.93364	4.24788	3.6618	4.89546	4.81097	5.47575	4.27072	4.89998	6.36097	4.97999	CG5770
37055	4.45097	-0.209402	7.22503	7.03095	7.27262	7.39079	6.90622	6.99119	7.60867	6.8588	7.86423	7.1865	CG5767
3885597	2.56116	-3.15329	4.30703	3.9419	3.01726	3.21029	1.609	3.21301	2.90782	1.60501	1.48046	1.71957	CG34005
37056	0.647855	-1.85041	2.60047	2.02344	2.29791	1.76582	2.28388	2.25379	2.10899	1.83218	2.44473	2.05655	CG14495
37057	5.50053	2.3306	8.31626	8.80007	8.81957	9.44642	7.07839	9.25789	9.52827	8.30477	8.85707	8.86586	Muc55B
37058	5.35534	1.11077	7.67591	6.87268	6.96488	7.20815	6.2364	7.74964	7.42173	6.94161	6.10948	7.58646	CG10911
37059	4.5665	0.542847	7.92625	7.16502	8.39272	8.08048	7.89755	8.44553	9.13954	7.67876	8.50871	8.44195	CG10912
5740303	0.945821	-0.521838	3.13458	2.57173	2.06662	2.78278	-0.226058	1.64798	2.19021	1.29065	1.99489	1.26593	CG34386
37079	3.89285	0	3.62079	3.76073	3.58766	3.47367	3.48695	2.93023	3.32861	0	0	3.45745	MED9
37087	2.43332	-2.12372	5.76445	6.50817	6.05362	6.65329	6.02202	6.68756	6.07875	5.66016	6.36806	6.37371	CG14500
37101	0.519621	-1.8675	-0.399996	-1.67856	-1.08033	2.89334	0.35455	3.58034	-0.288057	0.587258	-0.822801	-2.05793	CG18107
37104	2.79954	1.41331	4.30654	4.35777	4.3783	4.69304	3.60247	3.8649	4.48938	2.65462	4.02823	2.0288	Idgf5
246581	3.5272	1.96826	4.59956	6.14021	5.40038	5.80517	4.81361	6.13543	5.09416	4.82984	5.00677	5.19753	GstE9
37139	0	0	4.15514	3.52799	0	3.4698	0.933724	2.97206	3.6947	0.773518	0	0.274874	CG5493
37158	2.55612	1.92696	3.52758	3.64988	3.64691	2.9178	2.92732	3.92911	2.72604	3.04316	1.63462	1.87894	CG18609
37163	-1.28709	-1.72156	2.33734	2.7933	1.66033	3.02987	1.53497	2.56449	2.37692	2.56476	2.39205	1.90535	Cyp12b2
37166	5.62899	3.14761	7.54811	7.80776	7.02603	7.52295	7.54782	6.50984	7.47455	5.5668	6.81058	6.19363	CG15093
37170	4.33535	2.59874	4.58695	4.33305	5.40676	4.92085	3.91249	4.9605	5.73562	3.82309	4.47716	3.97982	CG15096
246472	-2.65765	-2.72284	1.76496	2.15987	0.76477	2.80668	0.553485	1.82992	0.519566	1.03993	0.643785	-0.711637	CG30126
37211	-0.946515	0	0.330265	1.84569	0.58282	1.54392	3.16884	1.14512	2.1726	-1.55695	-2.96701	-0.147289	CG10474
37224	1.24226	-0.272843	2.8833	3.00499	2.54795	2.39475	1.92375	2.04602	3.06098	1.79054	3.4602	1.94879	CG10062
50205	5.19654	2.47588	6.05085	5.6287	6.03107	6.45502	6.02694	6.22986	6.26551	4.75378	7.15008	4.86122	CG16926
50203	2.14119	0.0316056	3.40568	3.12744	3.19069	2.7562	3.15747	2.89471	3.17461	2.2519	2.32347	2.85999	CG15127
50202	4.49527	0.951198	5.7485	5.04416	4.43922	4.88329	5.64928	4.82984	4.55555	3.53758	4.84793	4.34214	CG15126
37264	4.85816	5.93678	7.64528	8.13534	9.44928	8.70594	7.41569	8.33316	10.7371	8.59299	6.76554	9.25559	Obp56a
37265	2.32468	0.734231	4.15215	3.87317	3.95881	3.51278	2.52483	3.58724	3.58848	2.04992	2.17804	3.36179	Obp56b
170882	0.392605	-3.25032	2.91762	3.08552	2.13736	2.76507	0.4565	1.80426	1.38917	1.20588	1.18532	1.7467	Obp56c
37266	5.1313	1.35153	5.66266	6.19667	6.9962	4.86274	7.70649	7.48524	6.40441	4.71518	9.40121	4.9062	Obp56d
37271	4.39647	1.21708	6.19621	6.46039	4.96479	5.83069	4.0744	5.34165	4.65513	3.6037	3.34882	4.71275	Obp56h
37276	1.57196	0.621137	0.380871	4.6765	0.352836	4.52648	-1.04287	4.98937	1.72364	5.64575	-0.863569	6.03596	CG16898
37282	-0.310867	-0.722095	-0.428742	0.459589	1.36843	-0.637604	-0.355866	1.29233	-0.807528	-2.16149	-1.60017	-0.769801	CG11099
37286	-1.07872	-1.81693	-1.91435	-0.336646	-4.54577	-1.01956	-2.44672	1.50528	-2.33846	-1.39276	0	-0.616483	ppk6
37287	2.71177	0.344587	4.92562	5.02093	5.71585	5.11936	3.66531	5.30447	5.55394	3.22195	4.31187	3.35636	CG9864
37297	4.7873	3.25277	5.98338	6.6473	6.27154	6.46565	6.31708	5.14149	6.34783	5.31937	6.75874	6.24628	CG9090
246484	0.34085	-2.63123	3.69027	3.29621	2.95035	3.66897	3.4515	3.75923	3.81016	3.69221	3.08192	3.58773	CG30151
37318	1.18585	-1.14238	1.56717	1.77861	1.32286	3.20243	2.1699	3.26426	1.23061	2.72076	3.1803	1.70281	CG30148
246671	2.40461	0.651918	3.16768	3.73052	3.47882	3.39082	4.28728	3.89226	3.63908	2.47421	4.14347	3.39933	Obp57d
37319	2.40461	0.651918	3.16768	3.73052	3.47882	3.39082	4.28728	3.89226	3.63908	2.47421	4.14347	3.39933	Cpr57A
37340	2.01921	1.87857	4.10534	3.98655	4.86349	4.96642	5.65392	4.73625	5.49257	3.59807	6.08013	3.8397	CG16799
37348	-3.47623	0	-3.65888	-3.35248	7.41605	-3.53547	-2.96554	4.68489	5.19439	-3.40859	-3.49673	-1.40993	CG13438
5740368	-0.903455	-1.94684	-1.74816	0.885956	7.43887	-0.240449	-4.37096	4.71595	5.04188	-3.81401	0	0	CG34201
5740498	-2.13878	-1.467	-2.90639	1.04387	8.87351	-1.46105	-1.21304	5.91974	6.5102	-3.6561	-3.74423	-2.3944	CG34202
37351	0	-4.58315	0	-2.07228	6.14119	-2.99224	-2.4223	3.36905	3.47839	-2.86536	-2.21653	-3.14131	CG13443
37353	-3.65765	-2.72284	-3.10333	-0.595299	6.92119	-0.909532	-1.16632	4.28062	4.99449	-0.531118	0.573324	-0.640253	CG15226
37354	-2.1495	-2.21469	-3.33215	1.29618	9.78837	-2.20874	0.60912	6.37418	7.59424	-3.08186	1.68799	-1.82016	CG15225
37357	0.957784	-0.969906	0.575048	0.56593	-0.320237	0.746542	-0.683525	1.0931	-0.226965	-1.13946	-0.684199	0.334429	CG17999
37358	2.55165	-0.369911	3.19188	3.48643	2.62598	2.83726	2.18022	2.5522	2.53863	1.48045	2.83125	2.37216	CG9993
49815	-1.18121	-3.2464	1.65851	1.30009	1.62823	2.00101	4.6556	2.38988	0.0700046	1.05555	0.190613	0.77262	Cht4
37392	2.59111	-2.93351	6.72548	6.45181	6.73188	6.39712	7.47412	5.95084	6.25565	6.63678	6.82972	5.90474	Cht9
37393	5.17253	3.6219	6.88397	7.32826	7.30603	7.02792	7.19898	6.34214	7.39683	6.52788	7.70754	6.73173	CG10527
37399	2.91312	0.982382	5.20159	5.61608	5.30265	5.90498	4.12477	5.45573	5.67901	5.26461	4.71049	4.76573	CG9394
37420	4.87458	2.45407	6.45237	6.90919	6.22913	6.56752	4.54336	6.38386	6.30178	6.63993	4.95349	6.59535	CG4302
37421	2.21079	0.620925	3.60607	4.76619	2.47915	4.16473	1.65434	3.91981	2.43062	5.61187	2.16304	5.82074	CG15661
37428	-0.940197	-2.66646	0.778328	1.72353	1.14308	1.9339	0.130536	1.68174	1.5528	2.24708	2.43905	2.20586	CG10505
37441	-3.66397	-2.75831	2.06578	2.1177	1.90349	3.01285	2.29132	-0.125382	4.04589	1.47919	3.52401	1.8993	CG17974
246532	-0.600163	-1.51914	-0.821809	-1.06138	1.23729	-0.659401	2.11842	1.16024	2.36397	2.68987	2.39132	2.49314	CG30289
37458	5.92551	3.50006	6.67413	6.64834	5.16908	6.60885	5.60556	6.59007	5.6253	5.42321	5.19617	5.48058	CG10433
37459	1.94256	0.183469	2.48507	2.45888	3.08403	2.73888	2.21074	2.73147	3.45716	2.77295	3.11179	3.69322	CG15673
37468	2.2125	1.16694	3.11597	2.5152	3.90201	4.21856	4.94404	4.08614	4.59091	4.08342	5.29451	3.82537	pirk
37488	3.15348	0	4.06658	3.803	4.65718	4.39988	5.47975	5.12903	5.37976	3.30431	4.87633	3.80689	CG4363
37489	2.97119	0.161051	3.73918	3.88582	4.45527	4.45469	4.62579	4.52652	4.97241	3.91617	4.68284	3.60395	CG4377
37537	5.77421	3.11969	5.62791	5.55132	5.30799	5.36197	5.59503	5.25293	5.38502	5.42555	5.64586	5.57463	CG3074
37538	1.34072	-3.45076	6.16408	5.58881	6.42748	6.68721	4.89813	5.82433	5.78532	2.47622	5.23201	2.27696	CG3292
37539	-2.84826	-3.50584	1.28213	3.26788	1.1597	5.23844	-1.91994	4.30135	0.827703	0.593715	-1.76329	0.644898	CG3290
37540	3.1419	-0.930669	8.78413	8.73476	8.6184	9.94086	5.82422	9.5637	8.99114	6.78277	7.49431	6.29137	CG3264
37543	0.177955	-1.46835	1.94327	1.89756	1.68284	2.18722	1.65613	2.02239	1.94567	2.22495	2.55255	1.86328	Oatp58Da
37551	2.55551	1.39786	3.36958	3.57977	3.30382	3.70375	3.38873	3.52241	3.66722	2.68978	4.47536	2.53468	T3dh
37578	3.03946	-0.454361	2.65407	3.52881	4.45386	4.69762	0.929557	6.22125	5.64441	6.05535	4.78676	6.97322	CG4269
37608	0.698495	0	2.86398	3.67691	3.1094	3.46911	1.77722	3.37746	3.01045	2.36624	1.38287	2.6908	Obp58c
37624	2.84482	0.165372	5.35331	5.09236	5.03898	4.86466	3.50318	4.71163	5.70459	2.78005	5.15548	2.51295	CG9825
37625	0.146683	-1.50347	3.62006	3.62344	2.8346	4.10114	1.59653	2.97913	3.0524	1.21432	3.64286	1.01784	CG9826
37639	2.673	0	0.759057	0.774389	0.652945	1.49936	-0.383993	0.710254	0.995765	0.498918	1.00746	0.639595	MED23
246509	0.903082	0.239529	1.14513	1.56219	2.35911	2.11895	2.95359	2.32663	3.14944	3.56012	4.11843	2.93371	CG30187
37666	6.79732	1.28092	6.92944	8.2836	7.1383	7.15094	8.66941	6.41524	7.73617	6.13257	8.09047	7.56135	CG9877
37675	5.78673	1.42969	6.65863	7.60662	5.03502	6.44666	5.93432	6.86381	6.20625	5.57198	4.25988	6.82457	CG13545
37684	-0.405231	-0.229416	1.5674	1.77321	2.5427	1.74852	1.98588	2.16887	1.58567	2.03384	3.40707	1.83205	RpL22-like
5740313	-0.663833	-0.634835	1.40879	-0.0801609	2.26875	2.31475	3.82081	2.53547	3.14663	4.35948	3.53747	5.04373	CG34423
37703	3.79111	2.02428	4.46637	4.94032	5.82551	4.71162	4.33877	4.38957	4.31989	2.21373	3.73351	2.27363	yellow-d
37709	2.93972	2.19166	4.48453	5.43264	5.2537	5.59358	3.55021	4.74779	5.45953	4.58977	4.56086	4.70475	CG9812
37737	2.96203	1.68887	2.87535	3.586	3.19332	3.83629	2.68079	3.65093	3.22303	4.20968	3.33635	4.037	CG17664
37738	0.831081	-3.41109	1.85619	0.735766	0.698009	1.23872	1.11153	1.33777	0.583388	-3.27826	1.71426	-1.24538	CG17662
37739	5.86655	4.43405	6.42905	6.96167	7.00086	6.9009	6.82522	6.33641	6.94534	5.2183	6.63527	5.42887	CG4019
37746	3.7614	2.04265	5.30447	5.08716	4.39828	5.10364	2.44973	4.35009	4.02724	3.75307	3.07014	3.73354	Pal
37758	2.81432	-3.05823	6.87536	8.26204	6.35099	3.95895	8.31465	4.93771	7.65468	3.02879	9.49789	3.10889	CG13560
4379881	5.55443	-2.61158	5.76601	7.73474	4.92103	4.12501	5.79615	4.3451	4.47829	1.28253	3.81768	2.6128	CG34105
37760	2.305	-2.83658	8.10384	8.80168	9.00997	7.984	9.70125	6.82484	9.5361	7.69184	10.298	8.11299	CG11300
37770	1.0369	-0.151464	2.69812	3.41256	3.60719	4.22365	1.99118	4.00431	4.2029	3.59398	4.28718	3.41444	CG4797
37786	2.4727	0.595228	4.59208	4.78436	3.60458	4.59575	0.776217	3.23773	2.22619	2.1031	1.7478	2.20748	TM4SF
37789	4.75883	2.05792	6.02714	6.41585	5.50229	6.11561	4.90249	5.83916	5.26579	5.29324	5.00228	5.3797	CG5597
37804	6.06018	5.2862	8.35473	8.31231	8.53689	7.41585	8.45051	7.1734	8.47566	6.23505	7.66231	6.35076	Tal
37806	2.18652	0.349692	3.51846	3.0897	3.14958	3.64989	1.4638	2.83015	2.79475	1.83978	1.96107	2.98307	CG13565
49821	5.93027	5.37463	3.67393	4.39103	7.22606	4.4634	6.91521	7.77797	5.77719	4.07935	6.32946	4.92364	PebIII
8674104	1.86666	1.48663	2.26411	2.36106	3.35944	1.94424	3.71994	3.94726	1.78555	1.25939	1.25036	1.54102	CG42568
37869	1.86666	1.48663	2.26411	2.36106	3.35944	1.94424	3.71994	3.94726	1.78555	1.25939	1.25036	1.54102	DnaJ-60
37901	4.85547	-0.338369	6.92698	6.75951	6.58933	6.65969	3.36808	6.03264	6.6779	4.5459	5.1464	4.88289	CG4563
37920	1.27475	0	2.85551	2.27766	1.73909	1.99363	2.84531	5.96505	2.42292	0.188692	0	2.12229	CG11413
37939	2.12132	0.471816	5.28513	5.24992	4.6597	4.99821	3.63525	4.60671	4.62735	3.85227	4.33726	4.35773	CG4741
246492	3.74937	0.828118	1.84009	3.20654	6.53055	0.896001	9.73097	8.04029	6.989	4.24596	9.45963	6.35242	Cpr60D
37950	-1.02222	-1.60199	0.879192	1.94229	0.628792	1.86077	-2.51153	0.540455	-0.80369	-0.369622	-2.38645	-0.899332	ST6Gal
37974	0	0	0	0	1.81104	0	1.74343	2.3288	-0.0242945	0	0	0	CG3650
3885596	2.81491	2.50392	-0.596301	0.750409	3.84842	1.79764	1.90371	4.63098	2.58689	1.2777	0.440326	1.2942	CG34038
38009	0	0	0	0	-1.48806	0	-2.92174	1.03577	-3.08811	-3.94976	-2.45293	-4.27302	Peb
NEWGENE8	0	0.191212	0	4.11676	0	3.57964	0	2.46269	0	1.37467	0	1.80696	NEWGENE8
3771923	-0.151737	-1.83584	-0.175691	1.02148	-0.39659	0.195651	1.41651	0.3318	-0.84136	-0.118047	0.284147	0.0971132	Kaz1-ORFA
3772691	-0.151737	-1.83584	-0.175691	1.02148	-0.39659	0.195651	1.41651	0.3318	-0.84136	-0.118047	0.284147	0.0971132	Kaz1-ORFB
5740365	6.29066	2.93682	1.90871	3.07881	5.00421	0	6.33636	8.16757	3.77552	-1.99089	1.54473	2.42976	CG34267
5740141	8.14486	3.55568	2.51732	3.38109	6.5516	-0.562377	7.75799	8.7837	4.8379	-0.435502	1.85052	2.99416	CG34268
38074	3.14854	1.73702	2.97123	3.24748	4.10016	3.03939	3.23234	3.80505	3.42661	2.71908	4.24913	2.40846	CG13893
38083	3.26568	1.33932	5.66111	6.20502	6.17838	6.67739	5.57719	6.14083	6.18108	5.19226	7.16088	5.49805	CG3344
318050	3.15155	0.821569	5.59026	6.02201	5.66171	5.73732	4.53516	5.18518	5.69103	4.55968	5.2579	5.19083	CG32483
38102	0.872618	-2.01542	1.79418	2.19065	0.724915	1.91906	-2.55287	0.64147	-0.0209388	-0.730586	-1.74011	-0.831041	CG12502
38107	1.01195	-3.20867	4.69513	3.61719	5.48437	3.41023	4.44542	3.45325	2.6782	4.88902	5.10796	4.7066	CG13905
38125	4.28208	0.0178199	9.10724	5.64489	11.7796	7.79541	11.287	7.71701	12.3776	4.24906	12.6843	4.22495	LysB
38126	5.31048	-0.185716	9.32883	5.87231	11.123	7.07501	10.1587	7.2916	11.5344	4.33682	11.6397	4.70981	LysC
38127	3.66161	-2.82948	7.24423	3.37438	8.80755	5.07856	7.51721	4.61517	8.96356	3.67359	8.98208	3.98028	LysD
38128	3.5013	-0.229263	7.58006	5.51988	9.10944	6.10839	7.68975	6.18965	9.7289	0.584714	9.67913	0.163753	LysE
38130	3.02382	-1.01094	5.73847	8.06238	5.72644	8.72051	7.69125	7.4607	5.97244	4.95665	8.09676	5.55771	LysS
38134	3.32041	1.68485	-2.04731	0.165978	2.7996	0.324027	2.5164	4.43848	1.42218	1.98433	-1.0778	0.687069	CG9192
38153	4.99464	3.84224	6.36443	6.31295	6.5949	6.56671	5.29016	6.13369	6.7588	5.73257	6.61489	5.65862	Myo61F
38190	1.37614	-1.34152	1.91192	1.64818	0.910916	1.66155	-0.327034	1.03612	1.14406	1.03128	0.146726	1.00271	CG12105
38255	2.5563	0.171774	3.56661	3.84537	3.22281	3.71434	1.43696	3.22815	2.99651	1.72603	2.06807	1.81747	CG5687
38274	0.843627	-0.242379	3.01875	3.82044	2.78926	3.68419	2.5131	2.64868	3.19639	2.58958	3.52564	2.50542	CG15879
38277	-0.865883	-0.471644	3.15247	2.97949	2.9729	3.69509	3.21272	3.09852	3.37483	2.24351	3.59948	1.89187	CG15820
317966	0	-2.08916	-0.00498854	-1.90022	3.40177	1.77477	4.74816	3.57596	4.15704	1.36559	5.13852	1.30537	obst-I
38293	4.60243	3.13404	7.81528	8.06234	8.04205	8.66988	7.74797	8.41702	8.66822	7.68109	8.50978	8.02425	CG32302
38310	0.392975	-2.30216	5.91296	6.29605	6.06294	6.26516	3.72791	6.18474	5.973	5.42358	4.80345	5.67403	CG16762
38311	0.852538	-0.774222	1.85991	2.57775	1.34259	2.53164	0.224418	2.00898	1.52819	0.103288	0.126189	-0.163388	Cyp4d20
38328	3.6481	1.55631	4.26076	3.9839	3.99977	4.37247	3.81815	4.35058	3.83886	3.73985	3.25637	3.69014	CG14949
38329	4.60829	1.37627	5.67309	5.09225	6.57454	5.19733	5.73811	5.42477	6.23387	4.50122	5.85302	4.43958	CG1143
38383	0.346696	0.889123	3.94302	4.6302	5.64459	6.38464	5.29045	6.27598	6.18149	4.65308	6.4255	5.35464	CG14963
8674087	1.29847	0.323558	2.76907	3.12209	3.35465	4.13751	2.96357	4.51346	3.67519	4.69319	3.06637	4.36438	CG42494
317956	1.29696	-1.61541	6.76163	6.29946	5.73599	6.74393	6.08899	6.29373	5.37342	4.50487	4.99856	5.27757	CG32284
38386	0.903814	-2.45416	4.65788	4.83939	4.73077	5.35033	5.08796	5.40275	4.871	5.74921	4.12482	5.83462	CG14957
8674097	-0.595077	0	1.03128	1.05759	1.33315	2.00126	1.00929	2.77212	1.34686	1.02282	-0.375991	0.9331	CG42525
38387	0.110787	0	1.92814	2.99034	2.37308	3.42966	1.67211	3.42513	2.14633	2.7825	0.282938	2.94843	CG14958
5740186	1.25994	-2.48106	2.49993	2.48819	1.39357	1.49206	1.2551	2.29475	1.69452	1.61893	0.329169	2.26397	CG34265
38414	-1.4243	-1.60498	-2.72243	-2.41603	4.16512	-2.85056	1.15254	3.17495	1.44551	-0.472145	1.33082	-1.42617	CG14961
38434	3.56448	1.62508	4.44217	4.9175	4.7721	4.83209	4.74298	5.13065	5.1779	4.84421	5.09723	5.15249	CG10359
317945	7.88331	4.67156	3.28443	4.11603	6.50573	1.40704	7.96953	8.2069	5.02581	0.631631	2.79914	3.71419	CG32266
38462	1.98826	-1.15672	4.65506	3.99751	3.74367	3.44462	4.15852	4.9416	4.98424	7.25882	3.22896	7.06863	CG12766
38467	2.77253	1.27866	3.69941	3.73124	4.47771	3.69622	4.74927	4.70392	4.37176	4.10956	3.84726	4.26647	CG14984
38473	3.10576	2.03724	4.986	5.08983	5.3099	4.59834	5.03653	4.09232	5.1872	2.96699	4.93296	3.19882	CG11594
38479	2.38926	1.52548	2.89283	3.18389	3.26461	2.88159	1.42283	3.5715	2.75862	1.85994	0.485878	1.85107	CG1136
38486	1.44484	1.79469	3.13249	3.58829	3.39778	3.95903	3.86776	3.76276	4.06777	2.47184	4.36733	3.05272	CG14990
38495	1.11421	-0.203968	3.29053	3.06222	2.45702	3.49983	1.67253	2.84353	2.50787	2.74375	1.89731	3.15773	Akh
38496	2.92215	0.547587	3.09404	3.4061	2.99088	3.40325	3.49041	3.24112	3.38341	4.49106	3.74491	4.55136	CG1299
38546	6.45705	2.26906	3.96059	4.40783	3.76097	3.70724	3.70353	4.43897	4.13014	3.05441	3.6599	3.99188	CG15021
38547	7.27167	4.84287	6.38408	6.66891	7.20836	6.00594	7.92951	7.70391	7.45024	5.54985	6.50641	6.11789	CG12607
38548	4.70709	2.44045	4.1374	4.03633	4.34883	3.99312	6.14435	5.88707	4.46502	3.69776	2.8886	4.29522	CG11345
38550	6.9609	4.00531	1.05448	0.572387	4.8783	0.389398	3.54298	5.99793	2.69038	-1.94316	-3.03129	0.540937	CG15023
317934	4.27242	-1.77051	7.47554	7.13757	6.76903	7.81751	8.36997	6.41487	8.92925	7.57279	8.96597	8.08619	CG32241
317939	0	0	-3.66446	-2.03613	-0.300401	0.458951	7.36345	0.571353	1.51356	1.28626	10.1771	1.62012	CG32249
317938	1.45046	0	1.65776	1.62023	3.40129	0.855172	5.82871	5.4806	4.80236	3.22967	2.06384	4.5842	CG32248
38553	8.32365	4.01534	9.17915	8.9767	9.17578	9.4723	6.88955	8.19913	10.5209	8.3021	6.97995	8.56937	CG7465
38554	0.997084	-2.59031	4.43235	5.00938	6.89868	6.01167	10.1488	7.18998	9.83282	8.21414	9.54808	9.74437	CG11350
38555	4.02637	1.73138	4.2755	3.92874	3.88029	4.27341	4.15568	4.22041	5.24549	4.49866	2.84847	4.69163	CG13722
38556	3.13941	-2.09571	-0.405811	-0.584835	0.778929	0	1.72811	3.28893	-2.10123	-2.96288	-3.05101	-3.28614	CG13721
38584	5.54334	1.26464	0.104888	1.42615	5.91492	-0.588731	6.06594	6.39066	3.38832	-0.742033	-1.21567	0.417726	CG32237
38587	8.05187	3.36605	7.34622	7.55773	8.28484	7.06907	8.41241	8.83952	8.94393	6.75966	7.18645	7.41588	CG13705
38589	2.99639	-1.2464	2.82438	4.57574	3.48094	3.82133	3.0982	3.45421	3.21496	0.732017	2.70788	1.39909	Rh50
50316	7.9685	5.91537	4.94122	5.06009	6.87512	4.58332	6.64756	7.83537	5.69899	3.62701	4.80313	4.82021	CG15213
38619	1.04073	-0.519226	3.75567	2.80115	3.64478	3.75299	1.86489	3.9395	4.70608	2.82942	4.24628	3.44548	CG4835
38623	4.75231	3.73601	5.26616	4.93252	4.44542	4.31651	4.43029	5.74933	4.6776	2.85003	3.37647	3.75476	CG13285
38624	6.04635	4.49142	6.70728	6.50873	6.42098	6.64929	7.94456	7.05784	7.54038	6.06827	7.96654	6.69731	CG10625
38632	2.79655	0.0284057	7.39602	8.32079	7.07275	8.88156	5.34632	8.57475	8.02185	6.08849	5.37593	5.44349	CG10592
38633	2.35915	-1.47699	7.05455	7.70159	6.50045	8.01658	5.08885	7.7987	7.82425	5.67203	5.11546	5.29065	CG5150
38680	6.64353	3.14545	9.39409	9.56213	9.87793	10.7411	9.09088	10.0701	10.8338	9.38452	11.8079	9.31494	yip7
38682	6.359	2.41997	10.1225	10.6154	11.123	11.7777	10.5106	11.0633	11.7937	10.4456	12.5882	10.7494	Jon65Aiv
38683	6.014	4.55774	9.66561	9.88721	10.0063	10.7152	9.4688	9.94137	10.5391	9.23275	11.4856	9.33765	Jon65Aiii
38684	2.72779	-1.33017	7.21795	5.94576	7.20498	6.84593	7.05617	6.56637	7.73739	6.24614	8.2852	6.53389	Jon65Aii
38685	4.49333	-1.1203	8.56708	8.05399	9.22917	9.27828	8.17906	9.2067	9.63416	8.27386	10.4559	8.9453	Jon65Ai
38688	5.91454	3.14721	8.60994	8.87194	8.49195	9.04548	8.21978	8.54347	9.07491	9.2182	9.87519	9.1607	CG10472
38689	-0.749625	-1.97363	-0.665941	-0.844965	-0.890592	-2.26582	-0.364912	0.862923	-1.11242	-1.34069	-0.808638	-0.273248	CG42269
38701	1.09569	-1.01955	4.56236	4.04188	3.43704	4.09754	5.77132	4.46381	5.14441	2.99222	6.86048	4.15324	l(3)mbn
59159	10.397	8.07072	11.4701	12.1373	10.6206	11.5904	10.7647	11.7586	11.4512	11.3635	9.26585	12.1164	Lcp65Ag3
38702	11.0549	8.76551	11.7085	11.9828	11.2527	11.5949	10.6431	12.2432	11.6533	10.929	7.02316	11.9618	Lcp65Ag2
38703	10.2723	8.08162	9.99705	9.84199	10.968	9.89931	12.3139	11.9814	11.7796	10.2857	9.30517	11.8652	Lcp65Ag1
45017	6.67496	4.16677	3.60732	3.80273	9.95544	2.45575	10.7706	10.197	7.84892	2.57449	3.20003	6.31269	Lcp65Af
45018	9.78532	6.24404	10.5187	9.73874	10.2913	9.22053	11.438	10.0774	10.9335	9.02255	8.42018	9.95294	Lcp65Ae
318014	6.1813	5.04346	2.25641	3.2679	6.29826	1.97418	6.01337	7.4582	4.24964	1.25573	1.64153	3.16243	Cpr65Av
38706	-1.845	-2.91019	-0.788866	-0.320713	1.77615	-1.31928	4.3209	1.47768	-0.915714	0.029991	5.40905	0.840483	Cpr65Aw
38707	0.825437	1.18687	-0.52714	-2.53108	6.49467	-1.56351	3.82741	5.80418	2.78732	-2.58719	-0.364982	-4.09488	Lcp65Ad
38708	7.39065	4.48015	6.56579	7.47178	7.58034	5.80344	9.22906	8.93938	7.07432	4.79832	7.71273	6.93072	Lcp65Ac
48381	4.56331	1.51368	1.08588	2.03383	4.60702	0.986324	12.4989	4.15433	5.63606	3.49786	12.9318	5.43094	Lcp65Ab2
5740751	9.94354	6.89407	11.304	9.70309	10.3205	9.99902	12.2669	10.2961	11.0794	9.14321	9.74241	11.1382	Cpr65Ax1
48382	4.77011	1.75089	1.25966	2.29535	4.86646	1.23046	13.1216	4.38095	5.89326	3.8327	13.4018	5.72151	Lcp65Ab1
59157	9.95209	6.897	9.39081	11.0416	10.4375	10.116	11.6642	10.4929	11.315	8.72864	9.78429	11.0736	Cpr65Ax2
38709	3.16191	-0.010554	5.35902	5.27611	4.08808	4.99618	6.87292	5.47804	5.3267	4.17323	5.54043	5.24295	Lcp65Aa
5740348	3.28182	0	6.19811	6.36565	4.24271	5.77088	5.73432	5.36975	5.77508	5.72581	5.79536	5.79939	Cpr65Ay
4379909	0.233827	-0.617241	1.79534	2.87202	2.24822	2.45257	2.33548	1.93801	2.45	0.566	2.73218	1.12307	BG642312
38725	1.08738	-0.0682686	2.51184	2.57258	2.5244	2.46689	0.540065	1.99412	2.02607	1.34633	1.17905	1.41743	CG10226
38728	-2.2237	0	-2.21732	-1.36299	-3.08669	1.25973	-1.71301	1.38766	1.02559	-1.74103	2.35829	-3.06429	CG10163
38754	2.58339	0.954229	5.75197	4.9174	4.77585	5.29821	3.62576	4.73097	5.21283	3.66868	5.24888	4.2646	CG14820
38781	6.78553	5.05396	7.79757	8.0879	8.69483	8.13949	9.28224	7.93536	8.80301	6.83895	9.38533	7.80482	CG8629
38782	3.47804	1.45285	5.07483	5.1871	6.22783	5.75398	9.53015	6.3325	6.52416	4.83882	7.66907	5.51343	CG15829
38783	4.96992	0.0939364	7.63581	7.99311	8.69993	7.19694	9.75291	7.34619	8.65551	6.99159	8.89588	7.18539	CG8628
38784	7.16166	5.30652	7.9731	7.97527	8.6778	7.81604	9.19384	8.19956	8.5924	6.41815	8.82295	6.98599	Dbi
50310	1.92913	0.236424	2.71656	2.86443	2.01939	2.97999	1.57709	4.07453	1.63078	8.31364	2.04357	8.24078	CG8620
38791	0.258638	0.690944	1.9658	2.33932	2.62107	2.64457	-0.733169	2.6296	3.07315	0.0461663	-1.04196	0.953812	CG14826
38818	5.26447	4.6751	7.2741	7.46506	7.12553	7.51077	6.62775	7.22319	7.36495	6.8706	7.57547	6.86326	pst
326211	-0.609516	0	2.95199	1.05029	2.8129	1.64855	2.72656	1.04155	3.52031	0.659755	4.10594	0.134861	CG32379
38828	5.52937	3.86461	6.23257	6.83222	6.84556	6.51297	6.47149	6.00447	7.1013	5.63833	6.80406	5.63859	CG8562
38829	1.33941	0.795053	3.21771	3.34014	3.17938	4.03209	1.47589	4.10143	3.35099	2.30033	3.33545	3.09083	CG18417
38830	4.54129	3.23942	6.69646	7.05586	7.17672	7.84209	6.2752	7.31082	7.58514	5.59573	8.43631	5.25799	CG8560
38837	0	0	-0.639582	-0.011252	5.55967	0	4.57442	7.04481	3.55982	-0.219368	0	2.24164	CG8543
38838	0.357933	0.685057	-0.824719	-0.0588853	6.1594	-0.241873	4.95205	7.39763	3.90927	-0.767075	-1.34063	2.10231	CG8541
38841	-4.28427	-4.34946	-2.46692	-3.16052	-1.75494	0.743954	2.68126	0.826978	1.75354	-0.531815	3.87534	-0.732538	Cyp4d8
38843	3.70395	4.3699	-0.574354	0.0591373	6.75558	-0.931206	3.41641	6.42473	2.2761	-1.21937	-1.3075	-0.542628	CG7548
318000	1.29899	-0.436382	2.04533	2.53107	2.01548	2.23693	2.63371	2.31555	3.55121	2.48402	2.67926	2.80034	CG32373
38866	3.05461	-0.17665	2.9228	2.94829	3.18592	2.76122	1.98651	3.15846	4.52638	2.81676	2.60254	3.26554	CG8492
38870	4.88506	-0.496687	5.91112	6.13045	4.48144	4.6677	1.66416	4.06183	3.214	2.38338	1.4411	3.247	CG7409
38871	3.92383	3.53939	5.62384	5.82587	5.05093	5.96307	4.72573	5.90404	5.97916	3.91343	5.21706	3.99101	Hn
38919	5.50609	4.16178	0	-2.3954	5.20478	-1.94558	4.71619	6.14134	3.55439	-1.74529	-3.75986	0.774421	CG13679
50305	-1.5239	0	3.39499	4.02522	1.84271	3.69881	3.15672	2.2802	3.24669	2.60263	3.39421	2.99553	CG8012
38921	5.39232	3.69689	-1.47077	-1.74959	5.37196	-1.47731	5.04084	6.29581	4.02888	0	-2.84716	1.14445	CG13674
38922	5.67139	4.16505	4.2751	4.5889	6.12578	4.59183	6.11351	6.56163	6.56248	3.01428	5.21716	4.18136	CG13678
5740319	-1.94767	-2.59782	1.66808	1.7754	0.873046	2.03457	0.501626	0.971007	2.17013	0.451484	-0.745769	1.64604	CG34462
38952	1.47898	0.0257835	7.53296	7.93731	9.74857	9.79232	9.56333	9.66112	10.2809	8.69408	11.6446	8.67815	Jon66Ci
38953	-3.01066	0	4.214	4.41228	6.11656	6.87938	4.87568	6.73391	6.08543	5.03472	8.19809	5.14512	Jon66Cii
38972	4.49182	4.00649	6.28861	6.53259	6.38106	6.70922	5.93652	6.0304	6.49221	5.74245	6.86391	5.93305	CG6776
38981	3.57765	1.92671	4.80851	4.58221	4.62028	5.24221	2.7215	4.15088	4.84394	4.53828	4.96654	4.44077	CG32352
317988	1.05874	-1.26021	2.36881	1.76714	2.48388	2.82942	0.361551	2.0389	3.01865	2.32132	3.06327	2.3695	CG32353
326210	4.05276	2.19279	5.32424	5.14559	4.98079	5.70041	5.23953	4.81649	5.33845	5.08603	5.38065	5.43534	CG32355
38988	6.4113	3.44799	6.49035	6.73787	6.87067	6.90024	7.20021	6.47038	7.01624	6.47371	7.28527	6.80895	Zasp66
39005	5.67947	4.4624	6.72331	7.37389	8.51634	7.33024	9.86234	6.59339	8.82883	5.60341	8.4928	5.73964	CG5804
39008	4.03533	0.127411	4.32863	5.7326	4.78137	5.27537	5.41775	6.87404	4.41578	4.65239	3.8151	4.4424	CG13311
5740622	3.2143	-0.135059	3.61241	5.08951	4.0442	4.2736	4.66303	6.41996	3.64358	4.11879	3.47219	3.78818	CG34426
5740165	0.90484	-3.54302	2.85333	3.26768	3.99623	3.52017	2.31938	3.68907	3.28283	2.43027	2.21757	2.59711	CG34427
39010	-1.74629	-3.72987	-0.818759	0.12128	2.76218	1.48788	3.66722	3.84962	2.85138	-0.597039	3.06302	0.222115	CG13312
39030	2.57193	1.21194	-2.41395	-0.376362	1.92631	0.294429	1.18629	3.47536	-1.30136	-0.578696	0.284263	-0.355988	CG13314
39064	2.04782	0.120439	2.46739	2.67484	1.27114	2.3852	2.23777	2.31122	1.61313	1.79823	1.74036	1.62175	PGRP-LF
5740168	-0.884726	-1.96113	0.725224	1.24245	0.952565	2.02381	1.28789	1.34194	2.12016	1.77955	2.07281	2.15946	CG34456
39081	5.47944	0.929493	7.68765	7.4595	6.04119	7.50069	7.21241	6.76966	7.60925	7.85386	7.61478	7.89357	Cpr67B
39092	-1.68002	-2.58171	1.86125	1.71277	3.91446	3.86383	4.3371	5.17455	4.35193	5.61336	4.15116	5.52412	CG33926
39124	-0.611845	-2.48439	1.87323	1.83383	2.47631	2.78309	7.01776	1.86147	2.95303	1.40332	5.70241	0.232068	CG18179
39125	3.87163	0.466587	8.17349	8.11232	9.40437	9.98833	10.2238	9.6017	9.49024	9.04005	11.0344	8.54851	CG18180
39150	0.644047	-3.12159	3.0085	3.81743	3.42047	3.16384	2.20919	2.89417	2.1583	2.21914	1.678	2.91642	Ilp2
39151	-2.51432	0	0.963174	0.963063	-0.318413	2.18856	-0.377695	1.49138	0.526324	0.470851	0.576543	1.74741	Ilp3
39177	-0.60861	-0.45141	1.51	1.22541	0.920725	1.50065	0.230411	1.50081	1.73331	-0.0104579	1.16906	1.46856	CG14160
39179	-1.24661	-2.2187	0.150559	1.2882	-0.276908	0.509178	3.21784	-0.105025	-0.366236	-0.837939	1.22483	0.152811	CG6640
39208	1.87581	0.0944092	-1.02305	-1.524	-0.925773	-2.12203	-0.436619	2.24035	-1.71847	-3.58012	-2.66825	-2.90338	CG14153
326189	4.37137	4.04183	6.37212	6.62487	6.09677	6.19389	6.24906	6.31314	5.98636	5.42262	5.78528	5.41169	CG32068
39215	0.570786	-2.29901	1.85456	1.91791	2.61442	2.40627	2.93794	2.25221	3.48294	3.167	3.23476	3.01221	NijA
39220	5.92428	5.01531	6.8057	7.04465	6.78452	7.038	5.84684	8.03176	6.38925	5.40531	6.10466	5.52042	CG6409
39225	3.8255	2.42023	-1.82899	-1.52258	6.82307	0	4.29398	6.96205	0.992244	-0.309663	0.637684	0.209075	Cpr67Fb
39231	3.44319	1.93648	5.18081	4.72267	4.20978	4.68986	2.65919	4.49947	4.04934	3.86298	3.78898	4.01201	CG6327
39232	3.37313	1.19009	4.05523	4.21332	2.80254	3.61706	1.0607	3.30075	2.02824	2.3258	0.363646	1.93858	CG7888
317841	0.097309	-1.63873	1.18906	1.883	0.0993216	1.13174	-0.162319	1.28322	-1.58945	-3.4511	-3.53923	-1.1894	Elo68alpha
39248	1.93458	0	-0.62166	4.36146	4.63676	5.60969	2.15637	2.88815	2.4462	0.230875	2.26393	1.7908	CG12522
64867	-1.81247	-1.2927	0.361025	0.595205	7.57974	0.537007	9.07195	6.41534	5.02371	0.599999	5.97001	1.35414	nol
317842	2.32474	3.30309	2.19986	-0.033571	9.77044	0.172768	7.57046	9.68012	6.2362	-2.96939	2.29721	2.22337	CG32074
39263	1.83795	-0.545262	3.73608	3.91401	1.91051	2.46089	1.4285	1.5961	1.07739	1.41154	0.979982	1.67691	CG7607
2768969	-1.22537	-0.275578	-0.920674	1.34021	5.97851	1.17114	8.39179	6.58191	6.34277	1.78379	5.13112	3.51309	CG33267
2768978	0	-2.14889	0	-1.13512	5.59261	0	0.215374	3.33506	0	0	0	0	CG7377
2768979	0	0	0	-1.14861	3.83551	-2.3316	1.07049	2.43852	0	0	-2.29285	0	CG33268
2768980	-2.47884	-4.00347	2.40035	2.65713	2.88252	3.17353	5.1996	2.31634	4.72254	3.87569	5.7553	3.5009	Muc68Ca
39305	0.377117	-2.08039	1.00613	1.56929	1.07694	0.516523	1.27685	0.528951	0.625581	-0.0406731	1.9185	1.01458	CG6083
50290	4.41245	2.11769	5.23343	5.01511	5.43517	5.43697	4.28303	6.01719	6.01186	4.94654	4.70666	5.60987	CG14132
39352	3.00505	-0.545572	5.28178	5.89278	5.46896	6.32501	4.02091	5.75761	5.93871	4.08551	5.38733	4.32577	CG5883
39353	2.53665	-2.69151	6.20239	6.18045	6.44601	7.18832	4.88963	6.55962	6.72703	4.99586	5.90214	5.41342	CG7252
39354	3.35285	-2.9071	6.87884	6.31133	7.46225	7.20039	6.87855	6.79707	7.97011	5.71043	7.63252	5.72474	CG17826
39355	1.08754	-3.43709	4.45321	4.44367	4.93572	5.23328	4.10585	5.08432	5.51809	4.13802	5.05362	4.9866	obst-G
39356	2.16355	-0.679252	4.87819	4.60316	4.71695	5.15716	1.02788	5.11588	5.11508	3.60476	4.10971	3.39621	CG7248
2768990	-2.9361	-3.84929	2.37669	-0.00499881	2.5348	2.70477	-0.0564821	2.30095	3.02782	1.58368	1.73148	0.757297	Muc68E
8673976	-3.00416	0	0.0458465	-0.558484	1.24138	1.05927	-0.686113	2.39414	1.83202	0.385403	-0.439694	0.827678	CG42397
39360	4.96628	1.8226	7.01661	6.46228	6.70749	6.99295	4.7823	6.57796	7.27003	6.44151	6.76378	5.78132	CG6947
39361	-1.02014	-2.27798	1.99157	0.970518	1.55907	2.08271	1.96369	1.69394	2.67534	2.31034	3.04789	2.21176	CG17824
45326	-2.24261	-2.57084	0	0	0	0	9.5455	0.0161384	2.70904	-1.17497	11.9626	-0.690879	Lsp2
39390	5.62974	4.31328	6.20308	6.84187	6.72685	6.56238	4.35622	7.00173	7.02135	6.2435	5.5943	6.4647	CAH2
39391	1.66131	-0.116113	3.47853	4.53029	4.07751	6.07353	5.31784	5.82683	4.46746	4.58333	5.8112	5.12579	CG6910
39392	-0.0636409	-0.750322	2.11968	2.71386	3.36354	4.34844	3.5482	3.46186	4.094	0.538057	2.95956	1.1917	Est-6
39395	3.14486	-3.09026	2.14984	2.57442	2.63943	2.57391	2.17493	4.07604	4.13727	3.87799	2.12437	3.98131	CG11529
39396	5.78724	2.70242	7.02015	7.51007	6.87415	7.31701	5.62012	6.26944	7.02033	6.52131	4.64873	6.82101	Adk1
317856	-1.96572	-5.11838	1.37888	-1.47	0.192359	-0.1251	2.04157	0.51845	1.69014	0.473886	1.46486	0.291702	CG32107
39462	-0.125881	-0.891514	2.54562	1.42176	2.73989	2.59017	5.09538	4.11837	4.13065	3.53961	3.58347	3.97215	CG10943
39463	4.26423	2.41927	6.67242	6.54181	5.51094	7.03622	3.55824	6.48343	6.29344	4.90543	4.53982	4.37625	CG14120
317862	0.917019	0.00382892	2.88041	2.15477	2.55654	1.95014	2.88394	2.14417	2.54675	1.89368	2.23217	1.84902	CG32115
50286	10.4449	9.04286	11.697	11.5594	11.9816	11.5445	12.1556	11.7535	12.038	10.8875	11.7229	11.3629	Nplp2
39497	4.0501	-0.608612	-3.31401	-3.0076	6.48205	-2.19059	-1.3697	4.09443	4.15508	-0.222122	-0.60588	-1.80201	CG14111
2768952	0	0	0	0	2.83765	0	1.41735	4.60308	1.85432	0	-3.39924	0.148038	CG33263
39509	1.89168	-3.90524	6.30582	5.70728	7.07972	6.49797	6.10857	6.64976	7.68497	3.53229	7.14007	4.6493	CG10154
39510	5.68283	-0.909369	8.95252	8.24502	9.17602	8.59738	8.30256	8.55561	9.71385	7.4459	8.94341	7.77808	CG10725
39511	1.47805	-1.67121	4.2007	4.03454	4.36437	3.77404	3.70829	3.83448	4.58443	2.71485	3.33974	3.29944	CG10140
39515	3.22178	1.85525	4.49869	4.67459	4.13137	4.384	3.39126	3.9985	4.16302	3.64089	4.21743	4.08535	CG10116
39529	-0.0990236	-2.03585	2.45172	2.00596	3.33046	3.554	2.37213	2.83057	4.51969	3.64439	4.58575	3.33374	Hml
39545	3.95186	0	5.00279	6.66295	2.29627	5.05939	5.15457	4.28092	2.90514	-0.00730165	4.07983	2.63291	CG17362
39546	4.48014	-3.23064	7.01593	6.26578	4.31702	5.55923	6.11397	3.89647	5.34474	2.79992	5.12767	4.0359	CG9040
39577	2.38123	1.29848	5.66999	5.39725	5.57501	6.13732	6.6367	5.57367	4.7556	5.46063	6.38686	5.5182	CG13482
39580	5.01552	0.593638	8.87156	7.78296	8.50007	8.59911	7.8803	8.16057	8.54274	7.89561	9.27552	8.05337	CG3868
39586	-1.34415	-1.35276	-2.94826	-2.87936	5.45603	-2.98835	-2.83345	2.9051	3.03338	-3.86147	-2.94961	-2.59977	CG4613
39592	1.13165	0.471874	3.29314	3.1093	1.77273	3.47005	3.277	2.98366	3.82083	4.22878	4.61066	4.16205	shd
39634	5.95593	0.635928	9.35105	9.83888	9.09836	8.93477	9.91567	8.0684	9.18354	8.52652	10.2413	9.01343	CG12310
39635	4.36531	-0.831366	4.93366	6.48954	4.06154	6.46381	5.07926	6.06084	3.76719	2.44986	1.34426	4.073	CG13461
39636	8.52829	5.64854	7.37737	7.58782	7.46244	7.29071	7.80986	7.5831	6.89668	6.18208	7.19209	6.65675	CG18649
39638	1.79519	-3.12798	5.9814	6.7916	6.48265	6.71298	8.43429	6.92619	8.06592	6.81911	8.76987	7.60264	CG13460
39646	-1.43112	-1.97024	1.3988	1.60413	0.649258	1.43488	0.512536	1.2923	0.93006	0.625658	-0.336579	0.885664	CG13458
3885638	0.754087	-3.43709	3.48919	2.99978	3.22193	2.76027	1.80271	3.09475	2.60222	1.48129	1.89301	1.94477	CG33986
3885639	3.56974	1.39536	4.91833	4.60896	4.18477	4.2252	3.07141	4.60938	3.81911	2.7695	3.29962	3.52586	CG33985
3885667	3.50428	-0.0494356	5.04665	5.29679	5.2148	5.42507	4.44459	5.4991	5.36171	2.93102	4.46197	4.14899	CG33984
39681	3.5036	2.37027	4.45711	4.1034	4.30256	4.19328	3.53898	4.53143	3.96539	2.69172	3.84266	3.37115	obst-H
39696	2.14527	0.118375	3.3669	3.23457	2.52011	3.23613	1.90391	2.91984	2.62623	3.16679	2.58885	2.42058	comm3
5740612	0.023778	-2.02205	1.9581	1.4419	1.70435	1.72878	1.36119	1.01118	2.44101	-0.304257	1.35129	0.290021	CG34451
39719	-2.53109	-1.59629	-1.12878	-0.407343	8.28138	-2.59033	7.23345	8.95309	5.00582	-1.46346	1.7689	3.42196	CG13445
39739	-0.116473	-2.66353	1.9665	0.673052	2.53205	1.74888	3.19371	1.83447	2.64664	2.17101	3.56667	1.54623	CG17026
39741	0.160839	-0.598684	2.39261	2.55668	1.54875	2.51327	2.33088	2.26135	2.13712	3.22602	1.50808	3.42824	CG17028
39742	2.29414	1.28176	3.66816	3.21971	3.5784	3.47227	3.95426	3.31157	3.72428	2.97137	4.87818	3.04578	CG17027
39756	4.98901	1.06984	5.54578	5.90915	5.50083	5.95133	5.68598	7.09405	5.7454	5.58234	4.7908	5.71975	CG13075
39771	0.00572082	-1.24596	1.5167	1.65848	0.666224	2.76342	1.07714	2.68068	1.65203	5.30374	2.4202	5.67405	CG5157
5740583	6.84754	5.12863	-1.62166	-0.315258	6.42097	0	6.89594	7.92096	5.0412	-0.371371	-0.137575	2.11272	CG13051
50271	6.87023	5.26183	0.597457	1.22579	6.62125	-0.279129	6.91751	7.77733	4.91375	-2.15225	-0.655423	1.63217	CG13069
39784	4.8939	3.0055	-2.81184	0	4.59804	0	6.67048	6.73172	3.58513	-2.56156	-0.649686	1.11518	CG13068
5740883	1.81164	-0.304177	-0.000171735	0.781315	0.641425	-2.46172	1.88747	3.232	-0.888233	0	-2.42298	-1.65811	CG34248
39785	7.59473	5.22584	6.89546	7.0796	7.03428	6.68007	9.22749	9.41981	6.73988	7.30396	6.50599	7.81625	CG13067
50270	5.0238	2.95259	-3.61509	0	4.40318	0	5.07006	6.36974	3.32974	0	-2.45293	1.21883	CG13066
39793	5.85859	2.41824	1.61725	2.60718	5.62709	0.503628	7.35004	6.22311	4.6212	2.9729	5.91716	4.19324	CG4962
39794	5.4949	2.07785	5.12782	5.75251	3.94151	3.97104	4.6303	5.91928	3.42597	2.66525	1.27455	4.19452	CG4982
39795	6.60451	4.61907	6.16608	7.496	5.89731	7.47726	6.48456	7.57656	6.62607	7.10218	6.14742	7.65903	CG13044
39804	-0.819536	-2.20666	-2.32412	-2.21863	5.56459	-3.2007	4.89905	6.28296	3.45912	0	0	0.0623446	CG13040
39806	1.86102	1.97596	-0.7663	-2.1219	2.5654	-2.03881	1.42479	3.92568	1.02371	-2.83794	-2.92607	-0.161199	CG13058
39817	1.35814	0.022917	1.48641	2.68867	1.13375	2.02767	1.76659	2.53866	0.955997	1.21002	0.72754	1.79658	CG4842
39840	5.97876	3.26951	1.05195	2.43635	4.78161	1.50794	4.03906	6.57306	2.86318	0	0	1.03042	CG4229
39872	1.83242	-0.42911	2.72844	2.98894	2.96625	2.71538	3.96111	3.83505	4.18398	3.57504	5.52362	4.08888	CG9701
39880	2.86246	1.26641	2.46627	1.42855	3.13969	2.352	3.52065	4.70969	3.24778	1.53674	2.39618	1.94303	CG13024
317894	2.58606	0.130919	3.72275	3.57906	3.11539	3.3689	2.44874	3.11671	3.56946	3.28228	2.94699	2.96515	CG32170
39890	0.570126	-0.175133	1.55489	2.3921	2.55418	2.59801	3.25261	2.8455	2.84815	3.01988	3.57162	3.29397	CG11915
39897	1.86077	-2.0977	-0.948825	0.00439811	0.0601429	-0.226774	0.0237802	1.144	-0.423911	-2.18396	-3.00906	-1.12871	Cpr73D
39938	8.32112	5.80856	8.36919	7.79533	7.68203	8.35685	8.34327	7.99382	8.77256	7.61198	8.91077	8.09475	CG13731
39949	1.3015	0.873977	3.24557	3.77413	3.27365	3.83158	1.37594	3.10276	3.64304	3.50418	3.76704	3.36199	CG7589
39959	3.0842	-2.9978	7.39477	7.80693	7.85827	7.97473	6.1758	7.1869	7.54401	5.13975	8.62702	5.67719	Jon74E
39966	-0.532937	-1.04559	0.901082	1.75603	0.565333	1.74734	1.65041	1.78517	1.63514	1.37681	2.50014	1.08328	CG7497
5740860	0.760874	-3.47103	3.38764	4.12611	3.85716	4.44889	3.63826	3.98028	4.28911	3.35277	4.28873	3.37064	CG34251
39977	1.96939	-3.21326	4.80886	5.52403	1.83823	2.99936	-1.96317	0.331231	3.18857	-0.106428	-0.116446	-0.00354487	CG32186
39981	3.28392	0.283341	4.11165	4.35317	4.01002	4.05065	3.22335	3.77025	4.14842	2.96378	3.17014	2.81235	cln3
317901	3.35493	0	6.6253	8.4832	7.0318	8.68881	0	5.05321	-0.0256573	-1.31793	0	0	CG32188
317902	4.43277	-1.47439	8.19806	7.16256	7.5159	7.00389	-0.0870273	3.54895	0.825786	-1.75659	0	0	CG32189
39985	2.98709	0.860802	4.4403	4.42182	4.18346	3.77046	3.77963	3.62891	4.45374	3.56877	4.67728	3.48818	CG5577
39992	4.4779	0.372455	6.37968	5.84532	7.12348	6.32412	8.58445	6.78925	7.22134	6.54038	7.70844	7.29766	CG5506
39993	1.10445	-1.62371	3.16572	1.93447	4.46725	3.80851	5.89665	4.15622	4.03374	2.78214	3.49424	4.10869	CG16775
39994	-0.397562	-1.28813	2.1731	0.746399	2.61939	1.20119	2.35694	2.11262	2.22387	0.105324	1.67495	1.03088	CG7402
317909	2.50836	0	6.53177	6.92393	8.49305	8.39282	9.42137	6.42842	9.31321	7.93053	10.2428	8.31869	CG32198
40037	1.68221	0.314455	3.83669	4.06338	3.67452	4.12419	3.80031	4.08114	3.92952	5.49703	4.30089	5.00259	Cyp12c1
40050	1.94395	-1.49124	0	-2.17414	0.661344	-2.35713	2.29004	2.15699	-2.41255	-3.23026	-3.31839	-1.23159	CG6865
40067	1.49196	-1.51183	8.01525	8.89426	7.40715	9.96522	3.47809	9.88994	8.47547	4.07589	7.80781	5.24447	CG6839
40069	4.24263	-0.514005	9.73335	9.72456	9.34148	10.4332	5.56008	9.86528	9.76158	4.36925	8.12212	4.60603	CG3819
40071	1.64619	0.787444	3.30225	3.33628	3.28244	3.96332	1.5371	2.74365	2.54746	2.33531	1.73261	2.65267	CG14075
40073	5.55176	4.67703	7.22735	7.59653	5.66478	7.47228	5.43865	6.87183	6.32517	4.4023	6.25355	3.63809	CG18135
40101	-3.05639	-0.799657	-0.0691192	0.874713	7.73933	0.584809	-0.738343	5.07503	6.48311	-1.98876	0	-2.31202	CG14089
40113	5.94841	4.66699	0	-4.04733	5.79492	0	4.7949	7.06994	4.74618	-6.33611	-4.1612	0.810673	CG14096
317919	5.37833	4.09896	0	0	5.19078	0	4.91773	6.19443	3.86032	-3.99302	-0.91171	-0.781666	CG32214
317916	1.22055	-0.458979	0	0	2.62969	0	1.81905	3.66156	2.10083	0	-5.78057	-3.5357	825-Oak
40115	5.67768	3.87261	0	-4.18254	5.40671	-2.52963	4.31979	6.65386	4.1683	-6.47132	-4.29641	-1.13737	CG18294
40117	6.68993	3.76543	7.5936	8.07013	5.16287	6.97384	5.69674	6.34802	5.64885	5.18547	6.41292	5.32594	CG9449
40118	1.54581	-2.60854	4.63858	4.33734	4.76244	5.42687	5.58439	5.46799	4.59657	3.66016	3.57762	3.36882	CG9451
40119	-0.161221	-1.81659	0.923207	1.48118	0.894788	1.27928	1.79734	1.42414	1.01846	0.803901	2.57516	0.883042	CG9452
40120	3.59944	-3.38462	1.74585	2.29618	3.03191	-0.20874	3.36119	4.58498	0.697323	-0.666827	-3.33992	-1.25312	Cpr76Ba
40121	4.44529	-0.852485	3.61439	4.02501	2.94349	1.37406	3.67906	5.08869	1.64568	-1.30967	0	0.473171	Cpr76Bb
40200	1.82917	-1.83137	2.3719	3.17025	1.80681	3.2646	1.67494	2.8861	3.31042	3.6549	2.36335	3.96916	CG7365
40202	4.45998	2.63389	6.07195	5.7466	6.27346	5.96462	5.4306	5.82177	6.38042	4.73727	5.48594	4.97901	obst-J
40209	2.12662	1.30491	4.71666	4.8701	4.95538	5.67289	4.38259	5.13892	5.23162	4.45274	4.8556	4.89021	obst-F
40210	7.20677	4.0951	9.85618	9.90177	9.64321	10.0972	7.73616	9.95224	10.0121	9.63325	8.99261	10.2943	CG7298
40211	5.08394	-0.953796	8.31372	8.30847	8.29887	8.79072	7.66407	8.2341	8.40138	8.15724	8.71809	8.47078	CG7290
40212	1.78596	-3.41633	5.13119	5.41734	4.27629	5.49004	3.12419	5.01457	4.41515	4.61156	4.02026	5.35385	CG6996
40213	6.27037	2.91797	8.10323	7.31994	8.33945	7.85991	6.92492	7.24138	8.65118	6.36865	7.79243	6.74371	CG7017
40214	7.44363	4.79728	9.82108	9.64899	9.75618	9.97203	8.60414	9.93662	10.0865	9.26152	9.43393	9.56282	CG6933
40215	3.57008	-0.493671	6.00496	6.39665	6.24023	6.69388	5.7507	6.25386	6.81835	5.36408	7.82842	5.7277	CG17145
40216	1.54193	-1.94684	3.94547	4.11813	3.96114	4.51567	3.66026	3.82711	4.07952	2.77665	4.13612	2.8706	CG17147
40234	3.34339	2.06453	4.49844	4.69937	4.29664	4.38829	3.53141	4.65872	4.30752	3.42258	4.21893	3.41767	CG6680
40243	-0.407407	-2.68205	-2.61509	-1.72372	2.07788	-1.49167	-0.740357	1.31652	-1.50315	-3.61993	-3.45293	-1.1031	CG5665
40245	0.365352	-1.86701	1.49154	1.35077	1.64836	1.77823	0.305772	1.12205	1.59208	0.911064	1.66657	0.830823	Toll-9
40263	4.30458	1.31666	6.22933	6.72872	5.61434	5.93877	5.94994	5.79533	6.39919	1.87365	3.16608	3.32812	CG11796
40268	1.35385	-2.0964	2.25837	2.47482	3.63865	2.10622	3.74213	2.7737	2.56153	1.43392	1.97346	2.97553	CG5955
40348	4.59769	2.77999	6.10634	6.68232	7.33172	7.1021	5.46503	7.15773	7.35748	5.08503	7.10139	5.14319	AcCoAS
40350	4.7468	3.58862	6.66266	6.54232	5.93245	6.59644	4.65245	5.86525	5.93629	4.87986	5.43638	4.95485	CG12974
40352	-0.115819	-2.88145	-0.828985	-0.692508	-0.187388	-0.875496	4.77237	1.4018	0.603599	-0.803763	4.02222	0.912708	Cpr78Ca
40355	7.2747	4.85044	6.80264	7.47918	8.10021	5.94636	7.85515	8.71675	7.367	5.16695	7.13975	6.65614	Cpr78Cc
40365	0.150379	-0.995471	-2.09145	-2.22157	3.4938	-2.98952	2.89021	5.30648	2.3541	1.39361	-1.47569	1.332	CG12971
40368	4.674	3.1473	5.4225	5.16538	5.22273	5.7007	4.16073	5.09049	5.44614	4.9496	4.64615	5.11698	rgn
40381	1.6018	0.522618	3.83698	3.96115	2.90184	3.55444	2.71549	2.94247	3.1288	2.09405	3.03178	1.77612	CG7529
40393	-0.315975	-1.72434	1.29285	1.71389	0.683029	0.925028	-0.118329	0.387322	0.155969	-0.479727	-0.478489	0.205525	capaR
40406	3.74166	0.272657	5.63443	5.82813	5.07061	3.15832	6.36557	3.87978	5.03479	1.83524	6.01816	1.14987	CG32444
40416	4.14319	2.55031	-0.856545	-1.55503	3.96848	-0.143475	2.39546	4.84157	2.25793	-0.0317834	-3.2778	1.50577	CG14570
40417	6.61025	3.60188	4.40889	4.72082	5.34356	3.64101	5.38397	7.50983	4.03997	5.36265	-3.36464	5.93853	CG14569
40418	6.09629	3.21399	0	-1.93478	4.90539	0	4.95552	6.16374	2.95822	-1.99089	-3.07902	1.4932	CG14568
40419	5.08452	2.33691	-1.61344	-3.30704	3.91324	-2.49003	4.41619	5.85868	2.85605	-3.36315	0	1.17157	CG14573
40421	4.49065	-0.246404	4.21447	4.83104	4.84722	4.60888	6.86242	5.90262	6.10492	5.82298	6.5629	6.40849	CG14566
40422	4.95363	1.31496	2.1975	2.96785	3.80639	0.462934	5.38601	5.22387	2.00605	3.63726	4.19517	3.74228	CG14572
40423	6.321	2.67371	0.623364	1.27769	4.56042	-2.12769	4.54027	6.40097	1.70214	-3.58578	-0.866555	1.55039	CG14565
40425	-1.12557	0	-2.35223	-1.22215	4.4844	-1.43428	5.28638	6.10551	3.57185	0	0	1.28795	CG14564
40472	0.800443	-3.62371	3.33757	5.06882	3.76575	4.92906	3.74711	5.48005	4.05264	-0.171839	2.59651	-0.229176	CG11425
40481	3.16838	0.801623	4.8573	5.12557	4.32592	5.34178	2.59807	4.08709	4.24925	3.39491	2.93275	4.30433	CG14456
40486	5.15178	-0.682844	7.11369	7.09685	8.25014	6.71865	7.95194	8.51656	8.37543	6.95565	7.27886	7.5393	CG11370
43924	0.261591	0.358686	2.70799	2.20261	2.67619	3.08384	2.6665	2.70366	3.53174	3.08426	3.66701	2.79946	jim
40511	6.29757	-0.799657	8.10241	8.92663	6.0428	7.64656	6.49573	7.42847	7.58291	6.92595	4.41439	7.71378	CG11131
3355149	0.850498	0.67413	1.78941	2.87761	0.484489	2.97924	0.704127	2.906	0.700714	1.90181	-0.585034	2.29569	CG40298
NEWGENE12	-1.77544	-3.01055	1.20111	0.329877	0.856179	0.887098	-0.233033	0.960127	0.245887	2.37481	0.509415	1.01569	NEWGENE12
3355084	2.678	1.40492	4.27364	3.96472	2.88415	3.86628	1.08895	3.36737	1.95571	2.38911	0.607557	1.88828	Snap25
45845	-0.685555	-2.13408	1.50103	2.02316	0.69939	1.12968	-1.17486	1.27363	0.466125	-0.395525	-0.291011	0.785654	Dsk
5740825	5.37302	3.09098	7.08798	7.78949	6.21097	6.25997	8.46241	6.55131	6.50211	2.63403	7.85054	5.08342	CG34305
40590	1.87847	-0.479725	2.988	2.94912	2.00979	2.62818	1.68965	2.67021	2.19147	1.33878	1.21814	1.41418	CG31530
40611	0.90539	-2.2187	2.22741	3.19238	-0.209132	2.59564	2.29454	2.12761	1.82251	1.37269	1.45049	1.59027	CG14661
40677	0.580196	0.324604	1.56104	1.90558	1.62515	2.46138	1.87101	2.6588	1.63981	5.94809	1.70078	5.95255	rev7
40690	4.73499	4.27551	6.24207	6.29792	6.20513	5.98841	6.0942	6.18076	6.43825	6.66995	6.25053	7.1082	CG12171
40728	4.3037	1.55993	4.03521	4.90245	5.77622	5.1186	2.79081	6.05002	5.41396	3.52809	3.70363	3.64948	CG1213
40746	4.36475	2.27305	5.0782	5.63169	5.2705	5.12003	4.3392	4.80813	4.99172	3.60103	1.28842	3.8224	Obp83cd
40767	4.36051	-0.545147	7.11626	7.84497	4.82398	6.51421	9.56935	5.88004	6.9478	4.8753	8.8511	6.21781	CG15597
40772	0	0	0	0	2.82127	0	-2.27624	1.30572	0.528247	0	0	-3.62752	CG31560
40812	3.06787	1.03669	4.67112	5.14105	5.1249	5.31349	3.34288	4.65246	5.11741	5.01788	4.60874	4.75893	CG1315
40820	2.1883	0.866462	-2.95144	-1.64503	7.08182	-1.82802	4.40981	7.14638	4.15403	-2.70115	-1.78928	0.975593	Ccp84Af
40821	5.82536	3.85789	0	0	6.04195	0	5.00711	7.1322	4.53369	-3.20157	0	1.33107	Ccp84Ae
40822	6.08651	4.83906	2.23649	2.74314	6.97349	1.79797	5.5255	7.08811	4.88307	1.56594	2.72888	3.553	Ccp84Ad
40824	4.90362	3.39045	4.13081	4.87194	5.67017	4.06289	5.84822	6.74729	4.94426	2.92907	3.61204	4.25995	Ccp84Ab
40825	3.72041	2.88237	1.40824	2.57132	4.7701	1.93527	4.69017	6.27406	3.12586	0.94979	1.95688	2.45761	Ccp84Aa
40836	3.27895	0.930912	5.55576	5.66781	5.18828	4.24007	6.76654	3.6933	5.12411	3.05057	4.09115	3.0859	Sodh-1
40866	1.23338	-1.31734	2.95476	2.95702	3.02799	3.84447	2.42428	3.48663	3.04343	4.81164	2.27639	4.58263	CG14606
40893	3.84075	2.35788	2.22485	2.86297	3.46501	2.49852	4.27347	4.27258	3.81926	1.52618	3.16426	3.13253	CG14598
40897	3.51869	1.58745	4.90762	4.74476	3.53044	4.53812	3.50186	4.293	3.81651	3.71097	3.86386	3.52605	alpha-Est9
40899	1.74835	0.156034	4.19221	4.44954	2.79689	4.11265	2.14933	3.33955	3.0999	1.44011	4.783	1.80153	alpha-Est8
40901	3.51318	1.02075	5.52444	5.95126	5.6614	6.47698	5.44406	5.69065	6.30487	6.5198	6.34367	6.47802	alpha-Est7
40907	2.81786	1.80866	4.04585	4.28251	4.22794	4.14115	3.70295	4.10803	4.47904	3.90614	4.76335	3.79826	alpha-Est3
40918	0.944763	0.274251	2.69518	2.88606	2.7285	2.80354	3.40087	3.10543	2.9909	2.38338	3.4834	2.26037	Sp7
59143	2.75317	0.4168	4.37465	4.9534	3.86506	4.58236	2.65941	4.05973	3.66658	3.77935	3.51248	4.04355	CG18747
59141	2.5214	-0.646937	4.01029	4.20723	3.25167	4.0092	3.51317	3.61056	3.38066	3.55976	4.29554	3.0408	CG18745
59144	1.82693	0.524105	3.35187	2.93971	2.44165	3.01412	3.6353	2.92974	2.39427	2.87608	2.66648	1.86042	CG18748
59142	1.45093	-1.46734	1.6017	2.10315	1.28394	1.91134	1.04515	1.23515	1.17399	0.334145	1.06902	0.358808	CG18746
40920	2.81965	1.42916	3.98839	3.84802	3.64938	3.98829	3.17497	3.45443	3.70057	3.04678	3.65812	2.93349	CG10086
59140	-0.157732	-1.78462	2.83756	3.20113	2.33934	3.07952	2.29589	2.61229	2.62778	1.62441	3.08546	1.72406	CG18744
40931	1.52895	0.202406	3.09673	2.80325	2.22235	2.87508	0.968659	2.22959	2.58249	1.82536	1.75389	2.19177	wtrw
8674096	0.182574	-3.52455	2.50977	2.01194	1.39944	2.43638	2.74366	3.13009	2.78493	2.26887	3.05101	2.37531	CR18228
40976	-0.118901	-1.76906	1.9761	1.87757	2.43451	2.30958	2.81223	2.85134	2.72069	3.11581	1.89466	3.30255	CG11671
40977	3.8173	1.76146	4.53047	4.7999	4.98703	4.85466	5.0589	4.81332	5.08614	4.5088	5.10353	4.22896	CG11672
318749	0.290031	-1.64963	3.25971	2.85207	3.34699	3.24709	3.28826	2.7187	3.69299	3.11391	4.08138	3.28234	CG31464
318744	1.62314	-1.62973	3.3661	3.32565	3.44221	3.62762	1.6268	3.51534	4.22925	2.8822	3.31276	2.8232	CG31454
41027	6.32106	5.79664	8.78036	8.61586	8.8272	8.18467	7.65796	7.73172	9.0533	6.88356	7.61798	6.8922	CG8036
5740866	4.80108	3.59641	6.65055	6.83497	7.17936	7.2101	6.95784	7.07306	7.26273	6.14168	7.34484	7.28304	CG34301
41057	3.15147	2.15432	4.6614	4.93046	4.32952	5.57209	3.68681	5.20365	4.74448	3.09649	2.85742	2.44287	CG9837
50005	1.90324	1.22581	4.61593	5.05634	5.37115	5.15139	5.88463	5.10132	5.49522	5.14034	5.76245	4.99702	CG8369
41111	4.17799	2.32277	5.9736	6.14658	6.60626	6.12664	7.29161	5.83676	6.79809	5.96223	7.39235	5.90616	CG16749
41117	1.58852	-0.000616948	3.78376	4.11613	3.39328	3.63216	2.83533	3.2142	3.90186	2.0844	5.53558	1.90318	CG8129
41133	3.05183	1.67276	4.27129	4.50911	3.85832	4.11057	3.87779	3.88917	4.13665	2.29739	3.59395	2.82275	CG9363
41135	6.18067	5.05737	7.01018	7.2973	5.51693	8.18026	-1.1027	7.81083	6.18907	1.62459	-1.04765	0.178288	CG8147
41156	2.13005	-1.58488	5.30417	5.4144	5.75735	5.46955	5.34118	5.00919	5.81836	2.71515	5.55409	3.23386	CG9396
41164	2.95112	2.20446	3.84428	4.49844	4.88824	4.15323	4.07532	4.2865	4.94567	2.7657	3.96446	4.10922	CG9427
41170	2.22386	-0.179249	4.11628	3.98898	3.93039	4.06029	4.57345	4.26948	4.35722	3.149	3.5176	3.35885	Dh
41169	7.18877	3.27806	9.37342	9.47148	9.71857	9.59116	9.10216	9.596	9.95993	8.59473	9.71508	8.63773	Fst
41202	9.2668	8.07885	9.91596	11.0037	9.10946	11.0295	9.60986	10.1357	8.54079	9.72955	10.8361	10.0126	MtnA
41212	-0.80012	-3.67267	1.33833	1.4222	2.5401	0.724229	0.459035	0.693043	2.20348	1.48075	1.9832	1.80706	CG16904
41214	-0.666269	-1.27743	0.343724	1.15379	1.76632	1.08306	1.6722	1.77599	0.752673	1.07573	2.1588	0.581771	CG9458
326136	2.22538	1.54456	4.50091	4.51012	4.2362	3.97938	5.94102	3.65089	4.27883	2.8135	4.07616	3.20301	Npc2e
41232	2.69904	-0.76942	3.59674	4.29511	5.11545	5.48355	5.07228	5.1394	6.04432	4.31537	7.12002	5.51251	Npc2d
41233	-0.899583	-0.510744	2.68117	3.30269	0.770417	3.53523	3.5933	3.56835	1.58471	3.18606	3.77605	2.8328	Npc2c
41238	3.58416	2.79132	4.89496	5.15842	4.98789	5.38274	5.09531	4.86956	5.85518	4.17023	5.50812	4.81323	CG3940
41272	1.17154	0.344586	3.94742	4.52583	3.04826	4.47194	3.92827	3.50525	4.02217	3.39074	4.68671	3.09564	Cyp12e1
326130	3.55127	2.27564	5.66185	5.3132	5.39853	5.32853	2.87473	5.10825	5.92512	4.94144	4.89642	4.19845	CG31272
41291	6.40853	3.72694	7.15313	7.36035	7.29236	7.68957	7.13144	6.99689	7.47483	6.50265	7.72116	6.87885	fau
41314	-1.61475	-1.09498	-0.21244	0.746257	0.0141194	1.75228	1.67573	1.70923	1.09064	4.59907	2.37643	4.50519	CG14695
41318	4.14608	2.74502	6.19862	6.32309	6.26979	5.56885	5.54818	5.31306	6.38047	5.21849	5.86413	5.37878	Adk3
53507	3.40881	1.18481	5.46802	7.54151	4.42661	7.04902	3.44977	6.6586	4.71959	3.78719	3.07272	3.36901	Ugt86Dd
53502	-4.76617	0	0.510607	1.11246	-0.668459	1.03207	-0.686231	2.45119	0.372567	5.84293	0.256852	5.64029	Ugt86Di
53504	0.672779	-1.5512	2.72631	2.02255	2.58803	2.42884	0.503469	2.32777	2.3817	2.34564	0.904145	2.00836	Ugt86Dg
53506	2.88169	0.262279	4.50752	4.65542	2.94989	3.47163	-3.21842	2.28773	1.6813	2.71958	-1.74961	3.33816	Ugt86De
41333	-0.658515	-1.25743	0.458393	0.671686	3.0833	3.05169	2.09378	2.64241	4.04022	1.26327	3.57451	1.14031	Ugt35b
41337	2.79415	1.03466	2.63258	3.45831	3.27023	2.77759	3.00248	3.17096	3.42028	1.65194	2.35664	2.33407	CG18577
41359	4.78284	3.39411	6.36957	6.81599	6.82389	6.57253	6.4226	6.63823	7.16025	6.33677	6.83264	6.88593	CG17734
41379	3.20015	0.155963	3.97757	3.71082	4.50746	3.96712	3.91489	3.82467	3.93476	3.38215	3.78677	4.06014	PGRP-LB
41395	0.477027	0	-0.23276	-0.210735	0.447282	0	-0.352369	0.428041	-0.305355	0	-0.545981	-0.436311	CG14711
41410	1.87576	1.45443	3.29362	6.0418	2.76747	5.27029	3.42801	4.42856	3.69938	3.79253	4.36955	3.32252	CG6908
41428	1.83555	0.538167	2.65385	3.01705	2.86894	3.31714	2.06307	2.59057	2.67381	2.63833	3.01637	2.56197	CG31116
41452	3.5524	1.95393	5.59173	5.74784	5.7291	5.44424	6.25309	5.5297	6.24583	6.27443	5.9609	6.58942	CG18547
41453	0.782423	-2.27822	1.53831	0.886986	1.0712	0.499641	2.98324	1.99924	1.88196	4.63157	1.827	4.77627	CG12224
41454	-1.73323	-1.45541	0.336992	0.850768	0.510268	1.54459	1.78052	2.91375	1.25704	5.56332	2.1623	5.44605	CG3397
41456	1.51101	-1.36309	3.3727	3.38382	2.64828	3.55815	-0.292783	2.61191	2.80432	2.41273	1.56426	2.54767	Tk
41477	5.59287	0.737278	7.23511	6.10366	7.91109	7.02421	5.9449	6.69951	7.85881	6.08418	7.33912	6.26121	CG4830
41482	0	0	0	0	-0.312288	0	-1.39804	0.976452	-1.97945	0	0	0	CG17404
41488	1.58436	-3.18286	1.95518	2.83849	-0.064172	2.57747	-1.49785	2.45345	1.20459	0.904611	1.64794	1.35126	Cyp313a3
41490	6.78234	0.179126	7.24479	7.60985	5.8261	7.17176	8.20188	7.67637	7.46141	7.3968	7.96951	7.79147	CG17738
48339	-2.18121	-3.2464	1.7253	2.94254	2.07309	1.29685	3.09263	3.6957	2.9715	6.95413	3.58437	7.13638	GstD6
48340	3.52753	1.12332	6.27148	7.34666	6.62854	6.08647	7.29279	5.30416	6.91953	5.66306	5.302	6.1684	GstD7
48341	2.81551	-0.354019	3.29432	5.31017	2.488	3.89929	2.96684	2.91244	2.97389	1.10074	0.750728	1.08782	GstD8
117369	6.19829	5.18245	8.61092	8.63644	8.60871	8.75985	8.14846	8.82936	9.18199	8.42208	9.12074	8.01254	desat1
44921	0.61889	2.06254	0.570929	0	2.41258	0	0	5.06555	7.92648	5.21478	6.25613	4.59264	Hsp70Ba
48583	1.28595	2.42091	1.20727	-1.70785	1.09584	-0.564187	0.980482	5.17759	7.37646	6.16074	5.71836	6.06038	Hsp70Bc
41547	1.13708	-3.73547	2.97845	3.30273	2.87876	3.213	0.794617	2.68123	2.01337	2.15011	0.70155	2.34089	hug
41549	1.53103	-0.987548	2.056	1.79316	2.089	1.80097	1.51631	1.38959	1.69355	0.933285	2.10819	2.16777	Octbeta2R
41561	4.27223	0.780191	6.60318	7.14581	5.6194	7.18967	6.95691	6.14481	5.75598	3.60889	6.06562	0.916162	CG6188
41563	-2.28414	0	-0.634996	-0.336371	0.776236	-1.35377	-0.0316599	0.639296	-0.874864	-3.56631	-0.209481	-1.09738	Cyp313a4
41573	2.69934	-2.03844	5.25554	5.75971	4.98936	4.78328	5.10974	3.78389	5.02241	5.28846	6.3304	5.02217	CG5724
41574	0.226092	-1.72566	3.57039	3.71127	2.61604	2.8304	4.23643	3.19176	3.98823	5.8183	6.47513	5.42335	CG5999
41579	2.39293	1.90578	3.3978	3.45973	4.05433	3.59335	4.56034	3.92126	4.30746	4.0815	5.01288	3.57207	CG10126
41595	-0.314817	-1.39376	1.00358	1.53742	1.23218	2.42422	1.15436	1.53962	0.139238	1.27207	1.37848	0.590718	yellow-f
41596	2.85588	0.721229	4.13216	3.98789	3.62459	4.29113	2.58736	3.83959	3.70466	1.52073	2.67948	1.64056	yellow-f2
41629	6.18429	2.6959	5.49003	5.39688	6.95461	5.08804	5.66457	6.51179	5.32906	4.26829	4.69514	4.74376	CG8630
41634	4.62205	3.01581	6.34325	6.62788	6.39853	6.5918	5.78672	6.23713	6.93625	6.27276	7.12229	6.35936	CG8773
41635	4.76148	3.39662	6.00676	6.18241	6.06722	5.89242	4.92847	5.44436	6.379	5.37613	5.86803	5.41171	CG8774
41638	1.53667	-0.285822	3.03801	2.72463	2.23869	2.94813	0.688132	2.72688	2.26019	1.88331	0.699498	1.58234	CG8795
41648	2.58672	1.59405	5.21083	4.91756	5.40953	5.28667	4.58433	5.17716	5.71308	4.78466	4.99495	4.84996	CG14375
50026	5.23722	-0.927577	3.80365	4.28554	3.80567	1.81029	6.18664	6.39575	3.57647	-0.196481	-1.60613	1.49935	CG14374
41649	5.11614	-0.187384	4.34161	5.05615	3.91353	1.77793	6.44166	6.65885	3.67944	0.595167	0.429895	1.97486	CG14377
41661	4.28029	0	4.25112	5.20082	2.10671	4.66698	2.90589	3.43452	3.553	3.47095	2.83685	4.19031	CG9759
41662	7.38428	3.26689	8.55848	9.13834	9.14951	8.59676	9.50918	8.23545	8.28984	8.30211	10.4804	8.53496	CG9757
41679	1.10877	-1.43847	1.94903	2.30514	1.00342	2.84155	2.49966	2.23244	1.21015	0.214916	1.9205	0.091251	Adgf-D
41680	0.886157	-1.8224	1.94409	2.2819	1.74356	1.94332	0.577647	1.68693	2.31366	1.02723	1.00672	1.81998	Adgf-C
41686	0.670909	-3.3522	1.57211	1.41206	2.18397	1.34194	2.97884	1.91285	2.1627	1.70473	4.1046	1.04233	CG9312
41688	6.11934	4.26157	7.18147	7.06866	7.30334	7.34407	7.25009	6.57145	7.57806	6.86873	7.88093	7.19923	CG9297
41711	1.29517	-0.325309	3.46782	2.95531	2.43093	3.26941	0.852844	2.34644	2.8168	2.1011	2.0216	2.23309	CG14358
41727	0.135887	-3.45161	1.72261	2.13821	0.545013	1.52795	0.409677	0.586576	1.60896	0.488572	-0.0145964	0.445421	CG9649
2768666	0.425298	-2.85298	2.23745	2.15869	0.708888	2.53794	2.39759	1.42702	2.45547	2.29866	3.07729	1.89047	Sp212
41731	-1.24492	-1.82613	2.90791	2.94115	3.28225	3.21457	4.69707	3.10426	4.1438	4.16543	4.20339	3.97099	CG9616
318681	2.89959	-0.501047	4.42703	4.48869	2.61985	4.1489	3.98284	3.74544	3.69902	2.62327	4.79976	2.98578	CG31321
5740836	-1.50895	-0.945234	0	-0.0193252	5.83433	-1.52424	7.02857	6.67663	2.41848	-1.39737	0.0555213	0.86193	CG34273
41761	-0.231632	-3.10005	0.977837	1.6894	0.932007	1.48846	-0.199354	1.32234	-1.21027	-0.159867	0	0.864944	CG14854
41762	0	-2.79966	2.60268	-0.0257516	2.7424	2.66573	5.53405	4.69045	3.24741	-1.08186	-0.169996	1.9168	CG14850
41763	-0.561531	-1.68562	-2.74418	-2.43778	5.87153	0	6.37685	6.79662	3.97987	0.0910689	3.00294	2.07912	CG14851
41764	0	-2.72347	0	0	0.788597	0	5.02501	3.90395	5.37756	3.26291	5.28342	4.17569	CG8087
41765	3.38243	-0.287626	6.32808	5.57327	2.91413	5.73929	6.55395	3.58722	3.99078	0.430166	4.11463	1.69187	CG14852
41786	4.61021	2.41998	6.97033	6.75504	6.38244	6.83202	7.12896	5.45356	7.18584	4.06399	5.96209	3.30906	smp-30
41791	1.39316	-0.985879	2.44011	2.77421	1.88717	2.81299	-0.321992	1.86781	2.23971	1.79922	2.0131	1.03689	CG14857
41822	4.12263	3.71443	5.79889	5.90293	5.80891	6.16355	5.69342	5.90444	6.20698	5.76224	6.56557	5.76174	CG3987
41824	7.85726	6.0389	8.79116	8.96503	8.84461	8.98501	9.44946	8.86118	9.06779	8.32455	9.23221	8.69502	Mf
41829	-1.34014	-1.89076	1.09545	0.499816	2.71322	2.32027	3.96177	3.30502	3.24417	3.41967	3.97626	2.57347	CG6687
41889	-1.59821	-1.99135	0.49216	2.61301	-0.373727	2.80111	-3.08751	1.24551	-1.44653	-0.115533	-3.20366	1.17592	Rh6
41893	3.78443	1.5762	6.47837	5.73706	6.3307	5.80549	5.78934	6.06129	6.41477	5.54018	5.64362	5.98609	CG14872
41894	4.67224	3.10781	5.97469	6.22235	5.804	5.86749	5.43325	5.70896	6.26348	6.83816	5.86334	7.0965	CG18522
41896	2.18263	2.39022	4.64197	4.82619	4.55983	4.99029	2.90412	4.53864	5.05865	3.88657	4.66156	3.46397	CG6045
41900	7.47796	5.75955	8.59526	8.76439	8.73539	8.89997	8.26079	8.91156	8.85536	8.2869	8.6834	8.45778	CG5399
41901	1.23768	-1.98734	1.83451	1.6575	1.29843	1.25217	0.581254	2.07686	1.22444	0.917767	0.966407	0.793236	CG5404
41927	-0.0126392	-2.27423	1.17269	1.26521	0.738938	1.16735	-0.444857	0.817897	0.792071	0.296893	0.976018	0.673391	CG31183
41977	1.44964	-3.23262	2.41387	2.60307	2.36448	2.4685	3.08784	2.30535	2.22162	1.78188	2.89274	1.94223	CG6901
41979	3.11042	-0.606358	3.65291	3.92964	3.55287	3.91381	3.30418	3.53959	3.55702	3.09277	3.41837	3.26165	CG17930
41996	2.97186	-0.262909	4.53194	4.69476	4.82919	4.79019	3.85922	4.18472	5.23334	2.98528	4.07926	3.97183	CG10405
42018	0.593526	0.0596846	3.32825	3.91891	3.44183	3.89992	0.917009	3.11148	2.11772	2.32728	0.742351	3.13941	npf
42043	4.32781	2.34759	4.79723	5.05613	3.98142	4.4705	3.28262	4.74067	4.14573	4.00282	4.10672	3.63529	Ahcy89E
42050	4.76213	2.70034	5.64655	5.50584	5.34983	5.57775	3.66349	4.83386	5.25374	4.49669	4.84846	4.56053	CG8907
42053	-4.48896	-2.23222	-4.67161	-2.36521	7.24593	-2.96323	0.928629	3.64016	6.62543	-2.83636	-2.92449	-3.74458	CG5225
318652	-1.35895	-0.964716	1.36432	0.809189	6.8264	2.4378	-4.84826	4.40046	4.9689	0.708682	-4.37945	-0.29265	CG31268
42067	-1.06874	0	0.723876	1.90301	-0.209253	1.90554	0.927385	1.35994	1.66626	1.32083	2.24477	1.52284	CG17477
318653	0.377337	-2.59475	1.87095	3.67504	2.23682	4.05145	2.45493	3.36488	3.08203	3.67271	3.91462	3.64728	CG31269
42068	3.11835	0.991756	5.12881	5.13323	5.33752	4.78703	4.6328	4.25349	5.58162	4.82503	5.34578	4.81692	CG31265
42069	3.33308	-0.24692	4.70384	5.1903	5.27697	5.51054	5.06801	5.34664	5.84833	4.96511	6.07571	5.30599	CG17475
42071	2.5926	-1.66242	4.87585	5.04668	4.65053	4.08868	4.66657	3.70449	5.05993	4.26846	5.49127	4.24237	CG31266
318651	2.62375	-0.984937	3.88553	4.54267	4.42233	5.07746	3.90008	4.56059	4.91868	4.65537	5.05773	4.93469	CG31267
42072	2.11685	-2.80632	6.31223	6.94162	6.50414	6.27861	3.61506	5.90475	7.48497	5.54732	8.76533	6.07278	CG5246
42073	1.10751	0.896337	-0.332153	-0.540325	3.11647	0.169772	-1.37577	3.06744	1.32477	0.149568	0	0.271143	CG5255
42080	-3.08275	-4.50531	-2.42283	-3.61893	5.61844	-2.57952	-3.35751	2.81496	4.56149	-1.82838	-2.44124	-2.77591	Mur89F
42094	-1.97777	-3.36489	0.788924	3.58746	0.931975	0.728524	2.55972	1.62637	0.747282	-1.42471	1.36743	-4.55532	CG17283
42096	-0.318844	-0.767277	2.04569	2.37439	1.71931	2.22726	-0.222503	2.84639	2.70549	1.04296	0.360628	1.69309	CG5863
42116	-1.43901	0	-2.94359	-3.63719	5.24617	-1.23521	0.557113	4.80838	-1.02429	-3.6933	-3.78143	-1.2092	CG14329
42117	4.02543	0.739193	0.380727	0.687128	2.14785	1.14737	4.36886	3.65059	2.88723	1.49351	3.77833	2.82743	Edg91
50039	2.44544	-0.921913	-1.59519	-0.703824	2.36429	-2.47177	3.91271	3.72837	-2.48325	-2.3449	-2.43303	0	CG34281
42119	3.23107	0	0	-1.3731	4.72274	0	5.77931	6.92421	1.68036	0	0	0.569453	CG14324
42120	3.73062	-1.22534	0	0	4.85277	-0.482421	5.48538	6.88562	2.67282	0	-0.765606	1.69971	CG14326
3772700	0.514929	-1.39291	2.30589	2.28146	1.78658	1.03169	3.38487	1.57489	1.88055	2.27349	0.610324	2.19907	tRNA:CR31568
42194	1.18814	-1.81666	3.03711	3.35158	4.16649	3.33579	1.33986	3.78009	3.53101	3.57665	2.74633	4.17862	CG7142
42226	-0.0873014	-3.94879	2.06669	1.48088	2.25818	2.00111	2.10072	2.62281	2.35532	2.061	2.79669	1.86167	fru
42235	1.44029	0.28261	0.765946	1.286	2.14017	0.514648	0.207628	2.48165	1.08984	-0.355079	-0.830233	0.188396	CG14301
3346166	4.01625	-0.15747	7.49573	7.22648	8.14696	8.37381	8.77533	8.39841	8.83214	7.4957	8.9246	8.43443	CG14300
42248	3.61273	-1.51726	7.96287	8.02496	9.14162	9.65869	9.34296	9.41326	9.68412	8.84302	9.64942	9.422	CG34282
42250	6.74046	3.8856	8.78675	8.74696	8.84043	9.17613	7.81192	8.60404	9.16228	8.58624	8.55925	8.93211	CG7714
42251	6.18583	4.23852	8.16562	8.01109	8.0554	8.52157	7.25367	8.13815	8.27699	7.88008	7.69365	8.14647	CG7715
42252	6.89833	2.38839	9.45916	9.37355	9.73493	10.0429	9.23331	9.61831	9.91224	9.12358	9.73395	9.67171	CG14302
42264	5.54042	2.49067	7.16308	7.21853	7.15917	6.99436	6.83031	6.96139	6.87536	6.75285	6.61932	6.8981	CG14292
42293	0.393977	-3.70155	3.66088	3.90085	2.44206	3.58707	3.62657	2.98425	3.20952	1.80229	3.79403	1.53821	Cyp12a5
42294	3.51239	1.45731	5.96886	5.99619	5.70952	5.963	6.22474	5.31781	6.23354	5.16376	6.22765	4.80458	Cyp12a4
42296	1.74506	0.496179	2.79449	2.53833	3.46026	2.90277	2.11751	2.68226	2.9499	2.43349	3.65667	2.72648	CG5835
42319	4.54626	3.51738	6.83246	7.06594	6.84097	7.13708	6.33122	6.56023	7.11372	5.73466	7.36671	5.98581	CG18493
42336	-3.35982	0	-0.305977	0.106172	0.778145	1.97844	2.39595	2.5411	1.70993	0.645001	5.4468	0.13515	CG17751
42337	-0.819927	-4.46768	3.48359	4.05405	4.17314	5.91874	4.06752	5.53473	4.60355	4.71376	6.02117	4.90139	CG17752
42338	-1.82614	-1.69869	2.37328	3.35716	2.00376	3.71317	2.87415	3.12263	3.15638	2.80814	3.94086	2.43911	CG16727
42351	2.43626	0.858064	4.2	4.42275	3.18222	4.87946	1.04464	4.84397	3.24077	2.91295	1.73204	1.51976	CG6300
42352	1.3442	0	5.38599	4.79292	4.48113	5.94305	1.429	5.72401	5.47153	3.09357	3.67784	0.804416	CG11659
42374	0.487389	-2.30027	2.25696	2.81182	1.7032	3.0842	0.839751	2.52454	2.55696	1.34352	2.31319	1.72311	CG4465
42376	1.30349	-0.282094	2.56874	2.27252	1.88262	2.71694	2.07675	2.19453	2.50153	1.97966	3.14786	2.06936	CG4462
42377	-0.848233	-2.0289	0.021424	0.728072	-0.682647	1.21329	-1.23062	0.292332	0.935203	-1.48104	0.833419	0.11695	CG4459
42386	0.783384	-2.08916	-0.469657	-0.163255	0.282971	0.0322682	3.464	1.32224	1.71267	0.628628	4.34568	0.527761	CG17190
42400	7.92561	3.41648	7.38385	8.02138	7.8185	7.7118	8.01913	6.77404	7.63356	6.68637	8.0416	7.43619	CG5023
42409	1.2637	-0.212973	4.86148	4.163	4.59851	4.13846	5.65159	5.12082	4.83743	4.44027	4.2795	3.79955	CG4367
42410	1.1257	-1.69439	5.22548	4.04853	5.8027	6.02726	8.21333	5.87202	6.07271	5.47121	6.18993	5.57421	CG4362
42421	1.33064	1.16863	3.00658	3.49604	3.08091	3.82007	3.75446	3.53357	3.59654	3.42072	4.67554	3.05766	CG4335
42424	3.5877	-1.95646	6.32063	7.21593	5.94851	7.04887	5.83889	4.82847	3.67493	5.46786	7.55886	6.11144	MtnB
42426	2.88321	0.744025	5.31921	5.75651	5.03941	4.76705	2.61932	3.92927	4.11338	3.34205	3.11821	3.90338	CG4288
326270	3.83479	-1.99275	4.47446	5.87427	4.72666	5.06712	6.54187	5.85754	4.27425	7.12273	6.08812	7.32224	MtnD
42454	1.76086	1.20285	-1.29973	-0.932397	6.19571	0.536902	-1.40318	3.75215	3.77741	0.393967	-0.355905	-0.969708	CG17267
42478	3.18297	1.78656	4.24095	4.40773	4.32935	4.51718	3.95269	4.37187	4.68958	4.18166	4.95428	4.02548	CG5630
42482	4.38022	2.32395	6.59736	6.82631	6.79815	6.85836	5.02534	6.53771	6.72826	6.13018	6.13146	5.98797	CG10827
42483	1.46927	-0.862393	2.42847	1.72474	3.35258	2.72371	2.13072	2.80018	3.16696	1.98539	2.94177	2.05964	CG5697
42512	0.769773	-1.25889	2.22748	2.61935	2.14699	2.52316	2.82263	1.78751	2.79736	1.1066	2.40639	1.18294	CG10824
42513	2.38272	-1.24528	4.14161	4.38869	2.37983	3.45045	4.49123	4.87502	3.19923	1.35221	2.77342	1.83418	CG5810
42521	2.25743	0.383485	0.645794	0.516933	0.611058	-0.130588	0.340394	2.36135	-0.443065	-1.10225	-2.14269	-2.21583	e
42522	3.64055	0.225301	5.33284	4.61292	4.48658	5.22839	1.42016	4.47826	5.0993	4.7255	4.84242	4.17269	CG5892
42528	2.58346	-0.49842	4.69644	5.20978	2.64684	4.19629	4.84975	3.02544	3.99953	3.30257	4.64369	4.1837	CG3301
42538	0.641017	-2.37837	2.2905	1.72226	3.13862	2.58457	0.309381	1.66064	3.09119	-0.213442	1.09259	0.416698	CG6475
326133	5.02402	3.67494	7.4162	7.08501	7.20427	7.67474	6.21233	6.99442	7.87269	6.50761	8.57239	6.59212	CG31343
42557	6.46361	4.13802	7.06162	6.76725	7.10237	6.93137	6.37108	6.63089	7.40815	6.9885	7.48089	7.19374	CG31233
318622	6.3781	4.2708	8.41701	8.06492	8.22665	8.51559	7.37157	8.20084	8.94562	7.5854	8.67265	7.79742	CG31198
42606	1.96198	0.672952	3.38546	3.82704	3.56845	4.03312	1.98905	3.39304	3.5135	3.28785	3.75667	3.22497	CG7084
42611	0.426242	-1.33939	1.34016	2.06056	2.98072	2.49692	2.94026	1.18775	3.32667	2.07365	2.9933	2.20895	CG5391
4379860	0	0	3.81521	0	3.95829	3.64518	3.00312	3.23488	0	0	0	3.15378	CG34131
42620	5.84102	4.75579	8.74222	8.81599	8.79057	8.67562	7.8194	7.9528	8.96494	7.59969	8.59406	7.70481	PyK
42628	0.965341	0.0934276	0.275529	0.829859	2.35728	-0.141625	-0.465528	2.52145	1.59223	-1.25385	-2.56231	0.0384822	CG13856
42644	6.99847	4.69738	8.37991	8.63254	10.0162	8.94387	9.42811	8.54278	10.1043	8.59873	10.1722	9.07548	CG18594
42645	1.53438	1.38272	3.59642	3.97914	3.94798	3.85294	3.90308	3.28952	3.7458	3.06906	3.92636	3.34117	CG5377
42657	4.77374	2.60878	5.15936	4.82446	6.05319	4.90053	4.96893	5.55122	5.3163	3.1272	4.16963	4.52501	bond
42658	6.60459	3.61457	6.10181	5.99107	6.63666	6.06958	5.83567	6.62927	5.61014	4.39893	4.34711	4.87481	CG5278
42659	4.91846	1.39122	3.21108	2.33811	4.84092	2.15562	4.05554	5.05115	3.45813	1.41429	1.66972	2.05462	CG33110
42692	-0.842073	-1.88483	1.05661	-0.0728397	1.66447	1.16822	2.04687	1.1251	1.99139	0.720328	2.91179	0.574995	Takl2
42709	2.74053	0.389938	4.17937	4.7337	4.60756	5.39025	5.23729	5.02336	5.02459	4.27766	5.54316	4.17105	CG17244
42710	2.37223	0.197674	4.3448	4.47752	3.95593	4.62317	2.90336	3.96313	4.04684	3.78213	3.83101	3.64351	Nha2
42723	3.15116	2.10665	4.3604	4.44473	4.4681	5.09333	2.80198	4.60204	4.86043	3.54752	5.32587	3.54517	CG17119
42728	4.12124	2.84264	6.19723	6.21263	6.51903	6.32989	5.30528	5.79835	6.6346	5.58897	6.55932	5.31788	CG6726
42730	5.38415	3.55872	6.49529	6.97625	6.46981	6.46296	5.69746	6.03561	5.84515	5.29756	6.51638	5.11467	CG17109
42741	-0.517701	0	2.95462	2.46137	1.61027	3.29556	0.764175	2.15991	2.94432	1.71879	2.621	0.889641	CG13836
42742	1.8936	1.4986	3.6728	3.47691	3.44633	4.02611	3.27764	3.56743	4.18458	3.41789	4.14828	3.27637	Ir
42754	3.9534	0.600476	2.10495	1.59543	4.01633	1.93004	2.3584	3.97851	3.01344	1.73719	0.922679	2.09249	CG6763
42770	4.11421	-0.434391	5.47621	5.82123	4.18488	5.24914	4.42864	4.77983	4.67303	3.51837	3.89933	4.10443	Irk2
42780	2.28302	-1.24575	7.92736	8.27959	6.35129	7.88933	4.88519	7.61028	7.27018	7.46763	7.20653	7.03977	CG10182
2768678	0	-3.80863	-0.161416	0.369234	-2.18495	0.149625	-3.61863	0.845319	-1.46307	-0.63051	-3.77872	-0.53695	CG33337
42796	0.369777	-1.50174	2.76139	0.768713	2.4982	1.65721	5.07837	2.10733	2.06077	-2.04698	1.44744	-0.181208	CG31148
42800	1.33199	0.979428	0.992194	2.07336	1.77828	1.89973	1.81969	3.22861	2.68216	2.83479	-1.00324	2.22756	CG10232
42810	3.55458	2.31342	6.14096	6.39052	6.40236	6.81555	5.02089	6.5798	6.48124	4.97897	7.00725	5.26964	Lsd-1
42833	2.45851	1.67071	1.65557	2.10082	2.6738	1.64251	1.10747	3.72754	1.36377	0.976598	0.287211	1.67015	CG12268
42852	1.52493	2.86371	4.965	3.78419	3.54204	5.11921	3.96617	5.61024	7.1722	6.32659	6.58185	6.63415	Hsp68
42859	0.513572	-0.439147	0.851019	1.86649	2.03733	4.12984	0.542733	3.50424	4.34522	2.8873	4.99832	2.91268	CG13607
42864	1.80772	0.260856	4.1702	4.04739	4.62499	5.05853	5.39885	5.06735	5.78374	4.72698	7.20141	5.15935	Npc2f
42895	1.27262	1.17345	0.175643	-0.390924	3.86207	1.13344	0.287733	3.26701	2.88615	1.60644	1.95642	1.38217	CG5715
42901	-0.231803	-2.86839	2.32342	2.57512	2.54058	2.67572	-0.759652	1.65892	2.63276	1.7564	0.17033	1.53501	CG6432
44324	2.21273	0.708137	4.07223	4.15438	3.36038	4.09189	1.82535	3.44984	2.77099	2.79751	1.34307	2.78865	Dms
42924	5.11755	2.75583	0.748895	1.32732	5.00949	0.867492	2.55716	5.28485	1.31939	-0.419063	-0.357764	0.91063	CG13618
42947	2.70223	0.686197	3.76593	3.90218	3.31293	3.89817	1.62161	3.17154	2.64391	2.91078	2.43872	3.22507	Ast
42967	1.45253	0.75931	4.24894	4.51452	2.81497	4.14024	2.87577	3.11567	5.12586	4.04801	2.38897	3.61375	CG13640
42969	3.66239	0.553592	1.60538	2.22258	3.85455	2.7794	6.17499	5.17536	3.31439	4.23385	5.02471	3.6839	CG13641
42970	4.09093	1.92524	4.11081	4.87509	4.53516	4.64563	4.86265	4.21048	4.60247	4.2575	4.43909	3.90319	Ela
318594	3.21626	1.08443	4.50089	4.37067	4.40688	4.593	1.81004	4.78668	5.06714	3.53275	3.18557	3.3963	CG31106
43035	5.63097	-1.1519	6.47155	7.15405	5.29525	6.80279	6.18487	6.90596	6.51191	5.56619	5.75711	6.19199	CG11852
43036	-1.09228	0	2.01932	2.65557	-0.785335	1.61755	1.4292	1.94626	0.0594026	-3.6096	1.94208	-0.622522	to
43037	1.85136	0	1.95301	2.61127	0.771436	1.83095	5.14202	1.18312	0.722558	1.22341	1.76933	1.27726	CG11854
3772506	1.38343	-2.42823	3.24144	3.1026	3.43716	3.00196	2.67998	2.79184	3.92836	3.96463	3.72593	3.42609	CG11889
3772439	1.38343	-2.42823	3.24144	3.1026	3.43716	3.00196	2.67998	2.79184	3.92836	3.96463	3.72593	3.42609	CG11891
43050	-1.74653	0	-0.774259	-1.11993	-0.43764	0.533579	-0.292417	0.252105	1.23298	0.712592	0.968482	0.0648972	CG11878
43051	2.059	0	5.93825	4.44228	5.81341	5.913	4.56293	4.83847	6.20509	4.75105	6.02768	5.11473	CG10513
43052	0.647753	0.877059	2.32184	2.4223	4.6665	3.93881	4.89338	3.87265	4.48364	2.76261	5.97657	4.19037	CG10514
43053	0.643703	-2.05376	2.23314	2.56547	5.01444	4.19602	4.66675	4.37053	5.43942	3.13305	6.60069	4.66212	CG11892
43054	1.35076	0	1.97166	2.67482	0.839682	2.06002	2.31605	0.277084	0.00581195	0.986435	0.533171	0.779342	CG31104
43055	0.378998	-3.10438	2.53304	2.62341	2.20101	2.41759	1.74539	1.97364	2.13384	1.85067	2.32885	1.86949	CG13658
43058	0.396681	-2.25227	2.47211	2.52253	2.39487	2.74985	0.101824	1.96588	1.78266	2.17408	1.57116	1.52539	CG31097
318664	2.82793	0.0748119	4.96109	5.07765	5.17501	5.38804	4.11307	5.45151	6.05295	6.6416	4.68779	6.66591	CG31288
43059	2.29454	-0.693235	3.95219	3.65291	2.96657	3.08334	3.63839	3.22717	3.28383	3.57792	4.2154	3.79418	CG13659
43061	3.59891	1.78894	4.24305	4.20742	4.4334	4.3357	3.39334	3.80729	4.74445	2.85008	4.64194	2.88906	CG10550
43062	3.01942	1.26895	4.50946	4.91668	4.68595	4.334	4.77067	3.76667	4.91116	3.13133	5.07307	2.93595	CG31087
43063	-1.35329	-4.00824	1.49371	1.39015	-0.0511464	1.1179	1.08618	0.601101	1.40847	1.37251	1.599	0.971251	CG10559
43064	0.585027	-1.4325	4.11604	4.15778	3.60019	4.63502	1.34763	4.32098	4.54383	1.08161	2.55268	1.08489	CG10553
43065	3.03642	-0.53127	5.61737	5.48807	5.37363	5.45612	3.65844	4.95254	5.66869	4.25242	5.28993	3.73522	CG10560
43072	0.407786	-0.392903	1.0514	2.26665	0.770972	3.39916	4.85952	1.87563	0.350248	-0.163479	1.94104	-0.349235	CG11909
318735	-4.61982	-3.68501	-3.48055	-2.17414	5.31003	0	-3.7872	3.22783	3.45106	-1.23026	0	-1.55352	CG31437
318737	3.28054	-0.048045	8.04261	6.76922	8.59532	8.97608	8.01644	8.28637	9.77773	9.14667	9.40844	8.69824	Muc96D
43136	1.49085	-1.2607	3.83502	3.239	3.4358	3.49434	2.46204	2.98425	3.60468	2.66479	4.32351	2.46837	CG42235
43154	6.37465	5.20761	8.19096	8.25492	7.96256	8.54063	6.52605	8.19509	7.98162	7.18421	7.93463	7.2894	m1
43178	1.92722	0.279059	-1.93737	-1.21806	2.54277	-3.57098	-0.246156	2.357	-0.243313	-1.63675	0.391868	-1.59744	CG6142
5740331	7.52415	5.08354	7.60883	7.86987	7.69134	8.63529	9.30588	7.74304	7.5008	5.71883	8.7516	5.50896	CG34291
43193	0.940266	-0.171302	1.99022	2.01764	4.20883	1.88196	6.95465	5.56982	6.32385	5.43981	7.27733	6.26081	Pdf
43194	-1.24379	0	-3.03997	-1.73357	-0.933708	-1.08468	2.81405	2.65995	2.52454	2.31968	0.756778	3.36635	CG14237
43201	6.09058	3.55405	7.34073	7.26424	5.97233	7.2505	7.75737	7.42743	5.95201	5.36128	5.09573	6.32733	TwdlP
43202	9.21607	7.46854	4.02661	2.25197	9.31242	2.85766	7.2294	9.91984	6.7436	0.864105	-0.208856	4.10894	TwdlB
43203	8.45859	6.94284	3.92829	3.24033	8.62069	3.82767	6.42062	9.49534	5.69364	2.3174	-0.774002	4.04137	TwdlL
43204	3.85783	-1.72659	9.22059	8.97699	6.86861	9.26451	9.71264	7.45601	8.5006	7.536	5.76689	9.24068	TwdlO
43205	-0.417683	-1.152	1.94777	1.02405	4.98514	-1.92319	6.54457	6.30095	5.57002	-0.902052	-3.7816	1.09748	TwdlK
43206	-0.297853	-3.24987	-1.34382	-2.35115	5.93568	-3.17044	7.1961	7.29756	6.11234	-3.40493	-2.2729	1.39049	TwdlJ
43207	9.72769	7.00731	9.47064	9.43912	8.64717	9.06285	7.58699	10.0484	7.35189	5.49348	-0.339039	7.41002	TwdlN
43208	0.964653	1.52361	0.135565	0.200109	5.5	1.03369	2.48822	6.53892	-0.380665	-1.4957	0	-0.597391	TwdlH
318586	-0.750406	-1.8156	0.816477	1.5018	6.14032	0.649788	1.04124	5.99878	1.3464	0	0	-4.03517	TwdlR
43209	0	-1.06059	0	-3.22215	5.23151	0	1.76768	5.14001	-1.83165	0	0	0	TwdlS
43212	3.96276	5.12659	0.190748	-1.21479	8.31575	-0.397774	3.35755	7.63031	3.34264	-1.2709	-3.68096	-2.13368	Tb
3772140	-1.12861	0	1.43417	2.22056	0.695735	0.309655	0.403149	0.355563	-0.827351	-1.34108	-0.481676	-1.07937	CG14246
3772449	-1.12861	0	1.43417	2.22056	0.695735	0.309655	0.403149	0.355563	-0.827351	-1.34108	-0.481676	-1.07937	CG14245
43220	5.02665	0.853292	7.684	8.49634	7.96379	8.62015	6.47323	7.97041	8.08859	5.41162	7.12444	6.86273	CG6403
43221	0.230843	-1.05674	1.44951	2.93405	1.43013	2.35702	1.05934	2.04699	2.84142	2.53377	2.93656	2.82379	CG14247
43246	0.777033	-1.77745	3.98853	6.54479	3.31506	7.30498	2.7633	7.44097	4.17377	7.27569	4.90087	7.20189	CG6296
43247	0.572844	-2.81428	6.0883	5.34823	7.18225	6.97559	7.69997	5.85037	7.78672	2.44701	7.66744	4.0111	CG6295
43249	1.8372	-2.81295	4.17193	2.32925	4.11847	3.48762	4.99919	2.2457	4.02576	-0.0951616	4.14463	0.166541	CG17191
43250	0.715647	-2.80898	2.895	1.97019	2.53455	3.30932	7.56844	2.5624	2.43851	-2.67615	1.19043	-2.41445	CG6283
43262	-1.07194	-4.53993	1.1468	1.07814	0.494231	0.487304	0.470293	0.396669	1.29843	0.505322	2.67588	-0.488031	eater
43264	1.51225	0	4.13167	4.23744	3.30861	4.22162	4.29922	3.52967	4.53559	3.10024	4.42334	3.84879	CG6074
43936	4.43387	2.66248	5.4556	5.5747	5.44445	5.29689	5.11993	4.6455	5.47918	4.58008	5.54061	4.86621	Mdh
50082	5.10223	2.11946	6.58242	7.17704	7.98638	7.79965	4.96612	8.93981	8.58893	7.66264	8.68942	8.59384	CG3348
43304	0.338183	-0.481898	0.570569	1.42019	1.81307	2.28747	2.17614	1.67494	2.56765	1.48382	3.68641	0.769289	Cyp6a18
43316	0.916087	-0.693427	2.78227	2.7905	3.599	3.2306	2.98945	3.13339	3.6447	2.87592	2.95574	2.98979	CG5612
NEWGENE18	0	0	-1.78061	-1.88925	1.42304	-1.07224	4.15862	-0.361933	2.28296	1.44191	3.49643	1.65548	NEWGENE18
43388	-0.548896	0	2.54591	1.45916	2.42974	1.67317	1.44085	2.35364	2.7761	0.139465	2.14482	-0.0877217	CG9988
2768690	-3.23885	-3.30404	0	-0.793171	-2.51687	0.822928	1.94144	1.80885	0	2.22179	-1.67438	2.12083	CG33346
43393	1.9148	-0.139681	3.13606	3.13033	2.4652	3.12919	0.801786	2.40279	2.22284	1.77589	1.74627	2.15676	AR-2
43408	1.88617	-1.06576	1.93494	2.08392	1.93689	2.1354	2.35303	2.29133	2.1359	-1.64462	1.77505	-2.64595	CG14529
43412	1.21214	0.255807	2.30372	2.06403	2.63306	2.43711	1.05285	2.34072	2.47758	2.04051	2.11115	1.69139	CG14527
43413	2.17128	0.749114	3.31521	3.64685	4.24899	4.36526	3.87119	4.43819	4.40699	3.19295	4.10945	2.37017	CG14526
43451	-1.20912	-0.942586	1.50102	2.30954	1.39086	2.57256	-0.232554	1.97038	1.84083	1.52665	2.81262	1.29095	CG11898
46391	1.07576	2.01219	4.48453	5.39677	5.05189	5.47525	3.93257	5.09676	5.38127	3.38459	3.9802	3.57398	CG11899
43464	-2.8671	0	1.39518	0.917714	1.85533	1.39342	-1.54905	1.26201	2.32597	0.658654	-2.8876	-5.21117e-05	CG31427
326140	0.234778	-1.06026	2.77809	2.72777	1.93978	3.36155	-0.0489079	2.69384	2.5443	1.83008	1.34462	1.13208	CG31445
43479	5.03995	2.96086	7.83739	7.53626	8.45359	8.37227	7.40548	8.24034	8.80364	7.39985	8.33176	7.82444	CG7567
43480	3.79409	0.0103717	6.52107	6.24349	6.84855	6.68773	5.72659	6.19945	6.75377	3.38229	6.30273	5.0336	CG11470
318567	1.93071	-0.153294	4.21661	3.84275	4.98128	4.83246	5.34205	5.42031	6.31526	4.16143	4.91189	5.44085	CG31041
43496	1.43546	-0.416329	1.24862	3.28737	1.23478	1.39285	0.532511	3.9937	2.6382	1.49891	-0.906962	2.2641	Obp99d
43538	6.15421	1.94178	5.98036	6.19099	6.00349	5.32508	8.34413	6.73678	6.00872	4.52511	6.68823	5.93344	CG15515
43541	1.3475	-0.851702	2.17022	2.97683	2.41465	2.88663	0.50941	2.11231	1.15602	1.4405	0.572872	2.25174	capa
43543	7.96854	3.10232	12.302	11.4376	12.8325	12.1707	11.7249	11.5836	12.9173	10.7263	13.6666	10.9021	Jon99Ciii
43544	5.3806	1.16971	9.91847	8.89317	10.3372	9.71455	9.23404	9.06693	10.2406	8.05841	11.1169	8.34369	Jon99Cii
43545	4.80454	0.850893	7.66615	7.5171	7.30053	7.00551	7.46519	6.08118	6.31696	3.68944	6.05136	4.18653	Jon99Ci
43561	1.19823	-0.224136	1.87986	2.64574	2.62434	3.73466	-0.0632863	3.47933	2.303	1.78197	1.52624	1.67321	CG7912
318564	-0.273308	-0.855292	1.16677	1.50948	0.690873	2.27652	-4.97984	1.13453	1.04933	2.40187	0.966644	2.089	CG31031
43583	-0.340916	-1.68653	0.419719	0.552681	0.800683	0.749471	0.943736	1.61044	1.12799	0.811131	1.67115	1.01482	AdoR
43584	1.02537	-0.63488	3.30977	3.9208	1.40962	2.81914	2.2441	2.49426	2.10555	0.995947	2.46839	1.90249	CG15529
43592	1.5882	0.305871	3.19052	3.46522	4.06071	3.14326	2.91188	2.94299	3.90785	3.26928	3.32293	3.52962	CG15531
43601	-0.593305	-2.6585	-2.33944	-1.09846	-2.45629	-1.91558	-0.144011	0.250407	-3.24898	0.348801	-4.19876	-0.351528	CG9733
43602	3.41502	-1.61245	6.58158	6.45859	6.55152	6.84189	6.19777	6.57799	6.45105	6.09528	7.54794	6.12149	CG9682
43612	2.23554	-2.24379	5.7248	5.23634	4.46938	5.82454	4.71448	5.05577	3.8821	-0.0122239	-0.980824	-0.495618	CG15533
43613	2.15514	-1.00043	6.57682	6.56399	6.79334	6.67325	5.4898	6.69171	7.84613	1.11053	6.13004	1.07157	CG15534
43616	3.96935	2.65924	5.88082	5.63439	5.84933	5.69503	5.2425	4.93721	5.73675	5.0656	5.44854	5.0759	aralar1
43621	7.44603	0.949965	10.9581	10.9375	11.0939	11.0541	8.53268	9.7163	10.3731	9.09782	10.7752	9.20059	Jon99Fii
43622	7.10965	1.80493	11.3236	10.77	11.1673	11.0453	6.48447	9.85443	10.2419	7.62678	10.304	7.82556	Jon99Fi
43624	-0.660995	-1.73378	0.334002	0.00311811	3.37483	2.42751	2.85332	1.72995	4.44839	0.653467	3.24069	1.33851	PH4alphaMP
43625	0.261912	-1.26661	3.33198	3.42871	1.98778	3.26397	3.41655	2.11892	3.82029	1.08839	2.80789	2.60932	PH4alphaNE1
43634	2.04633	0.268418	3.97618	3.66569	3.73398	3.53682	2.97615	3.61778	4.67632	3.02639	4.29634	2.88912	CG9702
43636	2.53588	1.26272	4.03775	4.33443	4.85661	4.72149	2.29	4.89921	4.59398	4.12643	3.77731	3.59409	CG9717
43657	5.18345	3.76061	5.0316	4.8367	4.84357	4.21072	5.5301	6.59514	4.72341	4.08858	3.94693	5.1028	Cpr100A
43663	5.02936	2.05281	4.97912	4.79577	5.27194	4.39154	3.4303	4.98885	4.24017	2.6467	2.93861	2.76241	Cyp4c3
43670	3.23067	-0.720823	2.82193	2.99959	3.01237	3.07148	2.79639	2.31544	2.99542	2.10639	3.16492	2.55149	CanA1
43671	2.78327	-0.752756	6.3633	5.96961	6.95295	6.60369	4.35411	6.4757	7.20835	5.40196	6.45221	5.29478	Aph-4
43677	-1.58394	-4.64914	1.0037	0.796061	1.82845	0.911406	0.597477	2.46316	2.86529	-1.13502	2.51678	-0.253403	CG15553
43678	1.27102	-0.692294	2.36017	2.47983	1.82527	2.43919	1.56371	1.76684	1.9617	2.32983	1.79938	1.87701	CG11318
43680	2.11803	-1.78174	3.59095	3.75653	2.39775	3.39414	3.07955	3.14954	3.80011	2.7885	1.92593	3.17079	CG15554
3772418	3.52842	2.12183	3.8031	3.91509	3.4755	3.99551	3.14569	5.31732	3.14609	6.12474	2.18871	6.50203	RNaseP:RNA
43703	-0.903358	-3.08625	2.56077	2.7687	2.81418	2.84618	1.0802	2.01591	2.7161	2.86744	2.95695	2.56429	CG11340
43721	0.0385707	-2.90109	1.7888	1.87281	1.68793	3.08336	-2.91017	3.50532	2.15084	4.27955	0.21971	3.17339	CG1638
43722	4.06068	1.32693	6.50091	7.07491	6.98233	6.94917	3.2643	7.46883	7.01224	5.44403	5.12674	5.48245	CG1774
43742	3.37291	-1.09226	4.95524	4.64342	5.15406	4.32006	3.64253	4.54709	5.11869	5.06907	5.12939	4.63875	CG2196
43744	4.47484	1.12079	5.75411	5.79143	5.36444	5.81506	2.70427	4.98856	5.79449	5.34624	4.70806	4.98101	Smvt
5740847	3.54785	1.34154	5.17647	5.16863	4.97888	5.42833	4.8808	5.01956	5.31342	4.77923	5.4322	5.16672	CG17636
30980	4.23797	2.67619	1.73571	2.17333	4.35874	0.197066	1.9045	4.91928	1.32309	-1.26102	-2.67108	-0.736285	y
30984	3.81444	2.05771	6.24157	6.08546	5.30372	5.6858	4.44149	5.43035	4.88638	4.43908	4.25	5.19485	pcl
30995	6.02965	4.57589	7.40918	7.74822	7.41399	7.31625	7.29488	6.78643	7.45277	5.35268	6.76997	5.89628	CG17896
31020	4.16069	3.4072	6.61463	7.0747	6.36189	6.84642	5.34184	6.09411	6.57064	5.40206	6.08761	5.06961	CG5254
31025	-0.322657	-1.20027	-3.47536	-2.66571	2.71913	1.9727	6.58521	1.72545	4.5681	3.83608	7.42899	2.74766	CG13360
31047	0.781045	-3.55018	2.47722	1.64371	3.64136	2.43671	2.66334	2.70692	3.88192	2.65368	4.18165	2.701	CG3690
318857	2.53975	1.99211	4.14481	4.50653	5.01155	5.01859	5.33363	4.70343	4.86174	3.01396	4.30138	3.33533	CG33082
31060	5.72909	3.77113	6.7333	6.88601	6.58557	6.63477	5.51643	6.05617	6.64202	5.65454	6.35599	5.95539	CG11378
31061	2.201	0.115271	3.69076	3.39631	3.41762	3.87255	0.691158	3.64476	3.44651	2.36358	2.00797	2.42258	CG11384
31067	1.39623	-2.04747	0.867875	1.43425	2.71203	0.724017	-0.0930734	3.28837	0.62508	-1.06665	-4.3247	0.140609	CG11381
31099	3.12325	0.987341	4.82706	5.52916	4.60469	5.0397	3.06554	4.36212	4.4865	3.58993	3.17208	3.96886	CG14777
31109	3.90096	2.10111	4.33453	4.90783	4.66303	4.61193	5.18723	4.39325	4.89602	4.13937	4.63312	5.26212	CG14795
31184	4.10538	2.97359	5.9664	6.11622	6.15499	6.70786	5.61988	6.06369	6.42626	5.7501	6.56225	5.74659	CG3835
31185	4.30194	3.28155	6.94249	7.07727	7.30523	6.77243	6.3625	6.17168	7.24303	4.52401	6.35348	4.60392	Pgd
31210	1.25439	-1.46768	2.28144	3.04464	2.01846	3.26111	3.25742	2.74623	2.82546	2.2453	3.67253	2.19622	CG3091
31252	0.0502751	-2.00381	1.66443	2.03219	-1.11416	1.88996	-2.54783	1.97095	-0.0137639	-1.57585	-2.50049	0.950354	CG2650
31257	1.57509	-0.515829	5.05013	4.52638	5.18935	4.22719	3.98091	3.55019	5.31058	3.77809	4.632	3.78377	CG2680
31258	1.95382	-0.512186	3.39401	3.45802	3.78904	3.75379	2.00831	3.16367	3.83109	2.76755	3.19283	2.88897	CG2681
31274	-3.77139	0	-1.95404	-2.21468	4.66236	-1.5087	-3.2607	1.874	4.90763	-3.70375	-1.46996	-1.21966	CG14417
31275	-3.94421	-1.42444	-0.80493	0.334969	7.53937	0.986603	-5.32248	5.08903	6.45073	-1.06921	0	-0.0299042	CG14418
31278	5.60906	3.74299	6.34646	7.04289	7.09446	6.46212	5.10142	5.92509	6.78402	4.50584	6.25204	5.30882	CG3588
31279	0	-3.3522	0	1.74364	8.61521	-1.02432	-0.590444	6.02354	8.34195	-0.909028	0	0.0423345	CG14424
31280	-2.41865	-0.587244	0.0231933	0.983089	8.27953	1.70401	-1.24044	5.22724	7.00298	-0.614043	-2.70217	-0.0113034	CG32793
31283	0	0	-1.16752	1.24781	6.90154	2.04435	0	4.71007	6.2275	-0.682769	0	0.730937	CG3598
31284	0	-4.35129	-2.46875	-0.992419	5.3311	-1.0234	-4.7754	2.66572	4.99002	-2.21846	-4.30659	-0.841277	CG14420
31285	-1.6726	-1.00083	-0.48788	2.36124	9.61122	2.49673	0	6.6865	1.57862	-3.18992	-3.27806	0.416607	CG14421
31287	-2.87682	-2.94201	-1.05947	0.568861	7.5513	1.67865	0.21884	5.78212	5.43851	-2.22422	-3.89731	0.259878	CG14423
31288	-2.46178	-2.52697	0	0	3.25025	0	0	2.14534	0.404852	0	0	0	CG17959
31291	0	0	0	-2.7251	6.74544	0	0.381733	5.28277	3.2691	0	0	-1.04219	CG4116
31297	7.25731	2.57672	6.1776	8.09423	6.29456	7.31623	7.54486	7.36198	7.13063	6.3526	6.56993	7.25462	CG14265
31298	0	0	0	0	3.34961	0	8.83058	6.6964	8.3972	6.93168	9.40133	7.6652	ng2
31299	0	0	0	-2.74822	1.01994	0.975685	7.89241	3.94902	6.71167	6.57648	9.17174	7.29691	ng3
31300	0	0	-1.87097	0	3.07576	1.15934	8.30734	5.33165	6.98716	5.9424	8.11916	6.9362	ng1
31301	0	0	0	0	2.11105	0	0.660296	2.81711	0	-1.47876	-2.00129	0	ng4
31303	2.49269	-3.15747	5.21058	6.65536	6.64353	5.29524	7.50709	5.9777	6.84477	5.47521	7.63723	6.32453	Pig1
31368	0.0917169	-3.12844	1.86293	2.58048	0.725438	1.65587	1.01296	1.71626	2.25909	1.49716	0.394307	2.4251	Muc4B
31389	-2.47207	-2.53726	0	-1.21082	7.97017	-0.531309	-2.11338	5.44799	6.19205	-1.26693	-3.81449	0.198306	CG3546
31402	1.54885	-0.915353	2.04458	2.03049	2.11566	1.95479	1.70794	2.59683	1.55534	1.5621	0.861307	0.88376	CG3009
31460	0.192604	-0.798588	2.30954	2.02076	1.25162	2.56182	1.84184	2.69576	1.70026	4.22877	0.940322	3.95781	CG16756
31461	4.13328	2.03062	5.9481	6.48762	6.69676	7.08933	7.24011	8.60614	7.89763	12.2804	7.35071	11.9644	CG15784
31464	0	0	-1.58625	-4.44978	-0.327987	0.454697	-0.307946	0.793746	0.26265	-1.18396	-0.134591	-0.753618	CG3239
31491	2.11597	0.71823	3.62857	3.99708	3.8766	3.7191	3.01169	3.27136	3.98925	2.78783	4.31361	2.83348	CG33080
31504	0	-3.03194	-2.73436	-3.4571	3.70757	-2.28902	-2.30549	1.1435	2.42677	-0.672601	-2.59401	-0.485403	CG42264
31510	-1.27481	-2.92497	-3.04242	0	5.10032	-0.955536	2.9015	5.94203	2.05501	-1.79214	0	0.00562027	Cpr5C
31527	3.18907	1.97515	4.33812	4.60475	4.14983	4.52821	3.40573	4.31916	4.53992	5.12567	3.85208	5.18202	CG6041
31528	1.44339	-1.22667	3.78447	4.01597	3.86197	4.44935	3.03067	4.17227	3.98995	3.70231	2.96534	3.84694	CG6048
31529	-0.309725	-1.61181	2.43968	3.43276	1.58172	3.95715	1.66974	3.62013	1.7191	2.74433	2.12915	2.08673	CG6067
31547	1.3655	0.5477	3.1536	3.18018	3.07881	3.39327	1.80949	2.44973	3.36449	1.73442	2.39344	2.11271	Nep1
326238	0.385031	-0.0513929	3.03333	3.90104	3.73005	4.19954	1.52597	4.04171	4.39425	4.44072	3.9413	4.05803	CG32750
318189	-2.44147	-2.50666	1.09043	4.7064	3.29455	5.55877	0.0811287	5.70665	4.67515	5.86859	4.79516	5.13031	CG32751
31551	-0.130291	-4.5878	3.53367	7.32992	5.67883	7.8024	3.02203	7.81769	7.03248	8.7114	6.84869	8.51315	vanin-like
31552	1.00792	-2.27513	3.82775	1.74082	4.15763	1.85018	2.52573	1.01893	3.83489	1.62977	2.79955	1.63878	Btd
31587	3.54479	2.10108	4.82074	5.25691	4.24923	5.24374	4.83023	5.15051	4.21955	5.38759	5.26057	5.1145	Spat
31612	4.35825	2.71553	6.03597	6.19272	5.44174	6.24645	4.92968	5.9327	5.70718	6.03766	5.70175	5.49922	CG3168
31614	4.64735	1.71427	4.41514	4.9365	3.95287	4.63357	3.02781	5.11212	4.40739	3.46201	3.6841	3.82612	CG14439
31653	1.48085	-2.74687	3.21948	3.23159	3.36921	3.40948	2.21431	3.63751	4.25341	4.18447	3.56048	4.33864	CG4607
7354415	-0.0293472	-2.89777	2.15309	1.61166	2.09886	2.05679	1.26068	3.44876	2.92859	3.16011	0.731894	3.75453	CG42246
5740569	0.898794	0	3.51639	2.82115	3.10292	2.69094	2.24385	3.33761	2.25594	2.02257	0.655907	2.09076	CG34337
50397	2.89173	-1.30027	4.04006	5.14625	3.91082	4.9909	3.2971	4.70667	3.9785	3.61339	3.2984	4.5203	CG11368
31695	3.64333	2.73904	5.54949	5.76076	5.77544	5.73835	5.30255	4.63264	5.7577	4.02252	5.39082	4.39957	CG10932
31721	5.47092	3.71197	8.42353	8.68385	8.66604	9.45296	8.60717	8.7866	8.82887	7.64902	8.70272	7.0723	CG2233
53581	4.26209	3.29036	5.57648	6.07969	5.24363	6.25708	3.53041	5.84231	5.47008	5.70074	5.07462	5.61088	Gclc
31782	4.49501	2.10816	6.32089	6.92495	6.58809	6.7039	6.35679	6.90671	6.64411	6.08113	7.05753	6.25696	CG12116
31797	1.15954	-0.221802	2.7357	2.60173	2.95845	3.05999	3.18281	2.12865	3.11039	1.30609	3.30832	1.09592	spirit
31853	0.777697	0.0515925	1.86263	1.82021	1.97194	3.59995	3.30038	3.53895	4.13626	2.40986	5.97668	2.6739	CG12115
31854	3.37327	-1.17735	7.51937	7.40878	7.35321	7.95	6.39477	7.3594	8.2406	5.4538	8.97053	4.5854	CG12057
31859	1.53848	-1.27673	2.64622	3.05996	1.70922	2.54573	2.72065	2.00563	2.68458	2.71859	3.89725	2.12804	CG12119
3885569	3.40269	-2.19045	6.64449	6.56097	5.69423	6.26639	6.11744	6.18002	6.13163	4.78234	6.22764	5.41341	CG34026
31909	5.98952	4.4434	7.276	6.77964	7.17924	7.312	5.00301	7.12718	7.24755	5.76969	6.72167	6.38417	CG3106
31918	2.36888	-0.0124144	4.94349	5.43422	5.11101	5.31299	5.23007	5.72047	5.62114	6.4655	4.91631	6.50084	CG32695
31920	4.06811	1.00349	6.13723	6.21054	6.36023	6.45287	6.74385	5.92618	6.51146	5.79504	6.46389	5.45734	CG1468
31921	3.51109	0.480578	5.50893	5.7944	4.55746	5.85157	3.00351	5.08807	3.44468	3.5203	2.66823	3.83447	CG9686
31923	6.07523	4.73681	6.83174	6.98503	6.80408	6.92781	6.81067	6.91215	6.6398	5.55221	6.47317	5.68514	CG9691
50415	1.53157	-0.440518	4.26271	1.91835	5.29561	4.70109	7.56724	6.95996	7.20149	5.36134	7.25849	6.78792	CG15308
31958	1.27087	0.81126	1.00154	1.28541	0.532128	2.05778	1.03802	2.94835	0.87172	6.07475	1.54933	5.69457	CG2909
31980	3.69565	1.70085	5.71221	5.77614	5.5054	6.0374	5.3912	5.6159	6.00452	5.89936	6.40133	5.51719	CG32687
50323	2.24826	0.928758	3.30649	3.68228	3.06624	3.58651	3.84179	3.60277	3.2854	2.29848	4.12901	2.19997	CG15210
32011	3.27557	3.01468	4.45814	4.91858	4.93517	5.3891	4.02847	5.04382	5.04467	4.05318	5.17291	4.02029	CG15209
326229	1.24804	0.829467	3.86795	4.18481	4.54443	4.70248	1.83787	4.24524	4.7652	3.73625	3.57453	3.48664	CG32669
32035	0.507537	0	3.8976	4.10379	2.67044	3.89312	0.633059	3.01675	1.48605	1.47137	0.0955673	1.87176	CG1552
32036	1.49807	-2.20867	3.59678	3.76582	1.86168	2.64878	-0.825429	2.6479	0.785809	1.17209	-1.57901	0.767615	CG1545
32037	1.37657	-1.34855	2.89154	2.92786	1.08248	2.03175	-0.187701	1.17859	1.31382	0.69117	0.599187	0.970716	CG1537
32040	1.63037	0.293422	3.49545	4.19515	4.17222	5.07669	4.28732	4.81848	4.20177	4.49841	4.18673	4.23471	Vago
32043	2.16931	-0.854413	4.7782	4.85446	4.67521	5.34501	2.91875	4.77495	4.71582	4.43788	4.65274	4.21832	CG42249
32053	1.8801	-0.445026	3.67301	3.1709	2.87135	3.55977	3.56531	3.32549	4.26929	3.01899	3.59541	3.7967	CG15201
32087	6.6935	4.99025	8.22953	8.03624	7.52551	8.31032	6.1181	7.27287	7.85533	6.54441	7.37511	6.73933	Gs2
32099	-2.80358	-2.86877	0.537329	1.17981	1.2038	1.77931	3.81129	1.56369	2.67968	1.12672	3.70803	1.66817	PGRP-SA
32121	0.927771	-1.36233	0.0717349	3.76231	-0.462505	3.89294	2.77141	3.0674	0.513326	0.977563	3.25043	0.178881	CG2444
32127	1.19972	-3.95166	3.94624	3.84076	3.15075	4.20425	1.14779	3.19689	3.42038	3.53634	3.48621	2.80464	CG15221
32137	-0.652002	-0.717195	-0.407048	-1.52825	2.35538	-1.71124	6.69079	2.61596	2.17549	-0.999402	5.87502	-0.322662	CG15741
32156	2.59957	1.95455	3.39386	3.80159	3.43287	3.65207	3.69825	4.30299	3.23241	3.53083	2.56292	3.22479	Sclp
32165	5.05906	3.63084	8.254	8.53482	8.8519	9.18816	8.52937	8.16282	8.97146	6.25978	10.0628	6.24531	regucalcin
32170	-1.49375	-1.72566	-0.0357605	0.59257	1.07766	1.01039	2.29566	0.428896	1.39769	0.484416	3.47021	-0.598493	Cyp311a1
32174	3.02662	-0.74767	6.35586	5.54386	6.35411	7.03348	6.01271	6.06586	6.95258	6.75176	7.6171	6.31664	Muc11A
32198	6.25884	3.45181	7.77716	7.7671	7.11613	7.61501	7.21625	6.88474	7.99364	6.97433	7.36211	6.95399	Cpr11A
32199	0	0	0	-3.99998	-4.40175	-5.18296	9.8619	0.681968	3.0003	0.0782692	11.7681	0.168463	Lsp1alpha
32203	2.30852	-3.3988	4.60704	5.03636	3.00249	4.07411	4.59587	4.24482	4.15655	2.5001	4.40719	3.90998	Cpr11B
32234	0.0391415	-3.44109	1.47326	2.69801	1.54248	3.18819	2.69541	1.45271	2.04973	1.35281	3.40787	0.431984	CG3775
53578	6.10795	5.50831	8.03898	8.49245	8.68582	8.47695	7.89809	8.38197	8.90835	9.145	8.60009	9.36982	Jafrac1
32297	3.42955	2.28408	5.2207	4.98106	4.53719	5.1274	4.54079	4.32923	4.89337	3.35776	4.87273	3.94045	CG1673
32309	-0.615165	-2.51686	1.88219	2.12279	1.99712	2.21646	1.9941	2.00555	3.43585	2.9478	1.94793	3.16534	Cpr12A
32325	-1.41813	-2.43193	3.96663	4.3252	3.09941	4.41839	3.45139	2.82712	3.69965	3.15541	3.3791	3.44309	CG11162
32359	6.5748	0.967798	8.8315	8.38443	7.57972	9.06704	3.30567	7.72947	8.98306	7.09049	-0.0786511	7.09964	CG12480
32362	-2.69382	0	2.21734	2.3194	7.50219	2.62267	1.83033	6.4276	5.2389	1.89738	-2.71432	2.83427	CG11581
318109	4.50377	-0.336654	7.86113	7.9718	8.57823	8.77867	9.09357	7.47773	10.3414	8.9466	9.57946	9.50796	CG32603
32365	1.82299	-1.91619	4.60316	4.27705	2.94301	3.91756	5.04206	4.5945	4.24963	3.81678	2.13439	4.43457	CG11585
32366	0.33407	-0.519619	1.1012	0.51148	5.05001	0.93187	4.16373	4.58871	3.43109	0.546097	4.40603	1.18172	CG13403
318108	0.0905341	-2.40584	0.715492	0.983695	0.0167036	1.19387	-1.82995	0.617436	-0.322762	-0.403793	-1.9461	-0.413574	CG32599
32381	2.76076	-3.08625	6.08313	6.17416	4.85125	5.99076	4.28514	5.01398	5.68171	4.71421	5.4937	5.15617	CG1461
44079	5.14372	2.00697	8.73257	8.60665	9.27374	9.83027	8.94937	9.57722	9.65241	8.95433	10.127	9.04957	Ag5r2
44631	4.5087	0.0688439	6.13169	7.42616	6.01946	6.2766	6.56544	6.53998	7.33228	5.1747	7.74477	5.01813	Ag5r
32414	5.76091	2.84238	4.42376	4.11149	5.9646	3.68959	3.00724	5.49556	4.50225	2.84438	2.95693	2.67649	CG9521
32420	3.65992	1.8288	5.17043	5.73224	5.0729	5.83681	4.72931	4.9401	5.44665	3.10879	5.27179	2.33153	CG9509
318913	4.73475	2.55891	6.04245	6.57102	4.46092	5.73838	5.53106	5.41116	5.35668	4.6704	5.97489	5.31015	CG33178
32444	2.3217	0.0870523	4.98097	4.80691	4.47718	4.93031	3.3367	4.34939	4.51173	4.52902	4.79834	4.30315	Cyp4s3
32496	-0.952269	-1.30025	-1.32592	-0.343093	2.15321	-0.366267	-0.956148	1.93023	0.329776	-0.415789	-0.124767	-0.724528	CG8105
32504	4.65352	2.55145	5.80902	5.88866	5.76036	5.86467	4.68306	5.70641	5.81575	4.96997	5.06113	5.23427	CG8128
32516	4.55762	3.7882	6.04847	6.24193	6.00878	6.46055	5.34008	5.85844	5.90261	6.16936	6.1087	6.52767	CG8206
32525	1.72779	-0.954863	6.11908	5.85652	6.31843	6.27516	6.23392	6.0897	6.85278	5.20875	7.40104	5.5651	CG8952
32592	6.32893	4.70579	7.13038	7.25853	8.19193	6.84564	8.13224	6.75951	8.52154	5.94739	8.31867	5.2787	CG9914
32609	1.7437	-0.23893	2.95968	2.86596	2.65246	3.03775	1.68705	2.21325	2.89337	1.94434	2.83512	1.45138	CG9981
32641	-0.735431	-1.76808	-0.0668104	0.306591	0.330778	0.370329	-0.154942	0.678412	0.165775	0.218903	1.09062	-0.109276	CG15865
32648	3.63916	1.51647	5.54459	5.77939	5.63897	5.96802	4.602	5.52764	5.92247	5.00183	5.49991	5.31897	spheroide
32649	5.41502	3.54622	6.84953	7.30859	7.11019	7.28114	6.84127	6.77735	7.24023	6.43935	7.52132	6.64329	CG9673
32650	4.56962	2.64924	6.35971	6.54139	6.26174	6.51633	6.04614	6.15468	6.22604	5.13491	6.65621	5.31393	CG4653
32651	1.48971	-1.38284	4.20554	4.27159	4.12448	3.87616	5.68582	3.00569	3.91469	1.33255	4.61023	1.94841	CG9672
326223	2.47885	-0.171302	3.08047	3.31962	3.81195	2.81942	5.50307	4.64686	4.21733	2.88017	1.9369	4.35489	Twdlalpha
32682	5.37468	3.20268	7.21022	7.01326	6.7549	7.25296	4.875	7.24732	7.24325	6.99932	6.7418	6.5467	CG4928
32705	4.62139	3.19474	3.14543	3.98063	4.01555	3.63545	4.41507	5.3652	3.53345	2.71344	3.82337	4.29025	CG5070
326222	6.63425	4.43447	7.91073	8.21877	7.18855	8.26568	6.14624	7.62018	7.89849	5.98817	5.76839	6.99903	CG32564
32709	3.35089	-1.50701	1.47507	2.81686	-0.00614079	-0.607969	3.90884	1.57136	0.00204411	-1.87702	4.84631	-0.697439	CG5162
32713	7.94249	4.13569	7.0313	7.19929	6.65696	5.83418	6.21058	7.10768	6.60257	4.57462	-0.600975	5.82966	CG10598
32714	2.47619	-2.51183	3.01457	2.97479	3.09126	2.05891	4.40093	4.35514	3.57717	1.84339	2.42364	3.32749	CG10597
32719	0.591102	0	3.21962	5.89564	2.99122	7.17101	4.4264	6.3669	4.74429	3.75627	6.44909	4.89362	CG8664
32720	3.81883	-1.50639	6.97386	7.24554	7.16693	8.06434	6.37353	7.36903	7.69028	5.86338	7.84358	6.67195	CG8661
326221	1.84308	-0.192329	3.18188	2.805	3.33508	3.25135	1.38476	3.07439	3.4818	2.95069	2.57203	2.94852	CG32557
32821	-0.927315	-4.69295	0.681447	0.888313	4.7974	3.77178	5.30311	3.43861	6.38834	4.65609	7.10574	5.55961	Tsf1
32834	2.34589	0.778198	5.12148	5.18092	4.87118	5.49381	5.26365	4.95181	5.19894	5.29952	5.14033	6.2428	CG15044
32835	4.82617	1.88901	7.9051	7.98514	7.94108	8.04898	7.71483	8.03897	8.01261	6.78467	7.79202	7.69058	CG15043
32880	3.71308	3.00543	6.09366	6.08314	5.98972	6.06418	6.54558	4.98149	5.9098	3.67367	5.71801	4.34171	CG7322
32888	3.82818	0.771832	4.49371	4.52111	4.26942	4.57332	4.57111	3.99289	4.22446	3.7618	4.11734	4.15478	CG7378
2768869	-2.93377	0	0	-2.81002	3.01702	0	7.26861	1.66483	5.37991	5.91522	8.14092	5.4436	CG34330
32892	5.17949	5.81463	-2.06734	-1.11665	8.3177	0	5.4346	7.97194	7.17451	-3.25001	-1.33814	0.467625	CG7406
3772236	4.80931	1.63856	3.22999	3.32227	3.87655	2.913	3.96408	4.99732	2.92849	2.70427	1.22383	2.85709	pncr004:X
32905	2.99643	2.45787	4.55854	4.66634	4.84571	5.29264	4.74661	4.55085	5.04775	4.57357	5.63569	4.87	Mec2
32912	5.4486	1.07999	6.39385	6.5945	6.66495	6.44202	6.78666	6.35885	6.942	5.86751	7.49079	5.87936	Mur18B
32913	5.42743	1.66453	7.74675	7.73869	7.43086	7.99794	6.19981	7.38793	7.83382	6.37516	7.24662	6.94918	Muc18B
32915	0.663787	-2.16815	2.95077	3.35687	3.5344	3.62977	1.93273	3.51113	3.21629	4.62843	2.2839	4.35146	CG14196
32925	3.46042	1.73841	5.00052	5.07082	4.6374	4.7857	3.06222	4.51057	4.40852	4.37732	4.51771	4.10173	CG8051
32951	1.93644	-3.22468	3.46212	1.5127	0.847403	1.79355	2.65888	2.10904	1.96278	0.0673495	2.58679	-0.379485	CG14219
32952	4.14716	0.350986	6.92629	6.71236	6.42816	7.1916	4.54407	7.112	7.56144	6.30802	8.01283	5.86039	CG14205
33004	1.96032	0.512588	1.53263	2.03704	1.64768	2.12348	1.02411	2.74185	1.6326	1.70829	-0.376076	1.61441	CG12655
33011	3.4766	0.358295	4.56276	4.71668	4.44501	4.3461	4.84078	3.48443	4.10766	2.81305	4.97588	3.69143	CG34331
33013	3.81697	0.021486	4.33941	4.37963	3.5491	4.45906	4.48676	3.63456	4.40133	4.03625	5.16019	4.30035	CG9572
33072	1.94421	0.816387	3.46587	3.60745	3.67771	3.57441	3.64709	3.1495	4.35324	2.67012	4.31534	2.60303	NPC1b
33073	3.15949	0.634906	4.7052	5.08465	4.23927	4.52038	4.75921	3.76772	4.41154	3.19568	3.89899	3.2528	Ser6
33120	0.415687	-2.88523	4.45674	5.76715	4.62304	7.29165	4.71291	5.08426	5.5686	3.56953	3.04211	4.6245	lcs
33123	2.79821	-2.83137	6.17933	7.07103	4.82814	7.47892	5.89468	4.68546	5.80054	3.28514	7.40182	4.1407	CG10918

## Sheet: 5x down day 1
Gene ID	wt day0	wt day1	wt day2	wt day3	wt day4	wt day5	Dis3KD day0	Dis3KD day1	Dis3KD day2	Dis3KD day3	Dis3KD day4	Dis3KD day5	Symbol
33196	4.09607	4.76664	1.92479	2.0559	1.46023	2.08586	1.25794	1.71909	1.87652	1.33642	2.40395	1.63534	smo
33201	5.4451	6.37421	3.3748	3.66552	3.91757	3.77663	2.8242	2.93609	3.60627	3.22278	3.38235	3.17133	U2af38
33213	4.2755	3.74866	0.397322	0.326089	1.46978	1.43697	1.27296	0.773731	1.03512	0.587486	0.97557	1.18875	CG13690
33223	4.46288	5.149	2.38275	2.68563	2.41139	2.88372	1.54597	1.81011	2.47872	2.28945	2.53756	2.4412	MED15
33230	0.6294	1.25114	-0.776651	-0.118861	-1.49146	0.15881	-2.58607	-1.78356	-1.78045	-0.49307	-1.07893	-0.675699	rempA
33241	4.13996	4.6239	2.13628	2.88122	1.04091	2.15055	1.80258	1.29263	1.24821	1.24217	1.29843	0.94002	CG13689
33245	3.25193	3.28095	0.836189	0.532351	0.968685	1.58038	-0.353842	0.505574	1.45107	0.759721	1.45527	0.662937	ds
318874	2.32963	3.48942	-0.444819	0.000746212	0.0202182	-0.173974	0.563132	0.0293088	0.349181	0.411583	0.390838	0.281718	Nnf1b
33255	2.61987	3.2228	0.904139	1.75747	0.528461	1.45793	0.125815	0.204242	0.77196	0.895505	0.768792	0.594251	CG3883
33294	3.15913	4.39285	1.6085	2.06091	1.71931	1.84561	1.14697	1.43228	1.64579	1.90824	1.68523	2.08051	Tfb4
33299	6.24672	6.62251	3.06233	2.7679	3.57214	3.27966	2.30688	2.55662	3.51099	2.51425	3.9423	2.79774	CG5080
33310	2.08656	2.07368	1.55798	1.32036	-1.53558	0.38364	-2.44821	-2.18734	-3.48028	0	0	-2.51318	CG14342
44522	6.02975	5.80125	1.86806	1.49636	0.732037	1.81882	0.575735	1.02067	0.683229	1.43162	2.19745	1.01177	lea
33334	4.35773	4.0555	0	0	0	0	0	-3.16488	0	0	-6.08798	0	halo
326152	0.635928	0.0853081	-1.14763	-1.24562	-3.09099	-1.10668	-2.81685	-3.29119	-3.62065	-4.06726	-1.10228	0	CG31670
48440	1.90171	2.47976	-2.58311	-3.59864	-4.00041	-2.78163	-0.636385	0	-2.7931	-1.48483	0.246253	-2.97801	CG31672
33398	4.00073	4.9115	2.04629	2.17289	1.67656	1.98701	1.2604	1.04899	1.63671	1.38667	1.25883	1.31678	CG10880
33419	4.08665	5.35939	2.61204	2.57313	2.24577	2.51538	1.5743	1.88761	2.26529	1.82514	2.39912	1.84096	CG4272
33439	2.4783	3.2415	0	0	-4.7952	0	-3.42153	-4.67347	-4.5879	0	-0.0254508	0	Cyp309a2
33441	4.62579	5.39021	-0.542473	0.223361	-1.18104	-0.331597	-0.45681	-1.19418	-0.430534	-0.12226	0.707147	-0.615444	CG3227
33442	3.60653	5.28877	-0.356239	-2.50927	-1.57	0.366637	-1.53736	-0.914838	-0.527409	-0.449905	-0.370579	-1.14879	CG9883
33465	3.05096	3.97856	1.65668	1.93689	1.58308	1.86936	1.25112	1.11396	1.63415	1.28055	1.50129	1.15251	Trn-SR
33500	5.11255	4.3908	0.558194	1.12118	1.95009	1.70588	1.61411	1.13194	1.84006	1.84612	3.15569	1.50949	Rrp1
33510	4.03224	4.33257	1.81426	2.34858	1.93798	1.30025	3.20526	0.643972	1.77099	1.36086	2.27307	1.25355	CG17224
33511	0.531465	0.119225	-1.28371	-2.31983	-2.73302	-3.07575	-0.887852	-5.14651	-2.51208	-2.35818	-2.2804	-4.25801	CG17264
33519	1.02063	3.0127	0.484204	0.909279	1.09018	0.433288	0.959859	-0.077597	1.38649	-0.853672	1.28128	0.780776	CG17260
33529	5.01422	6.21784	3.4745	3.33367	3.05992	3.50021	2.90155	3.16041	3.28497	3.45579	3.41946	3.38062	Mad
33567	4.28223	4.66522	0.630447	1.22158	1.58635	1.18663	0.542433	0.547876	1.53088	0.912387	0.368796	1.20238	CG3238
33578	3.14093	3.24848	-0.680931	-0.0110669	-0.0695688	0.266551	-0.231063	-0.945634	0.113497	-0.985075	1.4951	-0.670567	Spindly
33606	2.5212	3.63129	1.04998	1.00846	0.553249	0.951002	-0.385956	0.590918	0.16192	0.0778771	-0.216705	0.133129	CG3407
33607	4.70283	3.93023	1.04521	1.71419	1.08109	1.20257	-1.33183	-0.861308	0.0127625	-0.0093524	-0.863018	-0.61272	slp1
33608	3.83822	3.4649	1.20306	0.87624	0.351613	0.881252	-1.0296	-0.0643113	-0.409371	-0.624658	-0.238858	-0.947918	slp2
33609	1.94109	0.738423	-2.44599	-2.98758	-1.80439	-1.4925	-0.430711	-4.58955	-1.41651	-1.12073	2.5937	-1.14662	CG3964
33619	6.39909	6.79276	3.74541	3.2912	3.66131	3.87913	1.78752	3.31254	3.23979	2.4143	3.33971	2.13248	ed
33627	3.77745	3.75129	1.554	0.851118	0.959618	2.22913	-0.261554	0.293611	1.62955	1.59942	1.19681	1.19737	ft
33638	5.74866	4.9417	0.951116	0.937224	1.0817	1.06993	-0.240175	1.0625	0.344041	1.67468	0.623026	2.35998	Traf4
33639	3.23752	4.14676	1.74198	1.84826	0.377082	1.65792	0.551	1.12349	0.695037	0.679812	1.15981	0.729084	CG17612
33669	2.49514	2.50534	-4.24118	0	0	0	0	0	-4.34683	0	0	0	Bsg25A
33670	1.72914	1.93105	-3.33616	-3.02975	-4.43152	-4.21274	-1.64281	-4.30979	-4.22422	-2.5009	-1.85207	-3.40913	CG15634
33680	2.24338	2.37195	0.147523	0.238073	-0.452024	0.59975	-2.20904	-0.49098	-0.560045	0.0898628	0.518351	-0.0157926	CG3225
33687	3.91053	4.37652	2.21436	2.32541	2.03519	2.18789	1.20809	1.44893	2.18013	1.66799	2.539	1.60449	CG11927
4379885	2.99962	3.13818	1.81175	1.41237	0.527696	1.21078	-1.33489	0.126813	-0.603287	-1.21579	-0.554325	-0.838689	CG14042
53471	2.99855	3.13711	1.81068	1.4113	0.526626	1.20971	-1.33596	0.125743	-0.604357	-1.21686	-0.555395	-0.839758	SP555
33735	1.33373	4.09506	0.104213	-0.0319038	-1.07522	0.0695614	1.31519	-1.95349	-0.897059	-0.0972949	1.93077	0.0106802	CG14036
33757	4.02227	5.24774	2.17705	2.13893	2.10714	2.4472	1.38061	1.85635	1.98845	1.71769	2.20011	1.62732	Bsg25D
33770	3.43571	3.11047	1.34987	1.36522	0.0128369	1.19911	-1.4873	0.31965	-0.538192	-1.01282	-0.433525	-0.779685	mid
33781	7.70829	8.22897	5.09608	5.42691	6.16697	5.75142	5.16187	5.18652	5.96531	5.88782	5.44062	6.06339	Hel25E
33782	7.43445	7.38403	5.47381	5.35224	4.91447	5.54025	3.58476	4.54192	4.63108	5.23701	4.3714	5.14642	Lam
33784	1.52601	1.78274	0	0	0	-3.85516	0	0	0	0	-2.81641	0	CG14014
33808	2.6852	4.47769	1.09942	0.918595	1.29589	1.23456	0.997139	0.469845	1.25703	0.927962	1.12892	1.12871	CG14005
33814	3.74983	3.75586	1.54339	1.67351	1.46556	1.36361	-0.8612	0.907827	0.747029	-0.111612	-1.32527	0.150091	CG8965
33830	-3.92911	1.71774	0	-2.2204	0	0	0	0	-2.99982	-1.53955	0	-0.599772	Fcp26Aa
33837	5.16198	6.19775	3.73363	3.4351	3.45098	3.95817	2.04399	3.1476	3.37444	3.0786	3.53043	3.00982	lid
5740203	4.08454	3.77459	0	0	0	0	4.19422	0	4.83171	3.92406	4.48402	0	CG34179
33850	6.21306	5.84393	3.22509	3.66185	3.44997	3.89238	2.45243	2.90754	3.48733	2.91642	3.97236	2.82022	CG9135
33866	1.12479	1.02811	-1.40915	-1.54848	-2.27218	-0.885072	-1.52555	-2.82851	-3.47991	-2.92652	0.460435	-2.60362	tectonic
5740323	5.05751	5.25411	2.66766	2.26866	1.30471	2.28608	-0.660641	1.28762	0.514582	-0.053172	0.370855	-0.40171	CG34380
33882	3.33546	4.57763	2.06521	1.89859	2.13353	2.21002	0.63826	1.52635	1.90787	1.74898	1.87087	1.39278	Pez
33890	3.79468	4.82291	-3.09043	-2.36256	-2.76433	-0.715477	-2.97562	-1.4271	-2.55703	-0.129171	-2.50681	-0.23774	slam
33909	5.72364	6.08053	3.73859	3.88968	4.43743	3.65773	3.65041	3.28681	3.94576	2.48513	3.47794	3.74289	CG9548
33916	3.14345	2.70547	0.0110349	0.40413	-0.466549	0.170975	-0.46768	-1.25078	-0.73668	-1.94316	0.915951	-1.41696	eya
33927	2.17236	2.28083	-1.50816	-1.6168	-1.59388	-1.96006	-4.39013	-2.47215	-3.03043	-2.51126	-3.92132	-2.34909	Oatp26F
33934	2.27147	4.90893	0.597773	1.14919	1.37432	1.04208	1.58083	0.791105	0.800186	0.45835	3.0413	0.967161	cup
33937	0.991114	0.827414	-1.94636	0	-1.17773	-3.67453	-2.87481	-3.39978	-2.15607	-1.98676	-1.30928	-0.954122	cort
33938	2.71036	2.49366	-0.109949	0.147456	0.608182	0.312391	-0.603103	-1.59201	-0.61502	-0.0461608	-0.871258	-0.106386	CG11329
33959	4.81832	4.17177	1.31374	1.45022	1.01808	1.1417	1.13485	0.672684	0.371236	0.268578	2.06087	0.240774	Rca1
33965	3.50385	4.93478	2.36099	2.44062	1.85943	2.50132	1.16063	1.55911	1.98652	1.30477	2.4032	1.50759	wee
33967	6.36216	6.7865	3.16877	3.4753	3.6485	3.62241	2.98686	2.97086	3.60155	3.20574	3.55445	3.65754	xl6
33971	4.14387	5.04006	2.81731	3.03256	2.85247	3.0007	2.05541	2.23855	2.56221	2.59448	3.12657	2.76383	CG10158
33979	4.66118	4.75469	-0.166996	-0.682777	0.496925	-0.314327	1.66918	-0.0457324	0.872035	0.817058	3.73076	0.410724	sip2
33992	4.13019	4.89447	-1.16394	-0.858026	-0.673434	0.128078	0.779564	-1.13653	-0.728176	-1.44436	1.66701	-0.43034	Nuf2
33995	3.73886	3.62071	1.88479	1.75499	0.668501	1.57663	-1.42404	0.59746	-0.0867399	-0.525671	-0.506278	-0.704103	Pvf3
34001	3.60497	4.77046	1.65474	1.71511	1.20487	1.68477	0.684776	1.19531	1.08778	0.621235	1.36004	0.297975	CG4497
34002	3.50336	5.0691	2.95521	3.01084	2.33186	2.76975	1.7238	2.03868	1.44317	1.65702	3.06431	1.44287	CG4502
34007	4.66872	4.76498	2.18253	2.1909	1.52573	2.24918	-0.890098	1.60673	0.999633	0.203571	0.351507	0.453686	Wnt4
34016	7.39878	6.71717	4.75077	5.08015	4.09714	4.40765	2.27857	3.86777	3.74726	3.67167	3.87012	3.65129	CG5171
43928	3.80419	3.95716	1.57563	2.09317	1.35242	1.79843	0.970269	1.05401	1.61537	1.00558	1.5917	1.0538	chm
34062	4.84389	5.39168	2.83157	2.9796	2.72505	2.99418	1.53921	2.13021	2.59235	2.24917	2.71135	2.49554	CG7154
34082	0	0.358863	0	0	0	-2.06403	0	-4.12455	0	-3.98989	-3.98876	-4.22388	CG31902
34088	4.36811	5.2224	-0.995182	-0.429992	-1.21773	-0.550567	-2.89044	-2.2095	-1.70246	-0.955824	-1.82216	-0.887367	CG7227
34102	3.53329	4.03107	1.26451	2.01838	1.67934	1.59146	0.574532	1.07023	1.79673	0.929841	1.48829	1.57073	Trf
34132	5.12794	5.55738	2.31779	2.42106	2.64094	2.39285	1.68532	2.7885	2.44194	2.8284	2.42768	2.61255	Btk29A
319012	1.35323	3.15193	-0.608592	-0.508186	-0.761511	0.0947011	-0.481619	-0.445441	-1.4022	-0.585779	-0.18334	-0.8613	CG31898
34170	7.56382	7.92463	5.04613	4.84895	4.66662	5.3822	3.78637	4.53667	5.19108	4.93094	5.10799	4.72206	Akap200
34179	4.05392	3.79859	0.238366	-0.0535944	1.19135	0.973594	0.378614	-0.0361414	1.42727	0.113866	1.96824	-0.513513	d
5740853	3.43387	4.36765	1.95256	1.87107	1.79351	1.71947	0.793501	1.45999	1.41591	1.35386	1.53726	1.38727	lmg
44128	3.43387	4.36765	1.95256	1.87107	1.79351	1.71947	0.793501	1.45999	1.41591	1.35386	1.53726	1.38727	CG34441
34192	3.6952	3.91636	2.00555	1.41852	0.963417	1.77678	0.395793	0.969447	0.852681	0.546118	0.400372	0.584326	Sema-1a
34226	6.38066	4.93574	-0.897132	-1.39808	-1.79986	-1.99611	0.689299	-0.678123	-1.97884	-1.4542	-0.542329	-1.77746	Try29F
34245	5.98562	6.41302	-0.391597	-0.19211	-0.124395	0.924462	0.920659	-1.00266	0.305305	0.1388	2.61913	-0.476987	borr
34250	4.80784	5.10114	0.0172296	0.477417	0.549577	-0.0743376	1.99493	0.114917	0.553981	0.251379	2.7331	0.605063	Cks30A
34277	3.82508	3.13874	-2.63407	-2.64959	-2.24401	-3.24762	-2.6216	0	-3.84406	-3.61607	-2.71699	-4.64367	gcm
34279	-3.02281	-0.166614	0	0	0	0	-3.91265	0	0	0	-3.44384	0	CG4382
34280	0.411855	0.0524226	-2.55111	-2.65974	-3.32455	-3.10576	-5.85776	-3.52474	0	0	-5.38895	-4.03912	gcm2
34292	5.28993	5.67784	2.98527	3.14756	2.96877	3.3446	1.76203	2.57391	3.06274	2.66844	3.04611	2.62148	zf30C
2768931	4.53486	4.74879	-2.98835	-4.00388	-2.79422	-2.71294	-3.0055	-6.13191	-6.04634	-3.32303	-4.41116	-4.31371	Muc30E
34328	5.41594	5.60203	3.20255	3.35452	3.71639	3.3895	1.99773	2.72002	3.3985	2.60125	3.22868	2.60566	Dref
34330	5.37446	4.52738	-1.19785	-1.30649	-1.91471	-0.44217	-1.07155	-1.79298	-1.32038	-3.0246	0.686771	-4.00779	bib
34331	0.0287905	3.20952	-0.880595	-0.959518	-1.8918	-1.52102	-1.62916	-2.03311	-1.15398	-2.54615	-0.556275	-2.23198	CG31755
34338	5.1407	6.06306	1.13351	1.09106	2.21018	1.17382	3.44249	0.856828	2.33575	1.79362	5.38743	1.81234	Pen
34364	6.90602	8.11056	5.29734	5.29927	5.64357	5.41915	4.85757	5.23987	5.67363	4.90438	5.57018	4.9826	me31B
34377	5.14633	5.54362	3.0039	2.779	1.87039	2.73654	1.54733	2.13535	2.22736	1.92294	2.40287	1.44746	Utx
34398	2.31723	2.51075	1.26724	1.02851	0.365759	1.27694	-1.25478	-0.305092	-0.828515	-0.585028	-0.842862	0.0410231	CG5022
34404	4.88439	6.68187	1.04757	0.743923	0.0942249	0.560935	1.16834	-0.0836028	0.108887	-0.560118	1.74407	0.0235134	pim
34411	6.13817	6.69104	1.68058	1.99999	2.21233	1.98889	2.1806	1.22968	1.61574	1.61474	3.40947	1.13437	cdc2
44315	0.865538	1.84765	-1.63904	-1.04313	-1.09698	-0.100591	-0.656189	-1.32317	-0.612964	0.00935367	0.440653	0.162456	pie
34432	4.29758	5.07998	2.62466	2.87465	2.44721	2.69166	2.33267	2.06133	2.41287	2.08446	2.98425	2.22726	CG5198
34434	3.06032	4.54425	1.83777	2.4207	0.568834	1.34463	0.71496	1.61575	0.267351	0.405701	1.64444	0.661897	CG13142
34447	1.1971	4.38266	-2.3709	-3.6597	-2.0141	-3.2714	-1.13516	-2.94384	-1.84646	-2.39044	-0.158534	-3.0425	CG7384
34453	3.83389	4.03468	2.07479	1.75758	0.862871	1.84154	-0.516518	1.22925	0.11163	0.67452	0.498952	0.723137	Trim9
34483	3.05342	5.23966	2.0566	2.00435	0.944188	2.3679	0.863487	1.48475	1.49716	1.47488	1.52014	1.27937	CG12299
34504	5.09616	5.02271	-0.728726	-0.03803	0.556866	0.602104	1.00321	-0.329209	0.526499	0.196372	2.38257	0.526014	ial
34521	1.63401	3.15952	0.945201	0.938881	0.320817	0.797019	-1.66378	-0.181022	-0.179822	-0.663136	-1.1186	-1.18611	piwi
34524	1.92813	2.83479	-0.546673	-0.140735	-0.242285	0.054788	-1.33875	-0.573846	-0.502241	0.287203	0.611873	-0.522997	aub
34529	6.80271	7.42972	3.21793	3.3795	4.74428	4.2498	3.95956	3.37466	4.72469	3.70792	4.53277	4.21083	dUTPase
34536	4.52627	3.96659	0	-2.51689	0	0	0	0	0	0	0	0	CG14915
34553	-1.87722	0.471722	-1.01373	-2.35658	-2.31797	-1.61453	-3.92292	-4.61847	-2.95758	-3.80958	-4.48268	-4.08554	Gyc32E
34559	4.01939	4.81592	0.882541	1.41134	1.20221	1.35959	0.615416	0.546335	0.0724828	-0.22974	1.33421	0.593842	CG4788
53561	2.98425	3.24349	-2.57673	-2.46413	-1.73926	-2.331	-0.449069	-2.65112	-0.638756	-1.07028	1.6218	-1.55483	cmet
34570	7.71637	6.59254	-1.16617	-0.531907	-1.08997	-1.29838	0.422115	-0.46826	-2.30542	-0.286979	1.28557	-1.82225	sala
34588	-0.867102	1.23763	-1.63472	-1.32831	-1.73008	-2.5113	-2.51914	-2.60835	-3.52278	-3.38443	0.498295	-3.70769	CG14931
34591	2.34637	1.9926	-0.205808	-0.849501	-2.25127	-2.76945	-1.19952	-1.45147	-1.1119	-0.64258	-0.615234	-1.38088	CG14937
34595	3.23987	3.48883	0.928998	0.923174	1.38534	1.30103	0.131001	0.0186454	1.30062	0.867061	1.28317	0.61975	esc
34609	2.83649	4.12661	-1.65064	-0.502245	-1.24934	-1.84575	-3.26642	-0.93569	-1.85624	0	-0.797488	-1.0089	zuc
317813	-1.01668	1.76242	-2.01956	0.453695	-3.28882	1.64966	-5.5001	-1.86421	-4.08151	2.03451	-1.68632	1.72844	CG18789
34629	1.54184	0.390319	-4.21643	-3.91002	-5.31179	-3.50805	-5.52308	0	-5.10449	0	-0.88916	-5.2894	prd
34633	4.32545	5.05965	2.57486	2.78598	2.3267	2.62581	1.21394	2.05795	2.17206	1.92176	2.51843	2.06442	Ced-12
34684	5.64726	5.77203	3.23512	3.19794	3.54624	3.51697	2.59485	2.55615	3.62991	3.45355	3.82374	3.33413	CG5787
34709	4.1993	5.31201	2.46799	2.15295	2.19821	2.7987	1.23805	1.97373	2.34492	1.93334	2.29813	1.83493	Sfmbt
318981	0.526435	1.84826	-0.854004	-0.46512	-1.22963	-0.818206	-1.78884	-1.74533	-1.12924	-1.52141	-1.1945	-0.927128	CG31849
34723	4.14613	3.18659	0	0	0	0	-3.40905	0	0	0	0	-3.17537	CG15480
34727	1.47394	1.69743	-3.54766	0	0	0	0	0	0	0	0	0	CG15479
34750	5.03937	5.62175	2.81684	2.9912	4.05617	3.44222	2.86836	2.4878	4.18444	3.01765	3.79432	3.21195	CG9302
34752	4.44955	5.04414	2.53769	2.56591	2.41066	2.22142	2.09278	1.69652	2.03018	2.1796	2.63292	1.77261	CG9293
34757	3.48488	4.12014	1.86141	2.17644	0.706018	1.78121	0.16167	1.17908	0.483802	0.108085	1.07633	0.110365	CG7110
34767	3.37048	4.84388	2.0338	1.83435	1.76368	2.09176	0.796824	1.87831	2.2746	2.36472	2.08978	2.46357	B4
34772	4.68537	5.09375	2.90245	2.36573	2.1348	2.65164	0.446623	1.86938	2.33353	2.21432	2.46307	1.73444	kuz
318957	9.35491	10.1562	-1.60628	-1.88484	1.03532	-0.0678258	0	0	0	0	0	0	CG31813
34822	6.06695	5.8717	-0.135577	1.6114	1.69261	1.84582	0.0759444	1.82654	1.85635	-0.37505	1.44804	-0.553851	CG4500
34824	6.46571	5.76968	-4.16223	0	0	0	0	-4.13586	0	0	0	-4.2352	nimC4
34827	0.867049	1.09777	-1.90331	-2.8193	-3.80603	-2.00229	-6.20174	-2.6843	-3.01376	-2.10988	-3.73293	-3.37221	CG16879
43946	3.35099	3.54903	-0.400617	-0.506846	-0.417476	-0.146504	-1.70486	-0.537271	-0.627261	-1.67076	-0.647249	-0.929832	wb
318270	1.02919	1.81986	-0.220678	-0.807361	-1.43152	-0.788715	-5.22777	-1.08946	-2.22422	-3.80689	-1.2354	-3.40913	CG32970
8674060	5.47905	5.23485	-0.666849	0.234102	0	-1.51487	1.51963	-1.64048	0	-1.41656	3.20129	0	CG42587
34881	3.37808	4.05755	1.29341	1.55774	0.916299	1.68983	0.110809	0.832917	1.46281	0.841113	1.20103	1.03777	Su(H)
3771812	-2.12182	-0.158814	-3.64551	-4.92407	-5.32584	0	0	-3.61914	0	0	-4.06831	0	CG33678
34906	4.07965	3.35316	-0.641847	-0.487448	-2.25179	-1.2554	-1.1005	-1.76749	-2.85184	-1.90613	-0.105624	-1.86682	wor
34908	4.93675	3.98756	0.971595	0.612415	0.210645	0.156409	-2.27366	-0.825164	-1.2701	-1.71672	-1.58245	-2.03998	sna
34924	4.49035	4.74863	-0.185301	-0.199863	1.01411	0.327374	0.674055	0.327798	1.18802	0.0441107	1.4868	0.442576	CycE
48785	3.42649	4.44425	2.04381	2.4341	2.00889	2.21541	1.33708	1.65023	2.10417	1.25338	2.01502	1.50919	wek
34946	-1.12771	3.71094	0	-4.64666	-6.04843	0	-2.80029	-3.66367	-5.84113	-5.70278	0.705426	-6.02604	BicC
34947	2.62743	2.99956	1.52122	1.48343	0.27835	1.24391	-1.90492	0.106862	-0.727336	-0.656101	-2.68765	-1.37168	beat-Ia
34954	2.70317	5.528	-0.805613	-0.84072	-0.980944	-0.761875	-0.54655	-1.31871	-1.94147	-1.10233	1.48423	-1.79792	twe
34964	-0.217001	-0.00111402	-1.20035	-2.21383	-1.70677	-3.80752	-1.17637	-3.86046	-1.35585	-3.65952	-2.19129	-4.04318	c(2)M
34968	6.00097	6.55063	-0.994965	0.189054	0.382391	-0.44	1.03249	-0.453378	-0.113744	-0.453315	2.66656	0.0417906	fzy
50458	8.50892	6.96767	-2.42526	0	-1.52063	0	0	0	0	0	0	0	CG4440
34974	4.7215	5.26968	3.11955	2.89132	2.56217	3.19335	1.59432	2.47861	2.57086	2.2226	2.72864	2.02427	chif
34975	6.4833	6.39349	3.33097	2.97281	3.22877	3.11366	2.72018	2.87892	3.1059	3.10229	2.9286	2.84474	CG4455
34980	5.6102	5.3121	2.71367	2.50567	2.18348	2.27466	0.528817	2.15249	1.74967	1.43806	1.37378	1.23028	CG5888
2768920	3.18539	5.24215	0.358837	0.586922	-0.0429666	0.628094	0.927091	-0.216046	-0.233041	1.4847	2.26122	1.50013	squ
3771753	7.86758	8.10576	5.88565	5.55478	4.79956	5.16873	4.03835	5.03628	4.29103	3.66883	3.76202	3.89779	CR31808
35001	4.35192	5.11348	1.00132	0.770576	0.848504	1.55481	0.398388	0.737878	1.1866	1.01369	1.99267	0.50147	glu
318955	0.155988	3.1205	0	2.00072	-6.14431	1.38733	0	-0.308479	-4.87811	-2.62428	0	0.0193435	CG31810
318954	2.9522	2.89198	1.1247	0.996984	0.045038	-0.0838577	-1.41374	-1.69203	-0.330015	-2.54868	-0.0562905	0	CG31809
35044	4.79108	5.80499	2.50643	2.54032	1.74003	2.59585	1.55471	1.53205	1.91072	1.36355	2.41495	1.91023	CG15141
35066	3.99397	3.92965	1.04165	1.61658	-0.275519	0.680229	0.1388	-0.376179	-0.760089	-1.01184	-0.0883823	-1.23673	Oli
35073	-0.706249	-0.609554	-1.78233	-2.22073	-2.82292	-1.7147	-4.24695	-3.54061	-3.46662	-2.36361	-3.31894	-2.73434	btv
35097	6.23415	6.62582	3.9878	3.87365	4.42926	3.99368	2.93599	3.65206	4.03555	2.85668	3.92493	2.94683	Fas3
35114	0.154325	0.330139	-1.16583	-2.18136	-2.58313	-1.04242	0	-2.87643	-2.79086	-2.23747	0	0	CG15161
35117	1.33117	1.7473	-0.614538	-0.125444	-2.29487	-1.61666	0	-3.17314	0	-3.94921	-2.22999	0	CG31790
35119	2.4932	3.03739	0.210748	-0.634853	-0.162154	0.819589	-0.139106	-0.0848157	0.524321	0.139109	0.0848415	-0.27726	tos
35122	3.67051	3.78146	1.03476	1.00013	1.79664	1.84508	1.65355	0.397364	2.0886	0.207048	0.948992	1.52519	CG10336
35130	2.43565	2.84432	-0.622186	0.753597	-0.0407371	0.965691	-0.018114	-0.184825	-0.0605677	0.342622	1.30189	0.383507	Grip71
35168	2.39467	2.65749	1.87166	1.61863	0.426397	1.33746	-1.15489	-0.154446	-1.36433	-1.36637	-0.381222	-0.921206	Side
35177	3.7481	5.28832	2.53777	2.32712	1.99128	2.83513	0.883133	2.10816	2.22676	2.05895	2.45672	1.96591	CG10492
35178	-0.498112	-0.137631	-2.73966	-3.43326	-2.61263	-2.39385	-4.63127	-3.29826	-4.21268	-3.07433	-3.16246	-6.45648	Phlpp
35180	5.1311	4.79907	2.42496	2.56429	2.70383	3.12367	2.37824	1.31273	2.81334	2.45828	3.07489	2.5919	CG17343
35193	1.90436	3.70901	0.88413	0.885099	0.727254	1.40838	0.10988	0.566587	1.05742	1.10148	0.547776	0.717231	l(2)37Cd
35197	5.2143	5.62031	2.73268	2.29215	1.99153	2.95252	1.72655	2.33412	2.83491	2.52	2.51753	2.22204	brat
35199	-0.137191	1.35343	0	-3.1009	-3.50267	-3.28389	0	0	-4.29537	-3.15702	-3.93481	0	gammaTub37C
44355	5.27481	5.21953	2.25695	2.07639	0.860016	1.827	0.148721	0.945893	0.261343	-0.185269	1.58359	0.0764337	drl
35205	1.37154	1.3778	-4.09651	0	-4.19188	0	-0.943731	0	0	-3.84622	2.17668	0	CG17564
35207	4.43363	4.55613	1.53979	1.77455	0.83084	1.36011	0.0777097	0.553685	0.337605	-0.426748	0.594409	0.218283	dnt
35223	5.41997	5.93312	2.27908	2.70139	3.48584	3.11597	2.82527	2.6823	3.54909	3.92059	3.55706	4.01014	RanGap
35225	6.47473	7.01209	3.20993	3.38826	3.67234	4.04572	3.0207	2.92949	4.21517	4.00404	4.53387	3.59086	Top2
35254	6.19143	6.4869	0.411924	0.381673	0.475201	0.527241	1.08203	-0.407042	0.400076	-0.187516	2.67679	0.0833324	msb1l
49505	4.31363	4.79429	1.9904	2.16297	1.82719	2.33666	1.89826	1.71887	1.85616	2.13016	2.41221	2.46633	fs(2)ltoPP43
35271	0.74243	0.172643	0.144452	-1.38565	-2.27284	0.0421994	-3.80606	-3.47304	-2.8025	-4.24912	-2.75228	-2.98741	CG13958
35287	4.65167	4.33428	1.82556	1.81739	1.24563	1.91604	0.878287	0.728245	1.58269	0.926398	2.48559	1.03802	barr
35288	4.1208	4.61375	2.53385	2.32561	1.96754	2.45301	1.24658	1.81674	1.65169	1.27198	1.85969	1.6066	lok
35291	0.598602	0.523414	-1.11635	0.0246872	-1.74445	-0.110635	-1.5407	-2.79265	-1.24764	-1.98376	-0.849498	-1.30702	CG10730
35298	3.70303	2.17981	-0.914088	-1.00171	0.457051	-0.535221	0.431004	-1.87868	0.416349	-0.0108983	1.73188	0.191109	CG10722
35308	3.00027	3.63524	-1.43943	-1.36736	2.55908	-0.618841	-3.85489	0.215095	1.53333	-2.69387	-3.41522	-1.20617	CG16798
3885610	4.46571	4.44147	-1.82044	-2.51404	-0.915809	-2.69703	-1.54213	0	-3.44547	-7.21401	0	-1.3181	CG34007
35322	0.773897	2.5301	-2.91845	-0.349015	-2.42886	-0.263968	-2.64014	-0.722162	-3.80651	0.669549	-0.369483	0.178503	phr6-4
35330	4.18998	6.06745	3.29676	3.19598	2.8402	3.2581	1.33675	2.63372	2.85755	2.21815	3.10566	1.76367	CG1962
35331	3.40805	3.94304	0.17915	0.679206	0.556443	0.695086	1.39419	-1.43074	0.701895	-0.111069	1.35842	0.847225	CG2617
35365	2.24473	3.4925	1.46748	0.427792	0.798142	0.867734	0.869006	0.676048	0.780395	0.715245	1.58481	0.823353	CG9272
35390	4.12235	5.06009	0.432553	0.224907	1.15194	1.09815	0.866501	0.714445	1.78575	1.13266	1.16025	1.40023	Mcm10
35394	-0.68683	-0.666912	0	0	-4.66529	-3.86154	-5.87657	-5.54356	-5.45798	-6.79356	-3.34426	-5.64289	clumsy
35395	2.75988	3.32562	0.294317	0.330697	0.5479	0.839195	0.75061	0.0239159	0.0102875	1.44502	0.242895	0.948123	CG8679
35418	9.73606	10.0015	7.1274	7.13849	7.12675	7.60439	7.08919	6.74605	7.3098	6.71669	7.32134	6.87505	Df31
4379900	3.05167	2.67614	-0.922449	-0.879082	-3.60278	-1.79904	-1.55706	-2.48105	-3.39547	-1.25712	-3.34525	-2.58038	CG34137
49895	0.582648	4.98488	-3.40667	-1.87788	-3.76507	-1.54918	-3.49093	-2.05838	-4.8797	-0.610414	-1.38852	-1.08641	CG17018
35473	2.05289	1.04528	-0.530298	-0.901968	-1.17677	-1.82192	-0.377521	-2.50393	-3.41836	-3.28001	-0.924534	-1.03767	TpnC41C
35478	6.46062	7.56687	4.82651	4.73099	4.33494	4.41533	3.86165	4.56837	4.26028	3.92134	4.27031	3.87998	gus
46078	4.87026	6.22348	3.7944	3.77899	3.73245	3.85885	2.78963	3.2133	3.66977	3.1183	3.70521	3.10317	vlc
35522	4.06759	4.68584	0.0202285	0.369108	-0.34952	0.649904	-0.394146	-0.416821	-0.193742	0.333173	1.54174	-0.380227	BubR1
35526	8.3877	8.41435	6.40658	6.41277	6.09648	5.82762	6.77191	5.1138	6.15011	5.1223	7.17113	5.09874	Act42A
35555	4.83233	4.72279	1.77058	1.45068	0.34073	1.71946	-0.0843229	0.570254	0.143891	-0.0986532	0.856587	-0.274939	jing
35560	3.96356	4.60697	1.97912	1.8787	1.83904	2.67626	0.865679	1.34941	2.06763	2.1063	2.36078	2.07328	Bap170
35563	6.72182	7.40847	3.6161	4.04381	4.48978	4.38236	3.39939	3.76377	3.97552	3.47091	3.98246	4.2494	geminin
35564	3.07748	4.82055	1.46122	1.81259	0.464856	1.59618	-0.704609	0.332015	-0.771444	-0.691987	0.126772	0.257772	sced
35583	3.68921	4.68629	2.32191	2.60238	2.33076	2.30629	1.46033	1.88799	1.99794	1.47867	3.02572	1.55125	phtf
45041	6.53375	6.54486	-4.12917	-1.82276	0.234897	-2.56215	-1.12839	0	0	-3.87888	-3.96701	-2.61717	Spn43Aa
35649	5.33167	5.83219	0.366546	0.545181	0.771363	1.44313	1.00414	-0.116056	0.837774	0.156866	2.63155	0.16648	Incenp
35653	3.89972	4.75479	2.46241	2.25022	1.96745	2.31009	0.550815	1.47348	1.80615	1.32773	1.80136	0.942952	cos
35669	2.72607	3.53185	2.24065	2.32541	0.232664	1.85322	-0.250462	0.597499	0.0313522	1.80911	2.72957	1.53267	CG11125
35672	2.58773	4.21735	2.01622	2.36311	1.45614	2.4657	1.29058	1.40622	1.39734	1.54974	2.78172	1.4634	CG11141
44653	5.93727	6.48734	2.78505	1.96651	1.24281	2.51628	-0.0447754	1.20506	0.922007	0.880276	1.10866	0.773439	wech
35679	5.37641	5.1916	2.36533	2.3807	2.91511	3.1116	1.66736	2.07401	2.93802	2.54112	2.89183	2.72702	dpa
35686	3.45683	5.60698	0.205967	0.304986	0.924758	1.32076	0.247247	-0.00408693	1.12314	1.11679	0.745457	1.08846	Orc1
35696	4.87498	5.48027	-0.441164	0.224947	0.399964	0.618747	0.611157	-0.109916	0.654684	2.07109	2.46363	1.17238	scra
35717	1.21326	4.28658	-3.53124	-2.40365	-3.02332	-2.38468	-3.46447	-2.91321	-2.92974	-3.2677	-3.35462	-5.57584	tor
246583	2.93458	1.1151	-1.17122	-1.12785	-1.52962	-2.63277	-0.740906	-2.14485	-1.58074	-1.18396	-0.424097	-1.33858	CG30383
35744	3.76423	5.23014	1.08668	1.53107	1.01564	1.55162	0.57517	0.592069	1.07829	0.921775	1.78538	1.19477	Kdm4A
43990	5.10053	4.3246	-1.06108	-0.169717	-0.281981	-0.715276	-0.782773	-1.12911	-1.72675	0.511135	0.374094	-0.471088	2012-09-05
35764	1.53709	1.698	-4.7945	-2.90313	-2.56794	-2.08612	-3.01709	-4.76813	-2.0976	-3.54421	-2.31041	-3.28251	Hey
44108	2.57291	2.85643	0.0190592	0.539615	-0.503701	0.715081	-0.966525	-0.633507	-0.614	-1.23387	0.88291	-0.540197	Optix
35771	6.16683	6.70474	4.60528	4.36183	4.91884	5.0496	3.76304	3.91259	4.9796	4.14253	4.86088	4.09875	lig
35798	7.64469	7.91928	-1.92953	0	0.390138	0	-3.82115	0	0	0	0	0	CG14756
35800	3.89723	3.33216	-2.82969	-1.71594	-3.3401	-2.12132	-1.44036	-3.80333	-3.13279	-3.57941	-0.143975	-3.3177	dpn
35801	6.13441	6.79381	3.88094	3.81953	4.2197	4.20668	3.12766	3.5888	3.77619	3.62311	3.837	3.46937	pnut
44632	1.7713	2.21205	1.56129	1.32601	0.495638	0.924016	-0.871193	-0.864979	0.642282	-1.74482	1.58447	-1.88381	Cyp4e1
35841	3.64118	2.38226	-3.42338	0	0.67502	-1.71501	4.08976	-0.589664	-1.31144	-3.17309	2.58276	-1.49635	CG8736
35846	6.44684	6.68618	3.82521	3.91492	3.72397	4.31212	2.96447	3.4809	3.37079	2.85324	3.28242	2.89748	Cirl
35849	3.69302	4.7204	2.72749	2.7756	2.36733	2.595	1.03984	1.85788	2.20649	1.82127	2.00631	1.84379	CG14749
35851	5.08772	4.75665	1.76951	1.57182	1.17609	1.93949	0.145509	0.890633	1.41349	0.974268	1.78231	0.91896	ptc
35864	5.3228	5.57468	3.20085	3.32286	2.8249	2.86783	2.2215	2.76837	2.20433	1.44698	2.77425	1.0145	gcl
44097	3.96027	3.70625	1.57175	1.4808	0.882502	1.69138	-1.17831	0.78346	0.227766	-0.178609	0.00143259	-0.411155	sns
35922	4.95181	5.06887	2.8058	2.55024	2.35724	2.89513	1.84191	2.22606	2.61249	2.61991	2.66271	2.7029	Vang
35927	4.71586	5.48426	2.98638	2.8455	2.79794	3.18759	1.83582	2.62332	2.79738	2.21049	2.70375	2.49707	Su(var)2-10
35942	1.45792	1.2322	-0.650229	-1.08079	-1.33056	-0.848744	0	-2.94579	-2.44518	-1.72187	-2.81	-2.63009	unpg
35955	3.72868	5.17262	3.02176	2.87663	1.71459	2.76048	-0.710828	1.60308	0.842795	0.54605	0.193614	0.411824	Drep-2
53558	5.40969	5.46354	2.52133	2.59826	2.04068	2.31283	1.63763	1.93005	1.3064	1.46522	1.56838	1.74264	wun2
5740204	-0.777718	1.0279	-2.39656	-3.33037	-2.66268	-1.95059	-3.42548	-2.47841	-3.12834	-2.28107	-2.84575	-2.40673	CG42600
35991	6.21547	6.82312	2.53131	2.76877	2.38704	2.84376	2.34457	2.04311	2.7351	1.87399	3.07686	1.88774	Map60
36001	6.49262	5.86677	2.51957	2.54537	1.76856	2.50399	2.12759	1.96604	1.78297	0.895579	2.48404	1.28281	dap
246383	2.24152	1.38476	0.0343476	-0.518005	-1.13141	0.0815897	-0.966405	-1.58314	-1.70501	-1.52272	0.321463	-0.845978	CG30001
36023	4.71135	4.56395	1.81756	0.813342	0.304656	0.775954	1.95772	0.225901	0.825284	1.1198	1.52395	0.934043	CG18446
36024	5.02551	3.99225	0.50785	1.59106	1.03333	1.26869	0.634156	0.0647291	0.662434	0.980532	1.33399	0.0723096	CG12744
36039	1.80098	1.53986	-1.78364	-0.882627	0.240558	-1.23554	-3.66561	0	-2.24701	-4.10867	-4.1968	-2.43192	eve
3771726	4.4327	4.34158	-0.344459	-0.795487	-2.60868	-2.16751	-1.40674	-1.9052	-3.98634	-1.84799	-1.76619	-3.17125	CR30009
44548	5.17315	5.74781	3.41583	3.22309	2.8141	3.24536	1.92565	2.67358	2.67258	2.44125	2.77012	2.43477	lola
36122	4.78092	5.42925	2.65163	2.86562	2.56502	2.62255	1.77618	2.29189	2.52666	2.1988	2.60144	2.27991	Git
36125	3.21465	3.27534	1.20212	0.420456	0.443449	1.24536	-1.28214	-0.00570181	0.986341	-0.0400824	0.565828	-0.121812	stan
36136	2.77226	2.1075	-1.57263	-0.991554	-0.555886	-0.64499	-2.41423	-2.23533	-0.685338	-3.63634	-0.333587	-1.18362	mms4
36154	3.84904	4.56444	2.05728	2.36368	1.96191	2.14369	1.48992	1.20612	1.90983	1.8918	1.85957	1.9843	CG18004
36156	4.13306	4.95034	2.49703	2.4158	1.84036	2.65622	1.32363	1.74846	1.96181	2.00476	2.25944	1.81051	CG30020
36170	5.09434	5.57401	3.25548	3.44928	2.88537	3.45121	1.65277	2.39027	2.88576	2.46549	2.69313	2.48263	CG12391
5740585	5.71865	3.96955	-2.84171	0	0	0	0	0	0	0	0	0	CG34224
36213	3.21981	3.32379	-3.68448	-3.15569	1.17884	-3.33868	-3.99114	-0.688493	0.698732	-4.43419	-3.29993	-6.34242	sha
36235	5.80911	4.69183	-1.72904	-1.0076	-1.40938	-0.490153	1.91415	-1.70268	-0.617105	-1.43145	4.26533	-0.386977	CG7763
36240	3.6777	3.04879	0.733951	1.33991	-0.0983833	1.17378	-0.309669	-0.0921279	-0.905327	-1.7307	0.0831941	-0.97872	en
36258	3.68174	3.66294	1.30648	1.27815	0.380878	0.920971	-1.65584	0.335841	-0.378239	-0.676666	-0.63562	-0.819397	ths
36264	4.45425	5.26408	2.7567	2.56697	2.9105	3.11611	1.72961	2.27565	3.37742	2.83125	3.58043	2.58969	Mtor
36283	4.67558	4.67353	1.7466	1.63332	0.419853	1.21049	-0.0441848	0.213585	0.642925	-0.641881	1.33033	-1.05529	otk
36284	4.42056	4.21343	1.94657	1.73451	0.119672	1.62747	0.024698	0.332479	0.0844092	-0.138742	0.550734	-0.0994315	CG8964
36285	2.73299	4.21562	1.19381	1.61901	1.64136	1.8966	1.17385	1.29484	1.1763	1.58239	1.19054	1.64905	CG8889
36290	2.2399	5.90313	1.68815	1.52145	0.665294	1.49557	1.22386	0.284526	0.107067	-0.0765116	1.24994	-0.461172	Drep-1
36302	4.61857	5.15621	2.568	2.56851	2.25448	2.83813	1.48123	2.35639	2.16119	2.0292	2.63729	1.99076	CG8878
[truncated: 822 more rows]

## Sheet: 5x up day 2
Gene ID	wt day0	wt day1	wt day2	wt day3	wt day4	wt day5	Dis3KD day0	Dis3KD day1	Dis3KD day2	Dis3KD day3	Dis3KD day4	Dis3KD day5	Symbol
[truncated: 369 more rows]

[truncated: 7 more sheets: 5x down day 2, 5x up day 3, 5x down day 3, 5x up day 4, 5x down day 4, 5x up day 5, 5x down day 5]
