# Supplementary material for: The ribonuclease Dis3 is an essential regulator of the developmental transcriptome
Source: BMC Genomics. 2012 Aug 1;13:359. doi: 10.1186/1471-2164-13-359 (PMC3434026; doi:10.1186/1471-2164-13-359)
Supplement: Additional file 9 — Table S5. Gene ontology analysis. [file 1471-2164-13-359-S9.xlsx]

## Sheet: 5x up Day 0
GO ACCESSION	GO Term	p-value	corrected p-value	Count in Selection	% Count in Selection	Count in Total	% Count in Total	ratio	p-value
GO:0005576	extracellular region	3.50365e-29	3.86416e-25	93	15.3213	439	4.21427	3.63557	-24.4129
GO:0042302	structural constituent of cuticle	6.70026e-23	3.69484e-19	42	6.91928	117	1.12316	6.16052	-18.4324
GO:0005214	structural constituent of chitin-based cuticle	9.12093e-22	3.35314e-18	40	6.58979	112	1.07517	6.12909	-17.4745
GO:0017171	serine hydrolase activity	7.04567e-21	1.94266e-17	65	10.7084	302	2.89911	3.69369	-16.7116
GO:0004252	serine-type endopeptidase activity	1.63559e-20	3.60777e-17	61	10.0494	273	2.62072	3.83461	-16.4428
GO:0008236	serine-type peptidase activity	2.3582e-20	4.33474e-17	64	10.5437	300	2.87991	3.66111	-16.363
GO:0070011	peptidase activity, acting on L-amino acid peptides	6.6613e-17	9.18338e-14	88	14.4975	589	5.65422	2.56402	-13.037
GO:0008233	peptidase activity	6.33759e-17	9.18338e-14	90	14.827	610	5.85581	2.53202	-13.037
GO:0005975	carbohydrate metabolic process	6.0725e-16	7.44147e-13	58	9.55519	307	2.94711	3.24223	-12.1283
GO:0006508	proteolysis	2.02113e-15	2.22909e-12	89	14.6623	633	6.07661	2.41291	-11.6519
GO:0004175|GO:0016809	endopeptidase activity	2.40086e-15	2.40718e-12	71	11.6969	443	4.25266	2.75048	-11.6185
GO:0001871	pattern binding	9.22896e-14	8.48214e-11	31	5.10708	111	1.06557	4.79284	-10.0715
GO:0005198	structural molecule activity	1.01882e-13	8.64345e-11	67	11.0379	434	4.16627	2.64935	-10.0633
GO:0044262|GO:0006092	cellular carbohydrate metabolic process	1.46181e-12	1.15159e-09	42	6.91928	212	2.03513	3.39991	-8.9387
GO:0008010	structural constituent of chitin-based larval cuticle	1.59174e-12	1.17035e-09	18	2.9654	40	0.383988	7.72265	-8.93168
GO:0019731|GO:0006961|GO:0019733	antibacterial humoral response	2.31713e-12	1.59722e-09	15	2.47117	27	0.259192	9.53414	-8.79664
GO:0008061	chitin binding	2.75029e-12	1.78428e-09	25	4.11862	82	0.787175	5.23215	-8.74854
GO:0030246	carbohydrate binding	3.35431e-12	2.05525e-09	34	5.60132	149	1.43035	3.91604	-8.68714
GO:0022608	multicellular organism adhesion	4.38635e-12	2.30366e-09	10	1.64745	11	0.105597	15.6013	-8.63758
GO:0007594	puparial adhesion	4.38635e-12	2.30366e-09	10	1.64745	11	0.105597	15.6013	-8.63758
GO:0022609	multicellular organism adhesion to substrate	4.38635e-12	2.30366e-09	10	1.64745	11	0.105597	15.6013	-8.63758
GO:0006030	chitin metabolic process	2.03561e-11	1.02048e-08	26	4.28336	96	0.921571	4.64789	-7.99119
GO:0016787	hydrolase activity	3.31753e-11	1.59082e-08	165	27.1829	1758	16.8763	1.61072	-7.79838
GO:0006959	humoral immune response	1.37241e-10	6.30677e-08	23	3.78913	82	0.787175	4.81358	-7.20019
GO:0006044	N-acetylglucosamine metabolic process	1.80606e-10	7.66111e-08	26	4.28336	105	1.00797	4.2495	-7.11571
GO:0006041	glucosamine metabolic process	1.80606e-10	7.66111e-08	26	4.28336	105	1.00797	4.2495	-7.11571
GO:0030247	polysaccharide binding	2.03998e-10	8.3329e-08	25	4.11862	98	0.94077	4.37792	-7.0792
GO:0006040	amino sugar metabolic process	2.26418e-10	8.9184e-08	26	4.28336	106	1.01757	4.20941	-7.04971
GO:0003824	catalytic activity	2.53335e-10	9.63455e-08	292	48.1054	3757	36.066	1.33382	-7.01617
GO:0006955	immune response	2.82558e-10	1.03877e-07	32	5.27183	156	1.49755	3.5203	-6.98348
GO:0016491	oxidoreductase activity	3.40371e-10	1.21095e-07	73	12.0264	587	5.63502	2.13422	-6.91687
GO:0019730|GO:0006960|GO:0019735	antimicrobial humoral response	5.23184e-10	1.80318e-07	21	3.45964	73	0.700778	4.93686	-6.74396
GO:0044264	cellular polysaccharide metabolic process	6.70827e-10	2.17603e-07	26	4.28336	111	1.06557	4.0198	-6.66233
GO:0005976	polysaccharide metabolic process	6.70827e-10	2.17603e-07	26	4.28336	111	1.06557	4.0198	-6.66233
GO:0009617|GO:0009618|GO:0009680	response to bacterium	6.91266e-10	2.17826e-07	21	3.45964	74	0.710377	4.87014	-6.66189
GO:0006952|GO:0002217|GO:0042829	defense response	7.76935e-10	2.38021e-07	32	5.27183	162	1.55515	3.38992	-6.62338
GO:0042742|GO:0042830	defense response to bacterium	3.46481e-09	1.03279e-06	19	3.13015	66	0.63358	4.94042	-5.98599
GO:0055114	oxidation reduction	4.08014e-09	1.1842e-06	59	9.71993	455	4.36786	2.22533	-5.92657
GO:0016616	oxidoreductase activity, acting on the CH-OH group of donors, NAD or NADP as acceptor	4.51984e-09	1.27818e-06	20	3.29489	74	0.710377	4.63823	-5.89341
GO:0051707|GO:0009613|GO:0042828	response to other organism	6.37809e-09	1.75859e-06	27	4.44811	131	1.25756	3.53709	-5.75484
GO:0009607	response to biotic stimulus	1.49003e-08	4.00815e-06	27	4.44811	136	1.30556	3.40705	-5.39706
GO:0016614	oxidoreductase activity, acting on CH-OH group of donors	5.36939e-08	1.37718e-05	23	3.78913	109	1.04637	3.62122	-4.86101
GO:0002376	immune system process	5.26179e-08	1.37718e-05	33	5.43657	201	1.92954	2.81755	-4.86101
GO:0008152	metabolic process	9.36253e-08	2.34679e-05	300	49.4234	4085	39.2147	1.26033	-4.62953
GO:0005615	extracellular space	1.41851e-07	3.47658e-05	17	2.80066	66	0.63358	4.42037	-4.45885
GO:0004553	hydrolase activity, hydrolyzing O-glycosyl compounds	1.85539e-07	4.44847e-05	21	3.45964	99	0.95037	3.64031	-4.35179
GO:0016052|GO:0006095	carbohydrate catabolic process	2.43214e-07	5.70721e-05	18	2.9654	76	0.729577	4.06455	-4.24358
GO:0004497	monooxygenase activity	3.93947e-07	9.05171e-05	22	3.62438	112	1.07517	3.371	-4.04327
GO:0016798	hydrolase activity, acting on glycosyl bonds	4.46233e-07	0.000100438	21	3.45964	104	0.998368	3.46529	-3.9981
GO:0009055|GO:0009053|GO:0009054	electron carrier activity	5.02155e-07	0.000110765	25	4.11862	141	1.35356	3.04281	-3.9556
GO:0007591	molting cycle, chitin-based cuticle	5.67088e-07	0.000122635	13	2.14168	43	0.412787	5.18835	-3.91139
GO:0050830	defense response to Gram-positive bacterium	1.43206e-06	0.000303733	10	1.64745	27	0.259192	6.35609	-3.51751
GO:0042303	molting cycle	1.75689e-06	0.000358827	13	2.14168	47	0.451186	4.74678	-3.44511
GO:0018988	molting cycle, protein-based cuticle	1.75689e-06	0.000358827	13	2.14168	47	0.451186	4.74678	-3.44511
GO:0046906	tetrapyrrole binding	2.24509e-06	0.000442161	23	3.78913	133	1.27676	2.96777	-3.35442
GO:0020037	heme binding	2.24509e-06	0.000442161	23	3.78913	133	1.27676	2.96777	-3.35442
GO:0051704|GO:0051706	multi-organism process	2.3645e-06	0.000457508	30	4.94234	204	1.95834	2.52374	-3.3396
GO:0050829	defense response to Gram-negative bacterium	2.77339e-06	0.000518433	11	1.81219	35	0.335989	5.3936	-3.28531
GO:0005344|GO:0015033	oxygen transporter activity	2.7591e-06	0.000518433	6	0.988468	9	0.0863972	11.441	-3.28531
GO:0050809	diazepam binding	3.77729e-06	0.000694325	5	0.823723	6	0.0575982	14.3012	-3.15844
GO:0016490	structural constituent of peritrophic membrane	4.32914e-06	0.000782719	9	1.4827	24	0.230393	6.43554	-3.10639
GO:0046164	alcohol catabolic process	6.69287e-06	0.00119057	12	1.97694	45	0.431986	4.57639	-2.92425
GO:0042049	cellular acyl-CoA homeostasis	1.25844e-05	0.00220306	5	0.823723	7	0.0671979	12.2582	-2.65697
GO:0019318	hexose metabolic process	1.32428e-05	0.00228209	15	2.47117	72	0.691178	3.5753	-2.64167
GO:0008235	metalloexopeptidase activity	1.95767e-05	0.00322255	11	1.81219	42	0.403187	4.49467	-2.4918
GO:0042598	vesicular fraction	1.93694e-05	0.00322255	16	2.63591	83	0.796775	3.30823	-2.4918
GO:0005792	microsome	1.93694e-05	0.00322255	16	2.63591	83	0.796775	3.30823	-2.4918
GO:0005996	monosaccharide metabolic process	2.22065e-05	0.00360168	15	2.47117	75	0.719977	3.43229	-2.4435
GO:0005504	fatty acid binding	2.60807e-05	0.00416873	6	0.988468	12	0.115196	8.58072	-2.38
GO:0030145	manganese ion binding	3.98522e-05	0.00619052	7	1.15321	18	0.172794	6.6739	-2.20827
GO:0003796	lysozyme activity	3.98522e-05	0.00619052	7	1.15321	18	0.172794	6.6739	-2.20827
GO:0005616	larval serum protein complex	5.44632e-05	0.00834265	4	0.658979	5	0.0479985	13.7292	-2.0787
GO:0004857	enzyme inhibitor activity	6.66845e-05	0.0100748	17	2.80066	101	0.969569	2.88856	-1.99676
GO:0000062	acyl-CoA binding	6.84294e-05	0.0101987	5	0.823723	9	0.0863972	9.53414	-1.99145
GO:0006007	glucose catabolic process	7.22128e-05	0.0103433	10	1.64745	40	0.383988	4.29036	-1.98534
GO:0019320	hexose catabolic process	7.22128e-05	0.0103433	10	1.64745	40	0.383988	4.29036	-1.98534
GO:0046365	monosaccharide catabolic process	7.22128e-05	0.0103433	10	1.64745	40	0.383988	4.29036	-1.98534
GO:0000270|GO:0009284	peptidoglycan metabolic process	7.66351e-05	0.010565	6	0.988468	14	0.134396	7.35491	-1.97613
GO:0009253|GO:0009286	peptidoglycan catabolic process	7.66351e-05	0.010565	6	0.988468	14	0.134396	7.35491	-1.97613
GO:0042834	peptidoglycan binding	7.66351e-05	0.010565	6	0.988468	14	0.134396	7.35491	-1.97613
GO:0006767	water-soluble vitamin metabolic process	8.76169e-05	0.0119299	7	1.15321	20	0.191994	6.00651	-1.92336
GO:0005624	membrane fraction	0.00012245	0.0164695	16	2.63591	96	0.921571	2.86024	-1.78332
GO:0008970	phospholipase A1 activity	0.000130301	0.0173143	5	0.823723	10	0.0959969	8.58073	-1.7616
GO:0032787	monocarboxylic acid metabolic process	0.000142862	0.0187573	14	2.30642	78	0.748776	3.08026	-1.72683
GO:0045735	nutrient reservoir activity	0.000155835	0.0202199	4	0.658979	6	0.0575982	11.441	-1.69422
GO:0045087|GO:0002226	innate immune response	0.000162229	0.0208049	11	1.81219	52	0.499184	3.63031	-1.68184
GO:0004364	glutathione transferase activity	0.000165972	0.0210402	9	1.4827	36	0.345589	4.29036	-1.67695
GO:0044275	cellular carbohydrate catabolic process	0.000172075	0.021566	12	1.97694	61	0.585581	3.37602	-1.66623
GO:0005626	insoluble fraction	0.000177658	0.0217709	16	2.63591	99	0.95037	2.77357	-1.66212
GO:0006950	response to stress	0.000177593	0.0217709	50	8.23723	509	4.88624	1.6858	-1.66212
GO:0003939	L-iditol 2-dehydrogenase activity	0.000196931	0.0238675	3	0.494234	3	0.0287991	17.1614	-1.62219
GO:0000267	cell fraction	0.000200343	0.0240171	16	2.63591	100	0.959969	2.74583	-1.61948
GO:0006637	acyl-CoA metabolic process	0.000227456	0.0269742	5	0.823723	11	0.105597	7.80066	-1.56905
GO:0006631	fatty acid metabolic process	0.000231191	0.0271254	11	1.81219	54	0.518383	3.49585	-1.56662
GO:0006766	vitamin metabolic process	0.000318841	0.0370156	7	1.15321	24	0.230393	5.00542	-1.43162
GO:0006740	NADPH regeneration	0.000346836	0.0390329	4	0.658979	7	0.0671979	9.80654	-1.40857
GO:0006739	NADP metabolic process	0.000346836	0.0390329	4	0.658979	7	0.0671979	9.80654	-1.40857
GO:0006098	pentose-phosphate shunt	0.000346836	0.0390329	4	0.658979	7	0.0671979	9.80654	-1.40857
GO:0008745	N-acetylmuramoyl-L-alanine amidase activity	0.000371296	0.0413637	5	0.823723	12	0.115196	7.1506	-1.38338
GO:0008238	exopeptidase activity	0.000409208	0.0451313	15	2.47117	96	0.921571	2.68148	-1.34552
GO:0006006	glucose metabolic process	0.000435523	0.047558	10	1.64745	49	0.470385	3.50234	-1.32278
GO:0005811	lipid particle	0.000445259	0.0481445	28	4.61285	244	2.34233	1.96935	-1.31745
GO:0045229	external encapsulating structure organization and biogenesis	0.000574572	0.0592236	5	0.823723	13	0.124796	6.60056	-1.22751
GO:0004035	alkaline phosphatase activity	0.000574572	0.0592236	5	0.823723	13	0.124796	6.60056	-1.22751
GO:0016998	cell wall catabolic process	0.000574572	0.0592236	5	0.823723	13	0.124796	6.60056	-1.22751
GO:0010382	cell wall metabolic process	0.000574572	0.0592236	5	0.823723	13	0.124796	6.60056	-1.22751
GO:0007047	cell wall organization and biogenesis	0.000574572	0.0592236	5	0.823723	13	0.124796	6.60056	-1.22751
GO:0044260	cellular macromolecule metabolic process	0.00060566	0.0618499	148	24.3822	1995	19.1514	1.27313	-1.20866
GO:0050832|GO:0042831	defense response to fungus	0.000702112	0.0710418	7	1.15321	27	0.259192	4.44926	-1.14849
GO:0004616	phosphogluconate dehydrogenase (decarboxylating) activity	0.000753458	0.0755441	3	0.494234	4	0.0383988	12.8711	-1.1218
GO:0005534	galactose binding	0.000851204	0.0845755	5	0.823723	14	0.134396	6.12909	-1.07276
GO:0044421	extracellular region part	0.000905783	0.0891949	17	2.80066	125	1.19996	2.33396	-1.04966

## Sheet: 5x down Day 0
GO ACCESSION	GO Term	p-value	corrected p-value	Count in Selection	% Count in Selection	Count in Total	% Count in Total	ratio
GO:0022008	neurogenesis	0	0	173	12.7487	417	4.00307	3.18473
GO:0048699	generation of neurons	0	0	164	12.0855	397	3.81108	3.17115
GO:0007399	nervous system development	0	0	243	17.9071	599	5.75022	3.11417
GO:0009790|GO:0009795	embryonic development	0	0	168	12.3803	419	4.02227	3.07793
GO:0006355	regulation of transcription, DNA-dependent	0	0	192	14.1489	513	4.92464	2.87307
GO:0045449	regulation of transcription	0	0	232	17.0965	657	6.307	2.71072
GO:0030528	transcription regulator activity	0	0	219	16.1385	637	6.115	2.63917
GO:0010556	regulation of macromolecule biosynthetic process	0	0	244	17.9808	712	6.83498	2.63071
GO:0019219	regulation of nucleobase, nucleoside, nucleotide and nucleic acid metabolic process	0	0	252	18.5704	741	7.11337	2.61063
GO:0030154	cell differentiation	0	0	315	23.213	933	8.95651	2.59174
GO:0048869	cellular developmental process	0	0	344	25.35	1020	9.79169	2.58893
GO:0048513	organ development	0	0	320	23.5814	959	9.20611	2.5615
GO:0009889	regulation of biosynthetic process	0	0	245	18.0545	738	7.08457	2.54843
GO:0048731	system development	0	0	407	29.9926	1238	11.8844	2.52369
GO:0048468	cell development	0	0	264	19.4547	814	7.81415	2.48967
GO:0010468	regulation of gene expression	0	0	255	18.7915	787	7.55496	2.4873
GO:0009653	anatomical structure morphogenesis	0	0	337	24.8342	1044	10.0221	2.47795
GO:0060255	regulation of macromolecule metabolic process	0	0	266	19.6021	844	8.10214	2.41937
GO:0048856	anatomical structure development	0	0	450	33.1614	1439	13.814	2.40057
GO:0031323	regulation of cellular metabolic process	0	0	281	20.7074	917	8.80292	2.35234
GO:0019222	regulation of metabolic process	0	0	284	20.9285	958	9.19651	2.2757
GO:0007275	multicellular organismal development	0	0	467	34.4141	1586	15.2251	2.26035
GO:0032502	developmental process	0	0	512	37.7303	1820	17.4714	2.15954
GO:0032501|GO:0050874	multicellular organismal process	0	0	532	39.2041	2062	19.7946	1.98055
GO:0050794|GO:0051244	regulation of cellular process	0	0	530	39.0567	2085	20.0154	1.95134
GO:0050789|GO:0050791	regulation of biological process	0	0	547	40.3095	2219	21.3017	1.89231
GO:0065007	biological regulation	0	0	582	42.8887	2430	23.3273	1.83857
GO:0051252	regulation of RNA metabolic process	7e-45	7.652e-42	203	14.9595	579	5.55822	2.69141
GO:0003700|GO:0000130	transcription factor activity	5.265e-42	5.55002e-39	152	11.2012	376	3.60948	3.10326
GO:0032989	cellular structure morphogenesis	1.0698e-41	1.05498e-38	177	13.0435	485	4.65585	2.80152
GO:0000902|GO:0007148|GO:0045790|GO:0045791	cell morphogenesis	1.0698e-41	1.05498e-38	177	13.0435	485	4.65585	2.80152
GO:0003677	DNA binding	2.30721e-40	2.08648e-37	255	18.7915	873	8.38053	2.24227
GO:0032990	cell part morphogenesis	2.3887e-40	2.08648e-37	152	11.2012	386	3.70548	3.02287
GO:0030030	cell projection organization and biogenesis	2.3887e-40	2.08648e-37	152	11.2012	386	3.70548	3.02287
GO:0048858	cell projection morphogenesis	2.3887e-40	2.08648e-37	152	11.2012	386	3.70548	3.02287
GO:0009887	organ morphogenesis	8.7089e-40	7.39575e-37	169	12.4539	463	4.44466	2.802
GO:0045165	cell fate commitment	1.46521e-39	1.21066e-36	110	8.10612	226	2.16953	3.73635
GO:0000904	cell morphogenesis during differentiation	6.85241e-37	5.51291e-34	132	9.72734	324	3.1103	3.12746
GO:0030182	neuron differentiation	9.35655e-37	7.33453e-34	134	9.87472	333	3.1967	3.08904
GO:0007423	sensory organ development	3.25983e-36	2.49147e-33	132	9.72734	328	3.1487	3.08932
GO:0048812	neurite morphogenesis	2.94783e-35	2.14573e-32	125	9.2115	305	2.92791	3.1461
GO:0048667	neuron morphogenesis during differentiation	2.94783e-35	2.14573e-32	125	9.2115	305	2.92791	3.1461
GO:0048666	neuron development	3.75947e-35	2.67288e-32	129	9.50626	322	3.0911	3.07536
GO:0031175	neurite development	4.38253e-35	3.04505e-32	125	9.2115	306	2.93751	3.13582
GO:0003002	regionalization	2.15841e-34	1.46637e-31	142	10.4643	382	3.66708	2.85357
GO:0005634	nucleus	2.49291e-34	1.6568e-31	371	27.3397	1605	15.4075	1.77444
GO:0007389	pattern specification process	3.51816e-34	2.28844e-31	146	10.759	401	3.84948	2.79493
GO:0048523|GO:0051243	negative regulation of cellular process	1.36781e-32	8.71177e-30	162	11.9381	486	4.66545	2.55883
GO:0048519|GO:0043118	negative regulation of biological process	3.66379e-31	2.28589e-28	167	12.3066	522	5.01104	2.45589
GO:0035282	segmentation	1.57902e-29	9.65473e-27	78	5.74797	155	1.48795	3.86301
GO:0040011	locomotion	3.53206e-29	2.11729e-26	119	8.76934	318	3.0527	2.87265
GO:0051674	localization of cell	3.91724e-29	2.30302e-26	118	8.69565	314	3.0143	2.8848
GO:0016043	cellular component organization and biogenesis	4.97647e-29	2.87056e-26	396	29.182	1851	17.769	1.6423
GO:0048870	cell motility	1.14833e-28	6.50124e-26	114	8.40089	300	2.87991	2.91707
GO:0001709	cell fate determination	1.22776e-28	6.82454e-26	65	4.78998	115	1.10396	4.33889
GO:0006928	cell motion	1.33433e-28	7.28443e-26	116	8.54827	309	2.96631	2.88179
GO:0016477	cell migration	2.52024e-28	1.35173e-25	113	8.32719	298	2.86071	2.91088
GO:0005886	plasma membrane	2.82563e-28	1.48939e-25	176	12.9698	594	5.70222	2.27452
GO:0009880	embryonic pattern specification	2.35175e-27	1.2186e-24	74	5.45321	150	1.43995	3.78707
GO:0007417	central nervous system development	2.90034e-27	1.47781e-24	84	6.19013	187	1.79514	3.44826
GO:0007350	blastoderm segmentation	6.599e-27	3.30727e-24	65	4.78998	121	1.16156	4.12374
GO:0045934	negative regulation of nucleobase, nucleoside, nucleotide and nucleic acid metabolic process	7.46703e-27	3.68195e-24	80	5.89536	174	1.67035	3.52942
GO:0007409|GO:0007410	axonogenesis	7.62294e-26	3.69916e-23	89	6.55858	214	2.05433	3.19256
GO:0007411|GO:0008040	axon guidance	7.76562e-26	3.70952e-23	76	5.60059	164	1.57435	3.5574
GO:0001654|GO:0042460	eye development	8.28204e-26	3.89534e-23	98	7.22181	251	2.40952	2.9972
GO:0043565	sequence-specific DNA binding	1.02094e-25	4.72911e-23	94	6.92704	235	2.25593	3.0706
GO:0010558	negative regulation of macromolecule biosynthetic process	5.03695e-25	2.29834e-22	81	5.96905	187	1.79514	3.32511
GO:0009890	negative regulation of biosynthetic process	1.19155e-24	5.35706e-22	81	5.96905	189	1.81434	3.28993
GO:0009892	negative regulation of metabolic process	1.3535e-24	5.99695e-22	94	6.92704	242	2.32313	2.98178
GO:0031324	negative regulation of cellular metabolic process	2.97154e-24	1.29779e-21	93	6.85335	240	2.30393	2.97464
GO:0016481	negative regulation of transcription	4.84241e-24	2.08509e-21	71	5.23213	154	1.47835	3.53916
GO:0007444	imaginal disc development	5.08076e-24	2.15733e-21	125	9.2115	385	3.69588	2.49237
GO:0010605	negative regulation of macromolecule metabolic process	1.82448e-23	7.64077e-21	87	6.4112	220	2.11193	3.0357
GO:0007154	cell communication	1.36972e-22	5.65877e-20	235	17.3176	988	9.4845	1.82589
GO:0048749|GO:0007456	compound eye development	5.35893e-22	2.18443e-19	89	6.55858	238	2.28473	2.87062
GO:0010629	negative regulation of gene expression	6.85552e-22	2.75771e-19	81	5.96905	205	1.96794	3.03315
GO:0003702	RNA polymerase II transcription factor activity	1.60399e-21	6.36845e-19	91	6.70597	250	2.39992	2.79424
GO:0051253	negative regulation of RNA metabolic process	3.58134e-21	1.4037e-18	60	4.42152	127	1.21916	3.62669
GO:0005623	cell	6.6906e-21	2.5568e-18	902	66.4702	5712	54.8334	1.21222
GO:0044464	cell part	6.6906e-21	2.5568e-18	902	66.4702	5712	54.8334	1.21222
GO:0045892	negative regulation of transcription, DNA-dependent	2.55874e-20	9.65745e-18	57	4.20044	120	1.15196	3.64633
GO:0048736	appendage development	5.87871e-20	2.19174e-17	82	6.04274	222	2.13113	2.83546
GO:0005515|GO:0045308	protein binding	6.2204e-20	2.29119e-17	345	25.4237	1713	16.4443	1.54605
GO:0007560|GO:0007452	imaginal disc morphogenesis	8.59572e-20	3.12841e-17	91	6.70597	263	2.52472	2.65612
GO:0048598|GO:0048828	embryonic morphogenesis	9.41499e-20	3.38628e-17	70	5.15844	173	1.66075	3.1061
GO:0003676	nucleic acid binding	1.2943e-19	4.60108e-17	349	25.7185	1746	16.7611	1.53442
GO:0006357	regulation of transcription from RNA polymerase II promoter	4.25767e-19	1.49615e-16	70	5.15844	177	1.69915	3.0359
GO:0048737	imaginal disc-derived appendage development	5.11997e-19	1.77871e-16	80	5.89536	220	2.11193	2.79145
GO:0035107	appendage morphogenesis	1.49204e-18	5.12523e-16	79	5.82167	219	2.10233	2.76915
GO:0009791	post-embryonic development	1.52056e-18	5.16514e-16	121	8.91673	419	4.02227	2.21684
GO:0007165	signal transduction	2.00847e-18	6.74754e-16	187	13.7804	778	7.46856	1.84512
GO:0048646	anatomical structure formation	2.04115e-18	6.78279e-16	79	5.82167	220	2.11193	2.75656
GO:0050793	regulation of developmental process	2.46032e-18	8.08778e-16	115	8.47458	391	3.75348	2.25779
GO:0007517	muscle development	2.76426e-18	8.99027e-16	69	5.08475	178	1.70875	2.97572
GO:0005575|GO:0008372	cellular_component	6.13227e-18	1.97342e-15	1074	79.1452	7233	69.4346	1.13985
GO:0004871	signal transducer activity	6.4756e-18	2.04094e-15	147	10.8327	563	5.40463	2.00434
GO:0060089	molecular transducer activity	6.4756e-18	2.04094e-15	147	10.8327	563	5.40463	2.00434
GO:0035114	imaginal disc-derived appendage morphogenesis	1.23473e-17	3.85183e-15	77	5.67428	217	2.08313	2.72392
GO:0003704	specific RNA polymerase II transcription factor activity	1.90293e-17	5.87638e-15	40	2.94768	73	0.700778	4.2063
GO:0044459	plasma membrane part	2.68684e-17	8.21417e-15	105	7.73766	352	3.37909	2.28986
GO:0007166	cell surface receptor linked signal transduction	2.88769e-17	8.7408e-15	128	9.43257	470	4.51186	2.09062
GO:0048592|GO:0048748	eye morphogenesis	3.12515e-17	9.36681e-15	72	5.30582	198	1.90074	2.79145
GO:0048518|GO:0043119	positive regulation of biological process	8.05779e-17	2.39166e-14	104	7.66396	352	3.37909	2.26805
GO:0007422	peripheral nervous system development	1.41553e-16	4.1611e-14	42	3.09506	83	0.796775	3.88449
GO:0007420	brain development	1.55586e-16	4.53004e-14	47	3.46352	101	0.969569	3.57223
GO:0016564	transcription repressor activity	1.80188e-16	5.19687e-14	48	3.53721	105	1.00797	3.50925
GO:0005488	binding	2.445e-16	6.98581e-14	842	62.0486	5396	51.7999	1.19785
GO:0048813	dendrite morphogenesis	2.6686e-16	7.48476e-14	53	3.90567	125	1.19996	3.25483
GO:0016358	dendrite development	2.6686e-16	7.48476e-14	53	3.90567	125	1.19996	3.25483
GO:0002009	morphogenesis of an epithelium	5.13034e-16	1.42585e-13	67	4.93736	185	1.77594	2.78013
GO:0048522|GO:0051242	positive regulation of cellular process	2.02101e-15	5.5663e-13	92	6.77966	307	2.94711	2.30045
GO:0007552|GO:0046698|GO:0046699	metamorphosis	3.00657e-15	8.20683e-13	101	7.44289	354	3.39829	2.19019
GO:0002165	instar larval or pupal development	4.07821e-15	1.10335e-12	110	8.10612	402	3.85908	2.10053
GO:0009886	post-embryonic morphogenesis	4.76397e-15	1.27757e-12	98	7.22181	341	3.2735	2.20615
GO:0007059	chromosome segregation	6.34387e-15	1.68647e-12	48	3.53721	113	1.08477	3.26081
GO:0045595	regulation of cell differentiation	1.1768e-14	3.10146e-12	44	3.24245	99	0.95037	3.41177
GO:0001708	cell fate specification	1.25696e-14	3.28441e-12	32	2.35814	57	0.547183	4.30961
GO:0001745	compound eye morphogenesis	1.40051e-14	3.6285e-12	65	4.78998	187	1.79514	2.6683
GO:0035287	head segmentation	1.41824e-14	3.64356e-12	19	1.40015	22	0.211193	6.6297
GO:0051301	cell division	1.55159e-14	3.95292e-12	62	4.5689	174	1.67035	2.7353
GO:0048707	instar larval or pupal morphogenesis	1.68593e-14	4.25967e-12	96	7.07443	337	3.2351	2.18678
GO:0014016	neuroblast differentiation	3.04272e-14	7.62472e-12	21	1.54753	27	0.259192	5.97061
GO:0007476	imaginal disc-derived wing morphogenesis	3.79547e-14	9.43369e-12	66	4.86367	195	1.87194	2.5982
GO:0007507|GO:0007511	heart development	4.4709e-14	1.10229e-11	35	2.57922	69	0.662379	3.89387
GO:0035220	wing disc development	4.59788e-14	1.12453e-11	79	5.82167	257	2.46712	2.3597
GO:0007365	periodic partitioning	6.00412e-14	1.4568e-11	25	1.8423	38	0.364788	5.05032
GO:0007472	wing disc morphogenesis	6.60819e-14	1.59074e-11	66	4.86367	197	1.89114	2.57182
GO:0003006	reproductive developmental process	7.54439e-14	1.80192e-11	37	2.7266	77	0.739176	3.6887
GO:0010604	positive regulation of macromolecule metabolic process	8.81104e-14	2.08814e-11	51	3.75829	132	1.26716	2.96592
GO:0010557	positive regulation of macromolecule biosynthetic process	1.01532e-13	2.38771e-11	48	3.53721	120	1.15196	3.0706
GO:0007424	open tracheal system development	1.41179e-13	3.29473e-11	59	4.34783	168	1.61275	2.69591
GO:0045935	positive regulation of nucleobase, nucleoside, nucleotide and nucleic acid metabolic process	1.55237e-13	3.58592e-11	46	3.38983	113	1.08477	3.12494
GO:0045941	positive regulation of transcription	1.56002e-13	3.58592e-11	45	3.31614	109	1.04637	3.16919
GO:0007155	cell adhesion	1.61154e-13	3.67669e-11	58	4.27413	164	1.57435	2.71486
GO:0000003|GO:0019952|GO:0050876	reproduction	1.79467e-13	4.06418e-11	155	11.4223	676	6.48939	1.76014
GO:0010628	positive regulation of gene expression	4.99216e-13	1.1222e-10	45	3.31614	112	1.07517	3.0843
GO:0004872	receptor activity	6.69297e-13	1.49355e-10	112	8.2535	442	4.24306	1.94517
GO:0008270	zinc ion binding	7.78115e-13	1.7238e-10	187	13.7804	879	8.43813	1.63311
GO:0007610	behavior	9.77305e-13	2.1495e-10	91	6.70597	332	3.1871	2.1041
GO:0045893	positive regulation of transcription, DNA-dependent	1.06238e-12	2.31993e-10	35	2.57922	75	0.719977	3.58236
GO:0014017	neuroblast fate commitment	1.10347e-12	2.39257e-10	19	1.40015	25	0.239992	5.83413
GO:0051254	positive regulation of RNA metabolic process	1.72583e-12	3.71563e-10	35	2.57922	76	0.729577	3.53523
GO:0051276|GO:0007001|GO:0051277	chromosome organization and biogenesis	2.13853e-12	4.57194e-10	100	7.3692	384	3.68628	1.99909
GO:0043226	organelle	2.23869e-12	4.75285e-10	524	38.6146	3164	30.3734	1.27133
GO:0007369	gastrulation	2.70751e-12	5.70852e-10	32	2.35814	66	0.63358	3.72194
GO:0045596	negative regulation of cell differentiation	3.32027e-12	6.95251e-10	33	2.43183	70	0.671979	3.61892
GO:0022610	biological adhesion	3.71856e-12	7.73356e-10	58	4.27413	175	1.67995	2.54421
GO:0007049	cell cycle	3.82558e-12	7.90235e-10	117	8.62196	481	4.61745	1.86726
GO:0048729	tissue morphogenesis	6.24864e-12	1.2821e-09	34	2.50553	75	0.719977	3.48001
GO:0007379	segment specification	6.90169e-12	1.40665e-09	21	1.54753	32	0.30719	5.0377
GO:0048859	formation of anatomical boundary	7.10778e-12	1.43906e-09	25	1.8423	44	0.422386	4.36164
GO:0043229	intracellular organelle	7.68437e-12	1.54556e-09	520	38.3198	3156	30.2966	1.26482
GO:0031325	positive regulation of cellular metabolic process	1.22805e-11	2.45383e-09	54	3.97937	161	1.54555	2.57472
GO:0016568	chromatin modification	1.52891e-11	3.03516e-09	42	3.09506	109	1.04637	2.95791
GO:0009893	positive regulation of metabolic process	1.61391e-11	3.18324e-09	54	3.97937	162	1.55515	2.55883
GO:0051093	negative regulation of developmental process	1.67749e-11	3.28744e-09	52	3.83198	153	1.46875	2.609
GO:0022414	reproductive process	1.77795e-11	3.46211e-09	58	4.27413	181	1.73754	2.45987
GO:0007398	ectoderm development	2.22642e-11	4.30796e-09	33	2.43183	74	0.710377	3.4233
GO:0007292	female gamete generation	3.62922e-11	6.96516e-09	101	7.44289	407	3.90707	1.90498
GO:0007380	specification of segmental identity, head	3.64527e-11	6.96516e-09	13	0.957996	14	0.134396	7.12817
GO:0007400|GO:0007408|GO:0043347|GO:0043348	neuroblast fate determination	3.80628e-11	7.13984e-09	17	1.25276	23	0.220793	5.67393
GO:0048645	organ formation	3.80675e-11	7.13984e-09	22	1.62122	37	0.355189	4.5644
GO:0010160|GO:0048862	formation of organ boundary	3.80675e-11	7.13984e-09	22	1.62122	37	0.355189	4.5644
GO:0009891	positive regulation of biosynthetic process	4.63614e-11	8.64239e-09	49	3.61091	143	1.37276	2.63041
GO:0009888	tissue development	4.72657e-11	8.75758e-09	70	5.15844	244	2.34233	2.20227
GO:0007156	homophilic cell adhesion	5.84199e-11	1.07591e-08	18	1.32646	26	0.249592	5.3145
GO:0048477|GO:0009993|GO:0048157	oogenesis	7.84496e-11	1.43614e-08	99	7.2955	401	3.84948	1.89519
GO:0042067	establishment of ommatidial polarity	9.24376e-11	1.67218e-08	25	1.8423	48	0.460785	3.99817
GO:0008038	neuron recognition	9.24376e-11	1.67218e-08	25	1.8423	48	0.460785	3.99817
GO:0035214	eye-antennal disc development	9.66201e-11	1.73756e-08	27	1.98968	55	0.527983	3.76846
GO:0048732	gland development	1.00551e-10	1.79767e-08	54	3.97937	169	1.62235	2.45284
GO:0007548	sex differentiation	1.20225e-10	2.13692e-08	28	2.06338	59	0.566382	3.64308
GO:0001700	embryonic development via the syncytial blastoderm	1.54978e-10	2.7387e-08	53	3.90567	166	1.59355	2.45093
GO:0009792	embryonic development ending in birth or egg hatching	1.65321e-10	2.89197e-08	54	3.97937	171	1.64155	2.42416
GO:0008037	cell recognition	1.65543e-10	2.89197e-08	25	1.8423	49	0.470385	3.91658
GO:0035295	tube development	1.67271e-10	2.90555e-08	44	3.24245	125	1.19996	2.70213
GO:0007419	ventral cord development	1.77617e-10	3.06783e-08	19	1.40015	30	0.287991	4.86178
GO:0001738	morphogenesis of a polarized epithelium	1.84228e-10	3.16416e-08	32	2.35814	75	0.719977	3.2753
GO:0035289	posterior head segmentation	2.40621e-10	4.10962e-08	13	0.957996	15	0.143995	6.65296
GO:0007164	establishment of tissue polarity	2.51428e-10	4.22341e-08	30	2.21076	68	0.652779	3.38669
GO:0001736	establishment of planar polarity	2.51428e-10	4.22341e-08	30	2.21076	68	0.652779	3.38669
GO:0006338	chromatin remodeling	2.51428e-10	4.22341e-08	30	2.21076	68	0.652779	3.38669
GO:0043227	membrane-bounded organelle	3.15043e-10	5.26308e-08	425	31.3191	2542	24.4024	1.28344
GO:0007447	imaginal disc pattern formation	3.49717e-10	5.8106e-08	37	2.7266	97	0.93117	2.92815
GO:0016337	cell-cell adhesion	3.71645e-10	6.14155e-08	26	1.91599	54	0.518383	3.69609
GO:0006323	DNA packaging	3.73767e-10	6.14342e-08	36	2.65291	93	0.892771	2.97155
GO:0046914	transition metal ion binding	3.83193e-10	6.26466e-08	194	14.2962	985	9.4557	1.51192
GO:0043231	intracellular membrane-bounded organelle	3.98768e-10	6.46489e-08	424	31.2454	2539	24.3736	1.28193
GO:0022402	cell cycle process	3.9967e-10	6.46489e-08	102	7.51658	429	4.11827	1.82518
GO:0030707	ovarian follicle cell development	5.47148e-10	8.80386e-08	54	3.97937	176	1.68955	2.35529
GO:0048565	gut development	5.63255e-10	9.00171e-08	29	2.13707	66	0.63358	3.373
GO:0007498	mesoderm development	5.65333e-10	9.00171e-08	35	2.57922	90	0.863972	2.9853
GO:0000122	negative regulation of transcription from RNA polymerase II promoter	6.18219e-10	9.79279e-08	26	1.91599	55	0.527983	3.62889
GO:0007346	regulation of mitotic cell cycle	7.49249e-10	1.18072e-07	36	2.65291	95	0.911971	2.90899
GO:0016566	specific transcriptional repressor activity	8.04722e-10	1.26163e-07	20	1.47384	35	0.335989	4.38657
GO:0042659	regulation of cell fate specification	1.23657e-09	1.92878e-07	15	1.10538	21	0.201594	5.48321
GO:0031226	intrinsic to plasma membrane	1.40884e-09	2.18633e-07	58	4.27413	200	1.91994	2.22618
GO:0005887	integral to plasma membrane	1.74053e-09	2.68744e-07	57	4.20044	196	1.88154	2.23245
GO:0019953	sexual reproduction	1.83822e-09	2.824e-07	125	9.2115	575	5.51982	1.6688
GO:0048332	mesoderm morphogenesis	1.89584e-09	2.89796e-07	17	1.25276	27	0.259192	4.83335
GO:0035215	genital disc development	1.9254e-09	2.92851e-07	18	1.32646	30	0.287991	4.6059
GO:0007219|GO:0030179	Notch signaling pathway	1.95372e-09	2.95687e-07	22	1.62122	43	0.412787	3.92751
GO:0051726|GO:0000074	regulation of cell cycle	2.19737e-09	3.30924e-07	48	3.53721	153	1.46875	2.40831
GO:0004888	transmembrane receptor activity	2.8841e-09	4.32217e-07	91	6.70597	381	3.65748	1.83349
GO:0030054	cell junction	4.74361e-09	7.07419e-07	34	2.50553	92	0.883172	2.83696
GO:0007431	salivary gland development	5.196e-09	7.67397e-07	46	3.38983	147	1.41115	2.40217
GO:0035272	exocrine system development	5.196e-09	7.67397e-07	46	3.38983	147	1.41115	2.40217
GO:0035239	tube morphogenesis	5.38062e-09	7.90843e-07	38	2.80029	110	1.05597	2.65188
GO:0007455	eye-antennal disc morphogenesis	5.63149e-09	8.23755e-07	20	1.47384	38	0.364788	4.04026
GO:0045944	positive regulation of transcription from RNA polymerase II promoter	5.88942e-09	8.57383e-07	22	1.62122	45	0.431986	3.75295
GO:0010564	regulation of cell cycle process	6.30103e-09	9.12958e-07	26	1.91599	60	0.575982	3.32648
GO:0035051	cardiac cell differentiation	6.86434e-09	9.89884e-07	14	1.03169	20	0.191994	5.37354
GO:0007351	tripartite regional subdivision	9.122e-09	1.30316e-06	25	1.8423	57	0.547183	3.36688
GO:0008595	determination of anterior/posterior axis, embryo	9.122e-09	1.30316e-06	25	1.8423	57	0.547183	3.36688
GO:0016318	ommatidial rotation	9.29749e-09	1.31593e-06	16	1.17907	26	0.249592	4.724
GO:0001707	mesoderm formation	9.29749e-09	1.31593e-06	16	1.17907	26	0.249592	4.724
GO:0000070|GO:0016359	mitotic sister chromatid segregation	9.90809e-09	1.39589e-06	22	1.62122	46	0.441586	3.67137
GO:0007276|GO:0009552	gamete generation	1.08146e-08	1.51662e-06	120	8.84304	561	5.38543	1.64203
GO:0008134	transcription factor binding	1.10692e-08	1.54523e-06	32	2.35814	86	0.825574	2.85637
GO:0035218	leg disc development	1.17165e-08	1.62815e-06	23	1.69492	50	0.479985	3.53119
GO:0007626	locomotory behavior	1.22766e-08	1.69827e-06	44	3.24245	141	1.35356	2.3955
GO:0045137	development of primary sexual characteristics	1.28261e-08	1.7663e-06	19	1.40015	36	0.345589	4.05148
GO:0000578	embryonic axis specification	1.46245e-08	2.00493e-06	27	1.98968	66	0.63358	3.14038
GO:0046530|GO:0007467	photoreceptor cell differentiation	1.54127e-08	2.10354e-06	40	2.94768	123	1.18076	2.49642
GO:0043169	cation binding	1.55327e-08	2.11051e-06	223	16.4333	1219	11.702	1.40431
GO:0000819	sister chromatid segregation	1.63506e-08	2.2118e-06	22	1.62122	47	0.451186	3.59325
GO:0001704	formation of primary germ layer	2.00635e-08	2.70211e-06	16	1.17907	27	0.259192	4.54903
GO:0009952	anterior/posterior pattern formation	2.27831e-08	3.05491e-06	42	3.09506	134	1.28636	2.40606
GO:0010454	negative regulation of cell fate commitment	2.50735e-08	3.31836e-06	12	0.884304	16	0.153595	5.75737
GO:0010453	regulation of cell fate commitment	2.50735e-08	3.31836e-06	12	0.884304	16	0.153595	5.75737
GO:0009996	negative regulation of cell fate specification	2.50735e-08	3.31836e-06	12	0.884304	16	0.153595	5.75737
GO:0051179	localization	2.89709e-08	3.81765e-06	308	22.6971	1803	17.3082	1.31135
GO:0046872	metal ion binding	3.49962e-08	4.59183e-06	227	16.7281	1257	12.0668	1.38629
GO:0007474	imaginal disc-derived wing vein specification	3.55481e-08	4.64432e-06	17	1.25276	31	0.29759	4.20969
GO:0032583	regulation of gene-specific transcription	4.06846e-08	5.29278e-06	19	1.40015	38	0.364788	3.83825
GO:0035222	wing disc pattern formation	4.5051e-08	5.83597e-06	27	1.98968	69	0.662379	3.00384
GO:0006996	organelle organization and biogenesis	4.97794e-08	6.4213e-06	211	15.549	1156	11.0972	1.40116
GO:0048546	digestive tract morphogenesis	5.12451e-08	6.58259e-06	20	1.47384	42	0.403187	3.65547
GO:0045132	meiotic chromosome segregation	6.61758e-08	8.46491e-06	22	1.62122	50	0.479985	3.37766
GO:0001751	compound eye photoreceptor cell differentiation	6.69002e-08	8.52193e-06	36	2.65291	110	1.05597	2.51231
GO:0007088	regulation of mitosis	6.96922e-08	8.84074e-06	19	1.40015	39	0.374388	3.73983
GO:0048608	reproductive structure development	8.07353e-08	1.01573e-05	16	1.17907	29	0.278391	4.23531
GO:0008406	gonad development	8.07353e-08	1.01573e-05	16	1.17907	29	0.278391	4.23531
GO:0022403	cell cycle phase	8.63239e-08	1.08159e-05	86	6.33751	378	3.62868	1.7465
GO:0007143	female meiosis	1.05311e-07	1.3141e-05	24	1.76861	59	0.566382	3.12264
GO:0007010	cytoskeleton organization and biogenesis	1.06977e-07	1.32947e-05	119	8.76934	577	5.53902	1.58319
GO:0001754	eye photoreceptor cell differentiation	1.1213e-07	1.38786e-05	36	2.65291	112	1.07517	2.46744
GO:0016331	morphogenesis of embryonic epithelium	1.21951e-07	1.50334e-05	34	2.50553	103	0.988768	2.53399
GO:0016563|GO:0003710	transcription activator activity	1.26046e-07	1.54757e-05	30	2.21076	85	0.815974	2.70935
GO:0005912	adherens junction	1.27832e-07	1.56323e-05	27	1.98968	72	0.691178	2.87868
GO:0000278	mitotic cell cycle	1.46461e-07	1.78389e-05	75	5.5269	319	3.0623	1.80482
GO:0065008	regulation of biological quality	1.51033e-07	1.83229e-05	122	8.99042	599	5.75022	1.56349
GO:0044448	cell cortex part	1.55479e-07	1.87876e-05	22	1.62122	52	0.499184	3.24775
GO:0007439	ectodermal gut development	1.90937e-07	2.27132e-05	19	1.40015	41	0.393587	3.5574
GO:0042063	gliogenesis	1.90937e-07	2.27132e-05	19	1.40015	41	0.393587	3.5574
GO:0048567	ectodermal gut morphogenesis	1.90937e-07	2.27132e-05	19	1.40015	41	0.393587	3.5574
GO:0048547	gut morphogenesis	1.90937e-07	2.27132e-05	19	1.40015	41	0.393587	3.5574
GO:0000910|GO:0007104|GO:0016288	cytokinesis	1.93866e-07	2.29529e-05	29	2.13707	82	0.787175	2.71486
GO:0008356	asymmetric cell division	1.94979e-07	2.29529e-05	26	1.91599	69	0.662379	2.89259
GO:0022836	gated channel activity	1.95205e-07	2.29529e-05	37	2.7266	119	1.14236	2.38681
GO:0007469	antennal development	2.17136e-07	2.54339e-05	13	0.957996	21	0.201594	4.75211
GO:0005911	intercellular junction	2.31102e-07	2.69665e-05	23	1.69492	57	0.547183	3.09753
GO:0022607	cellular component assembly	2.45044e-07	2.84846e-05	52	3.83198	196	1.88154	2.03662
GO:0005694	chromosome	2.57657e-07	2.98373e-05	80	5.89536	352	3.37909	1.74466
GO:0007163|GO:0030012|GO:0030467	establishment and/or maintenance of cell polarity	2.84292e-07	3.27974e-05	35	2.57922	111	1.06557	2.42052
GO:0051128	regulation of cellular component organization and biogenesis	3.3503e-07	3.85056e-05	60	4.42152	241	2.31353	1.91116
GO:0045202	synapse	3.37012e-07	3.85882e-05	27	1.98968	75	0.719977	2.76354
GO:0022612	gland morphogenesis	3.45792e-07	3.92992e-05	22	1.62122	54	0.518383	3.12746
GO:0007435	salivary gland morphogenesis	3.45792e-07	3.92992e-05	22	1.62122	54	0.518383	3.12746
GO:0007354	zygotic determination of anterior/posterior axis, embryo	3.47525e-07	3.93499e-05	15	1.10538	28	0.268791	4.11241
GO:0051321	meiotic cell cycle	4.02807e-07	4.54412e-05	38	2.80029	127	1.21916	2.2969
GO:0007367	segment polarity determination	4.16702e-07	4.68358e-05	14	1.03169	25	0.239992	4.29884
GO:0005622	intracellular	4.49938e-07	5.03142e-05	646	47.605	4314	41.4131	1.14952
GO:0003682	chromatin binding	4.52587e-07	5.03142e-05	24	1.76861	63	0.604781	2.92438
GO:0042461|GO:0046531	photoreceptor cell development	4.52587e-07	5.03142e-05	24	1.76861	63	0.604781	2.92438
GO:0008407	bristle morphogenesis	4.82236e-07	5.34161e-05	19	1.40015	43	0.412787	3.39194
GO:0007519|GO:0048637	skeletal muscle development	5.26421e-07	5.80999e-05	30	2.21076	90	0.863972	2.55883
GO:0000087	M phase of mitotic cell cycle	5.57212e-07	6.12769e-05	34	2.50553	109	1.04637	2.3945
GO:0007126	meiosis	6.02126e-07	6.57432e-05	36	2.65291	119	1.14236	2.3223
GO:0051327	M phase of meiotic cell cycle	6.02126e-07	6.57432e-05	36	2.65291	119	1.14236	2.3223
GO:0007167	enzyme linked receptor protein signaling pathway	6.25615e-07	6.78484e-05	40	2.94768	139	1.33436	2.20906
GO:0046667	compound eye retinal cell programmed cell death	6.28065e-07	6.78484e-05	7	0.515844	7	0.0671979	7.67649
GO:0006267	pre-replicative complex assembly	6.28065e-07	6.78484e-05	7	0.515844	7	0.0671979	7.67649
GO:0000793	condensed chromosome	6.33371e-07	6.81807e-05	15	1.10538	29	0.278391	3.9706
GO:0007522	visceral muscle development	6.48598e-07	6.95748e-05	8	0.589536	9	0.0863972	6.82355
GO:0008544	epidermis development	7.3186e-07	7.82231e-05	22	1.62122	56	0.537583	3.01576
GO:0009948	anterior/posterior axis specification	7.34337e-07	7.82231e-05	35	2.57922	115	1.10396	2.33632
GO:0043167	ion binding	7.41186e-07	7.86786e-05	227	16.7281	1304	12.518	1.33632
GO:0007432	salivary gland boundary specification	8.3012e-07	8.78141e-05	10	0.73692	14	0.134396	5.48321
GO:0004714	transmembrane receptor protein tyrosine kinase activity	9.46912e-07	9.98235e-05	13	0.957996	23	0.220793	4.33889
GO:0007442	hindgut morphogenesis	9.84052e-07	0.000103382	17	1.25276	37	0.355189	3.52704
GO:0010623	developmental programmed cell death	1.0288e-06	0.000107713	11	0.810612	17	0.163195	4.96714
GO:0000279	M phase	1.07709e-06	0.000112384	79	5.82167	358	3.43669	1.69397
GO:0019827	stem cell maintenance	1.13421e-06	0.000117145	19	1.40015	45	0.431986	3.24119
GO:0048864	stem cell development	1.13421e-06	0.000117145	19	1.40015	45	0.431986	3.24119
GO:0048863	stem cell differentiation	1.13421e-06	0.000117145	19	1.40015	45	0.431986	3.24119
GO:0007478	leg disc morphogenesis	1.37944e-06	0.000141993	16	1.17907	34	0.32639	3.61247
GO:0055057	neuroblast division	1.45313e-06	0.000149077	14	1.03169	27	0.259192	3.9804
GO:0022416	bristle development	1.48078e-06	0.000151405	22	1.62122	58	0.556782	2.91177
GO:0042462	eye photoreceptor cell development	1.58877e-06	0.000161368	21	1.54753	54	0.518383	2.9853
GO:0042051	compound eye photoreceptor development	1.58877e-06	0.000161368	21	1.54753	54	0.518383	2.9853
GO:0000775	chromosome, centromeric region	1.66609e-06	0.000168425	20	1.47384	50	0.479985	3.0706
GO:0035110	leg morphogenesis	1.66928e-06	0.000168425	18	1.32646	42	0.403187	3.28993
GO:0008045	motor axon guidance	1.90036e-06	0.00019111	15	1.10538	31	0.29759	3.71443
GO:0016198	axon choice point recognition	2.15183e-06	0.00021569	12	0.884304	21	0.201594	4.38657
GO:0022803	passive transmembrane transporter activity	2.32934e-06	0.000230872	48	3.53721	188	1.80474	1.95996
GO:0015267|GO:0015249|GO:0015268	channel activity	2.32934e-06	0.000230872	48	3.53721	188	1.80474	1.95996
GO:0051303	establishment of chromosome localization	2.3335e-06	0.000230872	11	0.810612	18	0.172794	4.69119
GO:0050000	chromosome localization	2.3335e-06	0.000230872	11	0.810612	18	0.172794	4.69119
GO:0007267	cell-cell signaling	2.39119e-06	0.000235817	54	3.97937	221	2.12153	1.8757
GO:0006342|GO:0016440	chromatin silencing	2.44068e-06	0.000239154	17	1.25276	39	0.374388	3.34616
GO:0045814	negative regulation of gene expression, epigenetic	2.44068e-06	0.000239154	17	1.25276	39	0.374388	3.34616
GO:0035108	limb morphogenesis	2.52395e-06	0.000245738	18	1.32646	43	0.412787	3.21342
GO:0060173	limb development	2.52395e-06	0.000245738	18	1.32646	43	0.412787	3.21342
GO:0019199	transmembrane receptor protein kinase activity	2.55874e-06	0.000248334	14	1.03169	28	0.268791	3.83825
GO:0031497	chromatin assembly	2.56754e-06	0.0002484	23	1.69492	64	0.61438	2.75874
GO:0007169	transmembrane receptor protein tyrosine kinase signaling pathway	2.64233e-06	0.000254829	32	2.35814	106	1.01757	2.31743
GO:0005261|GO:0015281|GO:0015338	cation channel activity	2.72463e-06	0.00026194	34	2.50553	116	1.11356	2.25001
GO:0051233	spindle midzone	2.86997e-06	0.000272486	8	0.589536	10	0.0959969	6.14119
GO:0035225	determination of genital disc primordium	2.86997e-06	0.000272486	8	0.589536	10	0.0959969	6.14119
GO:0007445	determination of imaginal disc primordium	2.86997e-06	0.000272486	8	0.589536	10	0.0959969	6.14119
GO:0007482	haltere development	2.86997e-06	0.000272486	8	0.589536	10	0.0959969	6.14119
GO:0007480	imaginal disc-derived leg morphogenesis	3.14806e-06	0.000297962	15	1.10538	32	0.30719	3.59836
GO:0051052	regulation of DNA metabolic process	3.33984e-06	0.000315139	13	0.957996	25	0.239992	3.99178
GO:0014706	striated muscle development	4.04741e-06	0.000379561	31	2.28445	103	0.988768	2.3104
GO:0040029	regulation of gene expression, epigenetic	4.04741e-06	0.000379561	31	2.28445	103	0.988768	2.3104
GO:0000796|GO:0005676|GO:0008620	condensin complex	4.45437e-06	0.000413916	7	0.515844	8	0.0767975	6.71693
GO:0046666	retinal cell programmed cell death	4.45437e-06	0.000413916	7	0.515844	8	0.0767975	6.71693
GO:0007366	periodic partitioning by pair rule gene	4.45437e-06	0.000413916	7	0.515844	8	0.0767975	6.71693
GO:0007391	dorsal closure	4.54476e-06	0.000421036	28	2.06338	89	0.854373	2.41508
GO:0005216	ion channel activity	4.59589e-06	0.000422435	45	3.31614	176	1.68955	1.96274
GO:0022407	regulation of cell-cell adhesion	4.60183e-06	0.000422435	9	0.663228	13	0.124796	5.3145
GO:0010002	cardioblast differentiation	4.60183e-06	0.000422435	9	0.663228	13	0.124796	5.3145
GO:0009966	regulation of signal transduction	4.61514e-06	0.000422435	67	4.93736	300	2.87991	1.71442
GO:0008039	synaptic target recognition	4.83996e-06	0.000441691	6	0.442152	6	0.0575982	7.67649
GO:0016360	sensory organ precursor cell fate determination	4.8891e-06	0.000444848	11	0.810612	19	0.182394	4.44429
GO:0045466	R7 cell differentiation	5.07955e-06	0.000460804	15	1.10538	33	0.31679	3.48931
GO:0048333	mesodermal cell differentiation	5.17667e-06	0.000465472	10	0.73692	16	0.153595	4.79781
GO:0001710	mesodermal cell fate commitment	5.17667e-06	0.000465472	10	0.73692	16	0.153595	4.79781
GO:0007525	somatic muscle development	5.17667e-06	0.000465472	10	0.73692	16	0.153595	4.79781
GO:0055059	asymmetric neuroblast division	5.88494e-06	0.000527605	13	0.957996	26	0.249592	3.83825
GO:0007067	mitosis	6.29613e-06	0.000562819	31	2.28445	105	1.00797	2.26639
GO:0050767	regulation of neurogenesis	6.7722e-06	0.000603611	20	1.47384	54	0.518383	2.84315
GO:0030031	cell projection biogenesis	7.25798e-06	0.000645029	22	1.62122	63	0.604781	2.68068
GO:0008052	sensory organ boundary specification	7.69257e-06	0.000681669	12	0.884304	23	0.220793	4.00513
GO:0035109	imaginal disc-derived limb morphogenesis	8.00069e-06	0.000706924	15	1.10538	34	0.32639	3.38669
GO:0044427	chromosomal part	8.19704e-06	0.000722186	66	4.86367	299	2.87031	1.69448
GO:0007096	regulation of exit from mitosis	9.31475e-06	0.000815957	8	0.589536	11	0.105597	5.5829
GO:0035216	haltere disc development	9.31475e-06	0.000815957	8	0.589536	11	0.105597	5.5829
GO:0008227	amine receptor activity	9.58588e-06	0.000834923	11	0.810612	20	0.191994	4.22207
GO:0007280	pole cell migration	9.58588e-06	0.000834923	11	0.810612	20	0.191994	4.22207
GO:0045179	apical cortex	1.00002e-05	0.000868534	13	0.957996	27	0.259192	3.69609
GO:0022838	substrate specific channel activity	1.01144e-05	0.000875968	45	3.31614	181	1.73754	1.90852
GO:0051310	metaphase plate congression	1.11022e-05	0.000958798	10	0.73692	17	0.163195	4.51558
GO:0003712	transcription cofactor activity	1.12061e-05	0.000965044	21	1.54753	60	0.575982	2.68677
GO:0007635	chemosensory behavior	1.12765e-05	0.000968377	27	1.98968	88	0.844773	2.35529
GO:0006259	DNA metabolic process	1.16938e-05	0.0010014	47	3.46352	193	1.85274	1.8694
GO:0031507	heterochromatin formation	1.20545e-05	0.00102941	17	1.25276	43	0.412787	3.03489
GO:0008587	imaginal disc-derived wing margin morphogenesis	1.24401e-05	0.00105938	16	1.17907	39	0.374388	3.14933
GO:0042048	olfactory behavior	1.37018e-05	0.00116358	26	1.91599	84	0.806374	2.37606
GO:0007450	dorsal/ventral pattern formation, imaginal disc	1.43919e-05	0.00121544	19	1.40015	52	0.499184	2.80487
GO:0046552	photoreceptor cell fate commitment	1.43919e-05	0.00121544	19	1.40015	52	0.499184	2.80487
GO:0005813	centrosome	1.5935e-05	0.00134205	18	1.32646	48	0.460785	2.87868
GO:0030534	adult behavior	1.66009e-05	0.00139428	25	1.8423	80	0.767975	2.3989
GO:0022603	regulation of anatomical structure morphogenesis	1.69935e-05	0.00142335	37	2.7266	141	1.35356	2.0144
GO:0048568	embryonic organ development	1.72801e-05	0.00143804	17	1.25276	44	0.422386	2.96592
GO:0048730	epidermis morphogenesis	1.72801e-05	0.00143804	17	1.25276	44	0.422386	2.96592
GO:0045177	apical part of cell	1.731e-05	0.00143804	20	1.47384	57	0.547183	2.69351
GO:0007449	proximal/distal pattern formation, imaginal disc	1.77633e-05	0.00145684	11	0.810612	21	0.201594	4.02102
GO:0007362	terminal region determination	1.77633e-05	0.00145684	11	0.810612	21	0.201594	4.02102
GO:0007513	pericardial cell differentiation	1.77746e-05	0.00145684	7	0.515844	9	0.0863972	5.9706
GO:0005656	pre-replicative complex	1.77746e-05	0.00145684	7	0.515844	9	0.0863972	5.9706
GO:0035288	anterior head segmentation	1.77746e-05	0.00145684	7	0.515844	9	0.0863972	5.9706
GO:0008586	imaginal disc-derived wing vein morphogenesis	1.80837e-05	0.00147821	14	1.03169	32	0.30719	3.35847
GO:0008258	head involution	1.8245e-05	0.00148742	16	1.17907	40	0.383988	3.0706
GO:0051053	negative regulation of DNA metabolic process	2.20631e-05	0.00179391	10	0.73692	18	0.172794	4.26472
GO:0048747	muscle fiber development	2.22348e-05	0.00179831	22	1.62122	67	0.643179	2.52064
GO:0005819	spindle	2.22348e-05	0.00179831	22	1.62122	67	0.643179	2.52064
GO:0016055|GO:0007222	Wnt receptor signaling pathway	2.32218e-05	0.00187317	20	1.47384	58	0.556782	2.64707
GO:0051094	positive regulation of developmental process	2.41145e-05	0.00194006	23	1.69492	72	0.691178	2.45221
GO:0010001|GO:0007404|GO:0043360	glial cell differentiation	2.47403e-05	0.00198519	8	0.589536	12	0.115196	5.11766
GO:0042675|GO:0042674	compound eye cone cell differentiation	2.51795e-05	0.00200464	9	0.663228	15	0.143995	4.6059
GO:0035290	trunk segmentation	2.51795e-05	0.00200464	9	0.663228	15	0.143995	4.6059
GO:0046545	development of primary female sexual characteristics	2.51795e-05	0.00200464	9	0.663228	15	0.143995	4.6059
GO:0031982	vesicle	2.54303e-05	0.00201935	32	2.35814	117	1.12316	2.09955
GO:0009987|GO:0008151|GO:0050875	cellular process	2.56895e-05	0.00203465	834	61.4591	5871	56.3598	1.09048
GO:0009968	negative regulation of signal transduction	2.62449e-05	0.0020695	31	2.28445	112	1.07517	2.12474
GO:0000776|GO:0005699	kinetochore	2.62756e-05	0.0020695	13	0.957996	29	0.278391	3.44119
GO:0044456	synapse part	2.63326e-05	0.0020695	16	1.17907	41	0.393587	2.9957
GO:0005938	cell cortex	2.66327e-05	0.00208772	25	1.8423	82	0.787175	2.34039
GO:0050808	synapse organization and biogenesis	2.67532e-05	0.0020918	19	1.40015	54	0.518383	2.70099
GO:0009798	axis specification	2.69787e-05	0.00210405	40	2.94768	160	1.53595	1.91912
GO:0030261|GO:0000068	chromosome condensation	2.76656e-05	0.00214667	14	1.03169	33	0.31679	3.25669
GO:0005913	cell-cell adherens junction	2.76656e-05	0.00214667	14	1.03169	33	0.31679	3.25669
GO:0045180	basal cortex	3.01113e-05	0.00233053	6	0.442152	7	0.0671979	6.57985
GO:0042706	eye photoreceptor cell fate commitment	3.0438e-05	0.0023322	18	1.32646	50	0.479985	2.76354
GO:0003777	microtubule motor activity	3.0438e-05	0.0023322	18	1.32646	50	0.479985	2.76354
GO:0001752|GO:0007459	compound eye photoreceptor fate commitment	3.0438e-05	0.0023322	18	1.32646	50	0.479985	2.76354
GO:0016319	mushroom body development	3.0438e-05	0.0023322	18	1.32646	50	0.479985	2.76354
GO:0005815	microtubule organizing center	3.0879e-05	0.00236007	20	1.47384	59	0.566382	2.6022
GO:0043062	extracellular structure organization and biogenesis	3.34669e-05	0.00255148	25	1.8423	83	0.796775	2.3122
GO:0005700	polytene chromosome	3.40262e-05	0.00257358	26	1.91599	88	0.844773	2.26805
GO:0016570	histone modification	3.40935e-05	0.00257358	17	1.25276	46	0.441586	2.83696
GO:0016569	covalent chromatin modification	3.40935e-05	0.00257358	17	1.25276	46	0.441586	2.83696
GO:0004713	protein tyrosine kinase activity	3.40935e-05	0.00257358	17	1.25276	46	0.441586	2.83696
GO:0045468	regulation of R8 cell spacing in compound eye	3.72734e-05	0.0027861	5	0.36846	5	0.0479985	7.67649
GO:0007523	larval visceral muscle development	3.72734e-05	0.0027861	5	0.36846	5	0.0479985	7.67649
GO:0007540	sex determination, establishment of X:A ratio	3.72734e-05	0.0027861	5	0.36846	5	0.0479985	7.67649
GO:0008074	guanylate cyclase complex, soluble	3.72734e-05	0.0027861	5	0.36846	5	0.0479985	7.67649
GO:0007017	microtubule-based process	3.85438e-05	0.00287404	82	6.04274	411	3.94547	1.53156
GO:0016020	membrane	4.0842e-05	0.00303263	320	23.5814	2033	19.5162	1.2083
GO:0005871	kinesin complex	4.08691e-05	0.00303263	13	0.957996	30	0.287991	3.32648
GO:0050768	negative regulation of neurogenesis	4.11453e-05	0.00304573	10	0.73692	19	0.182394	4.04026
GO:0048634	regulation of muscle development	5.08973e-05	0.00375851	9	0.663228	16	0.153595	4.31803
GO:0032582	negative regulation of gene-specific transcription	5.2552e-05	0.00386205	7	0.515844	10	0.0959969	5.37354
GO:0007056	spindle assembly involved in female meiosis	5.2552e-05	0.00386205	7	0.515844	10	0.0959969	5.37354
GO:0010551	regulation of specific transcription from RNA polymerase II promoter	5.30428e-05	0.00388877	11	0.810612	23	0.220793	3.67137
GO:0045467	R7 cell development	5.69618e-05	0.00415615	8	0.589536	13	0.124796	4.724
GO:0048800	antennal morphogenesis	5.69618e-05	0.00415615	8	0.589536	13	0.124796	4.724
GO:0001703	gastrulation with mouth forming first	6.20445e-05	0.0045055	13	0.957996	31	0.29759	3.21917
GO:0010004	gastrulation involving germ band extension	6.20445e-05	0.0045055	13	0.957996	31	0.29759	3.21917
GO:0009605	response to external stimulus	6.73063e-05	0.00487601	43	3.16875	183	1.75674	1.80377
GO:0051656	establishment of organelle localization	7.68988e-05	0.00555777	22	1.62122	72	0.691178	2.34559
GO:0007052	mitotic spindle organization and biogenesis	8.02012e-05	0.00578278	44	3.24245	190	1.82394	1.77771
GO:0008354	germ cell migration	8.07821e-05	0.00581096	15	1.10538	40	0.383988	2.87868
GO:0002520	immune system development	8.25046e-05	0.00590707	19	1.40015	58	0.556782	2.51471
GO:0048534	hemopoietic or lymphoid organ development	8.25046e-05	0.00590707	19	1.40015	58	0.556782	2.51471
GO:0009954	proximal/distal pattern formation	8.64468e-05	0.00617486	11	0.810612	24	0.230393	3.51839
GO:0046982	protein heterodimerization activity	8.77123e-05	0.00625064	14	1.03169	36	0.345589	2.9853
GO:0007268	synaptic transmission	9.44766e-05	0.00671703	45	3.31614	197	1.89114	1.75351
GO:0030155	regulation of cell adhesion	9.56668e-05	0.00675453	9	0.663228	17	0.163195	4.06403
GO:0035223	leg disc pattern formation	9.56668e-05	0.00675453	9	0.663228	17	0.163195	4.06403
GO:0046660	female sex differentiation	9.56668e-05	0.00675453	9	0.663228	17	0.163195	4.06403
GO:0050877	neurological system process	9.76324e-05	0.00687742	101	7.44289	543	5.21263	1.42786
GO:0034702	ion channel complex	9.91666e-05	0.00696943	16	1.17907	45	0.431986	2.72942
GO:0007051	spindle organization and biogenesis	0.000102101	0.00715922	48	3.53721	215	2.06393	1.71382
GO:0051058	negative regulation of small GTPase mediated signal transduction	0.000107082	0.00744022	6	0.442152	8	0.0767975	5.75737
GO:0042676|GO:0007466	compound eye cone cell fate commitment	0.000107082	0.00744022	6	0.442152	8	0.0767975	5.75737
GO:0046580	negative regulation of Ras protein signal transduction	0.000107082	0.00744022	6	0.442152	8	0.0767975	5.75737
GO:0005915	zonula adherens	0.000107082	0.00744022	6	0.442152	8	0.0767975	5.75737
GO:0000226	microtubule cytoskeleton organization and biogenesis	0.000108714	0.00753647	62	4.5689	299	2.87031	1.59178
GO:0019226	transmission of nerve impulse	0.000110141	0.00761813	46	3.38983	204	1.95834	1.73097
GO:0022843	voltage-gated cation channel activity	0.000112195	0.0077427	15	1.10538	41	0.393587	2.80847
GO:0048056	R3/R4 cell differentiation	0.000117723	0.00808766	8	0.589536	14	0.134396	4.38657
GO:0007539	primary sex determination, soma	0.000117723	0.00808766	8	0.589536	14	0.134396	4.38657
GO:0007405|GO:0043349|GO:0043350	neuroblast proliferation	0.000124338	0.00852297	14	1.03169	37	0.355189	2.90462
GO:0032268	regulation of cellular protein metabolic process	0.000126225	0.00863295	39	2.87399	165	1.58395	1.81444
GO:0007501	mesodermal cell fate specification	0.000128217	0.00869143	7	0.515844	11	0.105597	4.88504
GO:0035058	sensory cilium biogenesis	0.000128217	0.00869143	7	0.515844	11	0.105597	4.88504
GO:0045178	basal part of cell	0.000128217	0.00869143	7	0.515844	11	0.105597	4.88504
GO:0030139	endocytic vesicle	0.000128217	0.00869143	7	0.515844	11	0.105597	4.88504
GO:0048190	wing disc dorsal/ventral pattern formation	0.000133872	0.00905468	16	1.17907	46	0.441586	2.67008
GO:0048566	embryonic gut development	0.000136295	0.00917792	11	0.810612	25	0.239992	3.37766
GO:0007530	sex determination	0.000136295	0.00917792	11	0.810612	25	0.239992	3.37766
GO:0007224	smoothened signaling pathway	0.000138988	0.00933869	12	0.884304	29	0.278391	3.17648
GO:0016339	calcium-dependent cell-cell adhesion	0.000169271	0.0112989	9	0.663228	18	0.172794	3.83825
GO:0018993	somatic sex determination	0.000169271	0.0112989	9	0.663228	18	0.172794	3.83825
GO:0007538	primary sex determination	0.000169271	0.0112989	9	0.663228	18	0.172794	3.83825
GO:0004386	helicase activity	0.000173029	0.0115247	29	2.13707	112	1.07517	1.98766
GO:0007127	meiosis I	0.000178712	0.0118773	16	1.17907	47	0.451186	2.61327
GO:0030718	germ-line stem cell maintenance	0.000191337	0.0126888	13	0.957996	34	0.32639	2.93513
GO:0042684	cardioblast cell fate commitment	0.000199441	0.0131975	5	0.36846	6	0.0575982	6.39708
GO:0045995	regulation of embryonic development	0.0002044	0.0134674	12	0.884304	30	0.287991	3.0706
GO:0016321	female meiosis chromosome segregation	0.0002044	0.0134674	12	0.884304	30	0.287991	3.0706
GO:0003008	system process	0.000205519	0.013512	102	7.51658	560	5.37583	1.39822
GO:0042221	response to chemical stimulus	0.000217209	0.0142499	61	4.49521	300	2.87991	1.56089
GO:0050954	sensory perception of mechanical stimulus	0.000223487	0.0145062	8	0.589536	15	0.143995	4.09413
GO:0001964	startle response	0.000223487	0.0145062	8	0.589536	15	0.143995	4.09413
GO:0035277	spiracle morphogenesis, open tracheal system	0.000223487	0.0145062	8	0.589536	15	0.143995	4.09413
GO:0031987	locomotion during locomotory behavior	0.000223487	0.0145062	8	0.589536	15	0.143995	4.09413
GO:0048854	brain morphogenesis	0.000223487	0.0145062	8	0.589536	15	0.143995	4.09413
GO:0006325	establishment or maintenance of chromatin architecture	0.000228779	0.0148182	56	4.12675	270	2.59192	1.59216
GO:0050896|GO:0051869	response to stimulus	0.000235469	0.0152193	171	12.6013	1026	9.84929	1.27942
GO:0006836	neurotransmitter transport	0.000262943	0.0169592	32	2.35814	131	1.25756	1.87517
GO:0016458	gene silencing	0.000264666	0.0170344	24	1.76861	88	0.844773	2.09359
GO:0051049	regulation of transport	0.000272217	0.0172851	18	1.32646	58	0.556782	2.38236
GO:0007298	border follicle cell migration	0.000272217	0.0172851	18	1.32646	58	0.556782	2.38236
GO:0035152	regulation of tube architecture, open tracheal system	0.000272217	0.0172851	18	1.32646	58	0.556782	2.38236
GO:0030496	midbody	0.000273085	0.0172851	7	0.515844	12	0.115196	4.47795
GO:0048663|GO:0042055	neuron fate commitment	0.000273085	0.0172851	7	0.515844	12	0.115196	4.47795
GO:0000779	condensed chromosome, centromeric region	0.000273085	0.0172851	7	0.515844	12	0.115196	4.47795
GO:0006935	chemotaxis	0.000273085	0.0172851	7	0.515844	12	0.115196	4.47795
GO:0030855	epithelial cell differentiation	0.000273085	0.0172851	7	0.515844	12	0.115196	4.47795
GO:0055034	Bolwig's organ development	0.000285697	0.0177171	6	0.442152	9	0.0863972	5.11766
GO:0035060	brahma complex	0.000285697	0.0177171	6	0.442152	9	0.0863972	5.11766
GO:0000777	condensed chromosome kinetochore	0.000285697	0.0177171	6	0.442152	9	0.0863972	5.11766
GO:0001746	Bolwig's organ morphogenesis	0.000285697	0.0177171	6	0.442152	9	0.0863972	5.11766
GO:0008214	protein amino acid dealkylation	0.000286865	0.0177171	4	0.294768	4	0.0383988	7.67649
GO:0032451	demethylase activity	0.000286865	0.0177171	4	0.294768	4	0.0383988	7.67649
GO:0032452	histone demethylase activity	0.000286865	0.0177171	4	0.294768	4	0.0383988	7.67649
GO:0006482	protein amino acid demethylation	0.000286865	0.0177171	4	0.294768	4	0.0383988	7.67649
GO:0045910	negative regulation of DNA recombination	0.000286865	0.0177171	4	0.294768	4	0.0383988	7.67649
GO:0048098	antennal joint development	0.000286865	0.0177171	4	0.294768	4	0.0383988	7.67649
GO:0000018	regulation of DNA recombination	0.000286865	0.0177171	4	0.294768	4	0.0383988	7.67649
GO:0016577	histone demethylation	0.000286865	0.0177171	4	0.294768	4	0.0383988	7.67649
GO:0044424	intracellular part	0.000287449	0.0177174	575	42.3729	3967	38.082	1.11268
GO:0001505	regulation of neurotransmitter levels	0.000307135	0.0188927	30	2.21076	121	1.16156	1.90326
GO:0004879	ligand-dependent nuclear receptor activity	0.000310802	0.0189722	10	0.73692	23	0.220793	3.33761
GO:0035159	regulation of tube length, open tracheal system	0.000310802	0.0189722	10	0.73692	23	0.220793	3.33761
GO:0007443	Malpighian tubule morphogenesis	0.000310802	0.0189722	10	0.73692	23	0.220793	3.33761
GO:0051325	interphase	0.000310909	0.0189722	11	0.810612	27	0.259192	3.12746
GO:0046873	metal ion transmembrane transporter activity	0.000311624	0.0189779	35	2.57922	149	1.43035	1.8032
GO:0035150	regulation of tube size	0.000323503	0.0196622	14	1.03169	40	0.383988	2.68677
GO:0042692	muscle cell differentiation	0.000330694	0.0200594	17	1.25276	54	0.518383	2.41667
GO:0007015	actin filament organization	0.000341692	0.0206855	22	1.62122	79	0.758376	2.13776
GO:0022834	ligand-gated channel activity	0.000352938	0.021282	20	1.47384	69	0.662379	2.22507
GO:0015276	ligand-gated ion channel activity	0.000352938	0.021282	20	1.47384	69	0.662379	2.22507
GO:0030029	actin filament-based process	0.000356671	0.0214648	35	2.57922	150	1.43995	1.79118
GO:0008066	glutamate receptor activity	0.000367398	0.0220236	15	1.10538	45	0.431986	2.55883
GO:0016327	apicolateral plasma membrane	0.000367398	0.0220236	15	1.10538	45	0.431986	2.55883
GO:0008283	cell proliferation	0.000372243	0.0222704	33	2.43183	139	1.33436	1.82248
GO:0050905	neuromuscular process	0.000396077	0.023558	8	0.589536	16	0.153595	3.83825
GO:0007479	leg disc proximal/distal pattern formation	0.000396077	0.023558	8	0.589536	16	0.153595	3.83825
GO:0016199	axon midline choice point recognition	0.000396077	0.023558	8	0.589536	16	0.153595	3.83825
GO:0016021	integral to membrane	0.000398921	0.023681	160	11.7907	961	9.22531	1.27808
GO:0051640	organelle localization	0.000414345	0.024549	22	1.62122	80	0.767975	2.11104
GO:0042384	cilium biogenesis	0.00041562	0.0245769	12	0.884304	32	0.30719	2.87868
GO:0001763	morphogenesis of a branching structure	0.000433071	0.0254611	14	1.03169	41	0.393587	2.62124
GO:0009913|GO:0043355	epidermal cell differentiation	0.000433071	0.0254611	14	1.03169	41	0.393587	2.62124
GO:0043296	apical junction complex	0.000433071	0.0254611	14	1.03169	41	0.393587	2.62124
GO:0031410	cytoplasmic vesicle	0.00044672	0.0262131	27	1.98968	107	1.02717	1.93706
GO:0016476	regulation of embryonic cell shape	0.000452331	0.0264915	11	0.810612	28	0.268791	3.01576
GO:0048557	embryonic digestive tract morphogenesis	0.000471056	0.0272747	10	0.73692	24	0.230393	3.19854
GO:0048558	embryonic gut morphogenesis	0.000471056	0.0272747	10	0.73692	24	0.230393	3.19854
GO:0048562	embryonic organ morphogenesis	0.000471056	0.0272747	10	0.73692	24	0.230393	3.19854
GO:0048619	embryonic hindgut morphogenesis	0.000471056	0.0272747	10	0.73692	24	0.230393	3.19854
GO:0048613	embryonic ectodermal gut morphogenesis	0.000471056	0.0272747	10	0.73692	24	0.230393	3.19854
GO:0048611	embryonic ectodermal gut development	0.000471056	0.0272747	10	0.73692	24	0.230393	3.19854
GO:0060249	anatomical structure homeostasis	0.000478222	0.0276373	26	1.91599	102	0.979169	1.95675
GO:0008344	adult locomotory behavior	0.000480394	0.0277104	15	1.10538	46	0.441586	2.5032
GO:0005578	proteinaceous extracellular matrix	0.000504006	0.0290177	13	0.957996	37	0.355189	2.69715
GO:0007464	R3/R4 cell fate commitment	0.000525228	0.0299017	7	0.515844	13	0.124796	4.1335
GO:0007080	mitotic metaphase plate congression	0.000525228	0.0299017	7	0.515844	13	0.124796	4.1335
GO:0006270	DNA replication initiation	0.000525228	0.0299017	7	0.515844	13	0.124796	4.1335
GO:0035186	syncytial blastoderm mitotic cell cycle	0.000525228	0.0299017	7	0.515844	13	0.124796	4.1335
GO:0004383	guanylate cyclase activity	0.000525228	0.0299017	7	0.515844	13	0.124796	4.1335
GO:0007605	sensory perception of sound	0.000525228	0.0299017	7	0.515844	13	0.124796	4.1335
GO:0005230	extracellular ligand-gated ion channel activity	0.000532775	0.0302749	17	1.25276	56	0.537583	2.33036
GO:0007297	ovarian follicle cell migration	0.00054043	0.030641	19	1.40015	66	0.63358	2.2099
GO:0048741	skeletal muscle fiber development	0.000541222	0.030641	18	1.32646	61	0.585581	2.26519
GO:0031224	intrinsic to membrane	0.000593157	0.0335192	161	11.8644	976	9.3693	1.26631
GO:0007186	G-protein coupled receptor protein signaling pathway	0.000594327	0.0335234	41	3.02137	189	1.81434	1.66527
GO:0032879	regulation of localization	0.00060166	0.0338745	25	1.8423	98	0.94077	1.95829
GO:0007187	G-protein signaling, coupled to cyclic nucleotide second messenger	0.000622764	0.0345041	5	0.36846	7	0.0671979	5.48321
GO:0007188	G-protein signaling, coupled to cAMP nucleotide second messenger	0.000622764	0.0345041	5	0.36846	7	0.0671979	5.48321
GO:0035089	establishment of apical/basal cell polarity	0.000622764	0.0345041	5	0.36846	7	0.0671979	5.48321
GO:0005892	nicotinic acetylcholine-gated receptor-channel complex	0.000635415	0.0345041	6	0.442152	10	0.0959969	4.6059
GO:0004889|GO:0016904	nicotinic acetylcholine-activated cation-selective channel activity	0.000635415	0.0345041	6	0.442152	10	0.0959969	4.6059
GO:0060284	regulation of cell development	0.000635415	0.0345041	6	0.442152	10	0.0959969	4.6059
GO:0042074	cell migration involved in gastrulation	0.000635415	0.0345041	6	0.442152	10	0.0959969	4.6059
GO:0007440	foregut morphogenesis	0.000635415	0.0345041	6	0.442152	10	0.0959969	4.6059
GO:0005539	glycosaminoglycan binding	0.000635415	0.0345041	6	0.442152	10	0.0959969	4.6059
GO:0005814	centriole	0.000635415	0.0345041	6	0.442152	10	0.0959969	4.6059
GO:0045314	regulation of compound eye photoreceptor development	0.000635415	0.0345041	6	0.442152	10	0.0959969	4.6059
GO:0000086	G2/M transition of mitotic cell cycle	0.000635415	0.0345041	6	0.442152	10	0.0959969	4.6059
GO:0042478	regulation of eye photoreceptor cell development	0.000635415	0.0345041	6	0.442152	10	0.0959969	4.6059
GO:0048139	female germ-line cyst encapsulation	0.000635415	0.0345041	6	0.442152	10	0.0959969	4.6059
GO:0048138	germ-line cyst encapsulation	0.000635415	0.0345041	6	0.442152	10	0.0959969	4.6059
GO:0006182	cGMP biosynthetic process	0.000635415	0.0345041	6	0.442152	10	0.0959969	4.6059
GO:0007484	imaginal disc-derived genitalia development	0.000635415	0.0345041	6	0.442152	10	0.0959969	4.6059
GO:0007509	mesoderm migration	0.000635415	0.0345041	6	0.442152	10	0.0959969	4.6059
GO:0008585	female gonad development	0.000635415	0.0345041	6	0.442152	10	0.0959969	4.6059
GO:0008543	fibroblast growth factor receptor signaling pathway	0.000635415	0.0345041	6	0.442152	10	0.0959969	4.6059
GO:0016585|GO:0005679	chromatin remodeling complex	0.000643818	0.0348984	11	0.810612	29	0.278391	2.91177
GO:0005231	excitatory extracellular ligand-gated ion channel activity	0.000652917	0.0353289	16	1.17907	52	0.499184	2.362
GO:0030036	actin cytoskeleton organization and biogenesis	0.000661244	0.0357163	34	2.50553	149	1.43035	1.75168
GO:0007062	sister chromatid cohesion	0.000663109	0.0357539	8	0.589536	17	0.163195	3.61247
GO:0035151	regulation of tube size, open tracheal system	0.000675871	0.0363139	13	0.957996	38	0.364788	2.62617
GO:0035317	imaginal disc-derived wing hair organization and biogenesis	0.000675871	0.0363139	13	0.957996	38	0.364788	2.62617
GO:0046532|GO:0045673	regulation of photoreceptor cell differentiation	0.000709404	0.0379821	9	0.663228	21	0.201594	3.28993
GO:0035017	cuticle pattern formation	0.000709404	0.0379821	9	0.663228	21	0.201594	3.28993
GO:0031012	extracellular matrix	0.000748841	0.0400235	14	1.03169	43	0.412787	2.49932
GO:0030111|GO:0008590	regulation of Wnt receptor signaling pathway	0.000786641	0.0418973	12	0.884304	34	0.32639	2.70935
GO:0008105	asymmetric protein localization	0.000786641	0.0418973	12	0.884304	34	0.32639	2.70935
GO:0009953	dorsal/ventral pattern formation	0.000804453	0.0427715	29	2.13707	122	1.17116	1.82474
GO:0035316	non-sensory hair organization and biogenesis	0.000894531	0.0473959	13	0.957996	39	0.374388	2.55883
GO:0035315	hair cell differentiation	0.000894531	0.0473959	13	0.957996	39	0.374388	2.55883
GO:0033301	cell cycle comprising mitosis without cytokinesis	0.000932734	0.0491644	7	0.515844	14	0.134396	3.83825
GO:0016545	male courtship behavior, veined wing vibration	0.000932734	0.0491644	7	0.515844	14	0.134396	3.83825
GO:0045433	male courtship behavior, veined wing generated song production	0.000932734	0.0491644	7	0.515844	14	0.134396	3.83825
GO:0003774	motor activity	0.000947255	0.0498439	20	1.47384	74	0.710377	2.07473
GO:0016203	muscle attachment	0.00099774	0.0523203	10	0.73692	26	0.249592	2.9525
GO:0051329	interphase of mitotic cell cycle	0.00099774	0.0523203	10	0.73692	26	0.249592	2.9525
GO:0046983	protein dimerization activity	0.0010165	0.0532128	22	1.62122	85	0.815974	1.98686
GO:0043228	non-membrane-bounded organelle	0.00102213	0.0533247	182	13.4119	1134	10.8861	1.23203
GO:0043232	intracellular non-membrane-bounded organelle	0.00102213	0.0533247	182	13.4119	1134	10.8861	1.23203
GO:0007293	germarium-derived egg chamber formation	0.00103043	0.0535472	17	1.25276	59	0.566382	2.21187
GO:0016079	synaptic vesicle exocytosis	0.00103165	0.0535472	16	1.17907	54	0.518383	2.27452
GO:0031023	microtubule organizing center organization and biogenesis	0.00103165	0.0535472	16	1.17907	54	0.518383	2.27452
GO:0045610	regulation of hemocyte differentiation	0.00106295	0.0550783	9	0.663228	22	0.211193	3.14038
GO:0007098	centrosome cycle	0.00116947	0.0604955	13	0.957996	40	0.383988	2.49486
GO:0006887|GO:0016194|GO:0016195	exocytosis	0.00123412	0.0637322	18	1.32646	65	0.62398	2.1258
GO:0035161	imaginal disc lineage restriction	0.00124405	0.0640285	6	0.442152	11	0.105597	4.18718
GO:0046068	cGMP metabolic process	0.00124405	0.0640285	6	0.442152	11	0.105597	4.18718
GO:0019898|GO:0030396	extrinsic to membrane	0.00127531	0.0646247	15	1.10538	50	0.479985	2.30295
GO:0008623|GO:0016588	chromatin accessibility complex	0.00128523	0.0646247	4	0.294768	5	0.0479985	6.14119
GO:0008584	male gonad development	0.00128523	0.0646247	4	0.294768	5	0.0479985	6.14119
GO:0008301	DNA bending activity	0.00128523	0.0646247	4	0.294768	5	0.0479985	6.14119
GO:0032156	septin cytoskeleton	0.00128523	0.0646247	4	0.294768	5	0.0479985	6.14119
GO:0008067|GO:0001643|GO:0001645	metabotropic glutamate, GABA-B-like receptor activity	0.00128523	0.0646247	4	0.294768	5	0.0479985	6.14119
GO:0007500	mesodermal cell fate determination	0.00128523	0.0646247	4	0.294768	5	0.0479985	6.14119
GO:0042686	regulation of cardioblast cell fate specification	0.00128523	0.0646247	4	0.294768	5	0.0479985	6.14119
GO:0007144	female meiosis I	0.00128523	0.0646247	4	0.294768	5	0.0479985	6.14119
GO:0005940|GO:0030481	septin ring	0.00128523	0.0646247	4	0.294768	5	0.0479985	6.14119
GO:0048052	R1/R6 cell differentiation	0.00128523	0.0646247	4	0.294768	5	0.0479985	6.14119
GO:0048073	regulation of eye pigmentation	0.00128523	0.0646247	4	0.294768	5	0.0479985	6.14119
GO:0048076	regulation of compound eye pigmentation	0.00128523	0.0646247	4	0.294768	5	0.0479985	6.14119
GO:0004965	GABA-B receptor activity	0.00128523	0.0646247	4	0.294768	5	0.0479985	6.14119
GO:0031988	membrane-bounded vesicle	0.00130825	0.0656742	25	1.8423	103	0.988768	1.86323
GO:0051246	regulation of protein metabolic process	0.00139209	0.0697684	42	3.09506	203	1.94874	1.58824
GO:0007416	synaptogenesis	0.00140176	0.0700233	10	0.73692	27	0.259192	2.84315
GO:0007494	midgut development	0.00140176	0.0700233	10	0.73692	27	0.259192	2.84315
GO:0016202	regulation of striated muscle development	0.00148223	0.0720423	5	0.36846	8	0.0767975	4.79781
GO:0016330	second mitotic wave during compound eye morphogenesis	0.00148223	0.0720423	5	0.36846	8	0.0767975	4.79781
GO:0016917	GABA receptor activity	0.00148223	0.0720423	5	0.36846	8	0.0767975	4.79781
GO:0003705	RNA polymerase II transcription factor activity, enhancer binding	0.00148223	0.0720423	5	0.36846	8	0.0767975	4.79781
GO:0048664	neuron fate determination	0.00148223	0.0720423	5	0.36846	8	0.0767975	4.79781
GO:0046845	branched duct epithelial cell fate determination, open tracheal system	0.00148223	0.0720423	5	0.36846	8	0.0767975	4.79781
GO:0005921	gap junction	0.00148223	0.0720423	5	0.36846	8	0.0767975	4.79781
GO:0045476	nurse cell apoptosis	0.00148223	0.0720423	5	0.36846	8	0.0767975	4.79781
GO:0006547	histidine metabolic process	0.00148223	0.0720423	5	0.36846	8	0.0767975	4.79781
GO:0006548	histidine catabolic process	0.00148223	0.0720423	5	0.36846	8	0.0767975	4.79781
GO:0007223	Wnt receptor signaling pathway, calcium modulating pathway	0.00148223	0.0720423	5	0.36846	8	0.0767975	4.79781
GO:0000940	outer kinetochore of condensed chromosome	0.00148223	0.0720423	5	0.36846	8	0.0767975	4.79781
GO:0007402	ganglion mother cell fate determination	0.00148223	0.0720423	5	0.36846	8	0.0767975	4.79781
GO:0035153	epithelial cell type specification, open tracheal system	0.00148223	0.0720423	5	0.36846	8	0.0767975	4.79781
GO:0007506	gonadal mesoderm development	0.00148223	0.0720423	5	0.36846	8	0.0767975	4.79781
GO:0009075	histidine family amino acid metabolic process	0.00148223	0.0720423	5	0.36846	8	0.0767975	4.79781
GO:0009077	histidine family amino acid catabolic process	0.00148223	0.0720423	5	0.36846	8	0.0767975	4.79781
GO:0048542	lymph gland development	0.00154647	0.0745494	9	0.663228	23	0.220793	3.00385
GO:0006468	protein amino acid phosphorylation	0.0015521	0.0745494	48	3.53721	241	2.31353	1.52893
GO:0031519	PcG protein complex	0.00155332	0.0745494	7	0.515844	15	0.143995	3.58236
GO:0050839	cell adhesion molecule binding	0.00155332	0.0745494	7	0.515844	15	0.143995	3.58236
GO:0048065	male courtship behavior, veined wing extension	0.00155332	0.0745494	7	0.515844	15	0.143995	3.58236
GO:0000915|GO:0045573	cytokinesis, contractile ring formation	0.00155332	0.0745494	7	0.515844	15	0.143995	3.58236
GO:0005705	polytene chromosome interband	0.00155332	0.0745494	7	0.515844	15	0.143995	3.58236
GO:0000912	formation of actomyosin apparatus involved in cytokinesis	0.00155332	0.0745494	7	0.515844	15	0.143995	3.58236
GO:0008021	synaptic vesicle	0.0015817	0.0757921	16	1.17907	56	0.537583	2.19328
GO:0005244	voltage-gated ion channel activity	0.00159289	0.0760898	15	1.10538	51	0.489584	2.25779
GO:0022832	voltage-gated channel activity	0.00159289	0.0760898	15	1.10538	51	0.489584	2.25779
GO:0007277	pole cell development	0.00162079	0.0771817	8	0.589536	19	0.182394	3.23221
GO:0045495	pole plasm	0.00162079	0.0771817	8	0.589536	19	0.182394	3.23221
GO:0016023	cytoplasmic membrane-bounded vesicle	0.00164782	0.0783466	24	1.76861	99	0.95037	1.86097
GO:0008293	torso signaling pathway	0.00165714	0.0786676	11	0.810612	32	0.30719	2.63879
GO:0030424	axon	0.00193213	0.0915796	13	0.957996	42	0.403187	2.37606
GO:0051298	centrosome duplication	0.00219171	0.0998779	9	0.663228	24	0.230393	2.87868
GO:0008347|GO:0043359	glial cell migration	0.00219171	0.0998779	9	0.663228	24	0.230393	2.87868
GO:0051382|GO:0000069	kinetochore assembly	0.00220636	0.0998779	3	0.221076	3	0.0287991	7.67649
GO:0050919	negative chemotaxis	0.00220636	0.0998779	3	0.221076	3	0.0287991	7.67649
GO:0045785	positive regulation of cell adhesion	0.00220636	0.0998779	3	0.221076	3	0.0287991	7.67649
GO:0045316	negative regulation of compound eye photoreceptor development	0.00220636	0.0998779	3	0.221076	3	0.0287991	7.67649
GO:0042683|GO:0010000	negative regulation of compound eye cone cell fate specification	0.00220636	0.0998779	3	0.221076	3	0.0287991	7.67649
GO:0042682|GO:0042681	regulation of compound eye cone cell fate specification	0.00220636	0.0998779	3	0.221076	3	0.0287991	7.67649
GO:0042480	negative regulation of eye photoreceptor cell development	0.00220636	0.0998779	3	0.221076	3	0.0287991	7.67649
GO:0042166	acetylcholine binding	0.00220636	0.0998779	3	0.221076	3	0.0287991	7.67649
GO:0022409	positive regulation of cell-cell adhesion	0.00220636	0.0998779	3	0.221076	3	0.0287991	7.67649
GO:0016200	synaptic target attraction	0.00220636	0.0998779	3	0.221076	3	0.0287991	7.67649
GO:0014019	neuroblast development	0.00220636	0.0998779	3	0.221076	3	0.0287991	7.67649
GO:0010553	negative regulation of specific transcription from RNA polymerase II promoter	0.00220636	0.0998779	3	0.221076	3	0.0287991	7.67649
GO:0010529	negative regulation of transposition	0.00220636	0.0998779	3	0.221076	3	0.0287991	7.67649
GO:0010528	regulation of transposition	0.00220636	0.0998779	3	0.221076	3	0.0287991	7.67649
GO:0007514	garland cell differentiation	0.00220636	0.0998779	3	0.221076	3	0.0287991	7.67649
GO:0007421	stomatogastric nervous system development	0.00220636	0.0998779	3	0.221076	3	0.0287991	7.67649
GO:0007381	specification of segmental identity, labial segment	0.00220636	0.0998779	3	0.221076	3	0.0287991	7.67649
GO:0007355	anterior region determination	0.00220636	0.0998779	3	0.221076	3	0.0287991	7.67649
GO:0007216	metabotropic glutamate receptor signaling pathway	0.00220636	0.0998779	3	0.221076	3	0.0287991	7.67649
GO:0005248	voltage-gated sodium channel activity	0.00220636	0.0998779	3	0.221076	3	0.0287991	7.67649
GO:0004935	adrenoceptor activity	0.00220636	0.0998779	3	0.221076	3	0.0287991	7.67649
GO:0003007	heart morphogenesis	0.00220636	0.0998779	3	0.221076	3	0.0287991	7.67649
GO:0048070	regulation of pigmentation during development	0.00221502	0.0998779	6	0.442152	12	0.115196	3.83825
GO:0017147	Wnt-protein binding	0.00221502	0.0998779	6	0.442152	12	0.115196	3.83825
GO:0035309	wing and notum subfield formation	0.00221502	0.0998779	6	0.442152	12	0.115196	3.83825
GO:0008284	positive regulation of cell proliferation	0.00221502	0.0998779	6	0.442152	12	0.115196	3.83825
GO:0035111	leg joint morphogenesis	0.00221502	0.0998779	6	0.442152	12	0.115196	3.83825
GO:0048806	genitalia development	0.00221502	0.0998779	6	0.442152	12	0.115196	3.83825
GO:0043138	3'-5' DNA helicase activity	0.00221502	0.0998779	6	0.442152	12	0.115196	3.83825
GO:0033261	regulation of S phase	0.00221502	0.0998779	6	0.442152	12	0.115196	3.83825
GO:0007090	regulation of S phase of mitotic cell cycle	0.00221502	0.0998779	6	0.442152	12	0.115196	3.83825

## Sheet: 5x up Day 1
GO ACCESSION	GO Term	p-value	corrected p-value	Count in Selection	% Count in Selection	Count in Total	% Count in Total	fold enrichment
GO:0042302	structural constituent of cuticle	2.14985e-34	2.97594e-30	60	6.96056	117	1.12316	6.19728
GO:0005214	structural constituent of chitin-based cuticle	1.73741e-32	1.20251e-28	57	6.61253	112	1.07517	6.15024
GO:0001871	pattern binding	1.79919e-26	6.22635e-23	51	5.91647	111	1.06557	5.55242
GO:0017171	serine hydrolase activity	1.7425e-26	6.22635e-23	87	10.0928	302	2.89911	3.48135
GO:0008233	peptidase activity	2.2744e-26	6.2967e-23	132	15.3132	610	5.85581	2.61505
GO:0008236	serine-type peptidase activity	5.0726e-26	1.1703e-22	86	9.9768	300	2.87991	3.46428
GO:0006508	proteolysis	8.53743e-26	1.68828e-22	134	15.5452	633	6.07661	2.55821
GO:0004252	serine-type endopeptidase activity	1.20569e-25	2.08623e-22	81	9.39675	273	2.62072	3.58557
GO:0008061	chitin binding	1.83653e-25	2.82469e-22	43	4.9884	82	0.787175	6.33709
GO:0070011	peptidase activity, acting on L-amino acid peptides	3.32172e-25	4.59811e-22	127	14.7332	589	5.65422	2.6057
GO:0005576	extracellular region	1.37841e-24	1.73461e-21	105	12.181	439	4.21427	2.89041
GO:0004175|GO:0016809	endopeptidase activity	2.99188e-24	3.45127e-21	105	12.181	443	4.25266	2.86432
GO:0006030	chitin metabolic process	6.0611e-24	6.45393e-21	45	5.22042	96	0.921571	5.6647
GO:0030247	polysaccharide binding	1.78004e-23	1.76002e-20	45	5.22042	98	0.94077	5.54909
GO:0006041	glucosamine metabolic process	5.9745e-22	5.1689e-19	45	5.22042	105	1.00797	5.17915
GO:0006044	N-acetylglucosamine metabolic process	5.9745e-22	5.1689e-19	45	5.22042	105	1.00797	5.17915
GO:0006040	amino sugar metabolic process	9.57951e-22	7.80029e-19	45	5.22042	106	1.01757
GO:0016787	hydrolase activity	1.13169e-21	8.70302e-19	253	29.3503	1758	16.8763
GO:0030246	carbohydrate binding	4.07584e-21	2.96948e-18	53	6.14849	149	1.43035
GO:0044264	cellular polysaccharide metabolic process	9.18814e-21	6.05654e-18	45	5.22042	111	1.06557
GO:0005976	polysaccharide metabolic process	9.18814e-21	6.05654e-18	45	5.22042	111	1.06557
GO:0008010	structural constituent of chitin-based larval cuticle	3.84999e-19	2.42244e-16	26	3.01624	40	0.383988
GO:0005975	carbohydrate metabolic process	6.73486e-19	4.05338e-16	76	8.81671	307	2.94711
GO:0003824	catalytic activity	2.01569e-17	1.1626e-14	427	49.536	3757	36.066
GO:0005198	structural molecule activity	2.39445e-15	1.32581e-12	87	10.0928	434	4.16627
GO:0055085	transmembrane transport	4.66e-15	2.48101e-12	81	9.39675	393	3.77268
GO:0044262|GO:0006092	cellular carbohydrate metabolic process	6.65501e-15	3.41194e-12	55	6.38051	212	2.03513
GO:0016490	structural constituent of peritrophic membrane	6.84426e-14	3.38365e-11	17	1.97216	24	0.230393
GO:0005184	neuropeptide hormone activity	8.78506e-12	4.19337e-09	18	2.08817	33	0.31679
GO:0008152	metabolic process	8.9321e-11	4.12144e-08	427	49.536	4085	39.2147
GO:0007218	neuropeptide signaling pathway	2.08041e-10	9.28975e-08	17	1.97216	34	0.32639
GO:0005179	hormone activity	5.11621e-10	2.21317e-07	20	2.32019	49	0.470385
GO:0004497	monooxygenase activity	1.02877e-09	4.31542e-07	31	3.59629	112	1.07517
GO:0004035	alkaline phosphatase activity	3.25408e-09	1.32485e-06	10	1.16009	13	0.124796
GO:0009055|GO:0009053|GO:0009054	electron carrier activity	8.15239e-09	3.22429e-06	34	3.94432	141	1.35356
GO:0020037	heme binding	2.3741e-08	8.88208e-06	32	3.7123	133	1.27676
GO:0046906	tetrapyrrole binding	2.3741e-08	8.88208e-06	32	3.7123	133	1.27676
GO:0015291|GO:0015290	secondary active transmembrane transporter activity	2.50851e-08	9.13795e-06	36	4.17633	161	1.54555
GO:0042598	vesicular fraction	3.15007e-08	1.09013e-05	24	2.78422	83	0.796775
GO:0005792	microsome	3.15007e-08	1.09013e-05	24	2.78422	83	0.796775
GO:0016491	oxidoreductase activity	3.91363e-08	1.32133e-05	87	10.0928	587	5.63502
GO:0055114	oxidation reduction	4.51277e-08	1.48734e-05	72	8.35267	455	4.36786
GO:0004867	serine-type endopeptidase inhibitor activity	1.30265e-07	4.1935e-05	19	2.20418	59	0.566382
GO:0008237	metallopeptidase activity	2.77213e-07	8.72122e-05	33	3.82831	154	1.47835
GO:0004553	hydrolase activity, hydrolyzing O-glycosyl compounds	3.00986e-07	8.86473e-05	25	2.90023	99	0.95037
GO:0005626	insoluble fraction	3.00986e-07	8.86473e-05	25	2.90023	99	0.95037
GO:0015103	inorganic anion transmembrane transporter activity	2.90241e-07	8.86473e-05	15	1.74014	40	0.383988
GO:0005316	high affinity inorganic phosphate:sodium symporter activity	3.38611e-07	9.5658e-05	10	1.16009	18	0.172794
GO:0003796	lysozyme activity	3.38611e-07	9.5658e-05	10	1.16009	18	0.172794
GO:0000267	cell fraction	3.70389e-07	0.000102543	25	2.90023	100	0.959969
GO:0004857	enzyme inhibitor activity	4.543e-07	0.000123307	25	2.90023	101	0.969569
GO:0005624	membrane fraction	6.32533e-07	0.000168382	24	2.78422	96	0.921571
GO:0016798	hydrolase activity, acting on glycosyl bonds	8.22537e-07	0.00021483	25	2.90023	104	0.998368
GO:0032787	monocarboxylic acid metabolic process	8.50988e-07	0.000218146	21	2.4362	78	0.748776
GO:0006082	organic acid metabolic process	1.65779e-06	0.000409787	43	4.9884	245	2.35192
GO:0019752	carboxylic acid metabolic process	1.65779e-06	0.000409787	43	4.9884	245	2.35192
GO:0004180	carboxypeptidase activity	2.06049e-06	0.000500394	13	1.50812	35	0.335989
GO:0005436	sodium:phosphate symporter activity	2.16712e-06	0.000517215	10	1.16009	21	0.201594
GO:0008509	anion transmembrane transporter activity	2.26398e-06	0.000531175	22	2.5522	89	0.854373
GO:0050878	regulation of body fluid levels	2.49316e-06	0.000575195	7	0.812065	10	0.0959969
GO:0015114	phosphate transmembrane transporter activity	2.83198e-06	0.000642654	11	1.2761	26	0.249592
GO:0015101	organic cation transmembrane transporter activity	3.07439e-06	0.00068641	12	1.39211	31	0.29759
GO:0030414	protease inhibitor activity	3.54303e-06	0.000778486	20	2.32019	78	0.748776
GO:0015296	anion:cation symporter activity	4.25305e-06	0.000919893	13	1.50812	37	0.355189
GO:0006631	fatty acid metabolic process	4.40621e-06	0.000938357	16	1.85615	54	0.518383
GO:0004866	endopeptidase inhibitor activity	7.49435e-06	0.00157183	19	2.20418	75	0.719977
GO:0008513	secondary active organic cation transmembrane transporter activity	9.57225e-06	0.00197768	10	1.16009	24	0.230393
GO:0006955	immune response	9.86913e-06	0.00200903	30	3.48028	156	1.49755
GO:0005215|GO:0005478	transporter activity	1.06081e-05	0.00212817	102	11.8329	816	7.83335
GO:0045087|GO:0002226	innate immune response	1.25761e-05	0.00248694	15	1.74014	52	0.499184
GO:0050809	diazepam binding	2.14528e-05	0.00412448	5	0.580046	6	0.0575982
GO:0006582	melanin metabolic process	2.13231e-05	0.00412448	6	0.696056	9	0.0863972
GO:0016788	hydrolase activity, acting on ester bonds	4.22227e-05	0.00800645	62	7.19258	451	4.32946
GO:0042438	melanin biosynthetic process	4.65888e-05	0.00851166	4	0.464037	4	0.0383988
GO:0004620	phospholipase activity	4.67317e-05	0.00851166	13	1.50812	45	0.431986
GO:0006583	melanin biosynthetic process from tyrosine	4.65888e-05	0.00851166	4	0.464037	4	0.0383988
GO:0006629	lipid metabolic process	4.84419e-05	0.00870858	45	5.22042	297	2.85111
GO:0015020|GO:0003981	glucuronosyltransferase activity	5.6586e-05	0.0100422	11	1.2761	34	0.32639
GO:0004091|GO:0004302|GO:0004759|GO:0016789	carboxylesterase activity	6.42858e-05	0.0112643	21	2.4362	101	0.969569
GO:0042049	cellular acyl-CoA homeostasis	6.99452e-05	0.011884	5	0.580046	7	0.0671979
GO:0016614	oxidoreductase activity, acting on CH-OH group of donors	6.96225e-05	0.011884	22	2.5522	109	1.04637
GO:0009072	aromatic amino acid family metabolic process	7.0398e-05	0.011884	8	0.928074	19	0.182394
GO:0008238	exopeptidase activity	9.26419e-05	0.0154506	20	2.32019	96	0.921571
GO:0016298	lipase activity	9.7646e-05	0.0159219	19	2.20418	89	0.854373
GO:0015370	solute:sodium symporter activity	9.77682e-05	0.0159219	15	1.74014	61	0.585581
GO:0004181	metallocarboxypeptidase activity	0.00010573	0.0170182	9	1.04408	25	0.239992
GO:0015145	monosaccharide transmembrane transporter activity	0.000108864	0.0173213	8	0.928074	20	0.191994
GO:0005372	water transporter activity	0.000173779	0.0270286	5	0.580046	8	0.0767975
GO:0006570	tyrosine metabolic process	0.000173779	0.0270286	5	0.580046	8	0.0767975
GO:0015250	water channel activity	0.000217589	0.032739	4	0.464037	5	0.0479985
GO:0050817	coagulation	0.000217589	0.032739	4	0.464037	5	0.0479985
GO:0007599	hemostasis	0.000217589	0.032739	4	0.464037	5	0.0479985
GO:0022804	active transmembrane transporter activity	0.000248422	0.0369764	48	5.56845	346	3.32149
GO:0016616	oxidoreductase activity, acting on the CH-OH group of donors, NAD or NADP as acceptor	0.000291765	0.0429657	16	1.85615	74	0.710377
GO:0045229	external encapsulating structure organization and biogenesis	0.000325871	0.0460295	6	0.696056	13	0.124796
GO:0007047	cell wall organization and biogenesis	0.000325871	0.0460295	6	0.696056	13	0.124796
GO:0010382	cell wall metabolic process	0.000325871	0.0460295	6	0.696056	13	0.124796
GO:0016998	cell wall catabolic process	0.000325871	0.0460295	6	0.696056	13	0.124796
GO:0005102	receptor binding	0.000336054	0.0469884	27	3.13225	162	1.55515
GO:0000062	acyl-CoA binding	0.000364349	0.0504353	5	0.580046	9	0.0863972
GO:0007186	G-protein coupled receptor protein signaling pathway	0.000384554	0.0527051	30	3.48028	189	1.81434
GO:0016052|GO:0006095	carbohydrate catabolic process	0.00040173	0.0545194	16	1.85615	76	0.729577
GO:0044260	cellular macromolecule metabolic process	0.000468531	0.0629676	203	23.5499	1995	19.1514
GO:0004556	alpha-amylase activity	0.000564815	0.0679868	3	0.348028	3	0.0287991
GO:0042834	peptidoglycan binding	0.000530525	0.0679868	6	0.696056	14	0.134396
GO:0004222	metalloendopeptidase activity	0.000545614	0.0679868	16	1.85615	78	0.748776
GO:0002376	immune system process	0.000515885	0.0679868	31	3.59629	201	1.92954
GO:0042578	phosphoric ester hydrolase activity	0.000562548	0.0679868	31	3.59629	202	1.93914
GO:0003014	renal system process	0.000564815	0.0679868	3	0.348028	3	0.0287991
GO:0017159	pantetheine hydrolase activity	0.000564815	0.0679868	3	0.348028	3	0.0287991
GO:0000270|GO:0009284	peptidoglycan metabolic process	0.000530525	0.0679868	6	0.696056	14	0.134396
GO:0016160	amylase activity	0.000564815	0.0679868	3	0.348028	3	0.0287991
GO:0042811	pheromone biosynthetic process	0.000564815	0.0679868	3	0.348028	3	0.0287991
GO:0009253|GO:0009286	peptidoglycan catabolic process	0.000530525	0.0679868	6	0.696056	14	0.134396
GO:0005903	brush border	0.000564815	0.0679868	3	0.348028	3	0.0287991
GO:0045735	nutrient reservoir activity	0.000609861	0.0721542	4	0.464037	6	0.0575982
GO:0007586	digestion	0.000609861	0.0721542	4	0.464037	6	0.0575982
GO:0048037	cofactor binding	0.000627719	0.0736377	28	3.24826	177	1.69915
GO:0051119	sugar transmembrane transporter activity	0.000643571	0.0748627	8	0.928074	25	0.239992
GO:0008970	phospholipase A1 activity	0.00067913	0.0783409	5	0.580046	10	0.0959969

## Sheet: 5x down Day 1
GO ACCESSION	GO Term	p-value	corrected p-value	Count in Selection	% Count in Selection	Count in Total	% Count in Total	fold enrichment
GO:0032502	developmental process	0	0	346	39.7701	1820	17.4714	2.27629
GO:0065007	biological regulation	0	0	386	44.3678	2430	23.3273	1.90197
GO:0050789|GO:0050791	regulation of biological process	0	0	376	43.2184	2219	21.3017	2.02887
GO:0048869	cellular developmental process	0	0	235	27.0115	1020	9.79169	2.75861
GO:0005634	nucleus	0	0	316	36.3218	1605	15.4075	2.35741
GO:0030154	cell differentiation	0	0	217	24.9425	933	8.95651	2.78485
GO:0007275	multicellular organismal development	0	0	303	34.8276	1586	15.2251	2.28751
GO:0050794|GO:0051244	regulation of cellular process	0	0	363	41.7241	2085	20.0154	2.08461
GO:0048856	anatomical structure development	0	0	280	32.1839	1439	13.814	2.32981
GO:0019219	regulation of nucleobase, nucleoside, nucleotide and nucleic acid metabolic process	7.6e-44	1.87106e-40	181	20.8046	741	7.11337	2.92472
GO:0031323	regulation of cellular metabolic process	1.29e-43	2.89796e-40	205	23.5632	917	8.80292	2.67675
GO:0048468	cell development	4.65e-43	9.58641e-40	190	21.8391	814	7.81415
GO:0019222	regulation of metabolic process	9.1e-43	1.72981e-39	209	24.023	958	9.19651
GO:0048731	system development	2.08e-42	3.67285e-39	244	28.046	1238	11.8844
GO:0007049	cell cycle	4.03e-42	6.64348e-39	139	15.977	481	4.61745
GO:0010468	regulation of gene expression	6.45025e-40	9.96835e-37	181	20.8046	787	7.55496
GO:0060255	regulation of macromolecule metabolic process	1.83179e-39	2.66437e-36	188	21.6092	844	8.10214
GO:0048513	organ development	8.87776e-39	1.21955e-35	202	23.2184	959	9.20611
GO:0010556	regulation of macromolecule biosynthetic process	2.1088e-38	2.7444e-35	168	19.3103	712	6.83498
GO:0045449	regulation of transcription	1.09399e-37	1.35254e-34	159	18.2759	657	6.307
GO:0009889	regulation of biosynthetic process	7.53091e-37	8.86738e-34	169	19.4253	738	7.08457
GO:0022402	cell cycle process	8.90085e-37	1.0004e-33	123	14.1379	429	4.11827
GO:0009653	anatomical structure morphogenesis	1.02282e-36	1.0996e-33	209	24.023	1044	10.0221
GO:0051252	regulation of RNA metabolic process	4.81528e-36	4.96109e-33	145	16.6667	579	5.55822
GO:0043226	organelle	1.20905e-35	1.19583e-32	432	49.6552	3164	30.3734
GO:0006355	regulation of transcription, DNA-dependent	2.51251e-35	2.38947e-32	134	15.4023	513	4.92464
GO:0009790|GO:0009795	embryonic development	4.04201e-35	3.7017e-32	119	13.6782	419	4.02227
GO:0048519|GO:0043118	negative regulation of biological process	4.29845e-35	3.79595e-32	135	15.5172	522	5.01104
GO:0048523|GO:0051243	negative regulation of cellular process	9.2961e-35	7.92629e-32	129	14.8276	486	4.66545
GO:0032501|GO:0050874	multicellular organismal process	1.72372e-34	1.42073e-31	320	36.7816	2062	19.7946
GO:0043229	intracellular organelle	2.21878e-34	1.76978e-31	428	49.1954	3156	30.2966
GO:0016043	cellular component organization and biogenesis	2.12884e-33	1.64498e-30	295	33.908	1851	17.769
GO:0007399	nervous system development	4.75112e-33	3.55999e-30	143	16.4368	599	5.75022
GO:0003677	DNA binding	1.94758e-32	1.41639e-29	179	20.5747	873	8.38053
GO:0022403	cell cycle phase	2.04129e-31	1.44213e-28	107	12.2989	378	3.62868
GO:0000279	M phase	3.28354e-30	2.25531e-27	102	11.7241	358	3.43669
GO:0005622	intracellular	3.90735e-30	2.61125e-27	520	59.7701	4314	41.4131
GO:0030528	transcription regulator activity	2.06911e-29	1.34638e-26	142	16.3218	637	6.115
GO:0000278	mitotic cell cycle	4.17055e-29	2.64421e-26	94	10.8046	319	3.0623
GO:0048699	generation of neurons	9.52672e-29	5.88912e-26	106	12.1839	397	3.81108
GO:0009892	negative regulation of metabolic process	1.31062e-28	7.90421e-26	80	9.1954	242	2.32313
GO:0045165	cell fate commitment	1.50992e-28	8.8894e-26	77	8.85057	226	2.16953
GO:0031324	negative regulation of cellular metabolic process	4.06847e-28	2.33954e-25	79	9.08046	240	2.30393
GO:0007059	chromosome segregation	8.02591e-28	4.51033e-25	53	6.09195	113	1.08477
GO:0045934	negative regulation of nucleobase, nucleoside, nucleotide and nucleic acid metabolic process	1.06891e-27	5.8735e-25	66	7.58621	174	1.67035
GO:0022008	neurogenesis	1.97197e-27	1.06001e-24	107	12.2989	417	4.00307
GO:0044424	intracellular part	2.19009e-27	1.15221e-24	482	55.4023	3967	38.082
GO:0003002	regionalization	2.165e-26	1.11528e-23	100	11.4943	382	3.66708
GO:0007389	pattern specification process	7.8543e-26	3.9635e-23	102	11.7241	401	3.84948
GO:0051276|GO:0007001|GO:0051277	chromosome organization and biogenesis	1.43318e-25	7.08757e-23	99	11.3793	384	3.68628
GO:0010558	negative regulation of macromolecule biosynthetic process	8.74554e-25	4.24017e-22	65	7.47126	187	1.79514
GO:0010605	negative regulation of macromolecule metabolic process	9.25371e-25	4.40027e-22	71	8.16092	220	2.11193
GO:0003676	nucleic acid binding	9.88699e-25	4.6127e-22	262	30.1149	1746	16.7611
GO:0009890	negative regulation of biosynthetic process	1.73472e-24	7.94332e-22	65	7.47126	189	1.81434
GO:0001709	cell fate determination	1.99586e-24	8.97293e-22	50	5.74713	115	1.10396
GO:0045892	negative regulation of transcription, DNA-dependent	2.47714e-24	1.09378e-21	51	5.86207	120	1.15196
GO:0043227	membrane-bounded organelle	3.30941e-24	1.43563e-21	341	39.1954	2542	24.4024
GO:0043231	intracellular membrane-bounded organelle	5.70696e-24	2.43301e-21	340	39.0805	2539	24.3736
GO:0051253	negative regulation of RNA metabolic process	7.22266e-24	3.027e-21	52	5.97701	127	1.21916
GO:0051726|GO:0000074	regulation of cell cycle	1.36254e-23	5.61519e-21	57	6.55172	153	1.46875
GO:0051301	cell division	1.52138e-23	6.16702e-21	61	7.01149	174	1.67035
GO:0016481	negative regulation of transcription	1.99531e-23	7.95768e-21	57	6.55172	154	1.47835
GO:0007346	regulation of mitotic cell cycle	5.23024e-23	2.05281e-20	44	5.05747	95	0.911971
GO:0000003|GO:0019952|GO:0050876	reproduction	1.44715e-22	5.59113e-20	134	15.4023	676	6.48939
GO:0019953	sexual reproduction	3.62696e-22	1.37974e-19	120	13.7931	575	5.51982
GO:0006996	organelle organization and biogenesis	7.41842e-22	2.77929e-19	190	21.8391	1156	11.0972
GO:0048477|GO:0009993|GO:0048157	oogenesis	1.14024e-21	4.20812e-19	95	10.9195	401	3.84948
GO:0010629	negative regulation of gene expression	1.54562e-21	5.6203e-19	64	7.35632	205	1.96794
GO:0007292	female gamete generation	3.53047e-21	1.26517e-18	95	10.9195	407	3.90707
GO:0000226	microtubule cytoskeleton organization and biogenesis	1.29389e-20	4.57053e-18	78	8.96552	299	2.87031
GO:0030182	neuron differentiation	1.65325e-20	5.75767e-18	83	9.54023	333	3.1967
GO:0000087	M phase of mitotic cell cycle	4.40568e-20	1.51303e-17	44	5.05747	109	1.04637
GO:0007276|GO:0009552	gamete generation	1.32124e-19	4.47534e-17	113	12.9885	561	5.38543
GO:0006323	DNA packaging	1.43479e-19	4.79428e-17	40	4.5977	93	0.892771
GO:0032990	cell part morphogenesis	1.66863e-19	5.35842e-17	89	10.2299	386	3.70548
GO:0030030	cell projection organization and biogenesis	1.66863e-19	5.35842e-17	89	10.2299	386	3.70548
GO:0048858	cell projection morphogenesis	1.66863e-19	5.35842e-17	89	10.2299	386	3.70548
GO:0003700|GO:0000130	transcription factor activity	3.46468e-19	1.09834e-16	87	10	376	3.60948
GO:0007423	sensory organ development	3.54947e-19	1.11097e-16	80	9.1954	328	3.1487
GO:0048666	neuron development	4.11592e-19	1.27216e-16	79	9.08046	322	3.0911
GO:0044464	cell part	4.59433e-19	1.3854e-16	600	68.9655	5712	54.8334
GO:0005623	cell	4.59433e-19	1.3854e-16	600	68.9655	5712	54.8334
GO:0048646	anatomical structure formation	4.69774e-19	1.39952e-16	63	7.24138	220	2.11193
GO:0000904	cell morphogenesis during differentiation	6.1382e-19	1.80688e-16	79	9.08046	324	3.1103
GO:0048518|GO:0043119	positive regulation of biological process	7.00651e-19	2.03821e-16	83	9.54023	352	3.37909
GO:0048667	neuron morphogenesis during differentiation	7.69161e-19	2.18607e-16	76	8.73563	305	2.92791
GO:0048812	neurite morphogenesis	7.69161e-19	2.18607e-16	76	8.73563	305	2.92791
GO:0031175	neurite development	9.4438e-19	2.65357e-16	76	8.73563	306	2.93751
GO:0048522|GO:0051242	positive regulation of cellular process	1.15826e-18	3.21798e-16	76	8.73563	307	2.94711
GO:0007067	mitosis	3.60793e-18	9.91249e-16	41	4.71264	105	1.00797
GO:0007017	microtubule-based process	3.76425e-18	1.01474e-15	90	10.3448	411	3.94547
GO:0007010	cytoskeleton organization and biogenesis	3.77552e-18	1.01474e-15	112	12.8736	577	5.53902
GO:0009887	organ morphogenesis	4.13883e-18	1.10043e-15	97	11.1494	463	4.44466
GO:0051674	localization of cell	4.69421e-18	1.23481e-15	76	8.73563	314	3.0143
GO:0005694	chromosome	3.21702e-17	8.3733e-15	80	9.1954	352	3.37909
GO:0040011	locomotion	3.76293e-17	9.69219e-15	75	8.62069	318	3.0527
GO:0048870	cell motility	6.10763e-17	1.55693e-14	72	8.27586	300	2.87991
GO:0006928	cell motion	9.2231e-17	2.32711e-14	73	8.3908	309	2.96631
GO:0032989	cellular structure morphogenesis	1.10056e-16	2.72132e-14	97	11.1494	485	4.65585
GO:0000902|GO:0007148|GO:0045790|GO:0045791	cell morphogenesis	1.10056e-16	2.72132e-14	97	11.1494	485	4.65585
GO:0007417	central nervous system development	1.14661e-16	2.80713e-14	54	6.2069	187	1.79514
GO:0016568	chromatin modification	1.21569e-16	2.94707e-14	40	4.5977	109	1.04637
GO:0016477	cell migration	1.54262e-16	3.70329e-14	71	8.16092	298	2.86071
GO:0014017	neuroblast fate commitment	2.96682e-16	7.05384e-14	19	2.18391	25	0.239992
GO:0009880	embryonic pattern specification	3.45765e-16	8.14252e-14	47	5.4023	150	1.43995
GO:0045935	positive regulation of nucleobase, nucleoside, nucleotide and nucleic acid metabolic process	5.19181e-16	1.2111e-13	40	4.5977	113	1.08477
GO:0007126	meiosis	6.66468e-16	1.52589e-13	41	4.71264	119	1.14236
GO:0051327	M phase of meiotic cell cycle	6.66468e-16	1.52589e-13	41	4.71264	119	1.14236
GO:0005515|GO:0045308	protein binding	8.59987e-16	1.95089e-13	232	26.6667	1713	16.4443
GO:0043232	intracellular non-membrane-bounded organelle	9.97081e-16	2.22113e-13	171	19.6552	1134	10.8861
GO:0043228	non-membrane-bounded organelle	9.97081e-16	2.22113e-13	171	19.6552	1134	10.8861
GO:0000775	chromosome, centromeric region	1.12735e-15	2.4889e-13	26	2.98851	50	0.479985
GO:0016564	transcription repressor activity	1.21696e-15	2.66296e-13	38	4.36782	105	1.00797
GO:0035282	segmentation	1.44275e-15	3.12934e-13	47	5.4023	155	1.48795
GO:0051321	meiotic cell cycle	1.5621e-15	3.35875e-13	42	4.82759	127	1.21916
GO:0044427	chromosomal part	2.42209e-15	5.16295e-13	69	7.93103	299	2.87031
GO:0014016	neuroblast differentiation	3.16371e-15	6.68618e-13	19	2.18391	27	0.259192
GO:0007051	spindle organization and biogenesis	4.64702e-15	9.73777e-13	56	6.43678	215	2.06393
GO:0010557	positive regulation of macromolecule biosynthetic process	5.49665e-15	1.14214e-12	40	4.5977	120	1.15196
GO:0010604	positive regulation of macromolecule metabolic process	7.31659e-15	1.50763e-12	42	4.82759	132	1.26716
GO:0007350	blastoderm segmentation	7.56857e-15	1.54666e-12	40	4.5977	121	1.16156
GO:0045132	meiotic chromosome segregation	1.33065e-14	2.69693e-12	25	2.87356	50	0.479985
GO:0007143	female meiosis	1.89965e-14	3.81887e-12	27	3.10345	59	0.566382
GO:0007400|GO:0007408|GO:0043347|GO:0043348	neuroblast fate determination	2.52141e-14	5.02792e-12	17	1.95402	23	0.220793
GO:0045941	positive regulation of transcription	3.04363e-14	6.02073e-12	37	4.25287	109	1.04637
GO:0010564	regulation of cell cycle process	3.18391e-14	6.24823e-12	27	3.10345	60	0.575982
GO:0031325	positive regulation of cellular metabolic process	3.44767e-14	6.71257e-12	46	5.28736	161	1.54555
GO:0009893	positive regulation of metabolic process	4.43844e-14	8.57406e-12	46	5.28736	162	1.55515
GO:0007411|GO:0008040	axon guidance	7.30272e-14	1.39979e-11	46	5.28736	164	1.57435
GO:0010628	positive regulation of gene expression	8.04478e-14	1.53016e-11	37	4.25287	112	1.07517
GO:0015630	microtubule cytoskeleton	8.99931e-14	1.69865e-11	84	9.65517	433	4.15667
GO:0000070|GO:0016359	mitotic sister chromatid segregation	1.54161e-13	2.8878e-11	23	2.64368	46	0.441586
GO:0050793	regulation of developmental process	1.60196e-13	2.97828e-11	78	8.96552	391	3.75348
GO:0008356	asymmetric cell division	2.56522e-13	4.73355e-11	28	3.21839	69	0.662379
GO:0000819	sister chromatid segregation	2.78359e-13	5.06096e-11	23	2.64368	47	0.451186
GO:0043565	sequence-specific DNA binding	2.77798e-13	5.06096e-11	56	6.43678	235	2.25593
GO:0022607	cellular component assembly	3.38487e-13	6.10926e-11	50	5.74713	196	1.88154
GO:0006357	regulation of transcription from RNA polymerase II promoter	3.60771e-13	6.46427e-11	47	5.4023	177	1.69915
GO:0007052	mitotic spindle organization and biogenesis	3.75965e-13	6.68804e-11	49	5.63218	190	1.82394
GO:0005856	cytoskeleton	5.24051e-13	9.25577e-11	95	10.9195	535	5.13584
GO:0051254	positive regulation of RNA metabolic process	6.2626e-13	1.09825e-10	29	3.33333	76	0.729577
GO:0009891	positive regulation of biosynthetic process	7.68074e-13	1.33746e-10	41	4.71264	143	1.37276
GO:0005488	binding	8.91056e-13	1.53714e-10	550	63.2184	5396	51.7999
GO:0007409|GO:0007410	axonogenesis	8.95174e-13	1.53714e-10	52	5.97701	214	2.05433
GO:0044430	cytoskeletal part	9.24809e-13	1.57707e-10	89	10.2299	491	4.71345
GO:0008270	zinc ion binding	1.08091e-12	1.83065e-10	134	15.4023	879	8.43813
GO:0006338	chromatin remodeling	1.28456e-12	2.16075e-10	27	3.10345	68	0.652779
GO:0007444	imaginal disc development	1.69495e-12	2.83179e-10	75	8.62069	385	3.69588
GO:0044428	nuclear part	1.76415e-12	2.92764e-10	109	12.5287	664	6.3742
GO:0031497	chromatin assembly	1.7863e-12	2.94462e-10	26	2.98851	64	0.61438
GO:0045893	positive regulation of transcription, DNA-dependent	2.95171e-12	4.83352e-10	28	3.21839	75	0.719977
GO:0007219|GO:0030179	Notch signaling pathway	3.21945e-12	5.23727e-10	21	2.41379	43	0.412787
GO:0007088	regulation of mitosis	3.29665e-12	5.3278e-10	20	2.29885	39	0.374388
GO:0003702	RNA polymerase II transcription factor activity	4.18377e-12	6.7176e-10	56	6.43678	250	2.39992
GO:0030707	ovarian follicle cell development	4.85138e-12	7.73928e-10	45	5.17241	176	1.68955
GO:0051656	establishment of organelle localization	6.40583e-12	1.01535e-09	27	3.10345	72	0.691178
GO:0000776|GO:0005699	kinetochore	7.99684e-12	1.25946e-09	17	1.95402	29	0.278391
GO:0048598|GO:0048828	embryonic morphogenesis	1.02017e-11	1.59654e-09	44	5.05747	173	1.66075
GO:0005815	microtubule organizing center	1.24331e-11	1.93353e-09	24	2.75862	59	0.566382
GO:0001654|GO:0042460	eye development	1.64423e-11	2.54103e-09	55	6.32184	251	2.40952
GO:0051640	organelle localization	1.81755e-11	2.79143e-09	28	3.21839	80	0.767975
GO:0005575|GO:0008372	cellular_component	3.14725e-11	4.80377e-09	687	78.9655	7233	69.4346
GO:0000910|GO:0007104|GO:0016288	cytokinesis	3.58456e-11	5.4377e-09	28	3.21839	82	0.787175
GO:0006259	DNA metabolic process	3.89009e-11	5.8652e-09	46	5.28736	193	1.85274
GO:0001708	cell fate specification	4.07215e-11	6.10248e-09	23	2.64368	57	0.547183
GO:0045595	regulation of cell differentiation	4.10798e-11	6.11909e-09	31	3.56322	99	0.95037
GO:0005819	spindle	4.42411e-11	6.55053e-09	25	2.87356	67	0.643179
GO:0050000	chromosome localization	5.09844e-11	7.45964e-09	13	1.49425	18	0.172794
GO:0051303	establishment of chromosome localization	5.09844e-11	7.45964e-09	13	1.49425	18	0.172794
GO:0048813	dendrite morphogenesis	7.75504e-11	1.12139e-08	35	4.02299	125	1.19996
GO:0016358	dendrite development	7.75504e-11	1.12139e-08	35	4.02299	125	1.19996
GO:0005654	nucleoplasm	1.21345e-10	1.74446e-08	56	6.43678	271	2.60152
GO:0045495	pole plasm	1.49123e-10	2.1314e-08	13	1.49425	19	0.182394
GO:0007419	ventral cord development	2.33074e-10	3.31216e-08	16	1.83908	30	0.287991
GO:0046914	transition metal ion binding	2.45868e-10	3.474e-08	138	15.8621	985	9.4557
GO:0048732	gland development	2.54761e-10	3.5792e-08	41	4.71264	169	1.62235
GO:0007422	peripheral nervous system development	2.83868e-10	3.96561e-08	27	3.10345	83	0.796775
GO:0006325	establishment or maintenance of chromatin architecture	3.15028e-10	4.35174e-08	55	6.32184	270	2.59192
GO:0031507	heterochromatin formation	3.13303e-10	4.35174e-08	19	2.18391	43	0.412787
GO:0045814	negative regulation of gene expression, epigenetic	3.80784e-10	5.20196e-08	18	2.06897	39	0.374388
GO:0006342|GO:0016440	chromatin silencing	3.80784e-10	5.20196e-08	18	2.06897	39	0.374388
GO:0005813	centrosome	3.8673e-10	5.25416e-08	20	2.29885	48	0.460785
GO:0016566	specific transcriptional repressor activity	4.31617e-10	5.83196e-08	17	1.95402	35	0.335989
GO:0051310	metaphase plate congression	4.47465e-10	6.01324e-08	12	1.37931	17	0.163195
GO:0040029	regulation of gene expression, epigenetic	6.17665e-10	8.25559e-08	30	3.44828	103	0.988768
GO:0048749|GO:0007456	compound eye development	6.7399e-10	8.95999e-08	50	5.74713	238	2.28473
GO:0008134	transcription factor binding	7.00236e-10	9.25912e-08	27	3.10345	86	0.825574
GO:0009791	post-embryonic development	7.66239e-10	1.0078e-07	73	8.3908	419	4.02227
GO:0000122	negative regulation of transcription from RNA polymerase II promoter	9.75397e-10	1.27611e-07	21	2.41379	55	0.527983
GO:0051052	regulation of DNA metabolic process	1.35185e-09	1.75931e-07	14	1.6092	25	0.239992
GO:0000793	condensed chromosome	1.5178e-09	1.96493e-07	15	1.72414	29	0.278391
GO:0051233	spindle midzone	1.76141e-09	2.26843e-07	9	1.03448	10	0.0959969
GO:0044448	cell cortex part	2.10782e-09	2.70049e-07	20	2.29885	52	0.499184
GO:0016563|GO:0003710	transcription activator activity	2.71431e-09	3.45959e-07	26	2.98851	85	0.815974
GO:0003682	chromatin binding	2.82097e-09	3.5771e-07	22	2.52874	63	0.604781
GO:0002165	instar larval or pupal development	4.37622e-09	5.5209e-07	69	7.93103	402	3.85908
GO:0007517	muscle development	4.68908e-09	5.88557e-07	40	4.5977	178	1.70875
GO:0045596	negative regulation of cell differentiation	4.79052e-09	5.98252e-07	23	2.64368	70	0.671979
GO:0016458	gene silencing	6.17302e-09	7.59805e-07	26	2.98851	88	0.844773
GO:0005700	polytene chromosome	6.17302e-09	7.59805e-07	26	2.98851	88	0.844773
GO:0003712	transcription cofactor activity	6.17634e-09	7.59805e-07	21	2.41379	60	0.575982
GO:0007165	signal transduction	6.64502e-09	8.13414e-07	111	12.7586	778	7.46856
GO:0051093	negative regulation of developmental process	7.65878e-09	9.32889e-07	36	4.13793	153	1.46875
GO:0007560|GO:0007452	imaginal disc morphogenesis	8.25519e-09	1.00061e-06	51	5.86207	263	2.52472
GO:0010623	developmental programmed cell death	1.00479e-08	1.21196e-06	11	1.26437	17	0.163195
GO:0030261|GO:0000068	chromosome condensation	1.47472e-08	1.77015e-06	15	1.72414	33	0.31679
GO:0009792	embryonic development ending in birth or egg hatching	1.57816e-08	1.88516e-06	38	4.36782	171	1.64155
GO:0001700	embryonic development via the syncytial blastoderm	2.24223e-08	2.66553e-06	37	4.25287	166	1.59355
GO:0005938	cell cortex	2.90059e-08	3.43168e-06	24	2.75862	82	0.787175
GO:0031023	microtubule organizing center organization and biogenesis	2.96238e-08	3.48809e-06	19	2.18391	54	0.518383
GO:0007552|GO:0046698|GO:0046699	metamorphosis	3.08925e-08	3.62024e-06	61	7.01149	354	3.39829
GO:0044446	intracellular organelle part	3.12016e-08	3.63921e-06	220	25.2874	1895	18.1914
GO:0048859	formation of anatomical boundary	3.17016e-08	3.68018e-06	17	1.95402	44	0.422386
GO:0048737	imaginal disc-derived appendage development	3.43781e-08	3.97224e-06	44	5.05747	220	2.11193
GO:0044422	organelle part	3.57187e-08	4.10006e-06	220	25.2874	1898	18.2202
GO:0009952	anterior/posterior pattern formation	3.5816e-08	4.10006e-06	32	3.67816	134	1.28636
GO:0044451	nucleoplasm part	3.6137e-08	4.11775e-06	48	5.51724	251	2.40952
GO:0007369	gastrulation	4.24371e-08	4.81345e-06	21	2.41379	66	0.63358
GO:0007098	centrosome cycle	4.52276e-08	5.08072e-06	16	1.83908	40	0.383988
GO:0009987|GO:0008151|GO:0050875	cellular process	4.56154e-08	5.08072e-06	565	64.9425	5871	56.3598
GO:0048736	appendage development	4.54786e-08	5.08072e-06	44	5.05747	222	2.13113
GO:0009886	post-embryonic morphogenesis	4.50791e-08	5.08072e-06	59	6.78161	341	3.2735
GO:0002009	morphogenesis of an epithelium	4.73689e-08	5.25237e-06	39	4.48276	185	1.77594
GO:0016570	histone modification	6.88441e-08	7.56573e-06	17	1.95402	46	0.441586
GO:0016569	covalent chromatin modification	6.88441e-08	7.56573e-06	17	1.95402	46	0.441586
GO:0048707	instar larval or pupal morphogenesis	7.12508e-08	7.79557e-06	58	6.66667	337	3.2351
GO:0007281	germ cell development	7.49972e-08	8.16933e-06	35	4.02299	159	1.52635
GO:0035220	wing disc development	7.76441e-08	8.42055e-06	48	5.51724	257	2.46712
GO:0009798	axis specification	8.84878e-08	9.55465e-06	35	4.02299	160	1.53595
GO:0010160|GO:0048862	formation of organ boundary	9.67802e-08	1.03596e-05	15	1.72414	37	0.355189
GO:0048645	organ formation	9.67802e-08	1.03596e-05	15	1.72414	37	0.355189
GO:0007127	meiosis I	9.95501e-08	1.06101e-05	17	1.95402	47	0.451186
GO:0007365	periodic partitioning	1.4765e-07	1.56021e-05	15	1.72414	38	0.364788
GO:0032583	regulation of gene-specific transcription	1.4765e-07	1.56021e-05	15	1.72414	38	0.364788
GO:0035114	imaginal disc-derived appendage morphogenesis	1.84112e-07	1.93723e-05	42	4.82759	217	2.08313
GO:0030703	eggshell formation	2.25473e-07	2.35241e-05	22	2.52874	78	0.748776
GO:0007304	chorion-containing eggshell formation	2.25473e-07	2.35241e-05	22	2.52874	78	0.748776
GO:0035107	appendage morphogenesis	2.39706e-07	2.4904e-05	42	4.82759	219	2.10233
GO:0035214	eye-antennal disc development	2.43117e-07	2.51527e-05	18	2.06897	55	0.527983
GO:0016321	female meiosis chromosome segregation	2.75299e-07	2.83635e-05	13	1.49425	30	0.287991
GO:0051297	centrosome organization and biogenesis	2.81237e-07	2.88551e-05	17	1.95402	50	0.479985
GO:0043169	cation binding	2.92835e-07	2.99209e-05	150	17.2414	1219	11.702
GO:0008283	cell proliferation	3.05595e-07	3.10962e-05	31	3.56322	139	1.33436
GO:0045944	positive regulation of transcription from RNA polymerase II promoter	3.12036e-07	3.16215e-05	16	1.83908	45	0.431986
GO:0006260	DNA replication	3.20123e-07	3.23086e-05	24	2.75862	92	0.883172
GO:0007431	salivary gland development	3.54296e-07	3.54679e-05	32	3.67816	147	1.41115
GO:0035272	exocrine system development	3.54296e-07	3.54679e-05	32	3.67816	147	1.41115
GO:0051053	negative regulation of DNA metabolic process	3.69334e-07	3.66764e-05	10	1.14943	18	0.172794
GO:0006275	regulation of DNA replication	3.69334e-07	3.66764e-05	10	1.14943	18	0.172794
GO:0031981	nuclear lumen	3.8008e-07	3.75926e-05	61	7.01149	379	3.63828
GO:0046872	metal ion binding	4.30436e-07	4.24034e-05	153	17.5862	1257	12.0668
GO:0007166	cell surface receptor linked signal transduction	5.13536e-07	5.03892e-05	71	8.16092	470	4.51186
GO:0007420	brain development	5.40519e-07	5.28272e-05	25	2.87356	101	0.969569
GO:0055057	neuroblast division	5.71445e-07	5.56298e-05	12	1.37931	27	0.259192
GO:0060293	germ plasm	5.99301e-07	5.72893e-05	9	1.03448	15	0.143995
GO:0048534	hemopoietic or lymphoid organ development	5.96882e-07	5.72893e-05	18	2.06897	58	0.556782
GO:0002520	immune system development	5.96882e-07	5.72893e-05	18	2.06897	58	0.556782
GO:0043186|GO:0018994	P granule	5.99301e-07	5.72893e-05	9	1.03448	15	0.143995
GO:0009948	anterior/posterior axis specification	6.00077e-07	5.72893e-05	27	3.10345	115	1.10396
GO:0016360	sensory organ precursor cell fate determination	7.2142e-07	6.86091e-05	10	1.14943	19	0.182394
GO:0009888	tissue development	7.5068e-07	7.11182e-05	44	5.05747	244	2.34233
GO:0048663|GO:0042055	neuron fate commitment	8.38166e-07	7.91035e-05	8	0.91954	12	0.115196
GO:0035060	brahma complex	8.58492e-07	8.07137e-05	7	0.804598	9	0.0863972
GO:0007455	eye-antennal disc morphogenesis	1.04379e-06	9.77634e-05	14	1.6092	38	0.364788
GO:0032879	regulation of localization	1.11962e-06	0.00010447	24	2.75862	98	0.94077
GO:0009968	negative regulation of signal transduction	1.21896e-06	0.000113312	26	2.98851	112	1.07517
GO:0016585|GO:0005679	chromatin remodeling complex	1.45775e-06	0.000135002	12	1.37931	29	0.278391
GO:0008105	asymmetric protein localization	1.55526e-06	0.000143494	13	1.49425	34	0.32639
GO:0032268	regulation of cellular protein metabolic process	1.78177e-06	0.000163782	33	3.7931	165	1.58395
GO:0019827	stem cell maintenance	1.88546e-06	0.000171401	15	1.72414	45	0.431986
GO:0048864	stem cell development	1.88546e-06	0.000171401	15	1.72414	45	0.431986
GO:0048863	stem cell differentiation	1.88546e-06	0.000171401	15	1.72414	45	0.431986
GO:0007080	mitotic metaphase plate congression	2.01941e-06	0.000182906	8	0.91954	13	0.124796
GO:0006267	pre-replicative complex assembly	2.17186e-06	0.000195997	6	0.689655	7	0.0671979
GO:0048592|GO:0048748	eye morphogenesis	2.38573e-06	0.000214514	37	4.25287	198	1.90074
GO:0043167	ion binding	2.47158e-06	0.000221428	154	17.7011	1304	12.518
GO:0007056	spindle assembly involved in female meiosis	2.65455e-06	0.000235263	7	0.804598	10	0.0959969
GO:0035019	somatic stem cell maintenance	2.65455e-06	0.000235263	7	0.804598	10	0.0959969
GO:0005814	centriole	2.65455e-06	0.000235263	7	0.804598	10	0.0959969
GO:0055059	asymmetric neuroblast division	3.1014e-06	0.000273884	11	1.26437	26	0.249592
GO:0010004	gastrulation involving germ band extension	3.38793e-06	0.000296016	12	1.37931	31	0.29759
GO:0001703	gastrulation with mouth forming first	3.38793e-06	0.000296016	12	1.37931	31	0.29759
GO:0035295	tube development	3.37907e-06	0.000296016	27	3.10345	125	1.19996
GO:0043687	post-translational protein modification	3.68008e-06	0.00032041	68	7.81609	468	4.49266
GO:0007540	sex determination, establishment of X:A ratio	4.02068e-06	0.000348836	5	0.574713	5	0.0479985
GO:0007476	imaginal disc-derived wing morphogenesis	4.35794e-06	0.000376775	36	4.13793	195	1.87194
GO:0051246	regulation of protein metabolic process	4.39171e-06	0.000378372	37	4.25287	203	1.94874
GO:0007405|GO:0043349|GO:0043350	neuroblast proliferation	4.7125e-06	0.0004046	13	1.49425	37	0.355189
GO:0000578	embryonic axis specification	4.78649e-06	0.00040953	18	2.06897	66	0.63358
GO:0045179	apical cortex	4.84074e-06	0.000412743	11	1.26437	27	0.259192
GO:0007435	salivary gland morphogenesis	4.96627e-06	0.000419554	16	1.83908	54	0.518383
GO:0022612	gland morphogenesis	4.96627e-06	0.000419554	16	1.83908	54	0.518383
GO:0007306	eggshell chorion formation	4.97151e-06	0.000419554	17	1.95402	60	0.575982
GO:0022414	reproductive process	5.40238e-06	0.000454365	34	3.90805	181	1.73754
GO:0007472	wing disc morphogenesis	5.55114e-06	0.000465293	36	4.13793	197	1.89114
GO:0003704	specific RNA polymerase II transcription factor activity	5.5798e-06	0.000466116	19	2.18391	73	0.700778
GO:0007154	cell communication	6.39308e-06	0.000532256	121	13.908	988	9.4845
GO:0007338	single fertilization	6.55143e-06	0.000539985	10	1.14943	23	0.220793
GO:0008052	sensory organ boundary specification	6.55143e-06	0.000539985	10	1.14943	23	0.220793
GO:0045448	mitotic cell cycle, embryonic	6.55143e-06	0.000539985	10	1.14943	23	0.220793
GO:0009953	dorsal/ventral pattern formation	6.62931e-06	0.000544589	26	2.98851	122	1.17116
GO:0007094	mitotic cell cycle spindle assembly checkpoint	6.77233e-06	0.000550848	7	0.804598	11	0.105597
GO:0031577	spindle checkpoint	6.77233e-06	0.000550848	7	0.804598	11	0.105597
GO:0035161	imaginal disc lineage restriction	6.77233e-06	0.000550848	7	0.804598	11	0.105597
GO:0007424	open tracheal system development	7.51561e-06	0.0006093	32	3.67816	168	1.61275
GO:0048568	embryonic organ development	7.71654e-06	0.000623546	14	1.6092	44	0.422386
GO:0007402	ganglion mother cell fate determination	8.07042e-06	0.000647907	6	0.689655	8	0.0767975
GO:0048664	neuron fate determination	8.07042e-06	0.000647907	6	0.689655	8	0.0767975
GO:0035289	posterior head segmentation	8.67235e-06	0.000693977	8	0.91954	15	0.143995
GO:0006139	nucleobase, nucleoside, nucleotide and nucleic acid metabolic process	9.11696e-06	0.000727202	118	13.5632	965	9.2637
GO:0007507|GO:0007511	heart development	9.47325e-06	0.000753191	18	2.06897	69	0.662379
GO:0009566	fertilization	1.03943e-05	0.000821967	10	1.14943	24	0.230393
GO:0043065	positive regulation of apoptosis	1.04048e-05	0.000821967	12	1.37931	34	0.32639
GO:0007349|GO:0009796	cellularization	1.05412e-05	0.000830096	19	2.18391	76	0.729577
GO:0007351	tripartite regional subdivision	1.07362e-05	0.000840096	16	1.83908	57	0.547183
GO:0008595	determination of anterior/posterior axis, embryo	1.07362e-05	0.000840096	16	1.83908	57	0.547183
GO:0007498	mesoderm development	1.17124e-05	0.000913597	21	2.41379	90	0.863972
GO:0007447	imaginal disc pattern formation	1.18631e-05	0.000922441	22	2.52874	97	0.93117
GO:0003006	reproductive developmental process	1.29172e-05	0.00100125	19	2.18391	77	0.739176
GO:0004386	helicase activity	1.35006e-05	0.0010432	24	2.75862	112	1.07517
GO:0007280	pole cell migration	1.36933e-05	0.0010548	9	1.03448	20	0.191994
GO:0030496	midbody	1.50802e-05	0.00115802	7	0.804598	12	0.115196
GO:0044450	microtubule organizing center part	1.60341e-05	0.0012269	10	1.14943	25	0.239992
GO:0007076	mitotic chromosome condensation	1.60764e-05	0.0012269	8	0.91954	16	0.153595
GO:0042063	gliogenesis	1.70106e-05	0.0012942	13	1.49425	41	0.393587
GO:0007293	germarium-derived egg chamber formation	1.73516e-05	0.0013161	16	1.83908	59	0.566382
GO:0051094	positive regulation of developmental process	1.7922e-05	0.00135521	18	2.06897	72	0.691178
GO:0048565	gut development	2.00164e-05	0.00150896	17	1.95402	66	0.63358
GO:0046982	protein heterodimerization activity	2.03068e-05	0.0015262	12	1.37931	36	0.345589
GO:0042659	regulation of cell fate specification	2.21944e-05	0.00166301	9	1.03448	21	0.201594
GO:0001746	Bolwig's organ morphogenesis	2.24943e-05	0.0016653	6	0.689655	9	0.0863972
GO:0005656	pre-replicative complex	2.24943e-05	0.0016653	6	0.689655	9	0.0863972
GO:0016572	histone phosphorylation	2.24539e-05	0.0016653	5	0.574713	6	0.0575982
GO:0055034	Bolwig's organ development	2.24943e-05	0.0016653	6	0.689655	9	0.0863972
GO:0048546	digestive tract morphogenesis	2.27727e-05	0.00168088	13	1.49425	42	0.403187
GO:0043068	positive regulation of programmed cell death	2.36033e-05	0.001737	14	1.6092	48	0.460785
GO:0000075	cell cycle checkpoint	2.41171e-05	0.00176955	10	1.14943	26	0.249592
GO:0005875	microtubule associated complex	2.62262e-05	0.00191861	52	5.97701	349	3.35029
GO:0007398	ectoderm development	2.67931e-05	0.00195429	18	2.06897	74	0.710377
GO:0006261|GO:0006262|GO:0006263	DNA-dependent DNA replication	2.94257e-05	0.00214001	15	1.72414	55	0.527983
GO:0045167	asymmetric protein localization during cell fate commitment	3.03177e-05	0.00216664	7	0.804598	13	0.124796
GO:0035186	syncytial blastoderm mitotic cell cycle	3.03177e-05	0.00216664	7	0.804598	13	0.124796
GO:0048800	antennal morphogenesis	3.03177e-05	0.00216664	7	0.804598	13	0.124796
GO:0010369	chromocenter	3.03177e-05	0.00216664	7	0.804598	13	0.124796
GO:0046011	regulation of oskar mRNA translation	3.03177e-05	0.00216664	7	0.804598	13	0.124796
GO:0042023	DNA endoreduplication	3.03177e-05	0.00216664	7	0.804598	13	0.124796
GO:0035239	tube morphogenesis	3.08078e-05	0.00219532	23	2.64368	110	1.05597
GO:0010608	posttranscriptional regulation of gene expression	3.36801e-05	0.0023931	24	2.75862	118	1.13276
GO:0035222	wing disc pattern formation	3.73681e-05	0.00264754	17	1.95402	69	0.662379
GO:0017145	stem cell division	3.75636e-05	0.00265379	12	1.37931	38	0.364788
GO:0065004	protein-DNA complex assembly	4.16313e-05	0.00293278	23	2.64368	112	1.07517
GO:0006468	protein amino acid phosphorylation	4.31872e-05	0.00303375	39	4.48276	241	2.31353
GO:0007538	primary sex determination	4.69695e-05	0.00328079	8	0.91954	18	0.172794
GO:0016538|GO:0003751|GO:0003752|GO:0003753	cyclin-dependent protein kinase regulator activity	4.69695e-05	0.00328079	8	0.91954	18	0.172794
GO:0032451	demethylase activity	4.83456e-05	0.00330229	4	0.45977	4	0.0383988
GO:0008214	protein amino acid dealkylation	4.83456e-05	0.00330229	4	0.45977	4	0.0383988
GO:0032452	histone demethylase activity	4.83456e-05	0.00330229	4	0.45977	4	0.0383988
GO:0006482	protein amino acid demethylation	4.83456e-05	0.00330229	4	0.45977	4	0.0383988
GO:0016577	histone demethylation	4.83456e-05	0.00330229	4	0.45977	4	0.0383988
GO:0000018	regulation of DNA recombination	4.83456e-05	0.00330229	4	0.45977	4	0.0383988
GO:0035044	sperm aster formation	4.83456e-05	0.00330229	4	0.45977	4	0.0383988
GO:0045910	negative regulation of DNA recombination	4.83456e-05	0.00330229	4	0.45977	4	0.0383988
GO:0007354	zygotic determination of anterior/posterior axis, embryo	5.10568e-05	0.00347787	10	1.14943	28	0.268791
GO:0032582	negative regulation of gene-specific transcription	5.22539e-05	0.00354964	6	0.689655	10	0.0959969
GO:0030717	karyosome formation	5.29427e-05	0.00357678	9	1.03448	23	0.220793
GO:0010551	regulation of specific transcription from RNA polymerase II promoter	5.29427e-05	0.00357678	9	1.03448	23	0.220793
GO:0033301	cell cycle comprising mitosis without cytokinesis	5.62687e-05	0.00377057	7	0.804598	14	0.134396
GO:0007539	primary sex determination, soma	5.62687e-05	0.00377057	7	0.804598	14	0.134396
GO:0030720	oocyte localization during germarium-derived egg chamber formation	5.62687e-05	0.00377057	7	0.804598	14	0.134396
GO:0016055|GO:0007222	Wnt receptor signaling pathway	5.80241e-05	0.00387769	15	1.72414	58	0.556782
GO:0051225|GO:0051226|GO:0051227	spindle assembly	6.16017e-05	0.00410569	11	1.26437	34	0.32639
GO:0008354	germ cell migration	6.62985e-05	0.00440685	12	1.37931	40	0.383988
GO:0001745	compound eye morphogenesis	6.97519e-05	0.00462396	32	3.67816	187	1.79514
GO:0045180	basal cortex	7.31591e-05	0.00482396	5	0.574713	7	0.0671979
GO:0031262	Ndc80 complex	7.31591e-05	0.00482396	5	0.574713	7	0.0671979
GO:0006277	DNA amplification	7.52148e-05	0.00489425	8	0.91954	19	0.182394
GO:0003714	transcription corepressor activity	7.52148e-05	0.00489425	8	0.91954	19	0.182394
GO:0007093	mitotic cell cycle checkpoint	7.52148e-05	0.00489425	8	0.91954	19	0.182394
GO:0007277	pole cell development	7.52148e-05	0.00489425	8	0.91954	19	0.182394
GO:0006406	mRNA export from nucleus	7.52148e-05	0.00489425	8	0.91954	19	0.182394
GO:0051298	centrosome duplication	7.84717e-05	0.00506619	9	1.03448	24	0.230393
GO:0007131|GO:0000021|GO:0007145	meiotic recombination	7.84717e-05	0.00506619	9	1.03448	24	0.230393
GO:0006917	induction of apoptosis	7.84717e-05	0.00506619	9	1.03448	24	0.230393
GO:0048567	ectodermal gut morphogenesis	8.66936e-05	0.00555349	12	1.37931	41	0.393587
GO:0048547	gut morphogenesis	8.66936e-05	0.00555349	12	1.37931	41	0.393587
GO:0007439	ectodermal gut development	8.66936e-05	0.00555349	12	1.37931	41	0.393587
GO:0043234	protein complex	9.53078e-05	0.00608097	156	17.931	1415	13.5836
GO:0006333	chromatin assembly or disassembly	9.54197e-05	0.00608097	32	3.67816	190	1.82394
GO:0005886	plasma membrane	9.58974e-05	0.00609571	76	8.73563	594	5.70222
GO:0050767	regulation of neurogenesis	9.89655e-05	0.0062746	14	1.6092	54	0.518383
GO:0003713	transcription coactivator activity	0.000100189	0.00633596	10	1.14943	30	0.287991
GO:0008156	negative regulation of DNA replication	0.000106832	0.00672163	6	0.689655	11	0.105597
GO:0007096	regulation of exit from mitosis	0.000106832	0.00672163	6	0.689655	11	0.105597
GO:0000228	nuclear chromosome	0.000108527	0.00681099	15	1.72414	61	0.585581
GO:0006997|GO:0048287	nuclear organization and biogenesis	0.000110766	0.00691637	11	1.26437	36	0.345589
GO:0042078|GO:0048131	germ-line stem cell division	0.000110766	0.00691637	11	1.26437	36	0.345589
GO:0048566	embryonic gut development	0.000113593	0.00707502	9	1.03448	25	0.239992
GO:0016071	mRNA metabolic process	0.000113921	0.00707761	43	4.94253	287	2.75511
GO:0003678|GO:0003679	DNA helicase activity	0.00014587	0.00901724	11	1.26437	37	0.355189
GO:0007442	hindgut morphogenesis	0.00014587	0.00901724	11	1.26437	37	0.355189
GO:0007525	somatic muscle development	0.000161568	0.0097918	7	0.804598	16	0.153595
GO:0007307	eggshell chorion gene amplification	0.000161568	0.0097918	7	0.804598	16	0.153595
GO:0010454	negative regulation of cell fate commitment	0.000161568	0.0097918	7	0.804598	16	0.153595
GO:0010453	regulation of cell fate commitment	0.000161568	0.0097918	7	0.804598	16	0.153595
GO:0051329	interphase of mitotic cell cycle	0.000160962	0.0097918	9	1.03448	26	0.249592
GO:0045172	germline ring canal	0.000161568	0.0097918	7	0.804598	16	0.153595
GO:0009996	negative regulation of cell fate specification	0.000161568	0.0097918	7	0.804598	16	0.153595
GO:0016199	axon midline choice point recognition	0.000161568	0.0097918	7	0.804598	16	0.153595
GO:0006403	RNA localization	0.000164222	0.00992827	20	2.29885	99	0.95037
GO:0005874	microtubule	0.000169046	0.010195	13	1.49425	50	0.479985
GO:0016198	axon choice point recognition	0.000174097	0.0103731	8	0.91954	21	0.201594
GO:0006405	RNA export from nucleus	0.000174097	0.0103731	8	0.91954	21	0.201594
GO:0030178|GO:0045810	negative regulation of Wnt receptor signaling pathway	0.000174097	0.0103731	8	0.91954	21	0.201594
GO:0006334	nucleosome assembly	0.000174097	0.0103731	8	0.91954	21	0.201594
GO:0007469	antennal development	0.000174097	0.0103731	8	0.91954	21	0.201594
GO:0045143|GO:0007061	homologous chromosome segregation	0.00018164	0.0106937	5	0.574713	8	0.0767975
GO:0000940	outer kinetochore of condensed chromosome	0.00018164	0.0106937	5	0.574713	8	0.0767975
GO:0000796|GO:0005676|GO:0008620	condensin complex	0.00018164	0.0106937	5	0.574713	8	0.0767975
GO:0007366	periodic partitioning by pair rule gene	0.00018164	0.0106937	5	0.574713	8	0.0767975
GO:0045476	nurse cell apoptosis	0.00018164	0.0106937	5	0.574713	8	0.0767975
GO:0046822	regulation of nucleocytoplasmic transport	0.00018443	0.0108065	10	1.14943	32	0.30719
GO:0032386	regulation of intracellular transport	0.00018443	0.0108065	10	1.14943	32	0.30719
GO:0045177	apical part of cell	0.000185318	0.0108329	14	1.6092	57	0.547183
GO:0051299	centrosome separation	0.000198583	0.011446	6	0.689655	12	0.115196
GO:0033261	regulation of S phase	0.000198583	0.011446	6	0.689655	12	0.115196
GO:0043138	3'-5' DNA helicase activity	0.000198583	0.011446	6	0.689655	12	0.115196
GO:0000779	condensed chromosome, centromeric region	0.000198583	0.011446	6	0.689655	12	0.115196
GO:0007090	regulation of S phase of mitotic cell cycle	0.000198583	0.011446	6	0.689655	12	0.115196
GO:0010001|GO:0007404|GO:0043360	glial cell differentiation	0.000198583	0.011446	6	0.689655	12	0.115196
GO:0007155	cell adhesion	0.00020221	0.0116279	28	3.21839	164	1.57435
GO:0022416	bristle development	0.000225821	0.0127484	14	1.6092	58	0.556782
GO:0045468	regulation of R8 cell spacing in compound eye	0.000225646	0.0127484	4	0.45977	5	0.0479985
GO:0007144	female meiosis I	0.000225646	0.0127484	4	0.45977	5	0.0479985
GO:0007100	mitotic centrosome separation	0.000225646	0.0127484	4	0.45977	5	0.0479985
GO:0051325	interphase	0.000223716	0.0127484	9	1.03448	27	0.259192
GO:0032156	septin cytoskeleton	0.000225646	0.0127484	4	0.45977	5	0.0479985
GO:0008623|GO:0016588	chromatin accessibility complex	0.000225646	0.0127484	4	0.45977	5	0.0479985
GO:0005940|GO:0030481	septin ring	0.000225646	0.0127484	4	0.45977	5	0.0479985
GO:0006464	protein modification process	0.000227051	0.0127887	78	8.96552	630	6.04781
GO:0030097	hemopoiesis	0.00023111	0.0129583	12	1.37931	45	0.431986
GO:0051235	maintenance of location	0.00023111	0.0129583	12	1.37931	45	0.431986
GO:0005635|GO:0005636	nuclear envelope	0.000232199	0.0129899	16	1.83908	72	0.691178
GO:0008380|GO:0006395	RNA splicing	0.000232982	0.0130042	35	4.02299	225	2.15993
GO:0005524	ATP binding	0.000252508	0.0140624	83	9.54023	682	6.54699
GO:0051028	mRNA transport	0.000253701	0.0140655	8	0.91954	22	0.211193
GO:0035287	head segmentation	0.000253701	0.0140655	8	0.91954	22	0.211193
GO:0045171	intercellular bridge	0.000254962	0.0140723	7	0.804598	17	0.163195
GO:0007062	sister chromatid cohesion	0.000254962	0.0140723	7	0.804598	17	0.163195
GO:0007450	dorsal/ventral pattern formation, imaginal disc	0.000258679	0.0142456	13	1.49425	52	0.499184
GO:0032559	adenyl ribonucleotide binding	0.000264915	0.0145566	83	9.54023	683	6.55659
GO:0000375	RNA splicing, via transesterification reactions	0.000270729	0.0148431	34	3.90805	218	2.09273
GO:0016331	morphogenesis of embryonic epithelium	0.000287063	0.0157038	20	2.29885	103	0.988768
GO:0006397	mRNA processing	0.000290251	0.0158432	39	4.48276	263	2.52472
GO:0008258	head involution	0.000312677	0.0170297	11	1.26437	40	0.383988
GO:0012502	induction of programmed cell death	0.000321466	0.0174316	10	1.14943	34	0.32639
GO:0030111|GO:0008590	regulation of Wnt receptor signaling pathway	0.000321466	0.0174316	10	1.14943	34	0.32639
GO:0009994	oocyte differentiation	0.000337734	0.0182737	21	2.41379	112	1.07517
GO:0006270	DNA replication initiation	0.000342811	0.0185079	6	0.689655	13	0.124796
GO:0048542	lymph gland development	0.000360772	0.0193929	8	0.91954	23	0.220793
GO:0007443	Malpighian tubule morphogenesis	0.000360772	0.0193929	8	0.91954	23	0.220793
GO:0005678	chromatin assembly complex	0.000380573	0.0203247	5	0.574713	9	0.0863972
GO:0051304	chromosome separation	0.000380573	0.0203247	5	0.574713	9	0.0863972
GO:0000777	condensed chromosome kinetochore	0.000380573	0.0203247	5	0.574713	9	0.0863972
GO:0005637	nuclear inner membrane	0.000387321	0.0205519	7	0.804598	18	0.172794
GO:0018993	somatic sex determination	0.000387321	0.0205519	7	0.804598	18	0.172794
GO:0000792	heterochromatin	0.000387321	0.0205519	7	0.804598	18	0.172794
GO:0051248	negative regulation of protein metabolic process	0.000392994	0.0208083	15	1.72414	68	0.652779
GO:0034728	nucleosome organization	0.000410512	0.0216894	9	1.03448	29	0.278391
GO:0008038	neuron recognition	0.000443341	0.0233739	12	1.37931	48	0.460785
GO:0000398|GO:0006374|GO:0006375	nuclear mRNA splicing, via spliceosome	0.000445323	0.0233787	33	3.7931	215	2.06393
GO:0000377	RNA splicing, via transesterification reactions with bulged adenosine as nucleophile	0.000445323	0.0233787	33	3.7931	215	2.06393
GO:0004672|GO:0050222	protein kinase activity	0.000462351	0.0242213	38	4.36782	260	2.49592
GO:0006915	apoptosis	0.000464146	0.0242639	15	1.72414	69	0.662379
GO:0048613	embryonic ectodermal gut morphogenesis	0.000501922	0.025856	8	0.91954	24	0.230393
GO:0048611	embryonic ectodermal gut development	0.000501922	0.025856	8	0.91954	24	0.230393
GO:0048562	embryonic organ morphogenesis	0.000501922	0.025856	8	0.91954	24	0.230393
GO:0048557	embryonic digestive tract morphogenesis	0.000501922	0.025856	8	0.91954	24	0.230393
GO:0048558	embryonic gut morphogenesis	0.000501922	0.025856	8	0.91954	24	0.230393
GO:0034622	cellular macromolecular complex assembly	0.000499844	0.025856	37	4.25287	252	2.41912
GO:0048619	embryonic hindgut morphogenesis	0.000501922	0.025856	8	0.91954	24	0.230393
GO:0008037	cell recognition	0.000543251	0.0278244	12	1.37931	49	0.470385
GO:0044453	nuclear membrane part	0.000543251	0.0278244	12	1.37931	49	0.470385
GO:0033205	cytokinesis during cell cycle	0.000543507	0.0278244	9	1.03448	30	0.287991
GO:0045786	negative regulation of cell cycle	0.000557718	0.0283173	6	0.689655	14	0.134396
GO:0051653	spindle localization	0.000557718	0.0283173	6	0.689655	14	0.134396
GO:0051293	establishment of spindle localization	0.000557718	0.0283173	6	0.689655	14	0.134396
GO:0007279	pole cell formation	0.000557718	0.0283173	6	0.689655	14	0.134396
GO:0046983	protein dimerization activity	0.000561792	0.0284658	17	1.95402	85	0.815974
GO:0044454	nuclear chromosome part	0.000563273	0.0284824	13	1.49425	56	0.537583
GO:0045785	positive regulation of cell adhesion	0.000580705	0.02849	3	0.344828	3	0.0287991
GO:0035096	larval midgut cell programmed cell death	0.000580705	0.02849	3	0.344828	3	0.0287991
GO:0008624	induction of apoptosis by extracellular signals	0.000580705	0.02849	3	0.344828	3	0.0287991
GO:0022409	positive regulation of cell-cell adhesion	0.000580705	0.02849	3	0.344828	3	0.0287991
GO:0051237	maintenance of RNA location	0.000580705	0.02849	3	0.344828	3	0.0287991
GO:0046594|GO:0048122	maintenance of pole plasm mRNA location	0.000580705	0.02849	3	0.344828	3	0.0287991
GO:0032877	positive regulation of DNA endoreduplication	0.000580705	0.02849	3	0.344828	3	0.0287991
GO:0008311	double-stranded DNA specific 3'-5' exodeoxyribonuclease activity	0.000580705	0.02849	3	0.344828	3	0.0287991
GO:0050768	negative regulation of neurogenesis	0.000569383	0.02849	7	0.804598	19	0.182394
GO:0008309	double-stranded DNA specific exodeoxyribonuclease activity	0.000580705	0.02849	3	0.344828	3	0.0287991
GO:0016581	NuRD complex	0.000580705	0.02849	3	0.344828	3	0.0287991
GO:0050919	negative chemotaxis	0.000580705	0.02849	3	0.344828	3	0.0287991
GO:0010528	regulation of transposition	0.000580705	0.02849	3	0.344828	3	0.0287991
GO:0010529	negative regulation of transposition	0.000580705	0.02849	3	0.344828	3	0.0287991
GO:0001556	oocyte maturation	0.000580705	0.02849	3	0.344828	3	0.0287991
GO:0022610	biological adhesion	0.000603445	0.029547	28	3.21839	175	1.67995
GO:0008407	bristle morphogenesis	0.00061706	0.0301539	11	1.26437	43	0.412787
GO:0007147	female meiosis II	0.000632029	0.0305235	4	0.45977	6	0.0575982
GO:0032837	distributive segregation	0.000632029	0.0305235	4	0.45977	6	0.0575982
GO:0000741|GO:0007335	karyogamy	0.000632029	0.0305235	4	0.45977	6	0.0575982
GO:0016590	ACF complex	0.000632029	0.0305235	4	0.45977	6	0.0575982
GO:0008054	cyclin catabolic process	0.000632029	0.0305235	4	0.45977	6	0.0575982
GO:0007344	pronuclear fusion	0.000632029	0.0305235	4	0.45977	6	0.0575982
GO:0065003	macromolecular complex assembly	0.00064766	0.0312174	41	4.71264	292	2.80311
GO:0005911	intercellular junction	0.000674942	0.0324691	13	1.49425	57	0.547183
GO:0006310	DNA recombination	0.000678448	0.0325113	10	1.14943	37	0.355189
GO:0007140	male meiosis	0.000678448	0.0325113	10	1.14943	37	0.355189
GO:0007530	sex determination	0.000684665	0.0326825	8	0.91954	25	0.239992
GO:0007367	segment polarity determination	0.000684665	0.0326825	8	0.91954	25	0.239992
GO:0051179	localization	0.000699829	0.033342	186	21.3793	1803	17.3082
GO:0033157	regulation of intracellular protein transport	0.000709832	0.0336242	9	1.03448	31	0.29759
GO:0000086	G2/M transition of mitotic cell cycle	0.000708892	0.0336242	5	0.574713	10	0.0959969
GO:0051223	regulation of protein transport	0.000709832	0.0336242	9	1.03448	31	0.29759
GO:0034621	cellular macromolecular complex subunit organization	0.000723401	0.0342014	38	4.36782	266	2.55352
GO:0043412	biopolymer modification	0.000744153	0.0351154	79	9.08046	665	6.3838
GO:0032506	cytokinetic process	0.000813389	0.0382366	7	0.804598	20	0.191994
GO:0007097	nuclear migration	0.000813389	0.0382366	7	0.804598	20	0.191994
GO:0005705	polytene chromosome interband	0.000864252	0.0402451	6	0.689655	15	0.143995
GO:0031519	PcG protein complex	0.000864252	0.0402451	6	0.689655	15	0.143995
GO:0010552	positive regulation of specific transcription from RNA polymerase II promoter	0.000864252	0.0402451	6	0.689655	15	0.143995
GO:0000915|GO:0045573	cytokinesis, contractile ring formation	0.000864252	0.0402451	6	0.689655	15	0.143995
GO:0000912	formation of actomyosin apparatus involved in cytokinesis	0.000864252	0.0402451	6	0.689655	15	0.143995
GO:0043933|GO:0034600	macromolecular complex subunit organization	0.00089216	0.0414666	42	4.82759	306	2.93751
GO:0016318	ommatidial rotation	0.000917422	0.0425607	8	0.91954	26	0.249592
GO:0007314|GO:0048112	oocyte anterior/posterior axis determination	0.000954747	0.0442093	13	1.49425	59	0.566382
GO:0008587	imaginal disc-derived wing margin morphogenesis	0.00106254	0.0491087	10	1.14943	39	0.374388
GO:0032269	negative regulation of cellular protein metabolic process	0.00107611	0.0496431	14	1.6092	67	0.643179
GO:0007309|GO:0048111	oocyte axis determination	0.00110706	0.0509758	17	1.95402	90	0.863972
GO:0007362	terminal region determination	0.00113304	0.0520749	7	0.804598	21	0.201594
GO:0004713	protein tyrosine kinase activity	0.00113575	0.052103	11	1.26437	46	0.441586
GO:0048729	tissue morphogenesis	0.00116502	0.0531497	15	1.72414	75	0.719977
GO:0005667	transcription factor complex	0.00116502	0.0531497	15	1.72414	75	0.719977
GO:0001738	morphogenesis of a polarized epithelium	0.00116502	0.0531497	15	1.72414	75	0.719977
GO:0045178	basal part of cell	0.00121061	0.0549255	5	0.574713	11	0.105597
GO:0007501	mesodermal cell fate specification	0.00121061	0.0549255	5	0.574713	11	0.105597
GO:0007259	JAK-STAT cascade	0.00121061	0.0549255	5	0.574713	11	0.105597
GO:0007164	establishment of tissue polarity	0.00125322	0.0566507	14	1.6092	68	0.652779
GO:0001736	establishment of planar polarity	0.00125322	0.0566507	14	1.6092	68	0.652779
GO:0002376	immune system process	0.00126047	0.0568745	30	3.44828	201	1.92954
GO:0048599	oocyte development	0.00127011	0.0572053	18	2.06897	99	0.95037
GO:0006417|GO:0006445	regulation of translation	0.00132564	0.0595979	13	1.49425	61	0.585581
GO:0000280	nuclear division	0.00137719	0.0610275	4	0.45977	7	0.0671979
GO:0007451	dorsal/ventral lineage restriction, imaginal disc	0.00137719	0.0610275	4	0.45977	7	0.0671979
GO:0045035	sensory organ precursor cell division	0.00137719	0.0610275	4	0.45977	7	0.0671979
GO:0042766	nucleosome mobilization	0.00137719	0.0610275	4	0.45977	7	0.0671979
GO:0016337	cell-cell adhesion	0.00137076	0.0610275	12	1.37931	54	0.518383
GO:0035098	ESC/E(Z) complex	0.00137719	0.0610275	4	0.45977	7	0.0671979
GO:0046667	compound eye retinal cell programmed cell death	0.00137719	0.0610275	4	0.45977	7	0.0671979
GO:0042688	crystal cell differentiation	0.00137719	0.0610275	4	0.45977	7	0.0671979
GO:0030054	cell junction	0.00142606	0.0630803	17	1.95402	92	0.883172
GO:0040023	establishment of nucleus localization	0.00154339	0.0681483	7	0.804598	22	0.211193
GO:0030554	adenyl nucleotide binding	0.0015575	0.0686484	85	9.77012	744	7.14217
GO:0042981	regulation of apoptosis	0.00160898	0.0707914	18	2.06897	101	0.969569
GO:0007308|GO:0048110	oocyte construction	0.00161267	0.070828	17	1.95402	93	0.892771
GO:0031965	nuclear membrane	0.0016228	0.0711462	12	1.37931	55	0.527983
GO:0042067	establishment of ommatidial polarity	0.00164936	0.0721828	11	1.26437	48	0.460785
GO:0004871	signal transducer activity	0.00177857	0.0775631	67	7.70115	563	5.40463
GO:0060089	molecular transducer activity	0.00177857	0.0775631	67	7.70115	563	5.40463
GO:0060249	anatomical structure homeostasis	0.00180522	0.0785868	18	2.06897	102	0.979169
GO:0009950	dorsal/ventral axis specification	0.00180916	0.0786197	13	1.49425	63	0.604781
GO:0017148|GO:0016478	negative regulation of translation	0.00183611	0.0795115	9	1.03448	35	0.335989
GO:0008094|GO:0004011	DNA-dependent ATPase activity	0.00183611	0.0795115	9	1.03448	35	0.335989
GO:0043193	positive regulation of gene-specific transcription	0.00184817	0.0798938	6	0.689655	17	0.163195
GO:0004402|GO:0004403|GO:0004404|GO:0046971	histone acetyltransferase activity	0.00193348	0.0831456	5	0.574713	12	0.115196
GO:0004468	lysine N-acetyltransferase activity	0.00193348	0.0831456	5	0.574713	12	0.115196
GO:0006935	chemotaxis	0.00193348	0.0831456	5	0.574713	12	0.115196
GO:0048608	reproductive structure development	0.00201324	0.086138	8	0.91954	29	0.278391
GO:0008406	gonad development	0.00201324	0.086138	8	0.91954	29	0.278391
GO:0007015	actin filament organization	0.00201352	0.086138	15	1.72414	79	0.758376
GO:0042990	regulation of transcription factor import into nucleus	0.00206079	0.0880079	7	0.804598	23	0.220793
GO:0008219	cell death	0.00207504	0.0884636	24	2.75862	154	1.47835
GO:0000281	cytokinesis after mitosis	0.00217778	0.0906557	3	0.344828	4	0.0383988
GO:0031105	septin complex	0.00217778	0.0906557	3	0.344828	4	0.0383988
GO:0032875	regulation of DNA endoreduplication	0.00217778	0.0906557	3	0.344828	4	0.0383988
GO:0035046	pronuclear migration	0.00217778	0.0906557	3	0.344828	4	0.0383988
GO:0051054	positive regulation of DNA metabolic process	0.00217778	0.0906557	3	0.344828	4	0.0383988
GO:0035155	negative regulation of terminal cell fate specification, open tracheal system	0.00217778	0.0906557	3	0.344828	4	0.0383988
GO:0045740	positive regulation of DNA replication	0.00217778	0.0906557	3	0.344828	4	0.0383988
GO:0005932	basal body	0.00217778	0.0906557	3	0.344828	4	0.0383988
GO:0016584	nucleosome positioning	0.00217778	0.0906557	3	0.344828	4	0.0383988
GO:0048099	anterior/posterior lineage restriction, imaginal disc	0.00217778	0.0906557	3	0.344828	4	0.0383988
GO:0035163	embryonic hemocyte differentiation	0.00217778	0.0906557	3	0.344828	4	0.0383988
GO:0035165	embryonic crystal cell differentiation	0.00217778	0.0906557	3	0.344828	4	0.0383988
GO:0035301	Hedgehog signaling complex	0.00217778	0.0906557	3	0.344828	4	0.0383988
GO:0021782	glial cell development	0.00217778	0.0906557	3	0.344828	4	0.0383988
GO:0005912	adherens junction	0.00222393	0.0924212	14	1.6092	72	0.691178
GO:0045137	development of primary sexual characteristics	0.00226998	0.0940187	9	1.03448	36	0.345589
GO:0045185	maintenance of protein location	0.00226998	0.0940187	9	1.03448	36	0.345589
GO:0042706	eye photoreceptor cell fate commitment	0.00233851	0.0963727	11	1.26437	50	0.479985
GO:0001752|GO:0007459	compound eye photoreceptor fate commitment	0.00233851	0.0963727	11	1.26437	50	0.479985
GO:0003777	microtubule motor activity	0.00233851	0.0963727	11	1.26437	50	0.479985
GO:0015631	tubulin binding	0.00242979	0.099968	13	1.49425	65	0.62398

## Sheet: 5x up Day 2
GO ACCESSION	GO Term	p-value	corrected p-value	Count in Selection	% Count in Selection	Count in Total	% Count in Total	fold enrichment
GO:0005214	structural constituent of chitin-based cuticle	1.65054e-25	9.42446e-22	29	14.7959	112	1.07517	13.7615
GO:0042302	structural constituent of cuticle	6.52415e-25	1.86262e-21	29	14.7959	117	1.12316	13.1734
GO:0008010	structural constituent of chitin-based larval cuticle	2.03861e-16	3.8801e-13	15	7.65306	40	0.383988	19.9305
GO:0005198	structural molecule activity	9.29192e-13	1.3264e-09	34	17.3469	434	4.16627	4.16367
GO:0035080	heat shock-mediated polytene chromosome puffing	1.32469e-08	8.40432e-06	5	2.55102	6	0.0575982	44.29
GO:0035079	polytene chromosome puffing	1.32469e-08	8.40432e-06	5	2.55102	6	0.0575982	44.29
GO:0008236	serine-type peptidase activity	9.46014e-09	8.40432e-06	23	11.7347	300	2.87991	4.07468
GO:0017171	serine hydrolase activity	1.07307e-08	8.40432e-06	23	11.7347	302	2.89911	4.04769
GO:0004252	serine-type endopeptidase activity	8.17231e-09	8.40432e-06	22	11.2245	273	2.62072	4.28299
GO:0009408|GO:0006951	response to heat	2.07259e-08	1.18343e-05	11	5.61224	63	0.604781	9.2798
GO:0005576	extracellular region	4.9745e-08	2.58218e-05	27	13.7755	439	4.21427	3.26878
GO:0034605	cellular response to heat	1.19889e-07	5.70463e-05	5	2.55102	8	0.0767975
GO:0070011	peptidase activity, acting on L-amino acid peptides	1.62771e-07	7.14927e-05	31	15.8163	589	5.65422
GO:0009266	response to temperature stimulus	1.78763e-07	7.29085e-05	11	5.61224	77	0.739176
GO:0008233	peptidase activity	3.53157e-07	0.000134433	31	15.8163	610	5.85581
GO:0001666	response to hypoxia	6.3208e-07	0.00022557	6	3.06122	18	0.172794
GO:0004175|GO:0016809	endopeptidase activity	8.24759e-07	0.000277018	25	12.7551	443	4.25266
GO:0006508	proteolysis	2.39299e-06	0.000759097	30	15.3061	633	6.07661
GO:0005344|GO:0015033	oxygen transporter activity	1.42254e-05	0.00427505	4	2.04082	9	0.0863972
GO:0008061	chitin binding	2.2028e-05	0.0062889	9	4.59184	82	0.787175
GO:0006044	N-acetylglucosamine metabolic process	2.70332e-05	0.00701625	10	5.10204	105	1.00797
GO:0006041	glucosamine metabolic process	2.70332e-05	0.00701625	10	5.10204	105	1.00797
GO:0006040	amino sugar metabolic process	2.93674e-05	0.00729066	10	5.10204	106	1.01757
GO:0005616	larval serum protein complex	6.38024e-05	0.0151794	3	1.53061	5	0.0479985
GO:0006030	chitin metabolic process	7.7711e-05	0.0177489	9	4.59184	96	0.921571
GO:0030247	polysaccharide binding	9.13217e-05	0.0200553	9	4.59184	98	0.94077
GO:0009628	response to abiotic stimulus	0.000101188	0.021399	13	6.63265	200	1.91994
GO:0031941	filamentous actin	0.000125834	0.0247759	3	1.53061	6	0.0575982
GO:0045735	nutrient reservoir activity	0.000125834	0.0247759	3	1.53061	6	0.0575982
GO:0016476	regulation of embryonic cell shape	0.000154839	0.0294705	5	2.55102	28	0.268791
GO:0045995	regulation of embryonic development	0.000217764	0.039924	5	2.55102	30	0.287991
GO:0001871	pattern binding	0.00023773	0.039924	9	4.59184	111	1.06557
GO:0005976	polysaccharide metabolic process	0.00023773	0.039924	9	4.59184	111	1.06557
GO:0044264	cellular polysaccharide metabolic process	0.00023773	0.039924	9	4.59184	111	1.06557
GO:0033554	cellular response to stress	0.000459665	0.0749899	5	2.55102	35	0.335989
GO:0030246	carbohydrate binding	0.000500641	0.079406	10	5.10204	149	1.43035

## Sheet: 5x down Day 2
GO ACCESSION	GO Term	p-value	corrected p-value	Count in Selection	% Count in Selection	Count in Total	% Count in Total	fold
GO:0006836	neurotransmitter transport	1.55e-11	9.56e-08	19	8.96226	131	1.25756	7.12671
GO:0045202	synapse	2.01e-11	9.56e-08	15	7.07547	75	0.719977	9.82736
GO:0001505	regulation of neurotransmitter levels	3.17e-10	1e-06	17	8.01887	121	1.16156	6.90352
GO:0007268	synaptic transmission	4.8e-10	1.14e-06	21	9.90566	197	1.89114	5.23793
GO:0007267	cell-cell signaling	6.8e-10	1.24e-06	22	10.3774	221	2.12153	4.89144
GO:0005886	plasma membrane	7.83e-10	1.24e-06	37	17.4528	594	5.70222	3.06071
GO:0019226	transmission of nerve impulse	9.18e-10	1.24e-06	21	9.90566	204	1.95834	5.0582
GO:0022836	gated channel activity	2.08e-09	2.47e-06	16	7.54717	119	1.14236	6.60663
GO:0007269	neurotransmitter secretion	3.75e-09	3.56e-06	15	7.07547	107	1.02717	6.88834
GO:0003001	generation of a signal involved in cell-cell signaling	3.75e-09	3.56e-06	15	7.07547	107	1.02717	6.88834
GO:0044456	synapse part	6.37e-09	5.5e-06	10	4.71698	41	0.393587	11.9846
GO:0005230	extracellular ligand-gated ion channel activity	1.28e-08	1.01e-05	11	5.18868	56	0.537583	9.65187
GO:0007154	cell communication	2.09e-08	1.42e-05	47	22.1698	988	9.4845	2.33748
GO:0032940	secretion by cell	2.09e-08	1.42e-05	15	7.07547	121	1.16156
GO:0046903	secretion	4.51e-08	2.86e-05	15	7.07547	128	1.22876
GO:0005231	excitatory extracellular ligand-gated ion channel activity	7.4e-08	4.39e-05	10	4.71698	52	0.499184
GO:0005216	ion channel activity	1.01e-07	5.65e-05	17	8.01887	176	1.68955
GO:0016079	synaptic vesicle exocytosis	1.08e-07	5.7e-05	10	4.71698	54	0.518383
GO:0022834	ligand-gated channel activity	1.24e-07	5.89e-05	11	5.18868	69	0.662379
GO:0015276	ligand-gated ion channel activity	1.24e-07	5.89e-05	11	5.18868	69	0.662379
GO:0022838	substrate specific channel activity	1.52e-07	6.89e-05	17	8.01887	181	1.73754
GO:0015267|GO:0015249|GO:0015268	channel activity	2.64e-07	0.000109	17	8.01887	188	1.80474
GO:0022803	passive transmembrane transporter activity	2.64e-07	0.000109	17	8.01887	188	1.80474
GO:0016020	membrane	4.02e-07	0.000159	72	33.9623	2033	19.5162
GO:0006887|GO:0016194|GO:0016195	exocytosis	6.65e-07	0.000252	10	4.71698	65	0.62398
GO:0042165	neurotransmitter binding	1.03e-06	0.000376	9	4.24528	53	0.508784
GO:0050877	neurological system process	1.67e-06	0.000588	29	13.6792	543	5.21263
GO:0045211	postsynaptic membrane	1.79e-06	0.000607	7	3.30189	30	0.287991
GO:0008066	glutamate receptor activity	2.91e-06	0.000917	8	3.77358	45	0.431986
GO:0004888	transmembrane receptor activity	2.92e-06	0.000917	23	10.8491	381	3.65748
GO:0048489|GO:0016181	synaptic vesicle transport	3.01e-06	0.000917	11	5.18868	94	0.902371
GO:0003008	system process	3.09e-06	0.000917	29	13.6792	560	5.37583
GO:0050804	regulation of synaptic transmission	8.48e-06	0.00230179	6	2.83019	25	0.239992
GO:0031644	regulation of neurological system process	8.48e-06	0.00230179	6	2.83019	25	0.239992
GO:0051969	regulation of transmission of nerve impulse	8.48e-06	0.00230179	6	2.83019	25	0.239992
GO:0030594	neurotransmitter receptor activity	8.99e-06	0.00237049	8	3.77358	52	0.499184
GO:0004871	signal transducer activity	9.99e-06	0.00249516	28	13.2075	563	5.40463
GO:0060089	molecular transducer activity	9.99e-06	0.00249516	28	13.2075	563	5.40463
GO:0015075	ion transmembrane transporter activity	1.07e-05	0.00261005	25	11.7925	472	4.53106
GO:0031224	intrinsic to membrane	1.24e-05	0.00294101	40	18.8679	976	9.3693
GO:0008021	synaptic vesicle	1.58e-05	0.00366397	8	3.77358	56	0.537583
GO:0016021	integral to membrane	2.04e-05	0.00460739	39	18.3962	961	9.22531
GO:0030136	clathrin-coated vesicle	3.01e-05	0.00634638	8	3.77358	61	0.585581
GO:0007186	G-protein coupled receptor protein signaling pathway	3.07e-05	0.00634638	14	6.60377	189	1.81434
GO:0004889|GO:0016904	nicotinic acetylcholine-activated cation-selective channel activity	3.18e-05	0.00634638	4	1.88679	10	0.0959969
GO:0005892	nicotinic acetylcholine-gated receptor-channel complex	3.18e-05	0.00634638	4	1.88679	10	0.0959969
GO:0044459	plasma membrane part	3.22e-05	0.00634638	20	9.43396	352	3.37909
GO:0004872	receptor activity	3.27e-05	0.00634638	23	10.8491	442	4.24306
GO:0017157	regulation of exocytosis	3.27e-05	0.00634638	3	1.41509	4	0.0383988
GO:0008344	adult locomotory behavior	3.57e-05	0.00678303	7	3.30189	46	0.441586
GO:0065007	biological regulation	4.18e-05	0.00778468	75	35.3774	2430	23.3273
GO:0005234	extracellular-glutamate-gated ion channel activity	5.53e-05	0.010097	6	2.83019	34	0.32639
GO:0031226	intrinsic to plasma membrane	5.73e-05	0.0102636	14	6.60377	200	1.91994
GO:0005283|GO:0005285	sodium:amino acid symporter activity	8.06e-05	0.0141804	3	1.41509	5	0.0479985
GO:0005261|GO:0015281|GO:0015338	cation channel activity	0.000123	0.0212194	10	4.71698	116	1.11356
GO:0007626	locomotory behavior	0.000139	0.0236027	11	5.18868	141	1.35356
GO:0030135|GO:0005909	coated vesicle	0.000148	0.0246951	8	3.77358	76	0.729577
GO:0046928	regulation of neurotransmitter secretion	0.000159	0.0260082	3	1.41509	6	0.0575982
GO:0005887	integral to plasma membrane	0.000181	0.0291899	13	6.13208	196	1.88154
GO:0065008	regulation of biological quality	0.000203	0.0321553	26	12.2642	599	5.75022
GO:0030534	adult behavior	0.000213	0.0330931	8	3.77358	80	0.767975
GO:0005326	neurotransmitter transporter activity	0.000223	0.0342158	5	2.35849	28	0.268791
GO:0044425	membrane part	0.000243	0.0365633	46	21.6981	1348	12.9404
GO:0006810	transport	0.000271	0.0402645	48	22.6415	1434	13.766
GO:0034702	ion channel complex	0.000278	0.0406049	6	2.83019	45	0.431986
GO:0051179	localization	0.000284	0.0408441	57	26.8868	1803	17.3082
GO:0004930|GO:0016526	G-protein coupled receptor activity	0.000288	0.0408441	14	6.60377	233	2.23673
GO:0022891	substrate-specific transmembrane transporter activity	0.000294	0.0410291	25	11.7925	579	5.55822
GO:0008324	cation transmembrane transporter activity	0.000395	0.0543905	18	8.49057	360	3.45589
GO:0008273	calcium, potassium:sodium antiporter activity	0.000412	0.0551354	2	0.943396	2	0.0191994
GO:0008467	[heparan sulfate]-glucosamine 3-sulfotransferase 1 activity	0.000412	0.0551354	2	0.943396	2	0.0191994
GO:0043235	receptor complex	0.000497	0.0655078	5	2.35849	33	0.31679
GO:0051234	establishment of localization	0.000563	0.0732618	48	22.6415	1480	14.2075
GO:0008227	amine receptor activity	0.000625	0.0776261	4	1.88679	20	0.191994
GO:0005245|GO:0010173	voltage-gated calcium channel activity	0.000638	0.0776261	3	1.41509	9	0.0863972
GO:0005343	organic acid:sodium symporter activity	0.000638	0.0776261	3	1.41509	9	0.0863972
GO:0043176	amine binding	0.000638	0.0776261	3	1.41509	9	0.0863972
GO:0051046	regulation of secretion	0.000638	0.0776261	3	1.41509	9	0.0863972
GO:0004970	ionotropic glutamate receptor activity	0.000657	0.0780242	5	2.35849	35	0.335989
GO:0044463	cell projection part	0.000657	0.0780242	5	2.35849	35	0.335989
GO:0022892	substrate-specific transporter activity	0.000727	0.0852515	26	12.2642	651	6.2494
GO:0050794|GO:0051244	regulation of cellular process	0.000758	0.087796	62	29.2453	2085	20.0154
GO:0050789|GO:0050791	regulation of biological process	0.000808	0.0923837	65	30.6604	2219	21.3017

## Sheet: 5x up Day 3
GO ACCESSION	GO Term	p-value	corrected p-value	Count in Selection	% Count in Selection	Count in Total	% Count in Total	fold
GO:0006950	response to stress	2.08581e-20	1.81085e-16	50	22.5225	509	4.88624	4.60937
GO:0005576	extracellular region	2.19575e-12	9.53146e-09	36	16.2162	439	4.21427	3.84793
GO:0050896|GO:0051869	response to stimulus	6.19986e-11	1.79418e-07	55	24.7748	1026	9.84929	2.51539
GO:0005615	extracellular space	9.93217e-10	2.15571e-06	13	5.85586	66	0.63358	9.24249
GO:0006952|GO:0002217|GO:0042829	defense response	1.44311e-09	2.50573e-06	19	8.55856	162	1.55515	5.50336
GO:0019731|GO:0006961|GO:0019733	antibacterial humoral response	2.59022e-09	3.74793e-06	9	4.05405	27	0.259192	15.6411
GO:0009408|GO:0006951	response to heat	6.67886e-09	8.28345e-06	12	5.40541	63	0.604781	8.93779
GO:0044421	extracellular region part	8.41986e-09	9.13738e-06	16	7.20721	125	1.19996	6.0062
GO:0042742|GO:0042830	defense response to bacterium	1.16468e-08	1.12349e-05	12	5.40541	66	0.63358	8.53153
GO:0051707|GO:0009613|GO:0042828	response to other organism	1.67016e-08	1.44999e-05	16	7.20721	131	1.25756	5.7311
GO:0009607	response to biotic stimulus	2.8706e-08	2.26562e-05	16	7.20721	136	1.30556	5.5204
GO:0009617|GO:0009618|GO:0009680	response to bacterium	4.46778e-08	3.23234e-05	12	5.40541	74	0.710377	7.6092
GO:0009266	response to temperature stimulus	7.07252e-08	4.72321e-05	12	5.40541	77	0.739176	7.31274
GO:0019730|GO:0006960|GO:0019735	antimicrobial humoral response	3.58556e-07	0.00022235	11	4.95495	73	0.700778	7.07065
GO:0006281	DNA repair	4.66959e-07	0.000270268	12	5.40541	91	0.873572	6.1877
GO:0005616	larval serum protein complex	9.87475e-07	0.000535813	4	1.8018	5	0.0479985	37.5387
GO:0006955	immune response	1.11754e-06	0.000570717	15	6.75676	156	1.49755	4.51187
GO:0006959	humoral immune response	1.19246e-06	0.000575145	11	4.95495	82	0.787175	6.29461
GO:0001666	response to hypoxia	1.31223e-06	0.000599604	6	2.7027	18	0.172794	15.6411
GO:0035079	polytene chromosome puffing	2.91284e-06	0.00120422	4	1.8018	6	0.0575982	31.2823
GO:0035080	heat shock-mediated polytene chromosome puffing	2.91284e-06	0.00120422	4	1.8018	6	0.0575982	31.2823
GO:0006259	DNA metabolic process	3.50503e-06	0.00138317	16	7.20721	193	1.85274	3.89002
GO:0002376	immune system process	5.92614e-06	0.00223692	16	7.20721	201	1.92954	3.7352
GO:0033554	cellular response to stress	7.34867e-06	0.00255197	7	3.15315	35	0.335989	9.38469
GO:0051704|GO:0051706	multi-organism process	7.16442e-06	0.00255197	16	7.20721	204	1.95834	3.68027
GO:0051716	cellular response to stimulus	1.3062e-05	0.0042259	7	3.15315	38	0.364788	8.64379
GO:0034605	cellular response to heat	1.31425e-05	0.0042259	4	1.8018	8	0.0767975	23.4617
GO:0005344|GO:0015033	oxygen transporter activity	2.32612e-05	0.00721242	4	1.8018	9	0.0863972	20.8549
GO:0050829	defense response to Gram-negative bacterium	8.47322e-05	0.0253663	6	2.7027	35	0.335989	8.04402
GO:0006974	response to DNA damage stimulus	0.000103371	0.0299146	13	5.85586	177	1.69915	3.44635
GO:0000723	telomere maintenance	0.000169897	0.0460937	4	1.8018	14	0.134396	13.4067
GO:0032200	telomere organization and biogenesis	0.000169897	0.0460937	4	1.8018	14	0.134396	13.4067
GO:0045735	nutrient reservoir activity	0.000182139	0.0479177	3	1.35135	6	0.0575982	23.4617
GO:0051533	positive regulation of NFAT protein import into nucleus	0.000298711	0.0740953	4	1.8018	16	0.153595	11.7309
GO:0051532	regulation of NFAT protein import into nucleus	0.000298711	0.0740953	4	1.8018	16	0.153595	11.7309
GO:0009628	response to abiotic stimulus	0.000346916	0.083662	13	5.85586	200	1.91994	3.05002

## Sheet: 5x down Day 3
GO ACCESSION	GO Term	p-value	corrected p-value	Count in Selection	% Count in Selection	Count in Total	% Count in Total
GO:0016798	hydrolase activity, acting on glycosyl bonds	7.95778e-07	0.00314728	11	6.58683	104	0.998368	6.59759
GO:0004553	hydrolase activity, hydrolyzing O-glycosyl compounds	4.81882e-07	0.00314728	11	6.58683	99	0.95037	6.9308
GO:0004556	alpha-amylase activity	4.04768e-06	0.00800423	3	1.79641	3	0.0287991	62.3772
GO:0016160	amylase activity	4.04768e-06	0.00800423	3	1.79641	3	0.0287991	62.3772
GO:0016805	dipeptidase activity	3.95266e-05	0.0625307	3	1.79641	5	0.0479985	37.4263

## Sheet: 5x up Day 4
GO ACCESSION	GO Term	p-value	corrected p-value	Count in Selection	% Count in Selection	Count in Total	% Count in Total	fold
GO:0022608	multicellular organism adhesion	9.54501e-11	5.20386e-07	10	1.21065	11	0.105597	11.4649
GO:0007594	puparial adhesion	9.54501e-11	5.20386e-07	10	1.21065	11	0.105597	11.4649
GO:0022609	multicellular organism adhesion to substrate	9.54501e-11	5.20386e-07	10	1.21065	11	0.105597	11.4649
GO:0006091	generation of precursor metabolites and energy	1.44102e-08	5.89224e-05	40	4.84262	194	1.86234	2.60028
GO:0006096	glycolysis	4.25188e-08	0.000139085	14	1.69492	32	0.30719	5.51748
GO:0006006	glucose metabolic process	9.46537e-08	0.000258022	17	2.05811	49	0.470385	4.37538
GO:0046164	alcohol catabolic process	1.52802e-07	0.000357026	16	1.93705	45	0.431986	4.48405
GO:0005996	monosaccharide metabolic process	2.03359e-07	0.00041576	21	2.54237	75	0.719977	3.53119
GO:0019318	hexose metabolic process	4.56367e-07	0.000829357	20	2.42131	72	0.691178	3.50316
GO:0005344|GO:0015033	oxygen transporter activity	6.0097e-07	0.000982931	7	0.847458	9	0.0863972	9.80885
GO:0006007	glucose catabolic process	1.1474e-06	0.00144358	14	1.69492	40	0.383988	4.41398
GO:0046365	monosaccharide catabolic process	1.1474e-06	0.00144358	14	1.69492	40	0.383988	4.41398
GO:0019320	hexose catabolic process	1.1474e-06	0.00144358	14	1.69492	40	0.383988	4.41398
GO:0048232	male gamete generation	1.35144e-06	0.00157884	30	3.63196	148	1.42075	2.55636
GO:0043648	dicarboxylic acid metabolic process	1.61257e-06	0.00175832	9	1.08959	17	0.163195	6.67661
GO:0007140	male meiosis	2.64191e-06	0.00270065	13	1.57385	37	0.355189	4.43103
GO:0030145	manganese ion binding	2.9986e-06	0.00288496	9	1.08959	18	0.172794	6.30569
GO:0007283	spermatogenesis	3.58463e-06	0.00325718	29	3.5109	147	1.41115	2.48796
GO:0051287|GO:0051288	NAD binding	4.24645e-06	0.00365546	12	1.45278	33	0.31679	4.58596
GO:0006066	alcohol metabolic process	4.60524e-06	0.0037661	28	3.38983	141	1.35356	2.50439
GO:0007018	microtubule-based movement	5.16435e-06	0.00402223	22	2.66344	97	0.93117	2.86031
GO:0005739	mitochondrion	7.45915e-06	0.00554545	67	8.11138	493	4.73265	1.71392
GO:0030705	cytoskeleton-dependent intracellular transport	8.73326e-06	0.00621039	22	2.66344	100	0.959969	2.7745
GO:0031966	mitochondrial membrane	1.18456e-05	0.00784404	34	4.11622	197	1.89114	2.17658
GO:0030286	dynein complex	1.19897e-05	0.00784404	12	1.45278	36	0.345589	4.20379
GO:0042026	protein refolding	1.73768e-05	0.00916807	5	0.605327	6	0.0575982	10.5095
GO:0035080	heat shock-mediated polytene chromosome puffing	1.73768e-05	0.00916807	5	0.605327	6	0.0575982	10.5095
GO:0035079	polytene chromosome puffing	1.73768e-05	0.00916807	5	0.605327	6	0.0575982	10.5095
GO:0004743	pyruvate kinase activity	1.73768e-05	0.00916807	5	0.605327	6	0.0575982	10.5095
GO:0031420	alkali metal ion binding	1.73768e-05	0.00916807	5	0.605327	6	0.0575982	10.5095
GO:0030955	potassium ion binding	1.73768e-05	0.00916807	5	0.605327	6	0.0575982	10.5095
GO:0009408|GO:0006951	response to heat	2.22716e-05	0.0113834	16	1.93705	63	0.604781	3.20289
GO:0005740	mitochondrial envelope	2.63416e-05	0.0130556	35	4.23729	213	2.04473	2.07229
GO:0044275	cellular carbohydrate catabolic process	6.00954e-05	0.028909	15	1.81598	61	0.585581	3.10116
GO:0007591	molting cycle, chitin-based cuticle	8.75103e-05	0.0408942	12	1.45278	43	0.412787	3.51946
GO:0044429	mitochondrial part	0.000106758	0.0485029	49	5.9322	358	3.43669	1.72614
GO:0009331	glycerol-3-phosphate dehydrogenase complex	0.000141628	0.0609585	5	0.605327	8	0.0767975	7.88211
GO:0034605	cellular response to heat	0.000141628	0.0609585	5	0.605327	8	0.0767975	7.88211
GO:0005616	larval serum protein complex	0.000183942	0.077141	4	0.484262	5	0.0479985	10.0891
GO:0019867	outer membrane	0.000206301	0.0843551	9	1.08959	28	0.268791	4.05366
GO:0018988	molting cycle, protein-based cuticle	0.000221905	0.0864149	12	1.45278	47	0.451186	3.21993
GO:0042303	molting cycle	0.000221905	0.0864149	12	1.45278	47	0.451186	3.21993
GO:0044455	mitochondrial membrane part	0.000243048	0.0922438	21	2.54237	115	1.10396	2.30295
GO:0016052|GO:0006095	carbohydrate catabolic process	0.000248153	0.0922438	16	1.93705	76	0.729577	2.65503

## Sheet: 5x down Day 4
GO ACCESSION	GO Term	p-value	corrected p-value	Count in Selection	% Count in Selection	Count in Total	% Count in Total
GO:0042302	structural constituent of cuticle	3.85653e-30	4.50601e-26	43	10.0467	117	1.12316	8.94502
GO:0005214	structural constituent of chitin-based cuticle	1.07438e-28	6.27656e-25	41	9.57944	112	1.07517	8.90973
GO:0008010	structural constituent of chitin-based larval cuticle	1.26908e-12	4.94268e-09	16	3.73832	40	0.383988	9.73551
GO:0005198	structural molecule activity	8.26385e-11	2.41389e-07	49	11.4486	434	4.16627	2.74793
GO:0015276	ligand-gated ion channel activity	6.16349e-07	0.00120025	14	3.27103	69	0.662379	4.9383
GO:0022834	ligand-gated channel activity	6.16349e-07	0.00120025	14	3.27103	69	0.662379	4.9383
GO:0042165	neurotransmitter binding	1.14365e-06	0.00190893	12	2.80374	53	0.508784	5.51067
GO:0004872	receptor activity	2.02065e-06	0.00277826	40	9.3458	442	4.24306	2.20261
GO:0005230	extracellular ligand-gated ion channel activity	2.14003e-06	0.00277826	12	2.80374	56	0.537583	5.21545
GO:0008237	metallopeptidase activity	4.73983e-06	0.00553807	20	4.6729	154	1.47835	3.16088
GO:0004888	transmembrane receptor activity	6.51027e-06	0.00564408	35	8.17757	381	3.65748	2.23585
GO:0022836	gated channel activity	6.76278e-06	0.00564408	17	3.97196	119	1.14236	3.47697
GO:0005231	excitatory extracellular ligand-gated ion channel activity	6.51766e-06	0.00564408	11	2.57009	52	0.499184	5.14859
GO:0030594	neurotransmitter receptor activity	6.51766e-06	0.00564408	11	2.57009	52	0.499184	5.14859
GO:0007186	G-protein coupled receptor protein signaling pathway	9.76968e-06	0.00713438	22	5.14019	189	1.81434	2.83309
GO:0008227	amine receptor activity	9.16238e-06	0.00713438	7	1.63551	20	0.191994	8.51857
GO:0005576	extracellular region	1.04318e-05	0.00716979	38	8.87851	439	4.21427	2.10677
GO:0008061	chitin binding	2.66086e-05	0.0172721	13	3.03738	82	0.787175	3.85859
GO:0031224	intrinsic to membrane	3.01234e-05	0.0185245	66	15.4206	976	9.3693	1.64586
GO:0016021	integral to membrane	3.46868e-05	0.0202642	65	15.1869	961	9.22531	1.64622
GO:0070011	peptidase activity, acting on L-amino acid peptides	3.84503e-05	0.0213932	45	10.514	589	5.65422	1.8595
GO:0045202	synapse	4.93332e-05	0.0262007	12	2.80374	75	0.719977	3.89421
GO:0004971	alpha-amino-3-hydroxy-5-methyl-4-isoxazole propionate selective glutamate receptor activity	6.88935e-05	0.0349982	3	0.700935	3	0.0287991	24.3388
GO:0008066	glutamate receptor activity	7.2754e-05	0.0354194	9	2.1028	45	0.431986	4.86776
GO:0008233	peptidase activity	8.88167e-05	0.0400452	45	10.514	610	5.85581	1.79548
GO:0008812	choline dehydrogenase activity	8.91104e-05	0.0400452	4	0.934579	7	0.0671979	13.9079
GO:0006508	proteolysis	0.000105617	0.0457054	46	10.7477	633	6.07661	1.7687
GO:0042133	neurotransmitter metabolic process	0.000111958	0.0467188	5	1.16822	13	0.124796	9.36107
GO:0060089	molecular transducer activity	0.000120451	0.0469121	42	9.81308	563	5.40463	1.81568
GO:0004871	signal transducer activity	0.000120451	0.0469121	42	9.81308	563	5.40463	1.81568
GO:0006030	chitin metabolic process	0.0001428	0.0538224	13	3.03738	96	0.921571	3.29588
GO:0030247	polysaccharide binding	0.000176473	0.0644351	13	3.03738	98	0.94077	3.22861
GO:0004091|GO:0004302|GO:0004759|GO:0016789	carboxylesterase activity	0.000239681	0.0848623	13	3.03738	101	0.969569	3.13271
GO:0008235	metalloexopeptidase activity	0.000262174	0.0891796	8	1.86916	42	0.403187	4.63596
GO:0042043|GO:0019963	neurexin binding	0.000267139	0.0891796	3	0.700935	4	0.0383988	18.2541

[truncated: 2 more sheets: 5x up Day 5, 5x down Day 5]
